# Supplementary material for: Genome-wide identification and functional prediction of long non-coding RNAs in plastic growth in Alternanthera philoxeroides
Source: iScience. 2025 Sep 2;28(10):113488. doi: 10.1016/j.isci.2025.113488 (PMC12475864; doi:10.1016/j.isci.2025.113488)
Supplement: Table S1. Summary of strand-specific Illumina RNA-seq reads [file mmc2.xlsx]

## Sheet: TableS1
Table S1. Summary of strand-specific Illumina RNA-seq reads.
Sample	Clean reads	Clean bases	GC content	Q30	Mapping rate
Y-Ter-0h	72861637	21858491100	0.40475	0.9076	0.8609
Y-Ter-0h	74370751	22311225300	0.40925	0.89405	0.8569
Y-Ter-0h	81402924	24420877200	0.4072	0.9076	0.8589
S-Ter-0h	85177322	25553196600	0.3991	0.91355	0.8222
S-Ter-0h	92946020	27883806000	0.4006	0.9165	0.8216
S-Ter-0h	98976324	29692897200	0.40175	0.9241	0.8247
R-Ter-0h	88869612	26660883600	0.4177	0.9153	0.8846
R-Ter-0h	92229753	27668925900	0.4179	0.92305	0.8817
R-Ter-0h	80200364	24060109200	0.418	0.90635	0.8859
Y-Ter-24h	166615030	49984509000	0.408225	0.92055	0.8473
Y-Ter-24h	83219654	24965896200	0.4105	0.9207	0.8462
Y-Ter-24h	76802623	23040786900	0.4113	0.9128	0.8466
S-Ter-24h	82569763	24770928900	0.4055	0.93285	0.7841
S-Ter-24h	92605161	27781548300	0.4034	0.92165	0.787
S-Ter-24h	91677040	27503112000	0.4045	0.92965	0.7869
R-Ter-24h	102075605	30622681500	0.41795	0.9203	0.897
R-Ter-24h	96520824	28956247200	0.4171	0.92325	0.8962
R-Ter-24h	84363400	25309020000	0.41575	0.92215	0.9006
Y-Sub-24h	93381776	28014532800	0.41235	0.9121	0.848
Y-Sub-24h	116720580	35016174000	0.41005	0.9242	0.8478
Y-Sub-24h	94192044	28257613200	0.4113	0.9127	0.849
S-Sub-24h	87366785	26210035500	0.4136	0.92395	0.8379
S-Sub-24h	76627752	22988325600	0.41565	0.9271	0.8327
S-Sub-24h	84789849	25436954700	0.4116	0.9246	0.8335
R-Sub-24h	75007127	22502138100	0.41055	0.9277	0.9189
R-Sub-24h	120137647	36041294100	0.4119	0.93115	0.9164
R-Sub-24h	68912865	20673859500	0.4139	0.91095	0.9133
Y-Ter-3h	75112389	22533716700	0.4055	0.92345	0.858
Y-Ter-3h	91590140	27477042000	0.406	0.92545	0.8589
Y-Ter-3h	76043159	22812947700	0.40765	0.91435	0.8579
S-Ter-3h	96169659	28850897700	0.4045	0.91345	0.8148
S-Ter-3h	71996286	21598885800	0.40345	0.91635	0.8139
S-Ter-3h	79849048	23954714400	0.40425	0.9131	0.813
R-Ter-3h	92131811	27639543300	0.4116	0.92455	0.9155
R-Ter-3h	82585943	24775782900	0.4146	0.9217	0.9092
R-Ter-3h	62740204	18822061200	0.41585	0.92595	0.9071
Y-Sub-3h	64368726	19310617800	0.4076	0.92155	0.8758
Y-Sub-3h	77354105	23206231500	0.4097	0.9274	0.8774
Y-Sub-3h	75615062	22684518600	0.4059	0.9246	0.8764
S-Sub-3h	69978902	20993670600	0.4068	0.929	0.8442
S-Sub-3h	78566694	23570008200	0.40545	0.92645	0.8449
S-Sub-3h	75037548	22511264400	0.4063	0.9189	0.8452
R-Sub-3h	72410232	21723069600	0.41865	0.91845	0.8867
R-Sub-3h	66926731	20078019300	0.417	0.9224	0.8911
R-Sub-3h	86973868	26092160400	0.41945	0.92085	0.8841
Y-Ter-48h	72810682	21843204600	0.4062	0.9171	0.8648
Y-Ter-48h	71655044	21496513200	0.40625	0.92075	0.8633
Y-Ter-48h	69947308	20984192400	0.40585	0.915	0.8652
S-Ter-48h	78025122	23407536600	0.40535	0.91815	0.8333
S-Ter-48h	87988148	26396444400	0.40515	0.91535	0.8334
S-Ter-48h	74123749	22237124700	0.4062	0.9193	0.8323
R-Ter-48h	80220318	24066095400	0.41985	0.92035	0.8803
R-Ter-48h	67696269	20308880700	0.42745	0.9091	0.8701
R-Ter-48h	74682301	22404690300	0.4206	0.91665	0.8759
Y-Sub-48h	73745489	22123646700	0.4128	0.90995	0.8244
Y-Sub-48h	85298720	25589616000	0.4115	0.91325	0.8274
Y-Sub-48h	69365644	20809693200	0.4098	0.91715	0.83
S-Sub-48h	70326838	21098051400	0.414625	0.91575	0.7947
S-Sub-48h	79339256	23801776800	0.41305	0.91615	0.7961
S-Sub-48h	67223274	20166982200	0.4156	0.91695	0.7955
R-Sub-48h	97988806	29396641800	0.4172	0.91495	0.8938
R-Sub-48h	83539007	25061702100	0.4142	0.9112	0.8997
R-Sub-48h	84316557	25294967100	0.4168	0.91035	0.8961
Y-Ter-72h	77556646	23266993800	0.4045	0.90995	0.8427
Y-Ter-72h	68809404	20642821200	0.4061	0.922	0.8295
Y-Ter-72h	77040568	23112170400	0.40805	0.91995	0.8249
S-Ter-72h	88340212	26502063600	0.40395	0.91835	0.764
S-Ter-72h	95839099	28751729700	0.4043	0.9154	0.7542
S-Ter-72h	92042354	27612706200	0.40375	0.9152	0.7609
R-Ter-72h	83029017	24908705100	0.4185	0.9172	0.8918
R-Ter-72h	93803728	28141118400	0.41895	0.91025	0.8894
R-Ter-72h	90028838	27008651400	0.4189	0.9142	0.8859
Y-Sub-72h	68190595	20457178500	0.41435	0.91575	0.7927
Y-Sub-72h	72644434	21793330200	0.4147	0.91975	0.7899
Y-Sub-72h	82529919	24758975700	0.4163	0.9116	0.7868
S-Sub-72h	96135822	28840746600	0.41325	0.90745	0.7146
S-Sub-72h	88296603	26488980900	0.4142	0.916	0.7131
S-Sub-72h	86823137	26046941100	0.4106	0.9137	0.718
R-Sub-72h	100084355	30025306500	0.42145	0.9216	0.8654
R-Sub-72h	92771960	27831588000	0.42185	0.9105	0.8696
R-Sub-72h	102373727	30712118100	0.42155	0.9246	0.8662
Y-Ter-96h	74060006	22218001800	0.4077	0.9277	0.8538
Y-Ter-96h	80393321	24117996300	0.4071	0.92035	0.8515
Y-Ter-96h	81077632	24323289600	0.40615	0.92815	0.8495
S-Ter-96h	94930506	28479151800	0.4044	0.91405	0.7818
S-Ter-96h	92120286	27636085800	0.407	0.90865	0.7748
S-Ter-96h	79821142	23946342600	0.40685	0.9182	0.778
R-Ter-96h	70358610	21107583000	0.42025	0.92205	0.8821
R-Ter-96h	71731340	21519402000	0.417	0.9261	0.8903
R-Ter-96h	87947148	26384144400	0.42055	0.9261	0.881
Y-Sub-96h	88981750	26694525000	0.40935	0.89545	0.803
Y-Sub-96h	85856682	25757004600	0.40815	0.91495	0.8037
Y-Sub-96h	82820014	24846004200	0.40945	0.9114	0.8015
S-Sub-96h	81490750	24447225000	0.416	0.9114	0.712
S-Sub-96h	101646583	30493974900	0.4159	0.91765	0.7112
S-Sub-96h	96667263	29000178900	0.41435	0.91545	0.7151
R-Sub-96h	101266732	30380019600	0.4222	0.90795	0.8575
R-Sub-96h	93986785	28196035500	0.4252	0.91715	0.8313
R-Sub-96h	79255475	23776642500	0.42465	0.9163	0.8519
R, root; S, sub-mature stem; Y, young stem; Sub, submergent treatment; Ter, terrestrial control.
