# Supplementary material for: Genome-wide identification and functional prediction of long non-coding RNAs in plastic growth in Alternanthera philoxeroides
Source: iScience. 2025 Sep 2;28(10):113488. doi: 10.1016/j.isci.2025.113488 (PMC12475864; doi:10.1016/j.isci.2025.113488)
Supplement: Table S2. GO enrichment of differentially expressed genes in the three tissues [file mmc3.xlsx]

## Sheet: TableS2
Table S2. GO enrichment of differentially expressed genes in three tissues.
Part	ID	Description	GeneRatio	BgRatio	pvalue	p.adjust	qvalue	geneID	Count
Root	GO:0031225	anchored component of membrane	307/17096	455/43025	2.93e-33	1.71e-29	1.34e-29	AphChr07.t191/AphChr47.t257/AphChr30.t1061/AphContig001400.t3/Aphmerge.13174.1/AphChr20.t1413/AphChr14.t663/AphChr14.t700/AphChr32.t665/Aphmerge.4798.1/ptg001414l_pilon_pilon.t2/Aphmerge.13794.1/Aphmerge.17163.1/AphChr01.t1866/AphChr38.t173/AphChr02.t1662/AphChr27.t143/AphChr09.t1480/AphChr10.t480/AphChr17.t152/Aphmerge.10718.1/AphChr29.t295/AphChr29.t982/AphChr07.t217/Aphmerge.18153.1/AphChr05.t…	307
Root	GO:0004601	peroxidase activity	200/17096	280/43025	4.76e-27	9.23e-24	7.23e-24	AphChr30.t1146/AphChr35.t485/AphChr27.t867/Aphmerge.9773.1/AphChr12.t1186/Aphmerge.7610.1/Aphmerge.8685.2/AphChr42.t572/AphChr43.t149/AphChr05.t112/AphChr19.t1091/AphChr21.t344/AphChr01.t1146/AphChr23.t461/Aphmerge.3311.2/AphChr12.t407/AphChr12.t980/AphChr01.t1097/AphChr02.t405/AphChr15.t934/AphChr07.t875/AphChr13.t167/AphChr20.t503/AphChr23.t409/AphChr11.t1173/AphChr24.t728/AphChr13.t498/Aphmerg…	200
Root	GO:0016684	oxidoreductase activity, acting on peroxide as acceptor	200/17096	280/43025	4.76e-27	9.23e-24	7.23e-24	AphChr30.t1146/AphChr35.t485/AphChr27.t867/Aphmerge.9773.1/AphChr12.t1186/Aphmerge.7610.1/Aphmerge.8685.2/AphChr42.t572/AphChr43.t149/AphChr05.t112/AphChr19.t1091/AphChr21.t344/AphChr01.t1146/AphChr23.t461/Aphmerge.3311.2/AphChr12.t407/AphChr12.t980/AphChr01.t1097/AphChr02.t405/AphChr15.t934/AphChr07.t875/AphChr13.t167/AphChr20.t503/AphChr23.t409/AphChr11.t1173/AphChr24.t728/AphChr13.t498/Aphmerg…	200
Root	GO:0009739	response to gibberellin	299/17096	469/43025	4.53e-26	6.6e-23	5.17e-23	AphChr12.t1302/AphChr08.t1239/AphContig001384.t7/AphChr29.t224/AphChr51.t178/AphChr38.t373/AphChr03.t1821/Aphmerge.13977.1/AphChr29.t255/AphChr30.t630/AphChr04.t823/Aphmerge.8930.1/AphChr28.t1259/AphChr07.t311/AphChr10.t255/AphChr29.t1032/Aphmerge.7910.1/AphChr34.t1067/AphChr29.t540/AphChr07.t474/AphChr03.t1814/AphChr06.t1478/Aphmerge.10739.1/AphChr34.t802/AphChr03.t635/Aphmerge.9966.1/Aphmerge.1…	299
Root	GO:0046658	anchored component of plasma membrane	233/17096	352/43025	7.56e-24	8.8e-21	6.89e-21	AphChr07.t191/AphContig001400.t3/AphChr20.t1413/AphChr14.t663/AphChr14.t700/AphChr32.t665/Aphmerge.4798.1/Aphmerge.13794.1/Aphmerge.17163.1/AphChr01.t1866/AphChr38.t173/AphChr27.t143/AphChr09.t1480/AphChr10.t480/Aphmerge.10718.1/AphChr29.t295/AphChr29.t982/Aphmerge.18153.1/Aphmerge.5181.1/Aphmerge.16508.1/Aphmerge.15097.1/AphChr19.t762/AphChr42.t301/AphChr45.t301/Aphmerge.13757.1/Aphmerge.16628.1…	233
Root	GO:0010200	response to chitin	236/17096	363/43025	1.51e-22	1.38e-19	1.08e-19	AphChr12.t1302/AphChr12.t1118/Aphmerge.1395.1/Aphmerge.16338.2/AphChr21.t1030/AphChr29.t255/Aphmerge.14276.1/AphChr34.t765/AphChr37.t117/AphChr26.t1357/AphChr34.t1067/Aphmerge.14063.2/Aphmerge.15813.1/AphChr26.t1138/Aphmerge.14531.1/Aphmerge.2365.1/AphChr09.t249/Aphmerge.14063.1/AphContig000034.t25/AphChr05.t1068/Aphmerge.8656.1/Aphmerge.16451.1/Aphmerge.5560.1/Aphmerge.570.1/Aphmerge.13479.1/Aph…	236
Root	GO:0072593	reactive oxygen species metabolic process	297/17096	482/43025	1.67e-22	1.38e-19	1.08e-19	AphChr20.t881/AphChr10.t1086/AphChr30.t1146/AphChr35.t485/AphChr27.t867/Aphmerge.4616.1/Aphmerge.9773.1/Aphmerge.8930.1/AphChr12.t1186/Aphmerge.7610.1/AphChr30.t10/AphChr17.t255/Aphmerge.8685.2/AphChr42.t572/AphChr43.t149/AphChr05.t112/AphChr19.t1091/AphChr04.t176/AphChr21.t344/AphChr01.t1146/AphContig001350.t26/AphChr23.t461/Aphmerge.3311.2/AphChr12.t407/AphChr12.t980/AphChr01.t1097/AphChr02.t40…	297
Root	GO:0016209	antioxidant activity	228/17096	351/43025	9.25e-22	6.73e-19	5.27e-19	AphChr20.t881/AphChr10.t1086/AphChr30.t1146/AphChr35.t485/AphChr27.t867/Aphmerge.4616.1/Aphmerge.9773.1/AphChr12.t1186/Aphmerge.7610.1/Aphmerge.8685.2/AphChr42.t572/AphChr43.t149/AphChr05.t112/AphChr19.t1091/AphChr21.t344/AphChr01.t1146/AphChr23.t461/Aphmerge.3311.2/AphChr12.t407/AphChr12.t980/AphChr01.t1097/AphChr18.t393/AphChr02.t405/AphChr15.t934/AphChr07.t875/AphChr13.t167/AphChr20.t503/AphCh…	228
Root	GO:0001871	GO:0001871	234/17096	364/43025	2.05e-21	1.19e-18	9.35e-19	AphContig001400.t3/AphChr08.t1218/AphChr14.t700/AphChr32.t665/AphChr13.t347/Aphmerge.13794.1/Aphmerge.19168.1/AphChr11.t817/Aphmerge.6830.1/Aphmerge.3959.1/AphChr29.t1122/AphChr38.t173/AphChr27.t143/AphChr09.t804/AphChr31.t857/AphChr02.t992/Aphmerge.13363.1/Aphmerge.10718.1/Aphmerge.970.1/AphChr29.t295/AphChr13.t349/Aphmerge.18153.1/AphChr21.t343/Aphmerge.15097.1/AphChr19.t762/AphChr42.t301/AphCh…	234
Root	GO:0030247	polysaccharide binding	234/17096	364/43025	2.05e-21	1.19e-18	9.35e-19	AphContig001400.t3/AphChr08.t1218/AphChr14.t700/AphChr32.t665/AphChr13.t347/Aphmerge.13794.1/Aphmerge.19168.1/AphChr11.t817/Aphmerge.6830.1/Aphmerge.3959.1/AphChr29.t1122/AphChr38.t173/AphChr27.t143/AphChr09.t804/AphChr31.t857/AphChr02.t992/Aphmerge.13363.1/Aphmerge.10718.1/Aphmerge.970.1/AphChr29.t295/AphChr13.t349/Aphmerge.18153.1/AphChr21.t343/Aphmerge.15097.1/AphChr19.t762/AphChr42.t301/AphCh…	234
Root	GO:0042743	hydrogen peroxide metabolic process	188/17096	278/43025	4.12e-21	2.18e-18	1.71e-18	AphChr30.t1146/AphChr35.t485/AphChr27.t867/Aphmerge.9773.1/AphChr12.t1186/Aphmerge.8685.2/AphChr42.t572/AphChr43.t149/AphChr05.t112/AphChr19.t1091/AphChr21.t344/AphChr01.t1146/AphChr23.t461/Aphmerge.3311.2/AphChr12.t407/AphChr12.t980/AphChr01.t1097/AphChr02.t405/AphChr15.t934/AphChr07.t875/AphChr13.t167/AphChr23.t409/AphChr11.t1173/AphChr24.t728/AphChr51.t243/AphChr13.t498/Aphmerge.1388.2/AphChr1…	188
Root	GO:0004497	monooxygenase activity	276/17096	453/43025	4.98e-20	2.41e-17	1.89e-17	AphChr47.t470/AphChr29.t1035/AphChr29.t285/AphChr12.t1172/AphChr01.t806/AphChr27.t129/AphChr16.t209/AphChr08.t249/Aphmerge.15717.1/AphChr08.t1460/AphChr14.t721/AphChr04.t1323/AphContig001343.t12/AphChr02.t299/AphChr17.t274/AphChr30.t855/ptg001346l_pilon_pilon.t2/ptg001401l_pilon_pilon.t5/AphChr14.t454/AphChr26.t322/AphChr28.t983/AphChr04.t1125/AphChr30.t980/AphChr24.t441/AphChr47.t340/AphChr34.t8…	276
Root	GO:0010410	hemicellulose metabolic process	198/17096	302/43025	8.92e-20	3.99e-17	3.13e-17	Aphmerge.4832.2/AphContig001384.t7/Aphmerge.17119.1/Aphmerge.19870.2/AphChr30.t630/AphChr04.t823/AphChr09.t707/Aphmerge.541.2/AphChr34.t636/Aphmerge.20083.1/Aphmerge.3657.1/Aphmerge.15251.1/AphChr32.t492/AphChr01.t1946/AphChr40.t469/Aphmerge.15373.1/Aphmerge.9983.1/Aphmerge.15344.2/Aphmerge.8003.1/Aphmerge.13374.1/Aphmerge.2115.1/AphChr12.t901/AphChr14.t968/Aphmerge.14740.1/Aphmerge.11645.1/AphCh…	198
Root	GO:0042744	hydrogen peroxide catabolic process	161/17096	233/43025	1e-19	4.16e-17	3.26e-17	AphChr30.t1146/AphChr35.t485/AphChr27.t867/Aphmerge.9773.1/AphChr12.t1186/Aphmerge.8685.2/AphChr42.t572/AphChr43.t149/AphChr05.t112/AphChr19.t1091/AphChr21.t344/AphChr01.t1146/AphChr23.t461/Aphmerge.3311.2/AphChr12.t407/AphChr12.t980/AphChr01.t1097/AphChr15.t934/AphChr07.t875/AphChr13.t167/AphChr23.t409/AphChr11.t1173/AphChr24.t728/AphChr51.t243/AphChr13.t498/Aphmerge.1388.2/AphChr12.t1211/AphChr…	161
Root	GO:0042545	cell wall modification	251/17096	413/43025	3.73e-18	1.45e-15	1.13e-15	AphContig001384.t7/AphChr38.t759/AphChr30.t630/AphChr04.t823/AphChr27.t251/AphChr07.t210/AphChr24.t358/AphChr16.t778/Aphmerge.541.2/Aphmerge.4956.1/AphChr16.t527/AphChr12.t337/Aphmerge.15055.1/AphChr31.t579/AphChr19.t467/Aphmerge.1680.1/AphChr01.t1946/Aphmerge.15373.1/Aphmerge.10617.1/Aphmerge.15344.2/Aphmerge.8003.1/AphChr03.t377/AphChr07.t367/AphChr21.t1123/AphChr05.t1183/ptg000164l_pilon_pilon…	251
Root	GO:0010383	cell wall polysaccharide metabolic process	259/17096	432/43025	1.31e-17	4.77e-15	3.74e-15	Aphmerge.4832.2/AphContig001384.t7/AphChr01.t362/Aphmerge.17119.1/Aphmerge.15935.2/Aphmerge.19870.2/AphChr30.t630/AphChr04.t823/AphChr09.t707/AphChr12.t1186/Aphmerge.541.2/AphChr34.t636/Aphmerge.20083.1/Aphmerge.3657.1/Aphmerge.15251.1/AphChr32.t492/AphChr15.t1093/Aphmerge.18875.1/AphChr01.t1946/AphChr40.t469/Aphmerge.15373.1/Aphmerge.9983.1/AphChr35.t330/AphChr05.t357/Aphmerge.15344.2/Aphmerge.8…	259
Root	GO:0042542	response to hydrogen peroxide	224/17096	365/43025	4.72e-17	1.62e-14	1.27e-14	AphChr18.t958/AphChr20.t192/AphChr30.t719/AphChr30.t1146/AphChr35.t485/Aphmerge.9773.1/AphChr04.t930/AphChr17.t255/AphContig001345.t3/AphChr22.t437/AphChr30.t718/ptg001328l_pilon_pilon.t32/Aphmerge.8685.2/Aphmerge.10075.1/Aphmerge.3311.2/AphChr04.t512/ptg001356l_pilon_pilon.t5/AphChr13.t391/AphChr38.t334/Aphmerge.1643.1/AphChr15.t934/Aphmerge.4076.1/AphChr37.t638/Aphmerge.13602.1/AphChr12.t1409/A…	224
Root	GO:0042446	hormone biosynthetic process	240/17096	399/43025	1.15e-16	3.73e-14	2.92e-14	AphChr29.t1035/AphChr30.t521/Aphmerge.13977.1/AphChr08.t1566/AphChr48.t262/AphChr37.t36/AphChr02.t1235/AphChr17.t1011/AphChr24.t441/AphChr30.t45/AphChr34.t850/AphChr02.t1063/AphChr20.t1217/Aphmerge.18299.2/AphChr19.t1287/AphChr30.t671/AphChr04.t1277/AphChr15.t223/AphChr01.t795/AphChr13.t427/AphChr29.t1370/AphChr20.t1207/Aphmerge.6344.1/AphChr08.t509/AphChr34.t870/AphChr08.t1393/AphChr25.t213/AphC…	240
Root	GO:1901617	organic hydroxy compound biosynthetic process	273/17096	466/43025	1.22e-16	3.75e-14	2.93e-14	AphChr47.t470/AphChr02.t532/AphChr01.t362/Aphmerge.15935.2/AphChr04.t1323/Aphmerge.10658.1/AphContig001343.t12/AphChr30.t603/Aphmerge.12686.1/AphChr37.t36/AphChr17.t274/AphChr30.t855/Aphmerge.12630.1/ptg001346l_pilon_pilon.t2/AphChr24.t364/ptg001401l_pilon_pilon.t5/AphChr12.t1409/AphChr26.t322/AphChr04.t1125/AphChr30.t980/AphChr17.t993/AphChr28.t1280/AphChr47.t340/Aphmerge.7357.1/ptg001380l_pilon…	273
Root	GO:0035251	UDP-glucosyltransferase activity	254/17096	428/43025	1.57e-16	4.57e-14	3.58e-14	AphChr15.t1032/Aphmerge.4989.1/Aphmerge.15053.1/AphChr46.t389/AphChr03.t359/AphContig001349.t6/Aphmerge.18085.1/Aphmerge.3728.1/AphChr02.t1522/AphChr35.t392/AphChr30.t773/AphChr03.t1390/AphChr26.t283/Aphmerge.11869.1/Aphmerge.16534.2/AphChr20.t545/AphChr03.t558/AphChr43.t346/Aphmerge.17700.1/AphChr05.t1178/AphChr10.t689/Aphmerge.1494.1/AphChr21.t306/AphChr04.t1018/AphChr17.t269/AphChr21.t1118/Aph…	254
Root	GO:0098754	detoxification	212/17096	347/43025	6.42e-16	1.78e-13	1.39e-13	AphChr20.t881/AphChr10.t1086/AphChr12.t286/AphChr30.t1146/AphChr17.t1036/AphChr35.t485/Aphmerge.4616.1/Aphmerge.9773.1/AphChr12.t1186/Aphmerge.8685.2/AphChr05.t112/AphChr12.t293/AphChr12.t291/AphChr21.t344/Aphmerge.3311.2/AphChr12.t407/AphChr15.t934/AphChr20.t503/AphChr11.t1173/AphContig000074.t29/AphChr51.t243/AphChr13.t498/Aphmerge.1388.2/AphChr12.t1211/Aphmerge.13482.2/AphChr30.t188/AphChr38.t…	212
Root	GO:0003777	microtubule motor activity	102/17096	139/43025	8.12e-16	2.15e-13	1.68e-13	AphChr24.t367/AphChr24.t571/AphChr13.t693/AphChr39.t366/AphChr24.t353/AphChr03.t1379/Aphmerge.210.1/AphChr04.t700/AphChr10.t708/AphChr07.t470/Aphmerge.17236.2/AphChr09.t453/AphChr38.t634/AphChr07.t377/AphChr07.t625/AphChr12.t156/AphChr07.t363/AphChr11.t1640/AphChr31.t167/AphChr44.t291/Aphmerge.16935.1/AphChr36.t97/Aphmerge.2808.1/AphChr13.t1134/AphChr39.t520/AphChr34.t891/AphChr29.t265/AphChr20.t…	102
Root	GO:0016709	oxidoreductase activity, acting on paired donors, with incorporation or reduction of molecular oxygen, NAD(P)H as one donor, and incorporation of one atom of oxygen	197/17096	322/43025	5.49e-15	1.39e-12	1.09e-12	AphChr47.t470/AphChr29.t285/AphChr12.t1172/AphChr01.t806/AphChr27.t129/AphChr16.t209/AphChr08.t249/AphChr08.t1460/AphChr04.t1323/AphContig001343.t12/AphChr02.t299/AphChr17.t274/AphChr30.t855/ptg001346l_pilon_pilon.t2/ptg001401l_pilon_pilon.t5/AphChr26.t322/AphChr28.t983/AphChr04.t1125/AphChr30.t980/AphChr47.t340/AphChr34.t850/AphChr14.t486/AphChr37.t903/AphChr17.t1203/ptg000049l_pilon_pilon.t42/A…	197
Root	GO:0015698	inorganic anion transport	233/17096	396/43025	1.04e-14	2.52e-12	1.97e-12	AphChr23.t175/AphChr18.t728/AphChr14.t896/AphChr31.t138/AphChr16.t1226/AphChr18.t1551/AphChr37.t111/Aphmerge.223.1/AphChr06.t1159/Aphmerge.15715.1/AphChr16.t527/Aphmerge.12492.1/Aphmerge.1680.1/AphChr06.t1134/AphChr08.t315/AphChr01.t1692/Aphmerge.18183.1/AphChr11.t1339/AphChr02.t171/AphContig001329.t36/AphChr12.t1383/AphChr01.t1856/AphChr46.t226/AphChr27.t190/AphChr20.t1361/AphChr07.t570/AphChr26…	233
Root	GO:0005871	kinesin complex	83/17096	109/43025	1.09e-14	2.53e-12	1.98e-12	AphChr24.t367/AphChr24.t571/AphChr13.t693/AphChr24.t353/AphChr03.t1379/Aphmerge.210.1/AphChr10.t708/AphChr07.t470/Aphmerge.17236.2/AphChr09.t453/AphChr38.t634/AphChr07.t377/AphChr07.t625/AphChr07.t363/AphChr11.t1640/AphChr31.t167/AphChr44.t291/Aphmerge.16935.1/AphChr36.t97/Aphmerge.2808.1/AphChr13.t1134/AphChr34.t891/AphChr29.t265/Aphmerge.20075.1/AphChr13.t615/AphChr01.t494/AphChr38.t1018/AphChr…	83
Root	GO:0016128	phytosteroid metabolic process	80/17096	106/43025	7.7e-14	1.72e-11	1.35e-11	Aphmerge.13937.1/AphChr38.t977/AphChr37.t36/AphChr24.t364/AphChr01.t795/AphChr47.t428/Aphmerge.1122.1/AphChr42.t83/AphChr07.t564/AphChr21.t1352/AphChr32.t163/AphChr44.t554/AphChr17.t1368/AphChr12.t849/AphChr49.t17/AphChr06.t1126/AphChr12.t1063/AphChr04.t579/AphContig001401.t2/AphChr23.t272/AphChr23.t61/AphChr01.t612/AphChr23.t627/AphChr29.t799/Aphmerge.7738.1/AphChr02.t174/AphChr17.t1010/AphChr02…	80
Root	GO:0071365	cellular response to auxin stimulus	250/17096	439/43025	1.94e-13	4.03e-11	3.16e-11	Aphmerge.13059.2/AphChr42.t479/Aphmerge.19870.2/Aphmerge.13977.1/AphChr30.t630/AphChr04.t823/AphContig001509.t3/AphChr27.t251/AphChr34.t793/AphChr09.t541/Aphmerge.9442.2/AphChr24.t1178/Aphmerge.20083.1/AphChr19.t467/Aphmerge.13059.3/Aphmerge.1643.1/AphChr02.t317/AphChr37.t925/AphChr41.t321/AphChr40.t154/AphChr20.t299/AphChr05.t611/Aphmerge.2518.12/Aphmerge.13059.1/AphChr20.t1217/AphChr04.t188/Aph…	250
Root	GO:0008202	steroid metabolic process	150/17096	237/43025	1.88e-13	4.03e-11	3.16e-11	AphChr47.t470/AphChr04.t1323/Aphmerge.10658.1/AphContig001343.t12/Aphmerge.13937.1/AphChr38.t977/AphChr37.t36/AphChr30.t855/ptg001346l_pilon_pilon.t2/AphChr24.t364/ptg001401l_pilon_pilon.t5/AphChr04.t1125/AphChr30.t980/AphChr24.t441/AphChr30.t330/AphChr47.t340/AphChr37.t297/AphChr01.t795/AphChr47.t428/Aphmerge.1122.1/AphChr04.t479/AphChr42.t83/AphChr22.t811/ptg001370l_pilon_pilon.t25/AphChr07.t56…	150
Root	GO:0097599	xylanase activity	67/17096	85/43025	2.12e-13	4.25e-11	3.33e-11	AphContig001360.t6/Aphmerge.13147.1/AphChr40.t469/Aphmerge.13374.1/Aphmerge.2115.1/AphChr12.t901/AphChr24.t993/AphChr02.t1766/AphChr41.t9/Aphmerge.18008.1/AphChr09.t757/ptg001351l_pilon_pilon.t33/AphChr02.t800/AphChr18.t1646/AphChr46.t746/AphChr30.t986/AphChr23.t538/AphChr20.t120/AphChr03.t1962/AphChr04.t834/AphChr42.t438/AphChr10.t84/AphChr04.t1343/Aphmerge.16318.2/AphChr01.t1238/ptg001360l_pilo…	67
Root	GO:0009834	plant-type secondary cell wall biogenesis	143/17096	226/43025	6.98e-13	1.36e-10	1.06e-10	AphChr28.t1294/AphChr15.t1032/AphChr46.t389/AphChr35.t392/Aphmerge.15251.1/AphChr04.t1018/AphChr51.t215/AphChr37.t36/AphContig001367.t20/AphChr22.t509/Aphmerge.4061.1/AphChr29.t482/Aphmerge.5061.1/AphChr08.t1183/AphChr32.t1128/AphChr18.t965/AphChr03.t1335/Aphmerge.6715.1/AphChr21.t1135/Aphmerge.7525.1/AphChr16.t216/AphChr12.t200/Aphmerge.18802.2/AphChr25.t492/AphChr36.t441/Aphmerge.12822.1/AphChr…	143
Root	GO:0006855	xenobiotic transmembrane transport	196/17096	332/43025	8.36e-13	1.57e-10	1.23e-10	AphChr23.t175/AphChr37.t290/AphContig001509.t3/AphChr16.t1226/AphChr37.t111/Aphmerge.223.1/AphChr07.t272/Aphmerge.15715.1/AphChr27.t674/AphChr08.t802/AphChr19.t467/AphChr07.t591/AphChr20.t927/AphChr05.t611/AphChr19.t1262/AphChr16.t994/AphChr01.t860/AphChr07.t570/AphChr28.t399/AphChr12.t1090/AphChr01.t905/AphChr05.t1419/ptg001350l_pilon_pilon.t6/AphChr19.t653/AphChr31.t871/Aphmerge.2722.1/AphChr03…	196
Root	GO:0015238	GO:0015238	178/17096	296/43025	9.72e-13	1.77e-10	1.39e-10	AphChr23.t175/AphChr37.t290/AphContig001509.t3/AphChr16.t1226/AphChr37.t111/Aphmerge.223.1/AphChr07.t272/Aphmerge.15715.1/AphChr27.t674/AphChr08.t802/AphChr05.t611/AphChr19.t1262/AphChr16.t994/AphChr01.t860/AphChr07.t570/AphChr28.t399/AphChr12.t1090/AphChr01.t905/ptg001350l_pilon_pilon.t6/AphChr19.t653/AphChr31.t871/Aphmerge.2722.1/AphChr30.t585/AphChr19.t1005/Aphmerge.686.1/AphChr03.t1429/AphChr…	178
Root	GO:0008017	microtubule binding	247/17096	438/43025	1.13e-12	2e-10	1.57e-10	AphChr39.t496/AphChr12.t1325/AphChr35.t462/Aphmerge.4798.1/Aphmerge.17163.1/AphChr15.t959/AphChr15.t1093/AphChr38.t405/AphChr24.t367/AphChr19.t131/AphChr15.t267/AphChr24.t571/AphChr35.t330/AphChr10.t480/AphChr11.t1532/AphChr13.t693/Aphmerge.12132.1/Aphmerge.16082.1/AphChr39.t366/Aphmerge.15371.1/Aphmerge.4130.1/Aphmerge.13811.1/AphChr46.t451/AphChr24.t353/Aphmerge.17037.1/AphChr20.t400/AphContig0…	247
Root	GO:0009740	gibberellic acid mediated signaling pathway	110/17096	164/43025	1.28e-12	2.2e-10	1.72e-10	AphContig001384.t7/AphChr51.t178/AphChr38.t373/Aphmerge.13977.1/AphChr30.t630/AphChr04.t823/Aphmerge.8930.1/AphChr28.t1259/AphChr07.t474/Aphmerge.10739.1/AphChr03.t635/Aphmerge.9966.1/Aphmerge.11861.1/AphChr01.t1189/AphChr18.t1144/AphChr15.t223/AphChr13.t654/AphChr13.t427/ptg001376l_pilon_pilon.t40/AphChr16.t925/AphChr06.t1509/AphChr24.t280/AphChr16.t463/AphChr37.t358/AphChr23.t486/AphChr24.t681/…	110
Root	GO:0016125	sterol metabolic process	89/17096	126/43025	2.05e-12	3.4e-10	2.66e-10	AphChr47.t470/AphChr04.t1323/Aphmerge.10658.1/AphContig001343.t12/AphChr30.t855/ptg001346l_pilon_pilon.t2/AphChr24.t364/ptg001401l_pilon_pilon.t5/AphChr04.t1125/AphChr30.t980/AphChr24.t441/AphChr47.t340/AphChr37.t297/AphChr01.t795/Aphmerge.1122.1/AphChr23.t122/AphChr32.t163/Aphmerge.3255.1/AphChr09.t421/AphChr01.t732/Aphmerge.15766.1/AphChr45.t541/AphChr17.t1368/AphChr18.t970/AphChr49.t17/AphChr1…	89
Root	GO:0071370	cellular response to gibberellin stimulus	121/17096	186/43025	2.53e-12	4.09e-10	3.2e-10	AphContig001384.t7/AphChr51.t178/AphChr38.t373/Aphmerge.13977.1/AphChr30.t630/AphChr04.t823/Aphmerge.8930.1/AphChr28.t1259/AphChr07.t474/Aphmerge.10739.1/AphChr03.t635/Aphmerge.9966.1/Aphmerge.11861.1/AphChr01.t1189/AphChr24.t490/AphChr18.t1144/AphChr15.t223/AphChr13.t654/AphChr13.t427/ptg001376l_pilon_pilon.t40/AphChr16.t925/AphChr06.t1509/AphChr24.t280/AphChr16.t463/AphChr37.t358/AphChr18.t825/…	121
Root	GO:0006694	steroid biosynthetic process	94/17096	136/43025	3.78e-12	5.95e-10	4.66e-10	AphChr47.t470/AphChr04.t1323/Aphmerge.10658.1/AphContig001343.t12/AphChr37.t36/AphChr30.t855/ptg001346l_pilon_pilon.t2/AphChr24.t364/ptg001401l_pilon_pilon.t5/AphChr04.t1125/AphChr30.t980/AphChr47.t340/AphChr01.t795/Aphmerge.1122.1/AphChr22.t811/AphChr23.t122/AphChr32.t163/AphChr01.t732/Aphmerge.15766.1/AphChr17.t1368/AphChr12.t849/AphChr18.t701/AphChr18.t970/AphChr06.t1186/AphChr49.t17/AphChr06.…	94
Root	GO:0009627	systemic acquired resistance	192/17096	330/43025	8.81e-12	1.35e-09	1.06e-09	Aphmerge.14222.1/AphChr27.t251/Aphmerge.13401.2/Aphmerge.17428.1/AphChr24.t1178/Aphmerge.12686.1/AphChr18.t393/AphChr19.t467/Aphmerge.8124.1/AphChr37.t925/AphChr40.t469/AphChr05.t357/AphChr14.t131/Aphmerge.2115.1/AphChr01.t585/Aphmerge.5508.1/AphContig000049.t42/AphChr02.t1766/AphChr41.t9/AphChr09.t483/AphChr08.t509/AphChr34.t870/Aphmerge.9008.1/Aphmerge.18008.1/AphChr38.t647/AphChr34.t447/AphChr…	192
Root	GO:0009644	response to high light intensity	205/17096	357/43025	9.63e-12	1.44e-09	1.13e-09	AphChr18.t958/AphChr02.t1383/AphChr22.t437/AphChr08.t1434/AphChr26.t1138/Aphmerge.10075.1/AphChr03.t487/AphChr13.t391/AphChr38.t334/Aphmerge.4076.1/AphChr05.t1330/AphChr12.t1409/AphChr31.t464/Aphmerge.5163.1/AphChr03.t475/AphChr44.t329/AphContig001347.t1/Aphmerge.17648.2/AphChr20.t1419/AphChr41.t209/AphChr08.t166/AphChr38.t332/AphChr20.t911/Aphmerge.11692.1/AphChr21.t1261/Aphmerge.16144.1/AphChr2…	205
Root	GO:0010476	gibberellin mediated signaling pathway	117/17096	181/43025	1.08e-11	1.57e-09	1.23e-09	AphContig001384.t7/AphChr51.t178/AphChr38.t373/Aphmerge.13977.1/AphChr30.t630/AphChr04.t823/Aphmerge.8930.1/AphChr28.t1259/AphChr07.t474/Aphmerge.10739.1/AphChr03.t635/Aphmerge.9966.1/Aphmerge.11861.1/AphChr01.t1189/AphChr24.t490/AphChr18.t1144/AphChr15.t223/AphChr13.t654/AphChr13.t427/ptg001376l_pilon_pilon.t40/AphChr16.t925/AphChr06.t1509/AphChr24.t280/AphChr16.t463/AphChr37.t358/AphChr18.t825/…	117
Root	GO:0045491	xylan metabolic process	93/17096	136/43025	1.28e-11	1.81e-09	1.42e-09	Aphmerge.15251.1/AphChr40.t469/Aphmerge.15373.1/Aphmerge.8003.1/Aphmerge.13374.1/Aphmerge.2115.1/AphChr12.t901/AphChr24.t993/AphChr02.t1766/AphChr41.t9/Aphmerge.18008.1/AphChr09.t757/AphContig001351.t33/Aphmerge.15614.1/AphChr17.t889/AphChr18.t1646/AphChr12.t200/AphChr23.t538/AphChr39.t370/AphChr04.t834/AphChr18.t1269/AphChr29.t1229/AphChr01.t1238/AphChr30.t640/AphChr29.t1209/AphChr22.t644/AphChr…	93
Root	GO:0007018	microtubule-based movement	117/17096	182/43025	1.84e-11	2.48e-09	1.94e-09	AphChr24.t367/AphChr24.t571/AphChr13.t693/AphChr39.t366/AphChr24.t353/AphChr03.t1379/Aphmerge.210.1/AphChr04.t700/AphChr10.t708/AphChr07.t470/Aphmerge.17236.2/AphChr09.t453/AphChr38.t634/AphChr07.t377/AphChr07.t625/AphChr12.t156/AphChr07.t363/AphChr11.t1640/AphChr31.t167/AphChr44.t291/Aphmerge.16935.1/AphChr07.t1441/AphChr36.t97/Aphmerge.2808.1/AphChr13.t1134/AphChr39.t520/AphChr34.t891/AphChr29.…	117
Root	GO:0016759	cellulose synthase activity	66/17096	88/43025	1.87e-11	2.48e-09	1.94e-09	AphChr15.t1032/AphChr46.t389/AphChr03.t359/AphChr35.t392/AphChr30.t773/Aphmerge.17700.1/AphChr04.t1018/AphContig001367.t20/AphChr46.t675/AphChr29.t482/AphChr03.t1365/AphChr10.t715/AphChr32.t1128/AphChr03.t1335/AphChr21.t1135/AphChr20.t559/AphChr25.t492/AphChr36.t441/AphChr49.t168/Aphmerge.12822.1/ptg000074l_pilon_pilon.t139/AphChr08.t487/AphChr05.t1199/AphChr10.t747/AphChr33.t418/AphChr37.t642/Ap…	66
Root	GO:0016760	cellulose synthase (UDP-forming) activity	66/17096	88/43025	1.87e-11	2.48e-09	1.94e-09	AphChr15.t1032/AphChr46.t389/AphChr03.t359/AphChr35.t392/AphChr30.t773/Aphmerge.17700.1/AphChr04.t1018/AphContig001367.t20/AphChr46.t675/AphChr29.t482/AphChr03.t1365/AphChr10.t715/AphChr32.t1128/AphChr03.t1335/AphChr21.t1135/AphChr20.t559/AphChr25.t492/AphChr36.t441/AphChr49.t168/Aphmerge.12822.1/ptg000074l_pilon_pilon.t139/AphChr08.t487/AphChr05.t1199/AphChr10.t747/AphChr33.t418/AphChr37.t642/Ap…	66
Root	GO:0042537	benzene-containing compound metabolic process	128/17096	204/43025	2.53e-11	3.28e-09	2.57e-09	AphChr01.t362/Aphmerge.15935.2/Aphmerge.4379.1/AphChr24.t1178/AphChr29.t540/AphChr16.t527/Aphmerge.12686.1/AphChr34.t802/Aphmerge.3959.1/Aphmerge.1680.1/Aphmerge.13458.1/AphChr08.t575/AphChr01.t585/Aphmerge.7357.1/AphChr38.t1007/AphChr44.t517/AphChr34.t292/AphChr09.t483/AphChr08.t509/AphChr34.t870/AphChr12.t1371/Aphmerge.3755.1/AphChr38.t647/AphChr27.t358/AphChr18.t867/Aphmerge.4136.1/AphChr20.t1…	128
Root	GO:0005875	microtubule associated complex	113/17096	175/43025	2.66e-11	3.37e-09	2.64e-09	AphChr24.t367/AphChr24.t571/AphChr46.t126/AphChr13.t693/AphChr26.t650/Aphmerge.16108.1/AphChr24.t353/AphChr03.t1379/Aphmerge.210.1/AphChr10.t708/AphChr07.t470/Aphmerge.17236.2/AphChr09.t453/AphChr38.t634/AphChr07.t377/AphChr07.t625/AphChr07.t363/AphChr11.t1640/AphChr31.t167/AphChr44.t291/Aphmerge.16935.1/AphChr36.t97/Aphmerge.2808.1/AphChr13.t1134/AphChr34.t891/AphChr29.t265/Aphmerge.20075.1/AphC…	113
Root	GO:0016762	xyloglucan:xyloglucosyl transferase activity	66/17096	89/43025	4.43e-11	5.48e-09	4.29e-09	Aphmerge.4832.2/AphContig001384.t7/Aphmerge.17119.1/Aphmerge.19870.2/AphChr30.t630/AphChr04.t823/AphChr09.t707/Aphmerge.541.2/AphChr34.t636/Aphmerge.20083.1/Aphmerge.3657.1/AphChr32.t492/AphChr01.t1946/Aphmerge.9983.1/Aphmerge.15344.2/AphChr14.t968/Aphmerge.14740.1/AphChr09.t706/AphChr12.t1059/AphChr14.t1437/Aphmerge.6785.1/AphChr16.t463/Aphmerge.17452.1/AphChr16.t172/AphChr20.t1005/AphChr21.t955…	66
Root	GO:0015893	GO:0015893	197/17096	345/43025	4.75e-11	5.76e-09	4.51e-09	AphChr23.t175/AphChr37.t290/AphContig001509.t3/AphChr16.t1226/AphChr37.t111/Aphmerge.223.1/AphChr07.t272/Aphmerge.15715.1/AphChr27.t674/AphChr08.t802/AphChr19.t467/AphChr07.t591/AphChr20.t927/AphChr05.t611/AphChr19.t1262/AphChr16.t994/AphChr01.t860/AphChr07.t570/AphChr28.t399/AphChr12.t1090/AphChr01.t905/AphChr05.t1419/ptg001350l_pilon_pilon.t6/AphChr19.t653/AphChr31.t871/Aphmerge.2722.1/AphChr03…	197
Root	GO:0016129	phytosteroid biosynthetic process	56/17096	72/43025	5.26e-11	6.25e-09	4.89e-09	AphChr37.t36/AphChr24.t364/AphChr01.t795/Aphmerge.1122.1/AphChr32.t163/AphChr17.t1368/AphChr12.t849/AphChr49.t17/AphChr06.t1126/AphChr12.t1063/AphChr04.t579/AphContig001401.t2/AphChr23.t272/AphChr23.t61/AphChr01.t612/AphChr23.t627/AphChr29.t799/Aphmerge.7738.1/AphChr02.t174/AphChr17.t1010/AphChr02.t513/AphChr24.t1122/AphChr32.t777/AphChr02.t607/AphChr17.t939/AphChr16.t309/Aphmerge.16600.3/Aphmerg…	56
Root	GO:0016131	brassinosteroid metabolic process	67/17096	91/43025	5.44e-11	6.33e-09	4.96e-09	Aphmerge.13937.1/AphChr38.t977/AphChr37.t36/AphChr01.t795/AphChr47.t428/AphChr42.t83/AphChr07.t564/AphChr21.t1352/AphChr44.t554/AphChr12.t849/AphChr49.t17/AphChr06.t1126/AphChr12.t1063/AphChr04.t579/AphContig001401.t2/AphChr23.t272/AphChr23.t61/AphChr01.t612/AphChr23.t627/AphChr29.t799/AphChr02.t174/AphChr17.t1010/AphChr02.t513/Aphmerge.11051.1/AphChr24.t1122/AphChr32.t777/AphChr02.t607/AphChr17.…	67
Root	GO:0009832	plant-type cell wall biogenesis	266/17096	491/43025	5.66e-11	6.46e-09	5.06e-09	AphChr28.t1294/AphChr15.t1032/AphChr46.t389/AphChr03.t359/AphChr01.t362/Aphmerge.15935.2/AphChr35.t392/AphChr30.t773/Aphmerge.17700.1/Aphmerge.15251.1/AphChr04.t1018/AphChr15.t1093/AphChr51.t215/AphChr37.t36/Aphmerge.18875.1/AphContig001367.t20/Aphmerge.15373.1/AphChr35.t330/AphChr05.t357/AphChr13.t257/Aphmerge.8003.1/Aphmerge.7304.1/AphChr22.t509/Aphmerge.4061.1/AphChr29.t482/Aphmerge.5061.1/Aph…	266
Root	GO:0048527	lateral root development	247/17096	451/43025	6.52e-11	7.3e-09	5.72e-09	AphChr12.t1302/AphChr43.t736/Aphmerge.13059.2/AphChr14.t663/Aphmerge.189.1/AphChr04.t930/AphChr17.t255/AphContig001349.t23/AphChr30.t718/AphChr04.t512/AphChr01.t602/ptg001356l_pilon_pilon.t5/AphChr42.t14/Aphmerge.13059.3/AphChr04.t422/AphChr08.t315/AphChr20.t299/AphChr22.t1168/Aphmerge.187.1/Aphmerge.13059.1/Aphmerge.2320.1/AphChr27.t190/AphChr19.t317/AphChr22.t362/AphChr20.t740/AphChr50.t258/Aph…	247
Root	GO:0009404	toxin metabolic process	110/17096	171/43025	6.84e-11	7.51e-09	5.88e-09	AphChr12.t286/AphChr24.t1178/AphChr12.t293/AphChr12.t291/AphChr20.t503/Aphmerge.13482.2/AphChr38.t1007/Aphmerge.5508.1/AphChr44.t517/AphChr14.t531/AphChr10.t941/AphChr03.t1150/AphChr03.t1455/AphChr12.t435/AphChr49.t41/AphChr22.t1080/AphChr34.t860/AphChr26.t165/AphChr20.t730/Aphmerge.15309.1/AphChr14.t529/AphChr32.t215/AphChr13.t1145/AphChr30.t499/AphChr09.t555/AphChr44.t527/AphChr14.t1078/AphChr3…	110
Root	GO:0004568	chitinase activity	42/17096	50/43025	1.52e-10	1.64e-08	1.28e-08	Aphmerge.3959.1/AphChr22.t606/AphChr22.t605/AphChr16.t186/AphChr06.t262/AphChr11.t1013/AphChr17.t745/AphChr45.t566/AphChr22.t607/AphChr45.t636/AphChr38.t653/AphChr21.t958/AphChr21.t962/AphChr21.t959/AphChr02.t903/AphChr26.t890/AphChr06.t974/AphChr13.t716/AphChr05.t959/AphChr14.t372/AphChr05.t953/AphChr26.t348/AphChr35.t869/AphChr26.t346/AphChr05.t960/Aphmerge.2943.1/AphChr06.t975/AphChr06.t1374/A…	42
Root	GO:0016052	carbohydrate catabolic process	217/17096	391/43025	1.87e-10	1.98e-08	1.55e-08	AphChr27.t471/AphChr35.t503/AphChr29.t566/Aphmerge.5820.1/AphChr15.t918/Aphmerge.14298.1/AphChr26.t618/Aphmerge.835.1/AphChr43.t627/Aphmerge.15667.1/Aphmerge.14606.1/Aphmerge.12637.1/Aphmerge.15540.1/AphChr12.t569/AphChr37.t359/Aphmerge.18947.1/Aphmerge.16621.1/AphChr24.t356/AphChr08.t608/AphChr29.t206/AphChr28.t1312/AphChr06.t623/AphChr04.t512/AphChr22.t1090/AphContig001356.t5/AphChr07.t718/Aphm…	217
Root	GO:0015849	organic acid transport	193/17096	341/43025	2.07e-10	2.11e-08	1.65e-08	AphChr23.t175/AphChr20.t73/AphChr01.t526/Aphmerge.223.1/AphChr24.t549/AphChr36.t545/AphChr07.t272/AphChr09.t1498/Aphmerge.15715.1/AphContig000074.t87/AphChr27.t674/AphChr08.t802/AphChr07.t591/AphChr08.t1440/AphChr20.t927/AphChr13.t997/AphChr03.t2032/AphChr28.t399/AphChr38.t847/AphChr45.t442/AphChr09.t819/Aphmerge.1255.1/AphChr10.t24/AphChr19.t653/AphChr30.t253/AphChr19.t540/AphChr13.t459/AphChr25…	193
Root	GO:0046942	carboxylic acid transport	193/17096	341/43025	2.07e-10	2.11e-08	1.65e-08	AphChr23.t175/AphChr20.t73/AphChr01.t526/Aphmerge.223.1/AphChr24.t549/AphChr36.t545/AphChr07.t272/AphChr09.t1498/Aphmerge.15715.1/AphContig000074.t87/AphChr27.t674/AphChr08.t802/AphChr07.t591/AphChr08.t1440/AphChr20.t927/AphChr13.t997/AphChr03.t2032/AphChr28.t399/AphChr38.t847/AphChr45.t442/AphChr09.t819/Aphmerge.1255.1/AphChr10.t24/AphChr19.t653/AphChr30.t253/AphChr19.t540/AphChr13.t459/AphChr25…	193
Root	GO:0009624	response to nematode	267/17096	498/43025	2.15e-10	2.16e-08	1.69e-08	AphChr02.t1383/AphChr01.t526/AphChr05.t270/Aphmerge.19313.1/AphChr34.t793/AphChr18.t412/AphChr09.t541/AphChr07.t272/AphChr37.t851/Aphmerge.8575.1/AphChr20.t299/AphChr03.t475/AphChr13.t997/Aphmerge.7590.1/AphChr46.t251/AphChr34.t883/AphChr25.t186/AphChr09.t383/AphChr20.t740/AphChr23.t147/AphChr14.t806/AphChr20.t1419/AphChr28.t358/AphChr28.t1235/AphChr03.t741/AphChr29.t1182/AphChr12.t813/AphChr01.t…	267
Root	GO:1990748	cellular detoxification	130/17096	213/43025	2.64e-10	2.61e-08	2.04e-08	AphChr20.t881/AphChr10.t1086/AphChr30.t1146/AphChr35.t485/Aphmerge.4616.1/Aphmerge.9773.1/AphChr12.t1186/Aphmerge.8685.2/AphChr05.t112/AphChr21.t344/Aphmerge.3311.2/AphChr12.t407/AphChr15.t934/AphChr11.t1173/AphChr51.t243/AphChr13.t498/Aphmerge.1388.2/AphChr12.t1211/AphChr47.t170/Aphmerge.6954.2/AphChr24.t993/AphChr08.t254/AphChr06.t984/AphChr09.t547/AphChr30.t1141/AphChr19.t998/Aphmerge.13197.1/…	130
Root	GO:0009808	lignin metabolic process	205/17096	367/43025	2.77e-10	2.68e-08	2.1e-08	AphChr43.t251/AphContig001349.t6/AphChr29.t285/AphChr12.t1172/AphChr01.t806/AphChr27.t129/AphChr42.t483/AphChr12.t1186/AphChr08.t249/AphChr29.t540/Aphmerge.1494.1/AphChr16.t527/Aphmerge.15251.1/AphChr34.t802/Aphmerge.3959.1/AphChr37.t36/AphChr19.t467/Aphmerge.1680.1/AphChr25.t842/AphChr28.t924/Aphmerge.13458.1/AphChr28.t983/AphChr08.t575/AphChr20.t1301/AphChr35.t202/AphChr12.t379/AphChr28.t923/Ap…	205
Root	GO:0008061	chitin binding	49/17096	62/43025	3.07e-10	2.93e-08	2.3e-08	Aphmerge.16338.2/Aphmerge.13479.1/Aphmerge.6695.1/AphChr22.t606/AphChr17.t867/AphChr22.t605/AphChr16.t186/AphChr06.t262/AphChr02.t746/Aphmerge.1658.1/AphChr21.t390/AphChr22.t607/AphContig000049.t44/AphChr04.t726/AphChr05.t167/Aphmerge.3103.3/Aphmerge.14392.1/AphChr21.t958/AphChr21.t962/AphChr21.t959/AphChr07.t148/AphChr32.t202/AphChr26.t890/AphChr06.t974/AphChr05.t959/AphChr12.t1084/AphChr14.t372…	49
Root	GO:0032350	regulation of hormone metabolic process	88/17096	132/43025	3.53e-10	3.31e-08	2.59e-08	Aphmerge.13977.1/Aphmerge.3959.1/AphChr34.t850/Aphmerge.18299.2/AphChr34.t292/AphChr15.t223/AphChr03.t1925/AphChr13.t427/AphChr08.t509/AphChr34.t870/AphChr08.t1393/AphChr25.t213/AphChr27.t358/Aphmerge.19282.1/AphChr29.t500/AphChr13.t188/AphChr48.t14/Aphmerge.10446.1/AphChr05.t1226/AphContig000074.t103/ptg001401l_pilon_pilon.t2/AphChr38.t368/AphChr29.t1196/AphChr17.t745/AphChr23.t572/AphChr09.t200…	88
Root	GO:0015706	nitrate transmembrane transport	90/17096	136/43025	4.03e-10	3.68e-08	2.88e-08	AphChr14.t896/AphChr31.t138/Aphmerge.12492.1/AphChr08.t315/AphChr01.t1692/AphChr02.t171/AphChr01.t1856/AphChr46.t226/AphChr27.t190/AphChr20.t1361/AphChr12.t598/AphChr29.t765/Aphmerge.18418.1/AphChr17.t1316/AphChr13.t481/AphChr01.t547/AphContig001370.t31/AphChr22.t751/AphChr05.t744/AphChr12.t447/AphChr32.t538/ptg000074l_pilon_pilon.t42/AphChr31.t1057/AphChr05.t1281/AphChr11.t609/AphChr21.t1215/Aph…	90
Root	GO:0015631	tubulin binding	258/17096	481/43025	4.05e-10	3.68e-08	2.88e-08	AphChr39.t496/AphChr12.t1325/AphChr35.t462/Aphmerge.4798.1/Aphmerge.17163.1/AphChr15.t959/AphChr15.t1093/AphChr38.t405/AphChr24.t367/AphChr19.t131/AphChr15.t267/AphChr24.t571/AphChr35.t330/AphChr10.t480/AphChr11.t1532/AphChr13.t693/Aphmerge.12132.1/Aphmerge.16082.1/AphChr39.t366/Aphmerge.15371.1/Aphmerge.4130.1/Aphmerge.13811.1/AphChr46.t451/AphChr24.t353/Aphmerge.17037.1/AphChr20.t400/AphContig0…	258
Root	GO:0009696	salicylic acid metabolic process	106/17096	167/43025	4.75e-10	4.25e-08	3.33e-08	AphChr29.t540/AphChr16.t527/Aphmerge.12686.1/AphChr34.t802/Aphmerge.3959.1/Aphmerge.1680.1/Aphmerge.13458.1/AphChr08.t575/AphChr01.t585/Aphmerge.7357.1/AphChr34.t292/AphChr08.t509/AphChr34.t870/AphChr12.t1371/AphChr38.t647/AphChr27.t358/AphChr18.t867/Aphmerge.4136.1/AphChr29.t500/AphChr32.t496/AphChr48.t14/AphChr07.t1284/AphChr01.t583/AphChr13.t544/AphChr20.t691/AphChr38.t485/AphChr17.t745/AphChr…	106
Root	GO:0010143	cutin biosynthetic process	77/17096	112/43025	4.84e-10	4.27e-08	3.35e-08	AphChr01.t362/AphChr48.t144/Aphmerge.15935.2/AphContig001349.t23/Aphmerge.8589.1/AphChr02.t1117/AphChr17.t582/AphChr04.t422/AphChr16.t135/AphChr29.t1110/AphChr37.t963/Aphmerge.7357.1/AphChr07.t350/AphChr08.t1308/Aphmerge.16519.1/AphChr18.t1681/AphChr01.t1991/Aphmerge.8590.1/Aphmerge.8715.1/AphChr03.t639/AphChr30.t261/AphChr02.t296/AphChr46.t752/AphChr01.t1990/AphChr13.t939/ptg000070l_pilon_pilon.…	77
Root	GO:0010411	xyloglucan metabolic process	109/17096	173/43025	5.13e-10	4.46e-08	3.49e-08	Aphmerge.4832.2/AphContig001384.t7/Aphmerge.17119.1/Aphmerge.19870.2/AphChr30.t630/AphChr04.t823/AphChr09.t707/Aphmerge.541.2/AphChr34.t636/Aphmerge.20083.1/Aphmerge.3657.1/AphChr32.t492/AphChr01.t1946/Aphmerge.9983.1/Aphmerge.15344.2/AphChr12.t901/AphChr14.t968/Aphmerge.14740.1/Aphmerge.11645.1/AphChr09.t706/AphChr12.t1059/AphChr14.t1437/Aphmerge.7324.1/AphChr02.t800/Aphmerge.6785.1/AphChr46.t74…	109
Root	GO:0098869	cellular oxidant detoxification	127/17096	209/43025	6.31e-10	5.4e-08	4.23e-08	AphChr20.t881/AphChr10.t1086/AphChr30.t1146/AphChr35.t485/Aphmerge.4616.1/Aphmerge.9773.1/AphChr12.t1186/Aphmerge.8685.2/AphChr05.t112/AphChr21.t344/Aphmerge.3311.2/AphChr12.t407/AphChr15.t934/AphChr11.t1173/AphChr51.t243/AphChr13.t498/Aphmerge.1388.2/AphChr12.t1211/AphChr47.t170/Aphmerge.6954.2/AphChr24.t993/AphChr08.t254/AphChr06.t984/AphChr09.t547/AphChr30.t1141/AphChr19.t998/Aphmerge.13197.1/…	127
Root	GO:0005342	organic acid transmembrane transporter activity	170/17096	297/43025	7.52e-10	6.25e-08	4.9e-08	AphChr23.t175/AphChr20.t73/AphChr01.t526/Aphmerge.223.1/AphChr36.t545/AphChr07.t272/AphChr09.t1498/Aphmerge.15715.1/AphChr27.t674/AphChr08.t802/AphChr08.t1440/AphChr13.t997/AphChr03.t2032/AphChr28.t399/AphChr38.t847/AphChr45.t442/AphChr09.t819/Aphmerge.1255.1/AphChr10.t24/AphChr19.t653/AphChr19.t540/AphChr13.t459/AphChr25.t409/AphChr09.t1421/AphChr38.t846/AphChr02.t397/AphChr51.t349/AphChr24.t691…	170
Root	GO:0046943	carboxylic acid transmembrane transporter activity	170/17096	297/43025	7.52e-10	6.25e-08	4.9e-08	AphChr23.t175/AphChr20.t73/AphChr01.t526/Aphmerge.223.1/AphChr36.t545/AphChr07.t272/AphChr09.t1498/Aphmerge.15715.1/AphChr27.t674/AphChr08.t802/AphChr08.t1440/AphChr13.t997/AphChr03.t2032/AphChr28.t399/AphChr38.t847/AphChr45.t442/AphChr09.t819/Aphmerge.1255.1/AphChr10.t24/AphChr19.t653/AphChr19.t540/AphChr13.t459/AphChr25.t409/AphChr09.t1421/AphChr38.t846/AphChr02.t397/AphChr51.t349/AphChr24.t691…	170
Root	GO:0098661	inorganic anion transmembrane transport	83/17096	124/43025	8.18e-10	6.71e-08	5.25e-08	AphChr23.t175/AphChr18.t728/AphChr16.t1226/AphChr37.t111/Aphmerge.223.1/AphChr06.t1159/Aphmerge.15715.1/AphChr06.t1134/Aphmerge.18183.1/AphChr12.t1383/AphChr07.t570/AphChr26.t354/AphContig001338.t55/AphChr26.t1025/AphChr12.t1090/AphChr29.t765/AphChr01.t905/AphChr13.t481/AphChr16.t581/AphChr26.t180/AphChr05.t1394/AphChr14.t332/AphChr49.t189/AphChr16.t1270/ptg001329l_pilon_pilon.t31/AphChr17.t137/A…	83
Root	GO:0030308	negative regulation of cell growth	70/17096	100/43025	8.55e-10	6.91e-08	5.41e-08	AphChr11.t993/AphChr29.t987/Aphmerge.4798.1/AphChr31.t740/Aphmerge.8916.2/Aphmerge.17163.1/AphChr12.t1496/AphChr20.t1186/AphChr10.t480/AphChr11.t1403/AphChr05.t669/AphChr20.t400/Aphmerge.2094.2/AphChr25.t471/Aphmerge.10313.1/AphChr36.t469/AphChr28.t637/AphChr36.t468/AphChr22.t751/AphChr34.t410/AphChr21.t1375/AphChr25.t487/AphChr36.t450/AphChr24.t530/AphChr26.t989/AphChr31.t404/AphChr07.t566/Aphme…	70
Root	GO:1903825	organic acid transmembrane transport	159/17096	275/43025	9.66e-10	7.6e-08	5.95e-08	AphChr23.t175/AphChr20.t73/AphChr01.t526/Aphmerge.223.1/AphChr36.t545/AphChr07.t272/AphChr09.t1498/Aphmerge.15715.1/AphChr27.t674/AphChr08.t802/AphChr08.t1440/AphChr13.t997/AphChr03.t2032/AphChr28.t399/AphChr38.t847/AphChr45.t442/AphChr09.t819/Aphmerge.1255.1/AphChr10.t24/AphChr19.t653/AphChr13.t459/AphChr25.t409/AphChr09.t1421/AphChr38.t846/AphChr02.t397/AphChr51.t349/AphChr29.t711/AphChr22.t468…	159
Root	GO:1905039	carboxylic acid transmembrane transport	159/17096	275/43025	9.66e-10	7.6e-08	5.95e-08	AphChr23.t175/AphChr20.t73/AphChr01.t526/Aphmerge.223.1/AphChr36.t545/AphChr07.t272/AphChr09.t1498/Aphmerge.15715.1/AphChr27.t674/AphChr08.t802/AphChr08.t1440/AphChr13.t997/AphChr03.t2032/AphChr28.t399/AphChr38.t847/AphChr45.t442/AphChr09.t819/Aphmerge.1255.1/AphChr10.t24/AphChr19.t653/AphChr13.t459/AphChr25.t409/AphChr09.t1421/AphChr38.t846/AphChr02.t397/AphChr51.t349/AphChr29.t711/AphChr22.t468…	159
Root	GO:0010479	stele development	30/17096	33/43025	1.19e-09	9.21e-08	7.21e-08	Aphmerge.9442.2/AphChr02.t317/Aphmerge.2518.12/AphChr20.t77/AphChr41.t40/AphChr18.t1131/AphChr11.t1394/AphChr22.t330/AphChr50.t223/AphChr41.t450/Aphmerge.2518.3/AphChr18.t1628/AphChr40.t445/AphChr31.t419/Aphmerge.3338.1/Aphmerge.2518.4/Aphmerge.2518.7/Aphmerge.2518.11/Aphmerge.2518.8/Aphmerge.9442.1/AphChr40.t40/Aphmerge.2518.9/Aphmerge.2518.10/Aphmerge.2518.2/Aphmerge.2518.5/Aphmerge.2518.6/Aphm…	30
Root	GO:0045735	nutrient reservoir activity	118/17096	193/43025	1.48e-09	1.13e-07	8.85e-08	AphContig001329.t64/AphChr03.t523/AphChr01.t1954/AphChr19.t667/AphChr15.t896/AphChr10.t1109/AphChr30.t1145/AphChr20.t1364/AphChr12.t344/AphChr22.t691/AphChr35.t530/Aphmerge.2639.2/AphChr42.t233/AphChr43.t529/AphChr22.t690/AphChr42.t232/AphChr43.t528/AphChr18.t574/AphChr22.t689/AphChr01.t739/AphChr04.t1573/AphChr14.t430/AphChr30.t475/AphChr07.t1459/AphChr07.t1460/AphChr07.t1461/AphChr17.t76/AphChr…	118
Root	GO:0010089	xylem development	125/17096	207/43025	1.49e-09	1.13e-07	8.85e-08	Aphmerge.9442.2/AphChr17.t444/AphChr07.t1067/AphChr02.t317/AphContig000040.t50/AphChr22.t1013/Aphmerge.2518.12/AphChr18.t306/AphChr45.t480/AphChr08.t1452/Aphmerge.2100.1/AphChr26.t1438/AphChr20.t77/AphChr22.t1165/AphChr41.t40/AphChr21.t954/AphChr06.t332/AphChr18.t1131/Aphmerge.7525.1/AphChr29.t173/Aphmerge.19663.1/AphChr06.t261/AphChr16.t216/AphChr06.t1560/AphChr03.t1960/AphChr11.t1394/Aphmerge.1…	125
Root	GO:0009827	plant-type cell wall modification	77/17096	114/43025	1.75e-09	1.3e-07	1.02e-07	AphContig001384.t7/AphChr30.t630/AphChr04.t823/AphChr07.t210/AphChr24.t358/Aphmerge.541.2/AphChr12.t337/AphChr01.t1946/Aphmerge.10617.1/Aphmerge.15344.2/AphChr03.t377/AphChr07.t367/Aphmerge.551.1/Aphmerge.5061.1/Aphmerge.5198.1/AphChr22.t594/Aphmerge.17691.2/AphChr16.t463/AphChr19.t1251/AphChr18.t1269/AphChr04.t301/AphChr15.t1131/AphChr45.t445/AphChr12.t355/AphChr26.t778/AphChr22.t113/AphChr20.t1…	77
Root	GO:0010114	response to red light	176/17096	312/43025	1.78e-09	1.31e-07	1.03e-07	AphChr26.t1157/AphChr29.t224/AphChr06.t1265/Aphmerge.13977.1/AphChr03.t829/AphChr07.t311/AphChr10.t255/AphChr18.t658/AphChr46.t222/AphChr10.t1274/AphChr03.t1814/AphChr21.t582/AphChr22.t846/AphChr27.t74/AphContig001347.t1/AphChr20.t1217/AphChr08.t184/Aphmerge.6595.1/AphChr15.t223/Aphmerge.13573.1/AphChr13.t427/AphChr26.t969/AphChr38.t515/Aphmerge.18507.1/AphChr01.t619/AphChr06.t1069/AphChr12.t1337…	176
Root	GO:0050660	flavin adenine dinucleotide binding	185/17096	331/43025	1.87e-09	1.36e-07	1.07e-07	AphChr17.t941/AphChr06.t586/AphChr04.t1323/AphContig001343.t12/Aphmerge.11272.1/AphChr41.t193/AphChr37.t36/AphChr18.t393/Aphmerge.5127.1/Aphmerge.18564.1/AphChr51.t243/AphChr30.t980/AphChr30.t460/AphChr47.t340/AphChr40.t284/AphChr34.t850/AphChr32.t438/ptg000164l_pilon_pilon.t19/ptg000049l_pilon_pilon.t42/AphChr12.t529/AphChr19.t845/AphChr23.t122/AphChr01.t619/AphChr30.t734/AphChr19.t846/AphChr12.…	185
Root	GO:0015103	inorganic anion transmembrane transporter activity	173/17096	306/43025	1.94e-09	1.39e-07	1.09e-07	AphChr23.t175/AphChr18.t728/AphChr31.t138/AphChr16.t1226/AphChr18.t1551/AphChr37.t111/Aphmerge.223.1/AphChr06.t1159/Aphmerge.15715.1/AphChr16.t527/Aphmerge.1680.1/AphChr06.t1134/AphChr43.t164/AphChr42.t559/AphChr08.t315/Aphmerge.18183.1/AphChr11.t1339/AphChr02.t171/AphChr12.t1383/AphChr01.t1856/AphChr27.t190/AphChr07.t570/AphChr26.t354/AphContig001338.t55/AphChr26.t1025/AphChr34.t292/AphChr12.t10…	173
Root	GO:0046885	regulation of hormone biosynthetic process	68/17096	98/43025	2.68e-09	1.9e-07	1.49e-07	Aphmerge.13977.1/AphChr34.t850/Aphmerge.18299.2/AphChr15.t223/AphChr03.t1925/AphChr13.t427/AphChr08.t1393/AphChr25.t213/Aphmerge.19282.1/AphChr13.t188/AphChr48.t14/AphChr05.t1226/AphContig000074.t103/ptg001401l_pilon_pilon.t2/AphChr38.t368/AphChr29.t1196/AphChr23.t572/AphChr09.t200/AphChr03.t1290/AphChr38.t128/AphChr01.t1277/AphChr28.t385/AphChr13.t196/AphChr30.t911/AphChr10.t127/AphChr10.t831/Ap…	68
Root	GO:0097237	cellular response to toxic substance	135/17096	229/43025	3.12e-09	2.19e-07	1.71e-07	AphChr28.t384/AphChr30.t1146/AphChr25.t212/AphChr35.t485/Aphmerge.9773.1/AphChr12.t1186/Aphmerge.8685.2/AphChr05.t112/AphChr21.t344/Aphmerge.3311.2/AphChr12.t407/AphChr15.t934/AphChr11.t1173/AphChr51.t243/AphChr13.t498/Aphmerge.1388.2/AphChr12.t1211/AphChr47.t170/Aphmerge.6954.2/AphChr24.t993/AphChr08.t254/AphChr06.t984/AphChr03.t892/AphChr09.t547/AphChr30.t1141/AphChr19.t998/Aphmerge.13197.1/Aph…	135
Root	GO:0019904	protein domain specific binding	133/17096	225/43025	3.2e-09	2.22e-07	1.74e-07	AphChr44.t278/AphChr39.t380/Aphmerge.17075.2/AphChr03.t487/AphChr20.t503/AphChr13.t553/AphChr44.t329/AphChr16.t118/AphChr07.t217/Aphmerge.13482.2/Aphmerge.17648.2/AphChr41.t209/Aphmerge.6595.1/AphChr06.t295/Aphmerge.13573.1/Aphmerge.18507.1/AphChr29.t1226/Aphmerge.17402.1/AphChr16.t153/AphChr14.t477/AphChr43.t524/AphChr09.t1421/AphChr42.t228/AphChr12.t917/AphChr03.t1455/AphContig001338.t61/AphChr…	133
Root	GO:0003774	cytoskeletal motor activity	106/17096	171/43025	3.33e-09	2.28e-07	1.78e-07	AphChr24.t367/AphChr24.t571/AphChr13.t693/AphChr39.t366/AphChr24.t353/AphChr03.t1379/Aphmerge.210.1/AphChr04.t700/AphChr10.t708/AphChr07.t470/Aphmerge.17236.2/AphChr09.t453/AphChr38.t634/AphChr07.t377/AphChr07.t625/AphChr12.t156/AphChr07.t363/AphChr11.t1640/AphChr31.t167/AphChr44.t291/Aphmerge.16935.1/AphChr36.t97/Aphmerge.2808.1/AphChr13.t1134/AphChr39.t520/AphChr34.t891/AphChr29.t265/AphChr20.t…	106
Root	GO:0016126	sterol biosynthetic process	44/17096	56/43025	3.5e-09	2.37e-07	1.85e-07	AphChr47.t470/AphChr04.t1323/Aphmerge.10658.1/AphContig001343.t12/AphChr30.t855/ptg001346l_pilon_pilon.t2/AphChr24.t364/ptg001401l_pilon_pilon.t5/AphChr04.t1125/AphChr30.t980/AphChr47.t340/Aphmerge.1122.1/AphChr23.t122/AphChr32.t163/AphChr01.t732/Aphmerge.15766.1/AphChr17.t1368/AphChr18.t970/AphChr28.t591/AphChr25.t449/Aphmerge.7738.1/Aphmerge.5642.1/Aphmerge.16600.3/Aphmerge.5682.2/AphChr12.t111…	44
Root	GO:0000272	polysaccharide catabolic process	114/17096	187/43025	3.54e-09	2.37e-07	1.85e-07	AphChr26.t618/Aphmerge.15667.1/AphChr12.t569/AphChr29.t206/AphChr06.t623/AphChr22.t1090/AphChr18.t1177/AphChr09.t804/AphChr40.t469/AphChr01.t1716/AphChr18.t387/Aphmerge.13363.1/AphChr27.t55/Aphmerge.13374.1/Aphmerge.2115.1/AphChr12.t901/AphChr45.t301/AphChr24.t993/AphChr02.t1766/AphChr17.t1279/AphChr08.t165/AphChr41.t9/AphChr25.t709/Aphmerge.18008.1/AphChr36.t217/AphChr09.t757/Aphmerge.18778.1/Ap…	114
Root	GO:0031409	pigment binding	36/17096	43/43025	3.87e-09	2.56e-07	2.01e-07	AphChr03.t487/AphChr44.t329/Aphmerge.17648.2/Aphmerge.6595.1/Aphmerge.13573.1/AphChr16.t153/AphChr14.t477/AphChr37.t947/AphChr16.t154/AphChr32.t676/AphChr15.t250/AphChr13.t378/AphChr06.t274/AphChr32.t865/AphChr46.t475/AphChr35.t177/AphChr21.t943/AphChr35.t487/AphChr35.t327/AphChr15.t1096/AphChr02.t216/AphChr17.t1273/AphChr15.t932/AphChr29.t271/Aphmerge.17648.1/AphChr15.t1240/AphChr14.t680/Aphmerg…	36
Root	GO:0009044	xylan 1,4-beta-xylosidase activity	45/17096	58/43025	4.79e-09	3.13e-07	2.45e-07	AphChr40.t469/Aphmerge.2115.1/AphChr12.t901/AphChr02.t1766/AphChr41.t9/Aphmerge.18008.1/AphContig001351.t33/AphChr02.t800/AphChr18.t1646/AphChr46.t746/AphChr23.t538/AphChr20.t120/AphChr03.t1962/AphChr04.t834/AphChr42.t438/AphChr10.t84/Aphmerge.16318.2/AphChr01.t1238/AphChr30.t640/AphChr45.t619/AphChr31.t930/AphChr35.t809/AphChr15.t590/AphChr05.t945/AphChr19.t940/AphChr26.t986/AphChr43.t1062/AphCh…	45
Root	GO:0009250	glucan biosynthetic process	222/17096	413/43025	5.08e-09	3.29e-07	2.57e-07	AphChr15.t1032/AphChr46.t389/AphChr03.t359/Aphmerge.3728.1/AphChr35.t392/AphChr30.t773/Aphmerge.15540.1/Aphmerge.11869.1/Aphmerge.16534.2/Aphmerge.17700.1/AphChr04.t1018/AphChr15.t1093/Aphmerge.3959.1/AphChr13.t391/AphContig001367.t20/AphChr38.t334/Aphmerge.10711.1/AphChr32.t521/AphChr35.t330/AphChr05.t357/AphChr31.t464/AphChr38.t984/AphChr46.t675/AphChr44.t548/AphChr21.t343/Aphmerge.19862.1/Aphm…	222
Root	GO:0006857	oligopeptide transport	70/17096	103/43025	6.32e-09	4.03e-07	3.16e-07	AphChr09.t1522/AphChr31.t138/AphChr07.t108/AphChr43.t164/AphChr42.t559/AphChr21.t1239/AphChr01.t2041/AphChr01.t391/Aphmerge.16341.1/AphChr43.t161/Aphmerge.15289.1/AphChr06.t60/AphChr21.t1238/AphChr05.t1304/AphChr17.t876/AphChr43.t162/AphChr19.t1078/AphContig001529.t2/AphChr46.t232/ptg001356l_pilon_pilon.t30/AphChr16.t245/AphChr26.t1020/AphChr16.t246/AphChr16.t247/AphChr16.t1174/AphChr21.t1377/Aph…	70
Root	GO:0016998	cell wall macromolecule catabolic process	46/17096	60/43025	6.38e-09	4.03e-07	3.16e-07	Aphmerge.4832.2/Aphmerge.17119.1/AphChr12.t1186/Aphmerge.3959.1/AphChr22.t606/Aphmerge.18778.1/AphChr01.t785/AphChr22.t605/AphChr51.t361/AphChr15.t1131/AphChr06.t262/Aphmerge.10932.2/AphChr11.t1013/AphChr17.t745/AphChr22.t607/AphChr23.t69/AphChr35.t292/AphChr45.t636/AphChr21.t958/AphChr21.t962/AphChr21.t959/AphChr02.t903/AphChr03.t657/AphChr26.t890/AphChr06.t974/AphChr05.t959/AphChr11.t1040/Aphme…	46
Root	GO:0008514	organic anion transmembrane transporter activity	216/17096	401/43025	6.46e-09	4.04e-07	3.16e-07	AphChr23.t175/AphChr20.t73/AphChr01.t526/Aphmerge.223.1/AphChr36.t545/AphChr07.t272/AphChr09.t1498/Aphmerge.15715.1/AphChr27.t674/AphChr08.t802/AphContig001462.t3/AphChr08.t1440/AphChr01.t467/AphChr44.t308/AphChr13.t997/AphChr03.t2032/Aphmerge.1184.1/AphChr28.t399/AphChr38.t847/AphChr45.t442/AphChr09.t819/Aphmerge.1255.1/AphChr10.t24/AphChr19.t653/AphChr19.t540/AphChr13.t459/AphChr25.t409/Aphmerg…	216
Root	GO:0009705	plant-type vacuole membrane	208/17096	384/43025	6.69e-09	4.14e-07	3.25e-07	AphChr20.t73/Aphmerge.870.2/AphChr30.t1146/AphChr51.t178/AphChr18.t437/AphChr35.t485/Aphmerge.9773.1/AphChr28.t1259/AphChr32.t770/AphChr13.t529/Aphmerge.8685.2/AphChr38.t471/Aphmerge.3311.2/AphChr20.t1380/AphChr28.t1129/Aphmerge.8575.1/AphContig001462.t3/AphChr15.t934/AphChr43.t164/AphChr42.t559/AphChr08.t315/AphChr44.t308/Aphmerge.1388.2/AphChr12.t1383/AphChr03.t2032/AphChr03.t503/AphChr47.t170/…	208
Root	GO:0006030	chitin metabolic process	35/17096	42/43025	8.2e-09	4.87e-07	3.81e-07	Aphmerge.3959.1/AphChr22.t606/AphChr22.t605/AphChr16.t186/AphChr06.t262/AphChr11.t1013/AphChr17.t745/AphChr22.t607/AphChr45.t636/AphChr21.t958/AphChr21.t962/AphChr21.t959/AphChr02.t903/AphChr26.t890/AphChr06.t974/AphChr05.t959/AphChr14.t372/AphChr05.t953/AphChr26.t348/AphChr26.t346/AphChr05.t960/Aphmerge.2943.1/AphChr06.t975/AphChr21.t675/AphChr06.t264/AphChr18.t881/Aphmerge.16282.1/AphChr26.t345…	35
Root	GO:0006032	chitin catabolic process	35/17096	42/43025	8.2e-09	4.87e-07	3.81e-07	Aphmerge.3959.1/AphChr22.t606/AphChr22.t605/AphChr16.t186/AphChr06.t262/AphChr11.t1013/AphChr17.t745/AphChr22.t607/AphChr45.t636/AphChr21.t958/AphChr21.t962/AphChr21.t959/AphChr02.t903/AphChr26.t890/AphChr06.t974/AphChr05.t959/AphChr14.t372/AphChr05.t953/AphChr26.t348/AphChr26.t346/AphChr05.t960/Aphmerge.2943.1/AphChr06.t975/AphChr21.t675/AphChr06.t264/AphChr18.t881/Aphmerge.16282.1/AphChr26.t345…	35
Root	GO:0046348	amino sugar catabolic process	35/17096	42/43025	8.2e-09	4.87e-07	3.81e-07	Aphmerge.3959.1/AphChr22.t606/AphChr22.t605/AphChr16.t186/AphChr06.t262/AphChr11.t1013/AphChr17.t745/AphChr22.t607/AphChr45.t636/AphChr21.t958/AphChr21.t962/AphChr21.t959/AphChr02.t903/AphChr26.t890/AphChr06.t974/AphChr05.t959/AphChr14.t372/AphChr05.t953/AphChr26.t348/AphChr26.t346/AphChr05.t960/Aphmerge.2943.1/AphChr06.t975/AphChr21.t675/AphChr06.t264/AphChr18.t881/Aphmerge.16282.1/AphChr26.t345…	35
Root	GO:1901072	glucosamine-containing compound catabolic process	35/17096	42/43025	8.2e-09	4.87e-07	3.81e-07	Aphmerge.3959.1/AphChr22.t606/AphChr22.t605/AphChr16.t186/AphChr06.t262/AphChr11.t1013/AphChr17.t745/AphChr22.t607/AphChr45.t636/AphChr21.t958/AphChr21.t962/AphChr21.t959/AphChr02.t903/AphChr26.t890/AphChr06.t974/AphChr05.t959/AphChr14.t372/AphChr05.t953/AphChr26.t348/AphChr26.t346/AphChr05.t960/Aphmerge.2943.1/AphChr06.t975/AphChr21.t675/AphChr06.t264/AphChr18.t881/Aphmerge.16282.1/AphChr26.t345…	35
Root	GO:0009308	amine metabolic process	185/17096	336/43025	8.81e-09	5.18e-07	4.06e-07	AphChr29.t1035/AphContig000074.t87/AphChr19.t1242/Aphmerge.1120.2/AphChr17.t1420/AphChr29.t628/AphChr22.t1168/AphChr30.t460/AphChr02.t1619/Aphmerge.877.1/AphChr20.t1207/Aphmerge.6344.1/AphChr14.t401/AphChr28.t1334/AphChr24.t1180/AphChr29.t878/Aphmerge.1956.1/AphChr46.t305/AphChr12.t917/AphChr10.t16/AphChr03.t2041/AphChr22.t83/AphChr08.t1241/AphChr32.t1219/AphChr49.t41/AphChr05.t1226/AphChr08.t112…	185
Root	GO:1902170	cellular response to reactive nitrogen species	86/17096	134/43025	9.18e-09	5.34e-07	4.19e-07	AphChr14.t896/Aphmerge.12492.1/AphChr08.t315/AphChr01.t1692/AphChr27.t190/AphChr20.t1361/AphChr12.t598/AphChr03.t892/AphChr01.t547/AphChr05.t744/AphChr32.t538/AphChr49.t41/AphChr13.t308/AphContig000074.t42/AphChr14.t726/AphChr15.t1131/AphChr14.t630/AphChr14.t631/AphChr31.t1057/AphChr05.t1281/AphChr11.t609/AphChr21.t1215/AphChr27.t648/AphChr12.t1405/AphChr08.t775/AphChr45.t419/AphChr30.t499/AphChr…	86
Root	GO:0071249	cellular response to nitrate	41/17096	52/43025	9.99e-09	5.76e-07	4.51e-07	AphChr14.t896/Aphmerge.12492.1/AphChr08.t315/AphChr01.t1692/AphChr27.t190/AphChr20.t1361/AphChr12.t598/AphChr01.t547/AphChr05.t744/AphChr32.t538/AphContig000074.t42/AphChr31.t1057/AphChr05.t1281/AphChr11.t609/AphChr21.t1215/AphChr12.t1405/AphChr08.t318/AphChr29.t349/AphChr29.t350/AphChr27.t191/AphChr08.t317/AphChr29.t347/AphChr04.t716/AphChr34.t1016/AphChr04.t538/Aphmerge.19673.1/AphChr30.t380/Ap…	41
Root	GO:1990939	GO:1990939	33/17096	39/43025	1.03e-08	5.88e-07	4.6e-07	AphChr03.t1379/AphChr10.t708/Aphmerge.17236.2/AphChr09.t453/Aphmerge.16935.1/AphChr36.t97/Aphmerge.2808.1/AphChr34.t891/AphChr29.t265/AphChr27.t109/AphChr05.t188/AphChr08.t227/AphChr01.t2155/AphChr38.t495/Aphmerge.6060.1/AphChr06.t1139/AphChr26.t1030/AphChr08.t631/AphChr31.t266/AphChr11.t1538/AphChr25.t826/AphChr48.t258/AphChr17.t504/AphChr47.t401/AphChr04.t1227/Aphmerge.3265.1/Aphmerge.18502.1/A…	33
Root	GO:0010214	seed coat development	144/17096	251/43025	1.16e-08	6.58e-07	5.15e-07	Aphmerge.10867.1/AphChr15.t1032/AphChr46.t389/AphChr03.t359/AphContig001400.t3/AphChr23.t3/AphChr35.t392/AphChr30.t773/AphChr14.t700/AphChr07.t210/AphChr32.t665/Aphmerge.13794.1/Aphmerge.17700.1/AphChr01.t671/AphChr04.t1018/ptg001367l_pilon_pilon.t20/AphChr40.t469/Aphmerge.15373.1/Aphmerge.10617.1/Aphmerge.8003.1/Aphmerge.2115.1/AphChr12.t901/AphChr19.t762/AphChr42.t301/Aphmerge.13757.1/AphChr02.…	144
Root	GO:0006865	amino acid transport	97/17096	156/43025	1.2e-08	6.74e-07	5.28e-07	AphChr01.t526/AphChr36.t545/AphChr07.t272/AphChr09.t1498/AphContig000074.t87/AphChr27.t674/AphChr08.t802/AphChr08.t1440/AphChr13.t997/AphChr28.t399/AphChr38.t847/AphChr45.t442/AphChr09.t819/Aphmerge.1255.1/AphChr19.t540/AphChr13.t459/AphChr25.t409/AphChr38.t846/AphChr51.t349/AphChr24.t691/AphChr29.t711/AphChr12.t849/AphChr14.t1512/Aphmerge.10957.1/AphChr28.t1248/AphChr30.t4/AphChr04.t1166/AphChr4…	97
Root	GO:0051511	negative regulation of unidimensional cell growth	31/17096	36/43025	1.23e-08	6.84e-07	5.36e-07	Aphmerge.4798.1/Aphmerge.17163.1/AphChr10.t480/AphChr05.t669/AphChr20.t400/Aphmerge.2094.2/Aphmerge.10313.1/AphChr28.t637/AphChr34.t410/AphChr25.t487/AphChr36.t450/AphChr24.t530/AphChr07.t566/Aphmerge.10313.2/AphChr33.t424/AphChr23.t299/AphChr12.t1047/AphChr34.t411/AphChr29.t1011/AphChr09.t1039/AphChr03.t1598/AphChr03.t975/Aphmerge.17406.1/AphChr08.t1208/AphChr22.t1030/Aphmerge.17406.2/AphChr21.t…	31
Root	GO:0052386	cell wall thickening	110/17096	182/43025	1.3e-08	7.13e-07	5.59e-07	AphChr38.t759/AphChr27.t251/AphChr16.t527/AphChr19.t467/Aphmerge.1680.1/Aphmerge.15373.1/Aphmerge.8003.1/AphChr04.t188/AphChr08.t1187/AphChr34.t292/AphChr06.t1189/AphChr29.t482/AphChr28.t1334/AphChr29.t989/AphChr32.t1128/Aphmerge.15614.1/AphChr03.t1335/AphChr21.t1135/AphChr46.t305/AphContig000074.t139/AphChr08.t487/AphChr05.t1199/AphChr49.t41/AphChr17.t431/AphChr10.t747/AphChr33.t418/AphChr27.t34…	110
Root	GO:0045926	negative regulation of growth	131/17096	225/43025	1.54e-08	8.36e-07	6.54e-07	AphChr11.t993/AphChr29.t987/Aphmerge.4798.1/AphChr31.t740/Aphmerge.8916.2/Aphmerge.17163.1/AphChr12.t1496/AphChr17.t444/AphChr20.t1186/AphChr10.t480/AphChr11.t1403/AphChr05.t669/AphChr12.t968/AphChr20.t400/Aphmerge.11457.1/Aphmerge.2094.2/AphChr25.t471/Aphmerge.10313.1/AphChr13.t566/AphChr04.t615/AphChr30.t455/AphChr36.t469/AphChr28.t637/AphChr36.t468/AphChr01.t785/AphChr06.t1114/Aphmerge.13124.1…	131
Root	GO:0016036	cellular response to phosphate starvation	192/17096	353/43025	1.64e-08	8.85e-07	6.93e-07	Aphmerge.11091.1/AphChr30.t1146/AphChr18.t728/AphChr35.t485/AphChr38.t759/Aphmerge.9773.1/AphChr37.t389/AphChr11.t727/AphChr43.t569/AphChr06.t1159/Aphmerge.8685.2/AphChr42.t192/AphChr07.t474/Aphmerge.3311.2/AphChr43.t778/Aphmerge.10739.1/AphChr06.t56/AphChr15.t934/AphChr06.t1134/AphChr12.t1409/Aphmerge.1388.2/AphChr01.t1189/AphChr18.t898/AphChr47.t170/AphChr26.t1025/AphChr21.t1386/AphChr30.t426/A…	192
Root	GO:0015926	glucosidase activity	93/17096	149/43025	1.82e-08	9.72e-07	7.61e-07	Aphmerge.4911.1/AphChr31.t385/Aphmerge.2107.1/AphChr06.t1546/Aphmerge.17029.2/AphChr04.t512/AphContig001356.t5/AphChr34.t1026/AphChr45.t301/AphChr18.t480/AphChr02.t800/Aphmerge.18557.3/AphChr32.t71/AphChr46.t746/Aphmerge.6620.1/ptg001342l_pilon_pilon.t28/AphChr04.t1459/AphChr20.t120/AphChr13.t1421/AphChr03.t1962/AphChr42.t438/AphChr13.t308/AphChr10.t84/AphChr26.t1426/AphChr18.t794/Aphmerge.16318.…	93
Root	GO:0015171	amino acid transmembrane transporter activity	96/17096	155/43025	1.9e-08	1.01e-06	7.88e-07	AphChr01.t526/AphChr36.t545/AphChr07.t272/AphChr09.t1498/AphChr27.t674/AphChr08.t802/AphChr08.t1440/AphChr13.t997/AphChr28.t399/AphChr38.t847/AphChr45.t442/AphChr09.t819/Aphmerge.1255.1/AphChr19.t540/AphChr13.t459/AphChr25.t409/AphChr38.t846/AphChr51.t349/AphChr24.t691/AphChr29.t711/AphChr12.t849/AphChr14.t1512/Aphmerge.10957.1/AphChr28.t1248/AphChr30.t4/AphChr04.t1166/AphChr42.t106/AphChr23.t627…	96
Root	GO:0010600	regulation of auxin biosynthetic process	44/17096	58/43025	2.39e-08	1.25e-06	9.83e-07	Aphmerge.13977.1/AphChr34.t850/Aphmerge.18299.2/AphChr15.t223/AphChr03.t1925/AphChr13.t427/AphChr08.t1393/AphChr25.t213/Aphmerge.19282.1/AphChr13.t188/AphChr38.t368/AphChr29.t1196/AphChr09.t200/AphChr03.t1290/AphChr28.t385/AphChr30.t911/AphChr10.t127/AphChr10.t831/AphChr13.t880/AphChr38.t765/AphChr03.t1917/AphChr09.t415/AphChr03.t1499/Aphmerge.7250.1/AphChr34.t929/AphChr09.t199/AphChr10.t788/AphC…	44
Root	GO:0016682	oxidoreductase activity, acting on diphenols and related substances as donors, oxygen as acceptor	85/17096	134/43025	2.5e-08	1.3e-06	1.02e-06	Aphmerge.6906.1/AphChr25.t842/AphChr28.t924/AphChr02.t85/AphChr20.t1301/AphChr28.t923/AphChr03.t586/AphChr08.t1425/AphChr29.t1233/AphChr43.t862/AphChr25.t843/AphChr34.t313/AphChr36.t79/AphChr20.t1521/Aphmerge.18802.2/AphChr08.t162/AphChr31.t633/AphChr20.t185/AphChr17.t1401/Aphmerge.6416.1/AphChr18.t300/AphChr19.t191/AphChr36.t80/AphChr29.t203/AphChr34.t1110/AphChr20.t1522/AphChr03.t1898/AphContig…	85
Root	GO:0010043	response to zinc ion	118/17096	200/43025	2.77e-08	1.43e-06	1.12e-06	AphChr20.t881/AphChr10.t1086/Aphmerge.4616.1/AphChr28.t542/AphChr06.t269/AphChr43.t445/AphChr08.t1226/AphChr20.t503/AphContig000074.t29/AphChr42.t308/AphChr51.t243/AphChr36.t566/Aphmerge.13482.2/AphChr25.t378/AphChr20.t126/AphChr03.t741/AphChr06.t295/AphChr08.t1084/AphChr04.t615/AphChr30.t455/AphChr29.t1226/AphChr21.t1226/AphChr29.t909/AphChr03.t1455/AphChr22.t861/AphChr15.t347/AphChr29.t1341/Aph…	118
Root	GO:0009828	plant-type cell wall loosening	45/17096	60/43025	3.04e-08	1.54e-06	1.21e-06	AphContig001384.t7/AphChr30.t630/AphChr04.t823/AphChr24.t358/AphChr03.t377/AphChr07.t367/Aphmerge.17691.2/AphChr16.t463/AphChr04.t301/AphChr15.t1131/AphChr20.t1515/AphChr33.t84/AphChr35.t292/AphChr26.t1360/AphChr42.t112/AphChr24.t1222/AphChr10.t963/AphChr04.t1499/AphChr03.t1128/Aphmerge.17334.1/AphChr20.t753/AphChr11.t1040/AphChr32.t1218/Aphmerge.8066.1/AphChr09.t1420/AphChr02.t127/AphChr43.t643/…	45
Root	GO:0043393	regulation of protein binding	45/17096	60/43025	3.04e-08	1.54e-06	1.21e-06	AphChr26.t1157/AphChr06.t1265/AphChr03.t829/AphChr18.t658/AphChr46.t222/AphChr10.t1274/AphChr22.t846/Aphmerge.11457.1/AphChr17.t944/AphChr13.t566/AphChr15.t702/AphChr06.t1114/AphChr29.t1133/Aphmerge.8321.1/Aphmerge.3862.1/AphChr08.t1333/Aphmerge.1289.1/AphChr16.t1125/Aphmerge.2983.2/Aphmerge.19963.1/Aphmerge.2983.1/Aphmerge.12936.2/AphChr02.t600/AphChr45.t509/AphChr15.t440/Aphmerge.12936.3/AphChr…	45
Root	GO:0009833	plant-type primary cell wall biogenesis	54/17096	76/43025	3.13e-08	1.57e-06	1.23e-06	AphChr15.t1032/AphChr46.t389/AphChr03.t359/AphChr35.t392/AphChr30.t773/Aphmerge.17700.1/AphChr04.t1018/AphChr15.t1093/AphContig001367.t20/AphChr35.t330/AphChr29.t482/AphChr32.t1128/AphChr03.t1335/AphChr21.t1135/AphChr25.t492/AphChr36.t441/AphChr49.t168/Aphmerge.12822.1/ptg000074l_pilon_pilon.t139/AphChr08.t487/Aphmerge.8667.1/AphChr05.t1199/AphChr10.t747/AphChr33.t418/AphChr37.t642/AphChr27.t340/…	54
Root	GO:0016405	CoA-ligase activity	46/17096	62/43025	3.78e-08	1.88e-06	1.47e-06	AphChr06.t1198/AphChr12.t380/AphContig001349.t23/AphChr22.t746/Aphmerge.11494.1/AphChr04.t422/AphChr21.t1191/AphChr18.t1681/AphChr30.t261/AphChr04.t706/AphChr12.t849/AphChr06.t1126/AphChr26.t244/AphChr23.t627/Aphmerge.2428.2/AphChr01.t1921/AphChr06.t147/Aphmerge.9239.1/AphChr18.t696/AphChr11.t1762/AphChr31.t1000/AphChr31.t46/Aphmerge.4269.1/Aphmerge.11620.2/AphChr01.t1580/AphChr06.t1449/Aphmerge.…	46
Root	GO:0035672	oligopeptide transmembrane transport	39/17096	50/43025	3.96e-08	1.95e-06	1.53e-06	AphChr07.t108/AphChr43.t164/AphChr42.t559/AphChr21.t1239/AphChr01.t391/Aphmerge.16341.1/AphChr43.t161/AphChr21.t1238/AphChr05.t1304/AphChr17.t876/AphChr43.t162/AphChr19.t1078/AphContig001529.t2/AphChr26.t1020/AphChr16.t1174/Aphmerge.3899.1/AphChr24.t93/AphChr24.t92/AphChr07.t109/AphChr02.t311/AphChr18.t735/AphChr22.t779/Aphmerge.5290.1/Aphmerge.16510.2/AphChr02.t729/AphChr01.t392/AphChr37.t795/Ap…	39
Root	GO:0009699	phenylpropanoid biosynthetic process	221/17096	419/43025	4.29e-08	2.1e-06	1.64e-06	AphChr43.t251/AphContig001349.t6/AphChr01.t362/AphChr29.t285/AphChr06.t1198/Aphmerge.15935.2/AphChr12.t1172/AphChr01.t806/AphChr27.t129/AphChr42.t483/AphChr12.t1186/AphChr51.t317/AphChr08.t249/AphChr29.t540/Aphmerge.1494.1/AphChr16.t527/AphChr21.t1328/AphChr34.t802/Aphmerge.3959.1/AphChr19.t467/Aphmerge.1680.1/AphChr14.t555/AphChr05.t1403/Aphmerge.13458.1/AphChr29.t1110/AphChr28.t983/AphChr08.t57…	221
Root	GO:0090354	regulation of auxin metabolic process	47/17096	64/43025	4.62e-08	2.22e-06	1.74e-06	Aphmerge.13977.1/AphChr34.t850/Aphmerge.18299.2/AphChr15.t223/AphChr03.t1925/AphChr13.t427/AphChr08.t1393/AphChr25.t213/Aphmerge.19282.1/AphChr13.t188/AphChr38.t368/AphChr29.t1196/AphChr09.t200/AphChr03.t1290/AphChr28.t385/AphChr30.t911/AphChr10.t127/AphChr10.t831/AphChr13.t880/AphChr38.t765/AphChr03.t1917/AphChr09.t415/AphChr03.t1499/Aphmerge.7250.1/AphChr34.t929/AphChr09.t199/AphChr10.t788/AphC…	47
Root	GO:0016132	brassinosteroid biosynthetic process	43/17096	57/43025	4.6e-08	2.22e-06	1.74e-06	AphChr37.t36/AphChr01.t795/AphChr12.t849/AphChr49.t17/AphChr06.t1126/AphChr12.t1063/AphChr04.t579/AphContig001401.t2/AphChr23.t272/AphChr23.t61/AphChr01.t612/AphChr23.t627/AphChr29.t799/AphChr02.t174/AphChr17.t1010/AphChr02.t513/AphChr24.t1122/AphChr32.t777/AphChr02.t607/AphChr17.t939/AphChr16.t309/AphChr08.t1177/AphChr29.t981/AphChr47.t476/AphChr08.t946/AphChr07.t1352/AphChr03.t1836/Aphmerge.126…	43
Root	GO:0010167	response to nitrate	96/17096	157/43025	4.74e-08	2.26e-06	1.77e-06	AphChr39.t253/AphChr02.t331/AphChr44.t370/AphChr14.t896/AphChr31.t138/Aphmerge.12492.1/Aphmerge.3959.1/AphChr08.t315/AphChr01.t1692/AphChr02.t171/AphChr27.t190/Aphmerge.15781.1/Aphmerge.19862.1/AphChr20.t1361/AphChr12.t598/Aphmerge.18418.1/AphChr17.t1316/AphChr13.t481/AphChr08.t509/AphChr34.t870/AphChr01.t547/AphChr27.t358/AphChr42.t443/AphChr29.t500/AphChr05.t744/AphChr32.t538/AphChr07.t1284/Aph…	96
Root	GO:0018958	phenol-containing compound metabolic process	129/17096	224/43025	4.81e-08	2.27e-06	1.78e-06	AphChr01.t362/AphChr12.t286/AphChr48.t144/Aphmerge.15935.2/AphChr29.t540/AphChr12.t293/AphChr12.t291/AphChr02.t1117/AphChr16.t527/Aphmerge.12686.1/AphChr34.t802/Aphmerge.3959.1/AphChr17.t582/Aphmerge.1680.1/Aphmerge.13458.1/AphChr08.t575/AphChr01.t585/Aphmerge.7357.1/AphChr07.t208/AphChr34.t292/AphChr08.t509/AphChr34.t870/AphChr12.t1371/AphChr38.t647/AphChr27.t358/AphChr18.t867/Aphmerge.4136.1/Ap…	129
Root	GO:1901071	glucosamine-containing compound metabolic process	37/17096	47/43025	5.73e-08	2.69e-06	2.11e-06	AphChr13.t1081/Aphmerge.3959.1/AphChr22.t606/AphChr22.t605/AphChr16.t186/AphChr06.t262/AphChr11.t1013/AphChr17.t745/AphChr22.t607/AphChr45.t636/AphChr21.t958/AphChr21.t962/AphChr21.t959/AphChr02.t903/AphChr26.t890/AphChr06.t974/AphChr38.t903/AphChr05.t959/AphChr14.t372/AphChr05.t953/AphChr26.t348/AphChr26.t346/AphChr05.t960/Aphmerge.2943.1/AphChr06.t975/AphChr21.t675/AphChr06.t264/AphChr18.t881/A…	37
Root	GO:0051262	protein tetramerization	63/17096	94/43025	8e-08	3.73e-06	2.92e-06	Aphmerge.4989.1/Aphmerge.15053.1/Aphmerge.18085.1/AphChr03.t1390/AphChr37.t389/AphChr26.t283/AphChr20.t545/AphChr43.t569/AphChr42.t192/AphChr05.t1178/AphChr10.t689/AphChr21.t1118/Aphmerge.19268.1/AphChr29.t1176/AphChr47.t170/AphChr07.t785/AphChr30.t1141/Aphmerge.13197.1/AphChr24.t683/AphChr05.t1158/AphChr15.t676/AphChr32.t228/AphChr38.t766/AphChr19.t1094/AphChr24.t684/AphChr12.t1571/AphChr21.t141…	63
Root	GO:0006026	aminoglycan catabolic process	35/17096	44/43025	8.17e-08	3.77e-06	2.95e-06	Aphmerge.3959.1/AphChr22.t606/AphChr22.t605/AphChr16.t186/AphChr06.t262/AphChr11.t1013/AphChr17.t745/AphChr22.t607/AphChr45.t636/AphChr21.t958/AphChr21.t962/AphChr21.t959/AphChr02.t903/AphChr26.t890/AphChr06.t974/AphChr05.t959/AphChr14.t372/AphChr05.t953/AphChr26.t348/AphChr26.t346/AphChr05.t960/Aphmerge.2943.1/AphChr06.t975/AphChr21.t675/AphChr06.t264/AphChr18.t881/Aphmerge.16282.1/AphChr26.t345…	35
Root	GO:0044070	regulation of anion transport	67/17096	102/43025	1.03e-07	4.74e-06	3.71e-06	AphContig000074.t87/AphChr03.t635/AphChr31.t325/ptg001329l_pilon_pilon.t36/Aphmerge.3540.1/AphChr25.t833/AphChr24.t556/AphChr04.t805/AphChr07.t602/AphChr43.t265/Aphmerge.1862.1/AphChr19.t1094/AphChr10.t1033/AphChr37.t242/AphChr35.t350/AphChr15.t1074/Aphmerge.8384.2/AphChr43.t657/AphChr12.t1571/AphChr42.t96/AphChr03.t1056/AphChr09.t1403/AphChr33.t323/AphChr11.t1282/AphChr05.t643/AphChr09.t1156/Aph…	67
Root	GO:0010047	fruit dehiscence	36/17096	46/43025	1.14e-07	5.19e-06	4.07e-06	Aphmerge.13977.1/AphChr24.t358/AphChr07.t367/AphChr15.t223/AphChr13.t427/AphChr16.t216/AphChr15.t1131/AphContig001370.t3/AphChr38.t368/AphChr37.t899/AphChr02.t291/AphChr35.t292/AphChr30.t308/AphChr04.t462/AphChr30.t911/AphChr16.t199/AphChr31.t247/AphChr48.t197/Aphmerge.7278.1/AphChr11.t1559/AphChr41.t354/AphChr40.t133/AphChr11.t1040/AphChr09.t415/Aphmerge.7250.1/AphChr34.t929/AphChr47.t409/AphChr…	36
Root	GO:0016722	oxidoreductase activity, acting on metal ions	70/17096	108/43025	1.2e-07	5.41e-06	4.24e-06	AphChr25.t842/AphChr28.t924/AphChr20.t1301/Aphmerge.16042.1/AphChr28.t923/AphChr03.t586/Aphmerge.16628.1/AphChr08.t1425/AphChr29.t1233/AphChr25.t843/AphContig001349.t30/AphChr36.t79/Aphmerge.18802.2/AphChr08.t162/AphChr20.t185/Aphmerge.6416.1/AphChr04.t428/AphChr18.t300/AphChr30.t267/AphChr36.t80/AphChr29.t203/AphChr17.t1430/AphChr34.t1110/AphChr03.t1898/AphChr22.t918/AphChr09.t235/AphChr09.t269/…	70
Root	GO:0010268	brassinosteroid homeostasis	44/17096	60/43025	1.33e-07	5.92e-06	4.63e-06	Aphmerge.15887.1/AphChr11.t1197/AphChr01.t795/AphChr47.t428/AphChr42.t83/AphChr07.t564/AphChr21.t1352/AphChr49.t17/AphChr12.t1063/AphChr04.t579/AphChr23.t272/AphChr23.t61/AphChr01.t612/AphChr29.t799/AphChr02.t174/AphChr17.t1010/AphChr02.t513/Aphmerge.11051.1/AphChr02.t607/AphChr17.t939/AphChr16.t309/AphChr26.t1340/AphChr08.t1177/AphChr29.t981/AphChr04.t555/AphChr06.t1453/AphChr08.t946/AphChr03.t1…	44
Root	GO:0006022	aminoglycan metabolic process	40/17096	53/43025	1.33e-07	5.92e-06	4.63e-06	AphChr13.t1081/Aphmerge.3959.1/AphChr22.t606/AphChr22.t605/AphChr16.t186/AphChr06.t262/AphChr11.t1013/AphChr17.t745/AphChr22.t607/AphChr45.t636/AphChr21.t958/AphChr21.t962/AphChr21.t959/AphChr02.t903/AphChr26.t890/AphChr06.t974/AphChr38.t903/AphChr05.t959/AphChr14.t372/Aphmerge.11924.1/AphChr05.t953/AphChr26.t348/AphChr26.t346/AphChr05.t960/AphChr17.t418/Aphmerge.2943.1/AphChr06.t975/AphChr21.t67…	40
Root	GO:0052736	beta-glucanase activity	26/17096	30/43025	1.5e-07	6.61e-06	5.18e-06	Aphmerge.4832.2/AphContig001384.t7/Aphmerge.17119.1/Aphmerge.19870.2/AphChr30.t630/AphChr04.t823/Aphmerge.20083.1/AphChr16.t463/ptg001351l_pilon_pilon.t46/AphChr03.t658/AphChr03.t657/AphChr10.t963/Aphmerge.3138.2/Aphmerge.6360.1/AphChr03.t1128/Aphmerge.17334.1/AphChr05.t949/AphChr20.t753/AphChr37.t730/AphChr49.t102/Aphmerge.8066.1/AphChr16.t464/AphChr29.t1063/AphChr20.t1219/AphChr03.t661/AphChr20…	26
Root	GO:1905421	regulation of plant organ morphogenesis	106/17096	180/43025	1.56e-07	6.83e-06	5.35e-06	Aphmerge.189.1/AphChr15.t1093/Aphmerge.12630.1/AphChr35.t330/Aphmerge.187.1/AphChr30.t79/AphChr29.t873/AphChr11.t1761/AphChr08.t1032/AphChr02.t591/AphChr04.t805/AphChr22.t751/AphChr04.t252/AphChr18.t1249/AphChr22.t146/AphChr04.t301/AphChr32.t931/AphChr11.t1636/AphChr35.t350/AphChr31.t172/AphChr28.t1220/AphChr15.t1074/AphChr39.t456/AphChr15.t318/AphChr18.t352/AphChr26.t989/AphChr33.t84/AphChr27.t8…	106
Root	GO:0010497	plasmodesmata-mediated intercellular transport	31/17096	38/43025	1.57e-07	6.83e-06	5.35e-06	AphChr18.t574/Aphmerge.5287.2/AphChr01.t739/AphChr11.t1545/AphChr13.t1405/AphChr07.t1459/AphChr07.t1460/AphChr10.t753/AphChr39.t259/AphChr07.t1461/AphChr31.t259/AphChr12.t1225/AphChr23.t112/AphChr30.t70/AphChr24.t581/AphChr07.t636/Aphmerge.7771.1/AphChr18.t578/AphChr18.t576/Aphmerge.11456.1/AphChr18.t577/AphChr18.t575/AphChr22.t915/AphChr22.t916/AphChr18.t579/AphChr13.t985/AphChr22.t917/AphChr44.…	31
Root	GO:0042631	cellular response to water deprivation	84/17096	136/43025	1.7e-07	7.32e-06	5.73e-06	Aphmerge.870.2/AphChr31.t385/AphChr32.t770/AphChr12.t1496/AphContig001462.t3/AphChr13.t391/AphChr02.t992/AphChr44.t308/AphChr38.t1007/AphChr44.t517/AphChr31.t357/AphChr11.t1446/Aphmerge.151.1/AphChr12.t1304/AphChr24.t1180/AphChr39.t352/AphChr48.t9/AphChr14.t143/AphChr46.t713/AphChr26.t856/AphChr22.t628/AphChr17.t679/AphChr11.t1447/AphChr28.t401/AphChr26.t1258/AphChr45.t361/AphChr08.t1337/AphChr01…	84
Root	GO:0071462	cellular response to water stimulus	85/17096	138/43025	1.71e-07	7.33e-06	5.75e-06	Aphmerge.870.2/AphChr31.t385/AphChr32.t770/AphChr12.t1496/AphContig001462.t3/AphChr13.t391/AphChr02.t992/AphChr44.t308/AphChr38.t1007/AphChr44.t517/AphChr31.t357/AphChr11.t1446/Aphmerge.151.1/AphChr12.t1304/AphChr24.t1180/AphChr39.t352/AphChr48.t9/AphChr14.t143/AphChr46.t713/AphChr26.t856/AphChr22.t628/AphChr17.t679/AphChr11.t1447/AphChr28.t401/AphChr26.t1258/AphChr45.t361/AphChr08.t1337/AphChr01…	85
Root	GO:0009646	response to absence of light	86/17096	140/43025	1.73e-07	7.34e-06	5.75e-06	AphChr42.t339/AphChr19.t825/AphChr43.t408/Aphmerge.15887.1/Aphmerge.9966.1/AphChr08.t1226/Aphmerge.11861.1/AphChr16.t102/AphChr18.t366/AphChr20.t1217/AphChr22.t362/AphChr11.t1197/AphChr50.t258/AphContig001376.t40/AphChr43.t524/AphChr42.t228/AphChr04.t805/AphChr31.t567/AphChr11.t1229/AphChr03.t679/AphChr12.t1569/AphChr20.t1200/AphChr35.t350/AphChr15.t1281/AphChr15.t1074/AphChr02.t467/AphChr20.t124…	86
Root	GO:0003333	amino acid transmembrane transport	89/17096	146/43025	1.75e-07	7.39e-06	5.79e-06	AphChr01.t526/AphChr36.t545/AphChr07.t272/AphChr09.t1498/AphChr27.t674/AphChr08.t802/AphChr08.t1440/AphChr13.t997/AphChr28.t399/AphChr38.t847/AphChr45.t442/AphChr09.t819/Aphmerge.1255.1/AphChr13.t459/AphChr25.t409/AphChr38.t846/AphChr51.t349/AphChr29.t711/AphChr12.t849/AphChr14.t1512/Aphmerge.10957.1/AphChr30.t4/AphChr04.t1166/AphChr42.t106/AphChr23.t627/AphChr17.t636/AphChr04.t169/AphChr15.t337/…	89
Root	GO:0009734	auxin-activated signaling pathway	174/17096	323/43025	1.78e-07	7.47e-06	5.85e-06	AphChr42.t479/Aphmerge.13977.1/AphContig001509.t3/AphChr34.t793/AphChr09.t541/AphChr24.t1178/Aphmerge.1643.1/AphChr41.t321/AphChr40.t154/AphChr20.t299/AphChr05.t611/AphChr20.t1217/AphChr04.t188/Aphmerge.15781.1/AphChr31.t531/AphChr12.t1544/Aphmerge.5147.2/AphChr15.t223/AphChr13.t427/Aphmerge.18051.1/Aphmerge.3726.1/Aphmerge.15992.1/AphChr42.t443/Aphmerge.686.1/AphChr12.t1400/AphChr21.t714/AphChr0…	174
Root	GO:0009615	response to virus	241/17096	469/43025	1.88e-07	7.82e-06	6.13e-06	Aphmerge.4989.1/Aphmerge.15053.1/Aphmerge.18085.1/AphChr12.t581/AphChr03.t544/AphChr03.t1390/AphChr08.t783/AphChr26.t283/AphChr20.t545/AphChr01.t1705/AphChr37.t117/Aphmerge.11800.1/AphChr05.t1178/AphChr10.t689/AphChr26.t1138/AphContig000074.t87/Aphmerge.13184.1/AphChr21.t1118/Aphmerge.1263.1/AphChr47.t248/Aphmerge.7476.1/AphChr12.t1409/Aphmerge.3298.2/AphChr38.t259/AphChr24.t700/AphChr15.t1196/Ap…	241
Root	GO:0071804	GO:0071804	136/17096	243/43025	2.17e-07	8.9e-06	6.97e-06	AphChr02.t1383/AphChr20.t1089/AphChr03.t475/AphChr02.t171/AphChr20.t1419/AphChr20.t1019/AphChr15.t1168/AphChr35.t166/AphChr20.t911/AphChr17.t1316/AphChr31.t666/Aphmerge.19323.1/AphChr43.t169/AphChr27.t635/AphChr07.t1433/AphChr29.t674/AphChr08.t760/Aphmerge.8814.1/AphChr25.t642/AphChr08.t1464/AphChr11.t623/Aphmerge.18449.1/AphChr31.t1073/AphChr17.t387/Aphmerge.1143.1/AphChr32.t737/AphChr36.t276/Ap…	136
Root	GO:0071805	potassium ion transmembrane transport	136/17096	243/43025	2.17e-07	8.9e-06	6.97e-06	AphChr02.t1383/AphChr20.t1089/AphChr03.t475/AphChr02.t171/AphChr20.t1419/AphChr20.t1019/AphChr15.t1168/AphChr35.t166/AphChr20.t911/AphChr17.t1316/AphChr31.t666/Aphmerge.19323.1/AphChr43.t169/AphChr27.t635/AphChr07.t1433/AphChr29.t674/AphChr08.t760/Aphmerge.8814.1/AphChr25.t642/AphChr08.t1464/AphChr11.t623/Aphmerge.18449.1/AphChr31.t1073/AphChr17.t387/Aphmerge.1143.1/AphChr32.t737/AphChr36.t276/Ap…	136
Root	GO:0034285	response to disaccharide	170/17096	316/43025	2.75e-07	1.12e-05	8.78e-06	AphChr35.t503/Aphmerge.4989.1/Aphmerge.15053.1/AphChr30.t922/AphChr15.t918/Aphmerge.14298.1/AphChr30.t719/Aphmerge.18085.1/AphChr30.t521/AphChr13.t465/Aphmerge.15280.1/AphChr03.t1390/Aphmerge.8930.1/AphChr04.t930/AphContig001345.t3/AphChr07.t311/AphChr26.t283/AphChr30.t718/AphChr20.t545/ptg001328l_pilon_pilon.t32/AphChr05.t1178/AphChr10.t689/AphChr43.t819/AphChr21.t1118/AphChr08.t1226/AphChr07.t3…	170
Root	GO:0010107	GO:0010107	44/17096	61/43025	2.93e-07	1.19e-05	9.29e-06	AphChr02.t1383/AphChr20.t1089/AphChr03.t475/AphChr20.t1419/AphChr20.t911/AphChr31.t666/AphChr17.t387/Aphmerge.1143.1/AphChr14.t320/AphChr21.t1351/AphChr11.t1098/AphChr06.t1497/AphChr25.t347/AphChr35.t904/AphChr05.t1433/AphChr10.t1126/AphChr31.t247/AphChr03.t796/AphChr10.t1308/AphChr48.t197/Aphmerge.7278.1/AphChr11.t1559/AphChr41.t354/AphChr40.t133/AphChr05.t674/AphChr22.t963/Aphmerge.14896.1/AphC…	44
Root	GO:0010102	lateral root morphogenesis	145/17096	263/43025	3e-07	1.2e-05	9.43e-06	AphChr43.t736/Aphmerge.13059.2/AphChr14.t663/AphChr04.t930/AphChr17.t255/AphContig001349.t23/AphChr30.t718/AphChr04.t512/AphChr01.t602/ptg001356l_pilon_pilon.t5/AphChr42.t14/Aphmerge.13059.3/AphChr04.t422/AphChr22.t1168/Aphmerge.13059.1/Aphmerge.2320.1/AphChr19.t317/AphChr29.t1182/AphChr04.t396/ptg001358l_pilon_pilon.t15/AphChr30.t261/Aphmerge.15992.1/AphChr45.t538/AphChr10.t16/AphChr03.t2041/Aph…	145
Root	GO:0052314	phytoalexin metabolic process	50/17096	72/43025	3.2e-07	1.27e-05	9.92e-06	AphChr24.t1178/Aphmerge.5508.1/AphChr10.t941/AphChr03.t1150/AphChr49.t41/AphChr20.t730/AphChr30.t499/AphChr09.t555/AphChr37.t798/AphChr30.t500/AphChr49.t40/AphChr37.t800/AphContig001347.t13/AphChr09.t554/AphChr37.t149/AphChr42.t480/AphChr34.t773/AphChr19.t993/AphChr14.t870/AphChr28.t958/AphChr51.t308/AphChr28.t1380/AphChr36.t37/AphChr25.t886/AphChr16.t355/Aphmerge.2814.1/AphChr27.t511/Aphmerge.72…	50
Root	GO:0052315	phytoalexin biosynthetic process	50/17096	72/43025	3.2e-07	1.27e-05	9.92e-06	AphChr24.t1178/Aphmerge.5508.1/AphChr10.t941/AphChr03.t1150/AphChr49.t41/AphChr20.t730/AphChr30.t499/AphChr09.t555/AphChr37.t798/AphChr30.t500/AphChr49.t40/AphChr37.t800/AphContig001347.t13/AphChr09.t554/AphChr37.t149/AphChr42.t480/AphChr34.t773/AphChr19.t993/AphChr14.t870/AphChr28.t958/AphChr51.t308/AphChr28.t1380/AphChr36.t37/AphChr25.t886/AphChr16.t355/Aphmerge.2814.1/AphChr27.t511/Aphmerge.72…	50
Root	GO:0006949	syncytium formation	30/17096	37/43025	3.25e-07	1.28e-05	1e-05	AphChr29.t224/AphChr10.t255/AphChr03.t1814/AphChr27.t74/AphChr03.t377/AphChr08.t184/AphChr03.t1010/AphChr10.t1080/AphChr20.t876/Aphmerge.17691.2/AphChr07.t290/AphChr20.t1515/Aphmerge.457.3/AphChr01.t1757/AphChr07.t1011/AphChr25.t251/AphChr29.t1101/AphChr22.t1190/AphChr13.t229/AphChr20.t877/AphChr24.t145/AphChr33.t461/AphChr24.t144/AphChr24.t143/AphChr05.t1303/AphContig000074.t11/AphChr31.t220/Aph…	30
Root	GO:0036294	cellular response to decreased oxygen levels	106/17096	182/43025	3.36e-07	1.3e-05	1.02e-05	AphChr30.t719/Aphmerge.13672.1/Aphmerge.1349.1/Aphmerge.13867.1/AphChr04.t930/AphContig001345.t3/AphChr34.t886/AphChr30.t718/ptg001328l_pilon_pilon.t32/AphChr24.t1178/AphChr09.t458/AphChr46.t647/Aphmerge.12686.1/AphChr28.t344/ptg001380l_pilon_pilon.t2/ptg000049l_pilon_pilon.t42/AphChr08.t1452/Aphmerge.3203.1/Aphmerge.7398.1/AphChr09.t483/AphChr29.t507/AphChr38.t647/Aphmerge.4136.1/Aphmerge.18409.…	106
Root	GO:0071453	cellular response to oxygen levels	106/17096	182/43025	3.36e-07	1.3e-05	1.02e-05	AphChr30.t719/Aphmerge.13672.1/Aphmerge.1349.1/Aphmerge.13867.1/AphChr04.t930/AphContig001345.t3/AphChr34.t886/AphChr30.t718/ptg001328l_pilon_pilon.t32/AphChr24.t1178/AphChr09.t458/AphChr46.t647/Aphmerge.12686.1/AphChr28.t344/ptg001380l_pilon_pilon.t2/ptg000049l_pilon_pilon.t42/AphChr08.t1452/Aphmerge.3203.1/Aphmerge.7398.1/AphChr09.t483/AphChr29.t507/AphChr38.t647/Aphmerge.4136.1/Aphmerge.18409.…	106
Root	GO:0001135	GO:0001135	71/17096	112/43025	3.54e-07	1.37e-05	1.07e-05	AphChr29.t255/AphChr34.t1067/AphChr19.t938/AphChr17.t218/AphContig000045.t50/AphChr06.t1189/AphChr43.t306/AphChr42.t436/AphChr36.t137/AphChr06.t1434/AphChr01.t737/AphChr01.t567/AphChr02.t147/AphChr27.t97/Aphmerge.811.1/Aphmerge.7525.1/AphChr17.t772/AphChr11.t1270/AphChr02.t867/AphChr23.t115/AphChr20.t1404/AphChr03.t516/Aphmerge.13973.1/AphChr20.t1441/AphChr23.t572/AphChr45.t279/AphChr18.t1033/Aph…	71
Root	GO:0010101	post-embryonic root morphogenesis	145/17096	264/43025	4.05e-07	1.55e-05	1.22e-05	AphChr43.t736/Aphmerge.13059.2/AphChr14.t663/AphChr04.t930/AphChr17.t255/AphContig001349.t23/AphChr30.t718/AphChr04.t512/AphChr01.t602/ptg001356l_pilon_pilon.t5/AphChr42.t14/Aphmerge.13059.3/AphChr04.t422/AphChr22.t1168/Aphmerge.13059.1/Aphmerge.2320.1/AphChr19.t317/AphChr29.t1182/AphChr04.t396/ptg001358l_pilon_pilon.t15/AphChr30.t261/Aphmerge.15992.1/AphChr45.t538/AphChr10.t16/AphChr03.t2041/Aph…	145
Root	GO:0016679	oxidoreductase activity, acting on diphenols and related substances as donors	87/17096	144/43025	4.18e-07	1.59e-05	1.25e-05	Aphmerge.6906.1/AphChr25.t842/AphChr28.t924/AphChr02.t85/AphChr20.t1301/AphChr28.t923/AphChr03.t586/AphChr08.t1425/AphChr29.t1233/AphChr43.t862/AphChr25.t843/AphChr34.t313/AphChr36.t79/AphChr20.t1521/Aphmerge.18802.2/AphChr08.t162/AphChr31.t633/AphChr20.t185/AphChr17.t1401/Aphmerge.6416.1/AphChr18.t300/AphChr19.t191/AphChr06.t281/AphChr36.t80/AphChr29.t203/AphChr34.t1110/AphChr20.t1522/AphChr03.t…	87
Root	GO:0009850	auxin metabolic process	122/17096	216/43025	4.61e-07	1.74e-05	1.37e-05	Aphmerge.13977.1/AphChr08.t1566/AphChr48.t262/AphChr02.t1235/AphChr34.t850/AphChr02.t1063/Aphmerge.18299.2/AphChr31.t357/AphChr15.t223/AphChr11.t1446/AphChr13.t427/AphChr29.t1370/AphChr08.t1393/AphChr02.t1671/AphChr25.t213/Aphmerge.19282.1/AphChr46.t305/AphChr29.t173/AphChr07.t745/AphChr03.t1960/AphChr13.t188/AphChr26.t660/AphChr24.t660/AphChr49.t41/AphChr26.t856/AphChr22.t628/AphChr41.t304/AphCh…	122
Root	GO:0015295	solute:proton symporter activity	67/17096	105/43025	5.26e-07	1.98e-05	1.55e-05	AphChr43.t736/AphChr18.t437/AphChr05.t270/AphChr37.t851/Aphmerge.8575.1/AphChr42.t14/AphChr46.t251/AphChr19.t317/AphChr26.t698/AphChr30.t378/AphChr30.t625/AphChr10.t206/AphChr20.t220/Aphmerge.1864.1/AphChr03.t1860/Aphmerge.2722.1/AphChr32.t1098/AphChr06.t699/AphChr26.t1096/AphChr22.t558/AphChr02.t1445/AphChr04.t813/AphChr26.t711/Aphmerge.1864.3/AphContig000045.t53/AphChr25.t388/Aphmerge.1864.2/Ap…	67
Root	GO:0010120	camalexin biosynthetic process	43/17096	60/43025	5.37e-07	1.99e-05	1.56e-05	AphChr24.t1178/Aphmerge.5508.1/AphChr10.t941/AphChr03.t1150/AphChr49.t41/AphChr20.t730/AphChr30.t499/AphChr37.t798/AphChr30.t500/AphChr49.t40/AphChr37.t800/AphContig001347.t13/AphChr37.t149/AphChr14.t870/AphChr28.t958/AphChr51.t308/AphChr28.t1380/AphChr36.t37/AphChr25.t886/AphChr16.t355/Aphmerge.2814.1/AphChr27.t511/Aphmerge.7233.1/AphChr09.t283/AphChr34.t1061/AphChr13.t455/AphChr31.t315/AphChr20…	43
Root	GO:0052317	camalexin metabolic process	43/17096	60/43025	5.37e-07	1.99e-05	1.56e-05	AphChr24.t1178/Aphmerge.5508.1/AphChr10.t941/AphChr03.t1150/AphChr49.t41/AphChr20.t730/AphChr30.t499/AphChr37.t798/AphChr30.t500/AphChr49.t40/AphChr37.t800/AphContig001347.t13/AphChr37.t149/AphChr14.t870/AphChr28.t958/AphChr51.t308/AphChr28.t1380/AphChr36.t37/AphChr25.t886/AphChr16.t355/Aphmerge.2814.1/AphChr27.t511/Aphmerge.7233.1/AphChr09.t283/AphChr34.t1061/AphChr13.t455/AphChr31.t315/AphChr20…	43
Root	GO:0009645	response to low light intensity stimulus	57/17096	86/43025	5.79e-07	2.12e-05	1.66e-05	AphChr37.t370/Aphmerge.13977.1/AphChr16.t914/AphChr24.t687/AphChr03.t487/AphChr07.t793/Aphmerge.17648.2/AphChr41.t209/AphChr15.t223/AphChr13.t427/AphChr26.t969/AphChr06.t1069/AphChr04.t805/Aphmerge.17452.1/AphChr20.t1005/AphChr18.t1621/Aphmerge.4556.1/AphChr35.t350/AphChr15.t1074/AphChr14.t693/AphChr32.t676/AphChr38.t368/AphChr10.t1221/AphChr15.t250/AphChr13.t378/AphChr03.t874/AphChr18.t713/AphCh…	57
Root	GO:0005874	microtubule	221/17096	430/43025	5.79e-07	2.12e-05	1.66e-05	AphChr39.t496/Aphmerge.4798.1/Aphmerge.17163.1/AphChr15.t1093/AphChr17.t283/AphChr19.t131/Aphmerge.8949.1/AphChr35.t330/AphChr10.t480/AphChr22.t1168/Aphmerge.16082.1/Aphmerge.15371.1/Aphmerge.4130.1/Aphmerge.13811.1/AphChr13.t275/Aphmerge.19764.2/AphChr24.t353/Aphmerge.17037.1/AphChr20.t400/Aphmerge.210.1/Aphmerge.2094.2/AphChr22.t1124/Aphmerge.10313.1/AphChr29.t507/AphChr21.t612/AphChr19.t442/Ap…	221
Root	GO:0015994	chlorophyll metabolic process	124/17096	221/43025	6.04e-07	2.2e-05	1.72e-05	Aphmerge.13977.1/Aphmerge.14002.1/Aphmerge.29.1/AphChr14.t721/Aphmerge.18865.2/AphChr08.t1432/AphChr26.t185/AphChr06.t1143/AphChr28.t1280/Aphmerge.6298.1/Aphmerge.16409.1/AphChr18.t432/AphChr06.t90/AphChr15.t223/AphChr13.t427/Aphmerge.6085.1/AphChr29.t948/AphChr46.t481/Aphmerge.17402.1/Aphmerge.14510.1/AphChr43.t524/AphChr31.t290/AphChr42.t228/AphChr38.t313/AphChr27.t216/AphChr17.t382/AphChr18.t2…	124
Root	GO:0005262	calcium channel activity	77/17096	125/43025	6.35e-07	2.29e-05	1.8e-05	AphChr02.t1664/AphChr01.t708/AphChr17.t151/AphChr32.t928/Aphmerge.15873.1/AphChr23.t147/AphChr05.t758/AphChr11.t1159/AphChr31.t620/Aphmerge.15867.1/AphChr49.t60/AphChr14.t962/AphContig000074.t96/ptg000049l_pilon_pilon.t128/AphChr19.t1094/AphChr12.t1440/AphChr12.t254/AphChr05.t1232/Aphmerge.88.1/AphChr51.t68/AphChr12.t1571/AphChr03.t893/AphChr37.t778/AphChr20.t984/AphChr31.t621/AphChr19.t210/AphCh…	77
Root	GO:0015293	symporter activity	82/17096	135/43025	6.48e-07	2.32e-05	1.82e-05	AphChr43.t736/AphChr18.t437/AphChr05.t270/AphChr17.t1399/AphChr20.t1089/AphChr37.t851/Aphmerge.8575.1/AphChr42.t14/AphChr46.t251/AphChr19.t317/AphChr26.t698/AphChr30.t378/AphChr31.t666/AphChr30.t625/AphChr13.t481/AphChr10.t206/AphChr20.t220/Aphmerge.1864.1/AphChr03.t1860/Aphmerge.2722.1/AphChr32.t1098/AphChr06.t699/AphChr11.t1098/AphChr26.t1096/AphChr22.t558/AphChr02.t1445/AphChr04.t813/AphChr17.…	82
Root	GO:0002213	defense response to insect	59/17096	90/43025	6.5e-07	2.32e-05	1.82e-05	Aphmerge.2365.1/Aphmerge.5816.1/Aphmerge.18075.1/AphChr24.t638/Aphmerge.10835.1/AphChr20.t1217/AphChr14.t633/AphChr16.t540/AphChr14.t401/AphChr37.t653/AphChr32.t720/AphChr18.t1455/AphChr34.t375/AphChr07.t709/AphChr49.t157/AphChr29.t283/AphChr28.t978/AphChr47.t378/AphChr20.t1441/AphChr05.t1312/AphChr09.t641/AphChr04.t1261/AphChr37.t581/AphChr30.t941/AphChr06.t695/AphChr26.t696/AphChr49.t234/AphChr…	59
Root	GO:0090058	metaxylem development	32/17096	41/43025	6.56e-07	2.33e-05	1.82e-05	Aphmerge.9442.2/AphChr02.t317/Aphmerge.2518.12/AphChr20.t77/AphChr41.t40/AphChr18.t1131/AphChr11.t1394/AphChr22.t330/AphChr50.t223/AphChr41.t450/Aphmerge.2518.3/AphChr18.t1628/AphChr40.t445/AphChr02.t311/AphChr31.t419/Aphmerge.3338.1/Aphmerge.2518.4/Aphmerge.2518.7/Aphmerge.2518.11/Aphmerge.2518.8/Aphmerge.9442.1/AphChr40.t40/Aphmerge.2518.9/Aphmerge.2518.10/Aphmerge.2518.2/Aphmerge.2518.5/Aphmer…	32
Root	GO:0055065	metal ion homeostasis	246/17096	486/43025	6.74e-07	2.37e-05	1.86e-05	AphChr03.t1736/Aphmerge.7499.1/Aphmerge.19338.1/AphChr09.t1522/Aphmerge.10105.1/AphChr13.t1291/AphChr06.t1253/Aphmerge.9005.1/AphContig000074.t29/AphChr32.t928/AphChr03.t475/AphChr02.t171/AphChr10.t329/AphChr17.t328/AphChr09.t540/Aphmerge.18299.2/Aphmerge.14055.1/AphChr20.t1419/AphChr28.t903/AphChr06.t295/AphChr20.t158/AphChr03.t1925/AphChr26.t969/AphChr17.t1316/AphChr38.t1076/AphChr29.t1226/AphC…	246
Root	GO:0071241	cellular response to inorganic substance	180/17096	341/43025	6.77e-07	2.37e-05	1.86e-05	Aphmerge.3795.1/Aphmerge.19913.1/AphChr30.t521/AphChr14.t896/AphChr17.t1094/Aphmerge.13768.1/Aphmerge.4798.1/Aphmerge.17163.1/Aphmerge.12492.1/AphChr12.t989/AphChr08.t315/AphChr10.t480/AphChr01.t1692/AphChr17.t1011/AphChr17.t249/Aphmerge.3696.1/Aphmerge.5588.1/AphChr27.t190/AphChr20.t1361/AphChr12.t598/AphChr20.t400/AphChr03.t892/AphChr01.t547/AphChr28.t1334/AphContig000049.t76/AphChr29.t713/AphC…	180
Root	GO:0006110	regulation of glycolytic process	18/17096	19/43025	7.19e-07	2.49e-05	1.95e-05	Aphmerge.8715.1/AphChr46.t752/AphChr13.t939/AphChr35.t813/AphChr15.t584/AphChr35.t814/AphChr03.t812/AphChr29.t787/AphChr08.t931/AphChr27.t776/AphChr10.t1292/AphChr20.t1073/AphChr37.t556/AphChr49.t318/Aphmerge.1717.1/AphChr16.t677/Aphmerge.9253.1/AphChr38.t805	18
Root	GO:0043470	regulation of carbohydrate catabolic process	18/17096	19/43025	7.19e-07	2.49e-05	1.95e-05	Aphmerge.8715.1/AphChr46.t752/AphChr13.t939/AphChr35.t813/AphChr15.t584/AphChr35.t814/AphChr03.t812/AphChr29.t787/AphChr08.t931/AphChr27.t776/AphChr10.t1292/AphChr20.t1073/AphChr37.t556/AphChr49.t318/Aphmerge.1717.1/AphChr16.t677/Aphmerge.9253.1/AphChr38.t805	18
Root	GO:0071456	cellular response to hypoxia	104/17096	180/43025	7.34e-07	2.53e-05	1.98e-05	AphChr30.t719/Aphmerge.13672.1/Aphmerge.1349.1/Aphmerge.13867.1/AphChr04.t930/AphContig001345.t3/AphChr34.t886/AphChr30.t718/ptg001328l_pilon_pilon.t32/AphChr24.t1178/AphChr09.t458/AphChr46.t647/Aphmerge.12686.1/AphChr28.t344/ptg001380l_pilon_pilon.t2/ptg000049l_pilon_pilon.t42/AphChr08.t1452/Aphmerge.3203.1/Aphmerge.7398.1/AphChr09.t483/AphChr29.t507/AphChr38.t647/Aphmerge.4136.1/Aphmerge.18409.…	104
Root	GO:0044724	GO:0044724	116/17096	205/43025	7.67e-07	2.61e-05	2.05e-05	AphChr27.t471/AphChr35.t503/AphChr29.t566/Aphmerge.5820.1/AphChr15.t918/Aphmerge.14298.1/Aphmerge.835.1/AphChr43.t627/Aphmerge.14606.1/Aphmerge.12637.1/AphChr37.t359/Aphmerge.18947.1/Aphmerge.16621.1/AphChr24.t356/AphChr08.t608/AphChr28.t1312/AphChr04.t512/AphContig001356.t5/AphChr07.t718/Aphmerge.3446.1/Aphmerge.3638.1/AphChr09.t804/AphChr40.t469/Aphmerge.13363.1/Aphmerge.5677.1/Aphmerge.2115.1/…	116
Root	GO:0070588	calcium ion transmembrane transport	116/17096	205/43025	7.67e-07	2.61e-05	2.05e-05	AphChr02.t1664/Aphmerge.19338.1/AphChr17.t1036/AphChr13.t1291/AphChr01.t708/AphChr17.t151/AphChr32.t928/Aphmerge.15873.1/AphChr23.t147/AphChr28.t903/AphChr04.t449/Aphmerge.2963.1/Aphmerge.19834.1/AphChr05.t758/AphChr29.t507/AphChr11.t1159/Aphmerge.6500.1/AphChr31.t620/AphChr15.t1202/Aphmerge.15867.1/Aphmerge.13635.1/AphChr49.t60/AphChr14.t962/AphContig000074.t96/ptg000034l_pilon_pilon.t4/AphChr21…	116
Root	GO:0046688	response to copper ion	53/17096	79/43025	8.02e-07	2.71e-05	2.13e-05	AphChr30.t922/AphChr17.t1036/AphChr07.t311/Aphmerge.4798.1/Aphmerge.17163.1/Aphmerge.5816.1/AphChr24.t638/AphChr10.t480/AphChr20.t1301/AphChr04.t1234/Aphmerge.10835.1/AphContig001371.t29/AphChr03.t586/AphChr20.t400/AphChr08.t1425/AphChr29.t1233/AphChr07.t709/AphChr05.t1312/AphChr09.t641/AphChr47.t399/ptg001376l_pilon_pilon.t31/Aphmerge.10323.1/AphChr03.t1598/AphChr14.t724/ptg000074l_pilon_pilon.t…	53
Root	GO:0015085	calcium ion transmembrane transporter activity	124/17096	222/43025	8.35e-07	2.79e-05	2.19e-05	AphChr02.t1664/AphChr17.t1036/AphChr13.t1291/AphChr01.t708/AphChr17.t151/AphChr32.t928/Aphmerge.15873.1/AphChr23.t147/AphChr28.t903/AphChr04.t449/Aphmerge.2963.1/Aphmerge.19834.1/AphChr38.t1076/AphChr05.t758/AphChr29.t507/AphChr11.t1159/AphChr51.t176/AphChr31.t620/AphChr15.t1202/Aphmerge.15867.1/Aphmerge.13635.1/AphChr49.t60/AphChr14.t962/AphContig000074.t96/ptg000034l_pilon_pilon.t4/AphChr21.t10…	124
Root	GO:0034614	cellular response to reactive oxygen species	113/17096	199/43025	8.35e-07	2.79e-05	2.19e-05	AphChr20.t881/AphChr10.t1086/Aphmerge.4616.1/AphChr31.t357/AphChr11.t1446/AphChr03.t892/AphChr19.t998/AphChr05.t1106/AphChr29.t507/AphChr05.t1158/AphChr04.t805/AphChr26.t300/AphChr21.t1053/AphChr49.t41/AphChr13.t308/AphChr26.t856/AphChr22.t628/AphChr22.t337/AphChr11.t1447/AphChr35.t350/AphChr14.t726/AphChr15.t1131/AphChr14.t630/AphChr14.t631/AphChr15.t1074/AphChr29.t201/AphChr27.t648/AphChr08.t77…	113
Root	GO:0004096	catalase activity	20/17096	22/43025	8.55e-07	2.84e-05	2.23e-05	AphChr30.t1146/AphChr35.t485/Aphmerge.9773.1/Aphmerge.8685.2/Aphmerge.3311.2/AphChr15.t934/Aphmerge.1388.2/AphChr47.t170/AphChr30.t1141/Aphmerge.13197.1/AphChr47.t167/AphChr37.t440/Aphmerge.1751.1/AphChr46.t473/AphContig001395.t5/AphChr04.t1571/ptg001329l_pilon_pilon.t63/AphChr04.t1578/AphChr16.t835/Aphmerge.1749.1	20
Root	GO:0009606	tropism	179/17096	340/43025	9.08e-07	3e-05	2.35e-05	AphChr37.t290/Aphmerge.13977.1/AphContig001509.t3/AphChr34.t793/AphChr09.t541/AphChr20.t299/AphChr05.t611/AphChr28.t489/AphChr16.t994/AphChr25.t332/AphChr20.t740/AphChr11.t1761/AphChr03.t741/AphChr15.t223/AphChr29.t1182/AphChr04.t396/AphChr08.t1084/AphChr13.t427/ptg001358l_pilon_pilon.t15/AphChr26.t969/AphChr03.t1149/AphChr25.t833/AphChr38.t1055/AphChr16.t540/AphChr29.t909/AphChr06.t1069/Aphmerge…	179
Root	GO:0001134	GO:0001134	71/17096	114/43025	9.46e-07	3.11e-05	2.44e-05	AphChr29.t255/AphChr34.t1067/AphChr19.t938/AphChr17.t218/AphContig000045.t50/AphChr06.t1189/AphChr43.t306/AphChr42.t436/AphChr36.t137/AphChr06.t1434/AphChr01.t737/AphChr01.t567/AphChr02.t147/AphChr27.t97/Aphmerge.811.1/Aphmerge.7525.1/AphChr17.t772/AphChr11.t1270/AphChr02.t867/AphChr23.t115/AphChr20.t1404/AphChr03.t516/Aphmerge.13973.1/AphChr20.t1441/AphChr23.t572/AphChr45.t279/AphChr18.t1033/Aph…	71
Root	GO:0042939	tripeptide transport	30/17096	38/43025	9.53e-07	3.11e-05	2.44e-05	AphChr43.t164/AphChr42.t559/AphChr21.t1239/AphChr01.t391/Aphmerge.16341.1/AphChr43.t161/AphChr21.t1238/AphChr05.t1304/AphChr17.t876/AphChr43.t162/AphChr19.t1078/AphContig001529.t2/AphChr26.t1020/Aphmerge.3899.1/AphChr18.t735/AphChr22.t779/Aphmerge.5290.1/AphChr02.t729/AphChr01.t392/AphChr11.t1269/AphChr38.t199/Aphmerge.12070.2/AphChr12.t1551/AphChr13.t261/AphChr19.t1076/AphChr14.t383/AphChr32.t95…	30
Root	GO:0009851	auxin biosynthetic process	82/17096	136/43025	9.97e-07	3.24e-05	2.54e-05	Aphmerge.13977.1/AphChr48.t262/AphChr02.t1235/AphChr34.t850/AphChr02.t1063/Aphmerge.18299.2/AphChr15.t223/AphChr13.t427/AphChr08.t1393/AphChr25.t213/Aphmerge.19282.1/AphChr46.t305/AphChr29.t173/AphChr03.t1960/AphChr13.t188/AphChr49.t41/AphChr41.t304/AphChr40.t175/AphChr38.t368/AphChr29.t1196/AphChr18.t931/AphChr30.t499/AphChr37.t798/AphChr30.t500/AphChr49.t40/AphChr03.t1290/AphChr37.t800/AphChr06…	82
Root	GO:0010374	stomatal complex development	104/17096	181/43025	1.05e-06	3.4e-05	2.67e-05	AphChr43.t819/AphChr12.t1496/AphChr29.t188/AphChr07.t314/AphChr30.t460/AphChr19.t235/AphChr29.t873/AphChr08.t148/AphChr39.t512/AphChr26.t969/AphChr08.t1032/AphChr12.t342/AphChr24.t301/AphChr06.t1069/AphChr27.t35/AphChr29.t878/Aphmerge.13778.1/AphChr48.t201/AphChr20.t930/AphChr03.t342/AphChr03.t949/AphChr46.t316/AphChr20.t774/AphChr11.t654/AphChr10.t1147/AphChr10.t984/AphChr14.t693/AphChr24.t939/A…	104
Root	GO:0005977	glycogen metabolic process	58/17096	89/43025	1.08e-06	3.44e-05	2.69e-05	Aphmerge.15667.1/Aphmerge.15540.1/AphChr29.t206/AphChr13.t391/AphChr18.t1177/AphChr38.t334/Aphmerge.10711.1/AphChr32.t521/AphChr09.t804/AphChr31.t464/Aphmerge.13363.1/AphChr27.t55/AphChr38.t332/AphChr08.t165/AphChr25.t709/AphContig000074.t38/AphChr36.t217/AphChr21.t1219/AphChr30.t1138/Aphmerge.5701.2/AphChr01.t997/ptg001355l_pilon_pilon.t25/AphChr18.t1381/AphChr14.t925/AphChr12.t785/Aphmerge.1047…	58
Root	GO:0006112	energy reserve metabolic process	58/17096	89/43025	1.08e-06	3.44e-05	2.69e-05	Aphmerge.15667.1/Aphmerge.15540.1/AphChr29.t206/AphChr13.t391/AphChr18.t1177/AphChr38.t334/Aphmerge.10711.1/AphChr32.t521/AphChr09.t804/AphChr31.t464/Aphmerge.13363.1/AphChr27.t55/AphChr38.t332/AphChr08.t165/AphChr25.t709/AphContig000074.t38/AphChr36.t217/AphChr21.t1219/AphChr30.t1138/Aphmerge.5701.2/AphChr01.t997/ptg001355l_pilon_pilon.t25/AphChr18.t1381/AphChr14.t925/AphChr12.t785/Aphmerge.1047…	58
Root	GO:0045492	xylan biosynthetic process	58/17096	89/43025	1.08e-06	3.44e-05	2.69e-05	Aphmerge.15251.1/Aphmerge.15373.1/Aphmerge.8003.1/Aphmerge.15614.1/AphChr17.t889/AphChr12.t200/AphChr39.t370/AphChr18.t1269/AphChr29.t1209/AphChr22.t644/AphChr03.t1661/Aphmerge.10497.1/AphChr30.t857/AphChr20.t350/AphChr22.t113/AphChr32.t637/AphChr26.t883/AphChr50.t14/AphContig001428.t3/Aphmerge.6675.1/Aphmerge.10662.1/AphChr01.t924/AphChr47.t467/ptg001346l_pilon_pilon.t5/AphChr20.t1291/AphChr03.t…	58
Root	GO:0010440	stomatal lineage progression	38/17096	52/43025	1.11e-06	3.51e-05	2.75e-05	AphChr43.t819/AphChr29.t188/AphChr07.t314/AphChr19.t235/AphChr08.t148/AphChr24.t301/AphChr27.t35/AphChr20.t930/AphChr03.t342/AphChr03.t949/AphChr46.t316/AphChr10.t1147/AphChr01.t857/AphChr23.t179/AphChr35.t326/Aphmerge.18352.2/AphChr11.t1106/AphChr36.t605/AphChr10.t108/AphChr03.t1938/Aphmerge.4885.2/AphChr15.t395/AphChr20.t144/AphChr29.t1210/AphChr37.t794/AphChr11.t1560/Aphmerge.18352.1/AphChr28.…	38
Root	GO:0044282	small molecule catabolic process	196/17096	378/43025	1.13e-06	3.55e-05	2.78e-05	AphChr02.t1383/AphChr13.t449/AphChr12.t286/Aphmerge.619.1/AphChr43.t627/Aphmerge.15540.1/AphChr51.t42/AphChr14.t721/AphChr29.t540/AphChr43.t346/AphChr12.t293/AphChr12.t291/AphChr34.t802/AphChr17.t274/Aphmerge.3446.1/AphChr07.t656/AphChr26.t322/Aphmerge.13458.1/AphChr08.t575/AphChr03.t475/AphChr42.t129/Aphmerge.9803.2/AphChr13.t919/AphChr20.t1419/AphChr37.t635/AphChr20.t911/AphChr49.t174/AphChr02.…	196
Root	GO:0009403	toxin biosynthetic process	50/17096	74/43025	1.18e-06	3.69e-05	2.89e-05	AphChr24.t1178/Aphmerge.5508.1/AphChr10.t941/AphChr03.t1150/AphChr49.t41/AphChr20.t730/AphChr30.t499/AphChr09.t555/AphChr37.t798/AphChr30.t500/AphChr49.t40/AphChr37.t800/AphContig001347.t13/AphChr09.t554/AphChr37.t149/AphChr42.t480/AphChr34.t773/AphChr19.t993/AphChr14.t870/AphChr28.t958/AphChr51.t308/AphChr28.t1380/AphChr36.t37/AphChr25.t886/AphChr16.t355/Aphmerge.2814.1/AphChr27.t511/Aphmerge.72…	50
Root	GO:0016701	oxidoreductase activity, acting on single donors with incorporation of molecular oxygen	61/17096	95/43025	1.22e-06	3.81e-05	2.99e-05	AphChr02.t833/AphChr31.t207/AphChr08.t1566/Aphmerge.1088.1/AphChr14.t721/AphChr17.t802/AphChr30.t45/AphChr19.t1287/AphChr29.t1370/AphChr13.t1160/Aphmerge.1087.1/AphChr38.t116/Aphmerge.17402.1/AphChr45.t538/AphChr38.t313/AphChr35.t937/AphContig001376.t38/AphChr17.t1368/AphChr10.t1182/AphChr13.t185/AphChr15.t471/AphChr32.t217/AphChr13.t609/AphChr45.t377/AphChr06.t695/AphChr26.t696/AphChr38.t995/Aph…	61
Root	GO:0009744	response to sucrose	165/17096	311/43025	1.28e-06	3.96e-05	3.1e-05	AphChr35.t503/Aphmerge.4989.1/Aphmerge.15053.1/AphChr30.t922/AphChr15.t918/Aphmerge.14298.1/AphChr30.t719/Aphmerge.18085.1/AphChr30.t521/AphChr13.t465/Aphmerge.15280.1/AphChr03.t1390/Aphmerge.8930.1/AphChr04.t930/AphContig001345.t3/AphChr07.t311/AphChr26.t283/AphChr30.t718/AphChr20.t545/ptg001328l_pilon_pilon.t32/AphChr05.t1178/AphChr10.t689/AphChr43.t819/AphChr21.t1118/AphChr08.t1226/AphChr07.t3…	165
Root	GO:0009825	multidimensional cell growth	94/17096	161/43025	1.3e-06	4e-05	3.13e-05	AphChr15.t1032/AphChr46.t389/AphChr03.t359/AphContig001400.t3/AphChr35.t392/AphChr30.t773/AphChr14.t700/AphChr05.t270/AphChr32.t665/Aphmerge.541.2/Aphmerge.13794.1/Aphmerge.17700.1/AphChr12.t337/AphChr04.t1018/Aphmerge.3959.1/ptg001367l_pilon_pilon.t20/AphChr07.t1115/AphChr01.t1946/ptg000040l_pilon_pilon.t100/Aphmerge.15344.2/Aphmerge.5181.1/AphChr17.t400/AphChr19.t762/AphChr42.t301/AphChr24.t955…	94
Root	GO:0006040	amino sugar metabolic process	39/17096	54/43025	1.32e-06	4.03e-05	3.16e-05	AphChr13.t1081/Aphmerge.3959.1/AphChr22.t606/AphChr22.t605/AphChr16.t186/AphContig000070.t46/AphChr06.t262/AphChr11.t1013/AphChr17.t745/AphChr22.t607/AphChr45.t636/AphChr21.t958/AphChr21.t962/AphChr21.t959/AphChr02.t903/AphChr26.t890/AphChr06.t974/AphChr38.t903/AphChr05.t959/AphChr14.t372/AphChr05.t953/AphChr26.t348/AphChr26.t346/AphChr05.t960/Aphmerge.2943.1/AphChr06.t975/AphChr21.t675/AphChr06.…	39
Root	GO:0051213	dioxygenase activity	92/17096	157/43025	1.34e-06	4.1e-05	3.21e-05	AphChr02.t833/AphChr31.t207/AphChr08.t1566/Aphmerge.1088.1/AphChr03.t1114/AphChr17.t802/AphChr20.t762/AphChr01.t1683/AphChr30.t45/AphChr19.t1287/AphChr38.t121/AphChr29.t1370/AphChr13.t1160/AphChr03.t422/Aphmerge.1087.1/AphChr16.t925/AphChr38.t116/AphChr06.t1509/AphChr45.t538/AphChr35.t937/AphChr14.t124/AphChr37.t358/AphChr17.t1368/AphChr13.t185/AphChr04.t1461/AphChr31.t467/AphChr15.t471/AphChr33.…	92
Root	GO:0048354	mucilage biosynthetic process involved in seed coat development	66/17096	105/43025	1.41e-06	4.26e-05	3.34e-05	AphContig001400.t3/AphChr14.t700/AphChr32.t665/Aphmerge.13794.1/Aphmerge.15373.1/Aphmerge.8003.1/AphChr19.t762/AphChr42.t301/Aphmerge.13757.1/AphChr43.t458/Aphmerge.4061.1/AphChr18.t1584/AphChr08.t1183/Aphmerge.15614.1/Aphmerge.8667.1/AphChr12.t525/AphChr17.t459/AphChr02.t1275/AphChr45.t445/AphChr20.t268/Aphmerge.10497.1/AphChr29.t983/AphChr40.t290/Aphmerge.6675.1/AphChr41.t178/AphChr01.t924/AphC…	66
Root	GO:0000326	protein storage vacuole	45/17096	65/43025	1.42e-06	4.27e-05	3.34e-05	Aphmerge.1618.1/AphChr03.t523/AphChr01.t1954/AphChr51.t178/AphChr15.t896/Aphmerge.8790.1/AphChr10.t1109/AphChr28.t1259/AphChr20.t1364/AphChr12.t344/AphChr35.t530/Aphmerge.2639.2/AphChr24.t604/AphChr07.t663/AphChr15.t347/AphChr17.t1225/Aphmerge.15317.1/AphChr45.t450/AphChr14.t293/AphChr37.t351/AphChr01.t2005/AphChr16.t932/AphChr01.t2004/AphChr37.t860/AphChr30.t359/AphChr34.t788/Aphmerge.7983.1/Aph…	45
Root	GO:0010286	heat acclimation	103/17096	180/43025	1.54e-06	4.6e-05	3.6e-05	AphChr18.t958/Aphmerge.13059.2/Aphmerge.19913.1/Aphmerge.8930.1/Aphmerge.13768.1/AphChr22.t437/Aphmerge.10075.1/AphChr12.t989/Aphmerge.13059.3/AphChr07.t1115/AphContig000040.t100/Aphmerge.13059.1/Aphmerge.18299.2/AphChr29.t873/AphChr24.t955/AphChr20.t158/AphChr03.t1925/AphChr08.t1032/AphChr08.t1393/AphChr10.t129/Aphmerge.19282.1/Aphmerge.18409.1/AphChr07.t370/AphChr24.t361/AphChr27.t38/AphChr07.t…	103
Root	GO:0007178	transmembrane receptor protein serine/threonine kinase signaling pathway	189/17096	364/43025	1.54e-06	4.6e-05	3.6e-05	AphChr13.t1081/AphChr29.t1091/Aphmerge.16338.2/AphChr45.t433/Aphmerge.18567.1/Aphmerge.6380.2/AphChr24.t185/AphChr09.t241/Aphmerge.2660.1/AphChr03.t2036/AphChr29.t1218/AphChr31.t498/Aphmerge.13479.1/AphChr28.t376/AphChr30.t79/Aphmerge.17624.1/Aphmerge.6695.1/AphChr12.t1333/AphChr31.t531/AphChr12.t1544/AphChr17.t877/AphChr12.t968/AphChr28.t298/AphChr17.t867/AphChr20.t1084/AphChr11.t1122/AphChr15.t…	189
Root	GO:0008574	plus-end-directed microtubule motor activity	23/17096	27/43025	1.55e-06	4.61e-05	3.61e-05	AphChr36.t97/Aphmerge.2808.1/AphChr29.t265/AphChr27.t109/AphChr08.t227/AphChr01.t2155/Aphmerge.6060.1/AphChr06.t1139/AphChr26.t1030/AphChr08.t631/AphChr31.t266/AphChr11.t1538/AphChr25.t826/AphChr48.t258/AphChr17.t504/AphChr47.t401/AphChr04.t1227/Aphmerge.3265.1/Aphmerge.18502.1/AphChr30.t919/AphChr29.t579/AphChr09.t721/Aphmerge.19980.2	23
Root	GO:0034599	cellular response to oxidative stress	147/17096	273/43025	1.58e-06	4.66e-05	3.65e-05	AphChr20.t881/AphChr10.t1086/Aphmerge.4616.1/Aphmerge.2365.1/AphChr21.t1239/AphChr31.t357/AphChr11.t1446/AphChr03.t892/AphChr19.t998/AphChr05.t1106/Aphmerge.15304.1/Aphmerge.13599.1/AphChr10.t168/AphChr29.t507/Aphmerge.582.1/AphChr05.t1158/AphChr04.t805/AphChr26.t300/AphContig001338.t21/AphChr21.t1238/AphChr05.t1304/AphChr21.t1053/AphChr49.t41/AphChr13.t308/AphChr26.t856/AphChr22.t628/AphChr22.t3…	147
Root	GO:0090484	GO:0090484	113/17096	201/43025	1.63e-06	4.8e-05	3.76e-05	AphContig001509.t3/AphChr05.t611/AphChr19.t1262/AphChr01.t860/ptg001350l_pilon_pilon.t6/AphChr31.t871/AphChr30.t585/AphChr19.t1005/Aphmerge.686.1/AphChr03.t1429/AphChr21.t714/AphChr12.t1121/AphChr12.t767/AphChr04.t202/AphChr10.t657/AphChr29.t503/AphChr02.t1275/AphChr01.t610/AphChr38.t118/AphChr23.t182/AphChr42.t106/AphChr32.t1157/AphChr18.t529/AphChr17.t1269/AphChr43.t784/Aphmerge.16398.1/AphChr1…	113
Root	GO:0009700	indole phytoalexin biosynthetic process	47/17096	69/43025	1.72e-06	5.01e-05	3.92e-05	AphChr24.t1178/Aphmerge.5508.1/AphChr10.t941/AphChr03.t1150/AphChr49.t41/AphChr20.t730/AphChr30.t499/AphChr37.t798/AphChr30.t500/AphChr49.t40/AphChr37.t800/AphContig001347.t13/AphChr37.t149/AphChr42.t480/AphChr19.t993/AphChr14.t870/AphChr28.t958/AphChr51.t308/AphChr28.t1380/AphChr36.t37/AphChr25.t886/AphChr16.t355/Aphmerge.2814.1/AphChr27.t511/Aphmerge.7233.1/AphChr09.t283/AphChr34.t1061/AphChr13…	47
Root	GO:0046217	indole phytoalexin metabolic process	47/17096	69/43025	1.72e-06	5.01e-05	3.92e-05	AphChr24.t1178/Aphmerge.5508.1/AphChr10.t941/AphChr03.t1150/AphChr49.t41/AphChr20.t730/AphChr30.t499/AphChr37.t798/AphChr30.t500/AphChr49.t40/AphChr37.t800/AphContig001347.t13/AphChr37.t149/AphChr42.t480/AphChr19.t993/AphChr14.t870/AphChr28.t958/AphChr51.t308/AphChr28.t1380/AphChr36.t37/AphChr25.t886/AphChr16.t355/Aphmerge.2814.1/AphChr27.t511/Aphmerge.7233.1/AphChr09.t283/AphChr34.t1061/AphChr13…	47
Root	GO:0010037	response to carbon dioxide	41/17096	58/43025	1.77e-06	5.11e-05	4e-05	Aphmerge.4989.1/Aphmerge.15053.1/Aphmerge.18085.1/AphChr03.t1390/AphChr26.t283/AphChr20.t545/AphChr05.t1178/AphChr10.t689/AphChr21.t1118/AphChr01.t708/AphChr23.t147/AphChr12.t342/AphChr51.t176/AphChr22.t751/AphChr38.t766/AphChr19.t1094/AphChr06.t1380/AphChr10.t1033/AphChr12.t1571/AphChr26.t989/AphChr03.t1056/AphChr33.t323/AphChr11.t1282/AphChr09.t1156/AphChr42.t574/AphChr09.t384/AphChr34.t322/Aph…	41
Root	GO:0009647	skotomorphogenesis	26/17096	32/43025	1.9e-06	5.42e-05	4.25e-05	AphChr42.t339/AphChr19.t825/AphChr43.t408/Aphmerge.15887.1/Aphmerge.9966.1/Aphmerge.11861.1/AphChr11.t1197/AphContig001376.t40/AphChr43.t524/AphChr42.t228/AphChr15.t1281/AphChr20.t1243/AphChr44.t354/AphChr35.t143/AphChr16.t1051/Aphmerge.9210.1/AphChr16.t407/AphChr49.t75/AphChr08.t1177/AphChr29.t981/AphChr19.t663/AphChr39.t274/AphChr13.t1414/AphChr22.t425/AphChr02.t163/AphChr29.t1158	26
Root	GO:0015116	sulfate transmembrane transporter activity	26/17096	32/43025	1.9e-06	5.42e-05	4.25e-05	AphChr23.t175/Aphmerge.223.1/Aphmerge.15715.1/Aphmerge.18183.1/AphChr26.t354/AphChr16.t581/AphChr26.t180/AphChr05.t1394/AphChr14.t332/AphChr49.t189/AphChr17.t137/AphChr32.t1000/AphChr07.t616/AphChr05.t1395/AphChr06.t82/AphChr24.t564/AphChr05.t939/AphChr37.t627/AphChr11.t1421/AphChr29.t724/AphChr06.t273/AphChr02.t1682/Aphmerge.747.1/AphContig001309.t1/AphChr43.t652/AphChr32.t1001	26
Root	GO:1902358	sulfate transmembrane transport	26/17096	32/43025	1.9e-06	5.42e-05	4.25e-05	AphChr23.t175/Aphmerge.223.1/Aphmerge.15715.1/Aphmerge.18183.1/AphChr26.t354/AphChr16.t581/AphChr26.t180/AphChr05.t1394/AphChr14.t332/AphChr49.t189/AphChr17.t137/AphChr32.t1000/AphChr07.t616/AphChr05.t1395/AphChr06.t82/AphChr24.t564/AphChr05.t939/AphChr37.t627/AphChr11.t1421/AphChr29.t724/AphChr06.t273/AphChr02.t1682/Aphmerge.747.1/AphContig001309.t1/AphChr43.t652/AphChr32.t1001	26
Root	GO:0009407	toxin catabolic process	60/17096	94/43025	2e-06	5.67e-05	4.45e-05	AphChr12.t286/AphChr12.t293/AphChr12.t291/AphChr20.t503/Aphmerge.13482.2/AphChr38.t1007/AphChr44.t517/AphChr14.t531/AphChr03.t1455/AphChr12.t435/AphChr22.t1080/AphChr34.t860/AphChr26.t165/Aphmerge.15309.1/AphChr14.t529/AphChr32.t215/AphChr13.t1145/AphChr44.t527/AphChr14.t1078/AphChr38.t944/AphChr44.t589/AphChr20.t504/AphChr20.t502/AphChr44.t526/AphChr38.t941/AphChr44.t525/Aphmerge.6698.1/AphChr12…	60
Root	GO:0016143	S-glycoside metabolic process	212/17096	416/43025	2.09e-06	5.85e-05	4.58e-05	AphChr12.t1302/AphChr30.t321/AphChr13.t465/Aphmerge.189.1/AphChr12.t380/AphChr27.t251/AphChr08.t1460/Aphmerge.10281.1/AphChr22.t746/Aphmerge.7663.1/AphChr16.t527/AphContig001370.t15/AphChr19.t467/Aphmerge.18865.2/Aphmerge.1680.1/AphChr04.t471/AphChr19.t256/Aphmerge.187.1/ptg000049l_pilon_pilon.t171/AphChr34.t292/AphChr04.t396/Aphmerge.17027.1/AphChr06.t1189/Aphmerge.6085.1/ptg001358l_pilon_pilon.…	212
Root	GO:0019757	glycosinolate metabolic process	212/17096	416/43025	2.09e-06	5.85e-05	4.58e-05	AphChr12.t1302/AphChr30.t321/AphChr13.t465/Aphmerge.189.1/AphChr12.t380/AphChr27.t251/AphChr08.t1460/Aphmerge.10281.1/AphChr22.t746/Aphmerge.7663.1/AphChr16.t527/AphContig001370.t15/AphChr19.t467/Aphmerge.18865.2/Aphmerge.1680.1/AphChr04.t471/AphChr19.t256/Aphmerge.187.1/ptg000049l_pilon_pilon.t171/AphChr34.t292/AphChr04.t396/Aphmerge.17027.1/AphChr06.t1189/Aphmerge.6085.1/ptg001358l_pilon_pilon.…	212
Root	GO:0019760	glucosinolate metabolic process	212/17096	416/43025	2.09e-06	5.85e-05	4.58e-05	AphChr12.t1302/AphChr30.t321/AphChr13.t465/Aphmerge.189.1/AphChr12.t380/AphChr27.t251/AphChr08.t1460/Aphmerge.10281.1/AphChr22.t746/Aphmerge.7663.1/AphChr16.t527/AphContig001370.t15/AphChr19.t467/Aphmerge.18865.2/Aphmerge.1680.1/AphChr04.t471/AphChr19.t256/Aphmerge.187.1/ptg000049l_pilon_pilon.t171/AphChr34.t292/AphChr04.t396/Aphmerge.17027.1/AphChr06.t1189/Aphmerge.6085.1/ptg001358l_pilon_pilon.…	212
Root	GO:0035673	oligopeptide transmembrane transporter activity	33/17096	44/43025	2.16e-06	6.01e-05	4.71e-05	AphChr07.t108/AphChr43.t164/AphChr42.t559/AphChr01.t391/Aphmerge.16341.1/AphChr43.t161/AphChr17.t876/AphChr43.t162/AphChr19.t1078/AphContig001529.t2/AphChr26.t1020/AphChr16.t1174/Aphmerge.3899.1/AphChr24.t93/AphChr24.t92/AphChr07.t109/AphChr02.t311/AphChr18.t735/AphChr22.t779/Aphmerge.5290.1/Aphmerge.16510.2/AphChr02.t729/AphChr01.t392/AphChr37.t795/AphChr11.t1269/Aphmerge.12070.2/AphChr12.t1551/…	33
Root	GO:0002252	immune effector process	169/17096	322/43025	2.3e-06	6.37e-05	4.99e-05	Aphmerge.4989.1/Aphmerge.15053.1/Aphmerge.18085.1/AphChr03.t1390/AphChr26.t283/AphChr20.t545/AphChr37.t117/AphChr05.t1178/AphChr10.t689/AphChr26.t1138/Aphmerge.13184.1/AphChr21.t1118/AphChr02.t405/Aphmerge.1263.1/AphChr37.t925/Aphmerge.7476.1/AphChr12.t1409/AphChr38.t259/AphChr24.t700/AphChr20.t1217/AphChr12.t968/AphChr08.t1469/AphChr05.t758/AphChr16.t232/AphChr22.t1219/AphChr11.t1159/AphChr31.t6…	169
Root	GO:0051273	beta-glucan metabolic process	137/17096	253/43025	2.34e-06	6.45e-05	5.05e-05	AphChr15.t1032/AphChr46.t389/AphChr03.t359/AphChr35.t392/AphChr30.t773/Aphmerge.17700.1/AphChr04.t1018/AphChr15.t1093/Aphmerge.3959.1/AphContig001367.t20/AphChr35.t330/AphChr05.t357/AphChr38.t984/AphChr46.t675/AphChr44.t548/AphChr45.t301/AphChr39.t512/Aphmerge.4061.1/AphChr29.t482/AphChr03.t1365/Aphmerge.5061.1/AphChr10.t715/AphChr08.t1183/AphChr32.t736/AphChr32.t1128/AphChr03.t1335/AphChr21.t113…	137
Root	GO:0015294	solute:cation symporter activity	79/17096	132/43025	2.35e-06	6.45e-05	5.05e-05	AphChr43.t736/AphChr18.t437/AphChr05.t270/AphChr20.t1089/AphChr37.t851/Aphmerge.8575.1/AphChr42.t14/AphChr46.t251/AphChr19.t317/AphChr26.t698/AphChr30.t378/AphChr31.t666/AphChr30.t625/AphChr13.t481/AphChr10.t206/AphChr20.t220/Aphmerge.1864.1/AphChr03.t1860/Aphmerge.2722.1/AphChr32.t1098/AphChr06.t699/AphChr11.t1098/AphChr26.t1096/AphChr22.t558/AphChr02.t1445/AphChr04.t813/AphChr26.t711/Aphmerge.1…	79
Root	GO:0055088	lipid homeostasis	77/17096	128/43025	2.38e-06	6.5e-05	5.09e-05	AphChr12.t905/AphChr30.t720/AphChr04.t931/AphContig001345.t4/AphChr43.t346/Aphmerge.15887.1/AphChr34.t549/AphChr11.t1197/AphChr01.t795/AphChr47.t428/AphChr23.t532/AphChr01.t1235/AphChr42.t83/AphChr07.t564/Aphmerge.13599.1/AphChr10.t168/AphChr01.t888/AphChr21.t1352/AphChr13.t1405/AphChr06.t166/AphChr17.t759/AphChr49.t17/AphChr39.t259/AphChr12.t1063/AphChr04.t579/AphChr23.t272/AphChr23.t61/AphChr01…	77
Root	GO:0005351	carbohydrate:proton symporter activity	52/17096	79/43025	2.46e-06	6.65e-05	5.21e-05	AphChr43.t736/AphChr18.t437/AphChr05.t270/AphChr37.t851/Aphmerge.8575.1/AphChr42.t14/AphChr46.t251/AphChr19.t317/AphChr26.t698/AphChr30.t378/AphChr30.t625/AphChr10.t206/AphChr20.t220/Aphmerge.1864.1/AphChr03.t1860/AphChr32.t1098/AphChr06.t699/AphChr26.t1096/AphChr22.t558/AphChr04.t813/AphChr26.t711/Aphmerge.1864.3/AphContig000045.t53/Aphmerge.1864.2/AphChr16.t1061/AphChr24.t373/AphChr37.t236/AphC…	52
Root	GO:0005402	carbohydrate:cation symporter activity	52/17096	79/43025	2.46e-06	6.65e-05	5.21e-05	AphChr43.t736/AphChr18.t437/AphChr05.t270/AphChr37.t851/Aphmerge.8575.1/AphChr42.t14/AphChr46.t251/AphChr19.t317/AphChr26.t698/AphChr30.t378/AphChr30.t625/AphChr10.t206/AphChr20.t220/Aphmerge.1864.1/AphChr03.t1860/AphChr32.t1098/AphChr06.t699/AphChr26.t1096/AphChr22.t558/AphChr04.t813/AphChr26.t711/Aphmerge.1864.3/AphContig000045.t53/Aphmerge.1864.2/AphChr16.t1061/AphChr24.t373/AphChr37.t236/AphC…	52
Root	GO:0002237	response to molecule of bacterial origin	128/17096	234/43025	2.48e-06	6.68e-05	5.23e-05	Aphmerge.16338.2/Aphmerge.4798.1/AphChr37.t117/Aphmerge.17163.1/AphChr26.t1138/Aphmerge.12686.1/AphChr10.t480/AphChr20.t387/Aphmerge.4999.1/AphChr37.t315/AphChr21.t1239/AphChr20.t400/AphChr17.t867/Aphmerge.14765.2/Aphmerge.14936.1/AphChr03.t892/AphChr28.t1334/AphChr06.t217/AphChr32.t1211/Aphmerge.463.1/AphChr38.t647/Aphmerge.4136.1/AphChr03.t530/AphChr32.t1188/AphChr19.t360/AphChr21.t1238/AphChr0…	128
Root	GO:0045493	xylan catabolic process	30/17096	39/43025	2.55e-06	6.84e-05	5.36e-05	AphChr40.t469/Aphmerge.13374.1/Aphmerge.2115.1/AphChr12.t901/AphChr24.t993/AphChr02.t1766/AphChr41.t9/Aphmerge.18008.1/AphChr09.t757/AphContig001351.t33/AphChr18.t1646/AphChr23.t538/AphChr04.t834/AphChr01.t1238/AphChr30.t640/AphChr31.t930/ptg000040l_pilon_pilon.t136/AphChr05.t945/AphChr26.t986/AphChr07.t1155/AphChr37.t725/AphChr34.t595/AphChr26.t1285/AphChr06.t1090/AphChr49.t106/AphChr17.t44/AphC…	30
Root	GO:0006813	potassium ion transport	147/17096	275/43025	2.72e-06	7.25e-05	5.68e-05	AphChr02.t1383/AphChr20.t1089/AphChr03.t475/AphChr02.t171/AphChr20.t1419/AphChr45.t365/AphChr20.t1019/AphChr15.t1168/AphChr35.t166/AphChr20.t911/AphChr17.t1316/AphChr31.t666/Aphmerge.19323.1/AphChr43.t169/AphChr27.t635/AphChr07.t1433/AphChr29.t674/AphChr08.t760/Aphmerge.8814.1/AphChr25.t642/AphChr08.t1464/AphChr11.t623/Aphmerge.18449.1/AphChr31.t1073/AphChr17.t387/Aphmerge.1143.1/AphChr32.t737/Ap…	147
Root	GO:0016878	acid-thiol ligase activity	45/17096	66/43025	2.74e-06	7.27e-05	5.7e-05	AphChr06.t1198/AphChr12.t380/AphContig001349.t23/AphChr22.t746/Aphmerge.11494.1/AphChr04.t422/AphChr21.t1191/AphChr18.t1681/AphChr30.t261/AphChr04.t706/AphChr12.t849/AphChr06.t1126/AphChr26.t244/AphChr23.t627/Aphmerge.2428.2/AphChr01.t1921/AphChr06.t147/Aphmerge.9239.1/AphChr18.t696/AphChr31.t1000/Aphmerge.4269.1/Aphmerge.11620.2/AphChr01.t1580/AphChr06.t1449/Aphmerge.9131.1/AphChr26.t1335/AphChr…	45
Root	GO:0006875	cellular metal ion homeostasis	168/17096	321/43025	3.07e-06	8.12e-05	6.36e-05	AphChr03.t1736/Aphmerge.7499.1/Aphmerge.19338.1/AphChr09.t1522/Aphmerge.10105.1/AphChr06.t1253/Aphmerge.9005.1/AphChr32.t928/AphChr10.t329/AphChr17.t328/AphChr09.t540/Aphmerge.14055.1/AphChr28.t903/AphChr06.t295/AphChr26.t969/AphChr29.t1226/AphChr29.t507/AphChr06.t1069/AphContig001391.t12/Aphmerge.6500.1/AphChr06.t1326/AphChr04.t805/AphChr04.t581/AphChr30.t421/AphChr30.t475/Aphmerge.11067.2/AphCh…	168
Root	GO:0046271	phenylpropanoid catabolic process	58/17096	91/43025	3.15e-06	8.27e-05	6.48e-05	AphChr29.t540/AphChr34.t802/AphChr25.t842/AphChr28.t924/Aphmerge.13458.1/AphChr08.t575/AphChr20.t1301/AphChr28.t923/AphChr03.t586/AphChr08.t1425/AphChr29.t1233/AphChr25.t843/AphChr36.t79/Aphmerge.18802.2/AphChr08.t162/AphChr31.t633/AphChr20.t185/Aphmerge.6416.1/AphChr18.t300/AphChr36.t80/AphChr29.t203/AphChr34.t1110/AphChr03.t1898/AphChr34.t803/AphChr14.t905/AphChr09.t235/AphChr09.t269/AphChr01.t…	58
Root	GO:0046274	lignin catabolic process	58/17096	91/43025	3.15e-06	8.27e-05	6.48e-05	AphChr29.t540/AphChr34.t802/AphChr25.t842/AphChr28.t924/Aphmerge.13458.1/AphChr08.t575/AphChr20.t1301/AphChr28.t923/AphChr03.t586/AphChr08.t1425/AphChr29.t1233/AphChr25.t843/AphChr36.t79/Aphmerge.18802.2/AphChr08.t162/AphChr31.t633/AphChr20.t185/Aphmerge.6416.1/AphChr18.t300/AphChr36.t80/AphChr29.t203/AphChr34.t1110/AphChr03.t1898/AphChr34.t803/AphChr14.t905/AphChr09.t235/AphChr09.t269/AphChr01.t…	58
Root	GO:0010496	intercellular transport	31/17096	41/43025	3.29e-06	8.58e-05	6.72e-05	AphChr18.t574/Aphmerge.5287.2/AphChr01.t739/AphChr11.t1545/AphChr13.t1405/AphChr07.t1459/AphChr07.t1460/AphChr10.t753/AphChr39.t259/AphChr07.t1461/AphChr31.t259/AphChr12.t1225/AphChr23.t112/AphChr30.t70/AphChr24.t581/AphChr07.t636/Aphmerge.7771.1/AphChr18.t578/AphChr18.t576/Aphmerge.11456.1/AphChr18.t577/AphChr18.t575/AphChr22.t915/AphChr22.t916/AphChr18.t579/AphChr13.t985/AphChr22.t917/AphChr44.…	31
Root	GO:0030243	cellulose metabolic process	120/17096	218/43025	3.32e-06	8.63e-05	6.76e-05	AphChr15.t1032/AphChr46.t389/AphChr03.t359/AphChr35.t392/AphChr30.t773/Aphmerge.17700.1/AphChr04.t1018/AphChr15.t1093/Aphmerge.3959.1/AphContig001367.t20/AphChr35.t330/AphChr05.t357/AphChr46.t675/AphChr39.t512/Aphmerge.4061.1/AphChr29.t482/AphChr03.t1365/Aphmerge.5061.1/AphChr10.t715/AphChr08.t1183/AphChr32.t1128/AphChr03.t1335/AphChr21.t1135/AphChr20.t559/AphChr09.t421/AphChr25.t492/AphChr36.t44…	120
Root	GO:0004602	glutathione peroxidase activity	22/17096	26/43025	3.35e-06	8.66e-05	6.79e-05	AphChr20.t503/Aphmerge.13482.2/AphChr03.t1455/AphChr34.t860/AphChr25.t326/AphChr20.t960/AphChr20.t504/AphChr20.t502/AphChr36.t629/Aphmerge.6698.1/AphChr47.t225/Aphmerge.8475.1/AphChr29.t513/AphChr34.t859/AphChr03.t1457/AphChr04.t1512/AphChr03.t1456/AphChr27.t377/AphChr08.t524/AphChr28.t477/AphChr10.t629/AphChr09.t485	22
Root	GO:0090697	post-embryonic plant organ morphogenesis	233/17096	465/43025	3.36e-06	8.66e-05	6.79e-05	AphChr43.t736/Aphmerge.13059.2/AphChr14.t663/AphChr04.t930/AphChr17.t255/AphContig001349.t23/AphChr30.t718/AphChr07.t474/AphChr16.t618/AphChr04.t512/AphChr01.t602/Aphmerge.15887.1/Aphmerge.10739.1/ptg001356l_pilon_pilon.t5/AphChr42.t14/Aphmerge.13059.3/AphChr04.t422/AphChr22.t1168/AphChr01.t1189/Aphmerge.13059.1/Aphmerge.2320.1/AphChr19.t317/AphChr11.t1112/AphChr22.t362/AphChr11.t1197/AphChr50.t2…	233
Root	GO:0009612	response to mechanical stimulus	82/17096	139/43025	3.41e-06	8.75e-05	6.85e-05	AphChr02.t1664/Aphmerge.3795.1/AphChr17.t1094/AphChr34.t636/AphChr17.t151/AphChr47.t248/Aphmerge.3298.2/Aphmerge.15873.1/AphChr11.t1761/AphChr43.t886/AphChr16.t540/AphChr05.t1106/Aphmerge.6785.1/AphChr37.t653/AphChr17.t415/Aphmerge.17452.1/AphChr21.t1053/AphChr14.t962/AphChr49.t157/AphChr20.t1005/AphChr29.t283/Aphmerge.8561.1/Aphmerge.4556.1/AphChr19.t1094/AphChr12.t1440/AphChr28.t978/AphChr07.t9…	82
Root	GO:0010337	regulation of salicylic acid metabolic process	78/17096	131/43025	3.58e-06	9.13e-05	7.15e-05	AphChr16.t527/Aphmerge.12686.1/Aphmerge.3959.1/Aphmerge.1680.1/AphChr34.t292/AphChr08.t509/AphChr34.t870/AphChr38.t647/AphChr27.t358/Aphmerge.4136.1/AphChr29.t500/AphChr32.t496/AphChr48.t14/AphChr07.t1284/AphChr13.t544/AphChr20.t691/AphChr38.t485/AphChr17.t745/AphChr15.t419/AphChr38.t486/AphChr04.t1357/AphChr02.t903/AphContig001327.t36/AphChr11.t1489/AphChr45.t499/AphChr38.t482/Aphmerge.6815.1/Ap…	78
Root	GO:0009986	cell surface	65/17096	105/43025	3.62e-06	9.19e-05	7.2e-05	AphContig001400.t3/AphChr14.t700/AphChr32.t665/Aphmerge.13794.1/AphChr19.t762/AphChr42.t301/Aphmerge.13757.1/AphChr43.t458/AphChr29.t1182/Aphmerge.4061.1/AphChr25.t833/AphChr08.t1183/Aphmerge.1862.1/AphChr17.t459/AphChr02.t1275/AphChr02.t761/AphChr38.t288/AphChr20.t268/AphChr29.t983/Aphmerge.8384.2/AphChr30.t4/AphChr17.t855/AphChr23.t369/AphChr04.t169/AphChr10.t279/AphChr01.t1045/AphChr22.t66/Aph…	65
Root	GO:0033946	xyloglucan-specific endo-beta-1,4-glucanase activity	20/17096	23/43025	4.08e-06	0.000103046	8.07e-05	Aphmerge.4832.2/AphContig001384.t7/Aphmerge.17119.1/Aphmerge.19870.2/AphChr30.t630/AphChr04.t823/Aphmerge.20083.1/AphChr16.t463/ptg001351l_pilon_pilon.t46/AphChr10.t963/Aphmerge.3138.2/AphChr03.t1128/Aphmerge.17334.1/AphChr05.t949/AphChr20.t753/AphChr37.t730/AphChr49.t102/Aphmerge.8066.1/AphChr16.t464/AphChr20.t1464	20
Root	GO:0010601	positive regulation of auxin biosynthetic process	16/17096	17/43025	4.09e-06	0.000103046	8.07e-05	Aphmerge.18299.2/AphChr03.t1925/AphChr08.t1393/AphChr25.t213/Aphmerge.19282.1/AphChr13.t188/AphChr29.t1196/AphChr09.t200/AphChr28.t385/AphChr10.t127/AphChr10.t831/AphChr09.t199/AphChr10.t128/AphChr20.t156/AphChr38.t120/AphChr34.t1154	16
Root	GO:1901682	sulfur compound transmembrane transporter activity	32/17096	43/43025	4.11e-06	0.000103046	8.07e-05	AphChr23.t175/Aphmerge.223.1/Aphmerge.15715.1/Aphmerge.18183.1/AphChr26.t354/AphChr16.t581/AphChr26.t180/AphChr05.t1394/AphChr14.t332/AphChr49.t189/AphChr17.t137/AphChr02.t1445/AphChr32.t1000/AphChr07.t616/AphChr05.t1395/AphChr17.t336/AphChr06.t82/AphChr24.t564/AphChr05.t939/AphChr37.t627/AphChr11.t1421/AphChr17.t335/AphChr29.t724/AphChr41.t174/AphChr06.t273/AphChr28.t1382/AphChr12.t1130/AphChr02…	32
Root	GO:0015079	potassium ion transmembrane transporter activity	127/17096	234/43025	4.6e-06	0.000114922	9e-05	AphChr02.t1383/AphChr20.t1089/AphChr03.t475/AphChr02.t171/AphChr20.t1419/AphChr20.t1019/AphChr35.t166/AphChr20.t911/AphChr17.t1316/AphChr31.t666/Aphmerge.19323.1/AphChr43.t169/AphChr27.t635/AphChr07.t1433/AphChr29.t674/AphChr08.t760/Aphmerge.8814.1/AphChr25.t642/AphChr08.t1464/AphChr11.t623/Aphmerge.18449.1/AphChr31.t1073/AphChr17.t387/Aphmerge.1143.1/AphChr32.t737/AphChr36.t276/AphChr14.t320/Aph…	127
Root	GO:0030244	cellulose biosynthetic process	110/17096	198/43025	4.71e-06	0.000117232	9.18e-05	AphChr15.t1032/AphChr46.t389/AphChr03.t359/AphChr35.t392/AphChr30.t773/Aphmerge.17700.1/AphChr04.t1018/AphChr15.t1093/Aphmerge.3959.1/AphContig001367.t20/AphChr35.t330/AphChr05.t357/AphChr46.t675/Aphmerge.4061.1/AphChr29.t482/AphChr03.t1365/Aphmerge.5061.1/AphChr10.t715/AphChr08.t1183/AphChr32.t1128/AphChr03.t1335/AphChr21.t1135/AphChr20.t559/AphChr09.t421/AphChr25.t492/AphChr36.t441/AphChr49.t16…	110
Root	GO:0008299	isoprenoid biosynthetic process	229/17096	458/43025	4.92e-06	0.000121895	9.55e-05	AphChr02.t1522/AphChr30.t521/Aphmerge.14002.1/AphChr08.t1566/AphChr27.t251/AphChr08.t387/Aphmerge.10281.1/Aphmerge.10658.1/AphChr21.t421/AphChr17.t269/AphChr17.t274/Aphmerge.12630.1/AphChr32.t928/AphChr26.t322/AphChr17.t1011/AphChr30.t45/AphChr15.t740/Aphmerge.9803.2/AphChr18.t432/AphChr04.t1277/AphChr19.t324/AphChr29.t1370/Aphmerge.1122.1/Aphmerge.16519.1/AphChr13.t1160/AphChr05.t1402/AphChr01.t…	229
Root	GO:0052716	hydroquinone:oxygen oxidoreductase activity	56/17096	88/43025	4.98e-06	0.000122755	9.62e-05	AphChr25.t842/AphChr28.t924/AphChr20.t1301/AphChr28.t923/AphChr03.t586/AphChr08.t1425/AphChr29.t1233/AphChr25.t843/AphChr36.t79/Aphmerge.18802.2/AphChr08.t162/AphChr31.t633/AphChr20.t185/Aphmerge.6416.1/AphChr18.t300/AphChr36.t80/AphChr29.t203/AphChr34.t1110/AphChr03.t1898/AphChr14.t905/AphChr09.t235/AphChr09.t269/AphChr01.t542/AphChr29.t268/AphChr01.t753/AphChr29.t1153/AphChr31.t892/AphChr04.t44…	56
Root	GO:0009816	GO:0009816	171/17096	330/43025	5.49e-06	0.000134734	0.000105541	Aphmerge.11596.1/Aphmerge.19913.1/AphChr03.t544/Aphmerge.13768.1/AphChr17.t255/AphChr14.t721/AphChr24.t1178/Aphmerge.5437.1/Aphmerge.12686.1/AphChr12.t989/Aphmerge.2144.1/AphChr02.t533/AphChr17.t992/Aphmerge.10256.1/AphChr37.t315/AphChr09.t483/AphChr32.t1211/AphChr01.t1478/AphChr38.t647/AphChr34.t260/AphChr28.t540/Aphmerge.4136.1/AphChr32.t1188/AphChr48.t14/AphChr13.t544/AphChr34.t672/AphChr44.t2…	171
Root	GO:0042547	cell wall modification involved in multidimensional cell growth	26/17096	33/43025	5.56e-06	0.000135848	0.000106413	Aphmerge.541.2/AphChr12.t337/AphChr01.t1946/Aphmerge.15344.2/Aphmerge.5181.1/Aphmerge.551.1/Aphmerge.11341.1/Aphmerge.5198.1/AphChr22.t594/AphChr19.t1251/AphChr28.t1254/AphChr32.t112/AphChr14.t1476/AphChr12.t355/AphChr26.t778/AphChr28.t1404/AphChr18.t1675/AphChr43.t5/AphChr01.t1963/AphChr06.t826/AphChr38.t352/AphChr13.t410/AphChr20.t776/AphChr20.t1475/AphChr43.t1044/AphChr38.t202	26
Root	GO:0010361	regulation of anion channel activity by blue light	13/17096	13/43025	6.14e-06	0.000148859	0.000116605	AphChr25.t833/Aphmerge.1862.1/AphChr37.t242/Aphmerge.8384.2/AphChr34.t1076/Aphmerge.6604.1/Aphmerge.8581.1/AphChr16.t1050/AphChr36.t88/AphChr28.t918/Aphmerge.8384.1/Aphmerge.13576.1/AphChr09.t270	13
Root	GO:0010362	negative regulation of anion channel activity by blue light	13/17096	13/43025	6.14e-06	0.000148859	0.000116605	AphChr25.t833/Aphmerge.1862.1/AphChr37.t242/Aphmerge.8384.2/AphChr34.t1076/Aphmerge.6604.1/Aphmerge.8581.1/AphChr16.t1050/AphChr36.t88/AphChr28.t918/Aphmerge.8384.1/Aphmerge.13576.1/AphChr09.t270	13
Root	GO:0097501	stress response to metal ion	30/17096	40/43025	6.31e-06	0.000152426	0.000119399	AphChr30.t922/AphChr17.t1036/AphChr07.t311/AphContig000074.t29/AphChr04.t1234/ptg001371l_pilon_pilon.t29/AphChr21.t1226/AphChr37.t893/AphChr46.t228/AphChr47.t399/AphChr04.t862/ptg001351l_pilon_pilon.t5/AphChr11.t1040/ptg001370l_pilon_pilon.t14/AphChr16.t222/AphChr17.t1035/Aphmerge.10665.1/Aphmerge.3821.2/AphChr05.t1291/Aphmerge.16438.1/Aphmerge.17177.1/AphChr02.t482/AphChr24.t298/AphChr30.t317/Ap…	30
Root	GO:0005982	starch metabolic process	118/17096	216/43025	6.49e-06	0.000156137	0.000122306	Aphmerge.4989.1/Aphmerge.15053.1/Aphmerge.18085.1/Aphmerge.3728.1/AphChr03.t1390/Aphmerge.15540.1/AphChr12.t569/AphChr26.t283/Aphmerge.11869.1/Aphmerge.16534.2/AphChr20.t545/AphChr05.t1178/AphChr10.t689/AphChr22.t1090/AphChr21.t1118/Aphmerge.10711.1/AphChr32.t521/AphChr09.t804/AphChr01.t1716/AphChr18.t387/Aphmerge.13363.1/AphChr21.t343/Aphmerge.19862.1/AphChr17.t1279/AphChr30.t1138/Aphmerge.18557…	118
Root	GO:0016638	oxidoreductase activity, acting on the CH-NH2 group of donors	49/17096	75/43025	6.53e-06	0.00015628	0.000122418	AphChr17.t1420/AphChr30.t460/AphChr18.t366/AphChr30.t671/AphChr29.t878/Aphmerge.5397.1/AphChr29.t173/AphChr03.t1960/AphChr20.t774/AphChr14.t630/AphChr10.t984/AphChr14.t631/AphChr24.t939/AphChr18.t969/AphChr03.t1105/Aphmerge.5433.1/AphChr18.t931/AphChr22.t505/AphChr26.t694/AphChr33.t40/AphChr02.t62/AphChr09.t1466/Aphmerge.13224.1/AphChr34.t133/AphChr22.t556/AphChr17.t217/AphChr29.t911/AphChr08.t10…	49
Root	GO:0016101	diterpenoid metabolic process	86/17096	149/43025	6.76e-06	0.000160774	0.000125938	AphChr30.t521/Aphmerge.10281.1/AphChr21.t421/AphChr17.t1011/Aphmerge.9803.2/AphChr16.t925/AphChr30.t1038/AphChr06.t1509/AphChr24.t280/AphChr14.t124/AphChr37.t358/AphChr49.t17/AphChr31.t467/AphChr33.t340/AphChr09.t1141/AphChr04.t579/AphChr22.t179/AphChr23.t572/AphChr09.t555/AphChr31.t110/AphChr02.t174/Aphmerge.12777.2/AphChr34.t339/AphChr34.t459/AphChr11.t1705/AphChr09.t554/AphChr21.t521/AphChr01.…	86
Root	GO:0006066	alcohol metabolic process	161/17096	309/43025	6.77e-06	0.000160774	0.000125938	AphChr17.t941/AphChr43.t346/Aphmerge.12630.1/AphChr24.t364/AphChr12.t1409/Aphmerge.570.1/AphChr02.t1619/AphContig001380.t15/AphChr04.t966/AphChr37.t635/AphChr26.t969/Aphmerge.1122.1/Aphmerge.16519.1/AphChr13.t1160/AphChr49.t174/AphChr16.t540/AphChr02.t1671/AphChr01.t619/Aphmerge.1087.1/AphChr01.t888/AphChr06.t1069/AphChr46.t481/AphChr32.t1128/AphChr12.t1337/AphChr32.t163/AphChr17.t889/AphChr37.t6…	161
Root	GO:0006817	phosphate ion transport	41/17096	60/43025	6.92e-06	0.000162821	0.000127542	AphChr23.t175/AphChr18.t728/Aphmerge.223.1/AphChr06.t1159/Aphmerge.15715.1/AphChr06.t1134/AphContig001329.t36/AphChr26.t1025/AphChr30.t115/ptg001329l_pilon_pilon.t31/AphChr04.t285/AphChr11.t691/AphChr04.t1601/AphChr01.t1133/AphChr31.t244/AphChr12.t949/Aphmerge.17838.1/AphChr21.t561/AphChr02.t1736/AphChr17.t82/Aphmerge.11478.1/AphChr26.t1055/AphChr26.t1054/AphChr47.t143/AphChr17.t996/AphChr12.t639…	41
Root	GO:0043455	regulation of secondary metabolic process	98/17096	174/43025	6.94e-06	0.000162821	0.000127542	Aphmerge.5071.1/Aphmerge.11223.1/AphChr24.t1178/Aphmerge.10281.1/AphChr19.t467/Aphmerge.12630.1/AphChr07.t208/Aphmerge.9803.2/AphChr08.t1452/Aphmerge.16519.1/AphChr46.t481/AphChr32.t1128/AphChr30.t1038/AphChr02.t296/AphChr19.t1127/AphChr19.t164/Aphmerge.17578.1/AphChr03.t367/AphChr26.t1345/Aphmerge.6399.1/AphChr43.t116/AphChr42.t611/AphChr22.t179/AphChr23.t572/AphContig000070.t40/AphChr20.t1528/A…	98
Root	GO:0046916	cellular transition metal ion homeostasis	98/17096	174/43025	6.94e-06	0.000162821	0.000127542	AphChr03.t1736/Aphmerge.7499.1/Aphmerge.10105.1/AphChr06.t1253/Aphmerge.9005.1/AphChr10.t329/AphChr17.t328/AphChr09.t540/Aphmerge.14055.1/AphChr28.t903/AphChr06.t295/AphChr29.t1226/AphContig001391.t12/AphChr04.t581/AphChr30.t421/AphChr30.t475/AphChr07.t199/AphChr12.t1296/AphChr15.t1131/AphChr09.t257/AphChr37.t893/ptg001347l_pilon_pilon.t39/AphChr26.t1121/AphChr27.t40/AphChr26.t1120/AphChr35.t292/…	98
Root	GO:0009789	positive regulation of abscisic acid-activated signaling pathway	107/17096	193/43025	7.14e-06	0.000165545	0.000129675	AphChr02.t1383/Aphmerge.18291.1/AphChr29.t1230/Aphmerge.17598.1/Aphmerge.2653.1/Aphmerge.6459.1/Aphmerge.12686.1/Aphmerge.18865.2/Aphmerge.570.1/AphChr03.t475/AphChr20.t1419/Aphmerge.3540.1/Aphmerge.6085.1/Aphmerge.151.1/AphChr15.t1168/AphChr20.t911/AphChr12.t1304/AphChr02.t179/AphChr38.t647/Aphmerge.14510.1/Aphmerge.4136.1/AphChr03.t1841/AphChr27.t216/AphChr17.t387/AphChr43.t265/AphChr48.t14/Aph…	107
Root	GO:1901421	positive regulation of response to alcohol	107/17096	193/43025	7.14e-06	0.000165545	0.000129675	AphChr02.t1383/Aphmerge.18291.1/AphChr29.t1230/Aphmerge.17598.1/Aphmerge.2653.1/Aphmerge.6459.1/Aphmerge.12686.1/Aphmerge.18865.2/Aphmerge.570.1/AphChr03.t475/AphChr20.t1419/Aphmerge.3540.1/Aphmerge.6085.1/Aphmerge.151.1/AphChr15.t1168/AphChr20.t911/AphChr12.t1304/AphChr02.t179/AphChr38.t647/Aphmerge.14510.1/Aphmerge.4136.1/AphChr03.t1841/AphChr27.t216/AphChr17.t387/AphChr43.t265/AphChr48.t14/Aph…	107
Root	GO:1905959	positive regulation of cellular response to alcohol	107/17096	193/43025	7.14e-06	0.000165545	0.000129675	AphChr02.t1383/Aphmerge.18291.1/AphChr29.t1230/Aphmerge.17598.1/Aphmerge.2653.1/Aphmerge.6459.1/Aphmerge.12686.1/Aphmerge.18865.2/Aphmerge.570.1/AphChr03.t475/AphChr20.t1419/Aphmerge.3540.1/Aphmerge.6085.1/Aphmerge.151.1/AphChr15.t1168/AphChr20.t911/AphChr12.t1304/AphChr02.t179/AphChr38.t647/Aphmerge.14510.1/Aphmerge.4136.1/AphChr03.t1841/AphChr27.t216/AphChr17.t387/AphChr43.t265/AphChr48.t14/Aph…	107
Root	GO:0009637	response to blue light	185/17096	362/43025	7.17e-06	0.000165545	0.000129675	AphChr11.t993/AphChr37.t370/Aphmerge.13977.1/AphChr34.t793/Aphmerge.1839.1/AphChr09.t541/AphChr31.t740/AphChr16.t914/Aphmerge.14531.1/AphChr24.t687/AphChr21.t582/AphChr07.t793/Aphmerge.5699.2/AphChr37.t638/AphChr17.t740/AphChr20.t710/AphChr20.t299/AphChr20.t1217/AphChr49.t171/AphChr20.t740/Aphmerge.5100.2/Aphmerge.6595.1/AphChr15.t223/Aphmerge.13573.1/AphChr04.t396/AphChr13.t427/AphContig001358.t…	185
Root	GO:0006006	glucose metabolic process	52/17096	81/43025	7.39e-06	0.000169947	0.000133123	AphChr27.t471/AphChr29.t566/AphChr43.t627/Aphmerge.15280.1/Aphmerge.14606.1/Aphmerge.15540.1/AphChr11.t727/Aphmerge.16621.1/AphChr08.t608/AphChr28.t1312/Aphmerge.3446.1/Aphmerge.3638.1/AphChr42.t129/AphChr38.t313/AphChr11.t1427/AphChr12.t785/AphChr02.t82/AphChr34.t761/AphChr12.t242/AphChr17.t1406/AphChr03.t1143/AphChr45.t377/AphChr01.t835/AphChr19.t470/AphChr31.t395/AphChr17.t703/AphChr15.t256/Ap…	52
Root	GO:0034765	regulation of ion transmembrane transport	81/17096	139/43025	7.51e-06	0.000171983	0.000134718	AphChr03.t635/AphChr03.t475/AphChr20.t1419/Aphmerge.3540.1/AphChr15.t1168/AphChr25.t833/AphChr29.t507/AphChr24.t556/AphChr04.t805/AphChr07.t602/AphChr43.t265/Aphmerge.1862.1/AphChr39.t534/AphChr10.t1033/AphChr37.t242/AphChr02.t761/AphChr35.t350/AphChr15.t1074/Aphmerge.8384.2/AphChr17.t855/AphChr43.t657/AphChr42.t96/AphChr03.t1056/AphChr22.t66/AphChr33.t323/AphChr05.t643/AphChr09.t1156/AphChr19.t4…	81
Root	GO:0016999	antibiotic metabolic process	80/17096	137/43025	7.65e-06	0.000174537	0.000136719	AphChr30.t1146/AphChr35.t485/Aphmerge.9773.1/AphChr22.t746/Aphmerge.8685.2/AphChr29.t540/AphChr14.t544/Aphmerge.3311.2/AphChr34.t802/AphChr02.t405/AphChr15.t934/Aphmerge.13458.1/AphChr08.t575/AphChr51.t243/Aphmerge.1388.2/AphChr14.t1224/AphChr47.t170/AphChr32.t310/AphChr30.t1141/Aphmerge.13197.1/AphChr08.t509/AphChr34.t870/AphChr28.t1334/AphChr12.t1371/AphChr27.t358/AphChr18.t867/AphChr29.t500/Ap…	80
Root	GO:0043902	GO:0043902	141/17096	266/43025	7.68e-06	0.000174659	0.000136815	AphChr20.t73/AphChr03.t544/AphChr26.t1138/Aphmerge.12686.1/AphChr34.t1160/AphChr02.t1361/AphChr05.t357/AphChr17.t397/AphChr03.t2032/AphChr13.t654/AphChr16.t540/AphChr38.t647/AphChr10.t24/AphChr28.t540/AphChr37.t653/AphChr07.t1307/Aphmerge.4136.1/AphChr04.t805/AphChr09.t190/AphChr02.t397/AphChr32.t496/AphChr48.t14/AphChr49.t157/AphChr21.t1375/AphChr13.t544/AphChr29.t283/AphChr20.t691/AphChr31.t333…	141
Root	GO:0010413	glucuronoxylan metabolic process	36/17096	51/43025	7.94e-06	0.000179189	0.000140363	Aphmerge.15373.1/Aphmerge.8003.1/Aphmerge.15614.1/AphChr39.t370/AphChr03.t1661/Aphmerge.10497.1/AphChr30.t857/AphChr20.t350/AphChr32.t637/AphContig001428.t3/Aphmerge.6675.1/AphChr01.t924/AphChr47.t467/ptg001346l_pilon_pilon.t5/AphChr44.t287/AphChr04.t1128/Aphmerge.18899.1/AphChr12.t1082/Aphmerge.10323.1/AphChr19.t892/Aphmerge.19441.1/ptg001327l_pilon_pilon.t5/AphChr14.t741/AphChr42.t393/AphChr47.…	36
Root	GO:0010417	glucuronoxylan biosynthetic process	36/17096	51/43025	7.94e-06	0.000179189	0.000140363	Aphmerge.15373.1/Aphmerge.8003.1/Aphmerge.15614.1/AphChr39.t370/AphChr03.t1661/Aphmerge.10497.1/AphChr30.t857/AphChr20.t350/AphChr32.t637/AphContig001428.t3/Aphmerge.6675.1/AphChr01.t924/AphChr47.t467/ptg001346l_pilon_pilon.t5/AphChr44.t287/AphChr04.t1128/Aphmerge.18899.1/AphChr12.t1082/Aphmerge.10323.1/AphChr19.t892/Aphmerge.19441.1/ptg001327l_pilon_pilon.t5/AphChr14.t741/AphChr42.t393/AphChr47.…	36
Root	GO:0016102	diterpenoid biosynthetic process	76/17096	129/43025	8.17e-06	0.000183599	0.000143817	AphChr30.t521/Aphmerge.10281.1/AphChr21.t421/AphChr17.t1011/Aphmerge.9803.2/AphChr16.t925/AphChr30.t1038/AphChr06.t1509/AphChr24.t280/AphChr37.t358/AphChr49.t17/AphChr31.t467/AphChr33.t340/AphChr09.t1141/AphChr04.t579/AphChr22.t179/AphChr23.t572/AphChr09.t555/AphChr31.t110/AphChr02.t174/Aphmerge.12777.2/AphChr34.t339/AphChr34.t459/AphChr11.t1705/AphChr09.t554/AphChr21.t521/AphChr01.t1277/AphChr50…	76
Root	GO:0016413	O-acetyltransferase activity	61/17096	99/43025	8.82e-06	0.000197434	0.000154655	AphChr29.t1066/AphChr37.t925/AphChr24.t769/AphChr24.t347/AphChr17.t1131/Aphmerge.5061.1/AphChr03.t659/AphChr07.t358/AphChr14.t1372/AphChr17.t889/AphChr32.t206/Aphmerge.18312.1/AphChr02.t1775/AphChr28.t1361/AphChr22.t980/AphChr24.t344/Aphmerge.1095.1/AphContig001389.t3/AphChr33.t244/ptg001478l_pilon_pilon.t4/AphChr25.t259/AphChr20.t1221/ptg001505l_pilon_pilon.t1/AphChr18.t1269/AphChr06.t733/AphChr…	61
Root	GO:0090355	positive regulation of auxin metabolic process	19/17096	22/43025	8.98e-06	0.000200293	0.000156895	Aphmerge.18299.2/AphChr03.t1925/AphChr08.t1393/AphChr25.t213/Aphmerge.19282.1/AphChr13.t188/AphChr29.t1196/AphChr09.t200/AphChr28.t385/AphChr10.t127/AphChr10.t831/AphChr09.t199/AphChr10.t128/AphChr20.t156/AphContig001347.t41/AphChr04.t637/AphChr38.t120/AphChr15.t1121/AphChr34.t1154	19
Root	GO:0015276	ligand-gated ion channel activity	88/17096	154/43025	9.21e-06	0.000203796	0.000159639	AphChr02.t1383/AphChr03.t475/AphChr20.t1419/AphChr20.t911/AphChr05.t758/AphChr11.t1159/AphChr31.t620/AphChr17.t387/Aphmerge.15867.1/AphChr14.t320/Aphmerge.11067.2/AphChr49.t60/AphChr14.t962/AphChr39.t534/AphChr21.t1351/AphChr06.t1497/AphChr30.t260/AphContig000049.t128/AphChr19.t1094/AphChr12.t254/Aphmerge.88.1/AphChr12.t1571/AphChr03.t893/AphChr37.t778/AphChr20.t984/AphChr24.t1249/AphChr31.t621/A…	88
Root	GO:0022834	ligand-gated channel activity	88/17096	154/43025	9.21e-06	0.000203796	0.000159639	AphChr02.t1383/AphChr03.t475/AphChr20.t1419/AphChr20.t911/AphChr05.t758/AphChr11.t1159/AphChr31.t620/AphChr17.t387/Aphmerge.15867.1/AphChr14.t320/Aphmerge.11067.2/AphChr49.t60/AphChr14.t962/AphChr39.t534/AphChr21.t1351/AphChr06.t1497/AphChr30.t260/AphContig000049.t128/AphChr19.t1094/AphChr12.t254/Aphmerge.88.1/AphChr12.t1571/AphChr03.t893/AphChr37.t778/AphChr20.t984/AphChr24.t1249/AphChr31.t621/A…	88
Root	GO:0042447	hormone catabolic process	32/17096	44/43025	9.31e-06	0.000204669	0.000160322	AphChr29.t540/AphChr34.t802/Aphmerge.13458.1/AphChr08.t575/AphChr30.t460/AphChr29.t878/AphChr31.t467/AphChr33.t340/AphChr20.t774/AphChr10.t984/AphChr24.t939/AphChr09.t1141/AphChr03.t1105/AphChr34.t803/AphChr34.t339/AphChr14.t230/AphChr08.t792/AphChr27.t665/AphChr29.t697/AphChr08.t1038/AphChr04.t619/AphChr14.t1180/AphChr06.t264/AphChr10.t363/AphContig001355.t2/AphChr18.t269/AphChr09.t532/AphChr11.…	32
Root	GO:0009697	salicylic acid biosynthetic process	45/17096	68/43025	9.32e-06	0.000204669	0.000160322	Aphmerge.12686.1/Aphmerge.7357.1/AphChr08.t509/AphChr34.t870/AphChr38.t647/AphChr27.t358/Aphmerge.4136.1/AphChr29.t500/AphChr48.t14/AphChr13.t544/AphChr38.t485/AphChr15.t419/AphChr43.t784/AphChr38.t486/AphChr11.t1747/AphChr11.t1489/AphChr45.t499/AphChr38.t482/AphChr02.t996/AphChr38.t488/AphChr40.t322/AphChr17.t677/Aphmerge.7233.1/AphChr15.t423/AphChr13.t455/AphChr31.t315/Aphmerge.4826.1/AphChr13.…	45
Root	GO:0055081	anion homeostasis	98/17096	175/43025	9.63e-06	0.00021079	0.000165117	AphChr12.t905/AphChr30.t1146/AphChr30.t720/AphChr35.t485/Aphmerge.9773.1/AphChr04.t931/AphContig001345.t4/Aphmerge.8685.2/AphChr09.t1498/AphChr43.t346/AphChr07.t474/Aphmerge.3311.2/AphChr27.t674/AphChr08.t802/Aphmerge.10739.1/AphChr15.t934/Aphmerge.1388.2/AphChr01.t1189/AphChr34.t549/AphChr47.t170/AphChr23.t147/AphChr03.t1684/AphChr39.t512/AphChr23.t532/AphChr30.t1141/AphChr01.t1235/Aphmerge.1319…	98
Root	GO:0010155	regulation of proton transport	15/17096	16/43025	9.72e-06	0.000211966	0.000166038	AphChr25.t833/Aphmerge.1862.1/Aphmerge.8384.2/AphChr34.t1076/Aphmerge.6604.1/AphChr32.t252/AphChr16.t1050/AphChr36.t88/AphChr44.t378/AphChr39.t246/AphChr13.t1387/AphChr28.t918/Aphmerge.8384.1/Aphmerge.13576.1/AphChr09.t270	15
Root	GO:0034762	regulation of transmembrane transport	84/17096	146/43025	1.02e-05	0.000220904	0.00017304	AphChr03.t635/AphChr03.t475/AphChr20.t1419/Aphmerge.3540.1/AphChr15.t1168/AphChr25.t833/AphChr29.t507/AphChr24.t556/AphChr04.t805/AphChr07.t602/AphChr43.t265/Aphmerge.1862.1/AphChr39.t534/AphChr10.t1033/AphChr37.t242/AphChr02.t761/AphChr35.t350/AphChr15.t1074/Aphmerge.8384.2/AphChr17.t855/AphChr43.t657/AphChr42.t96/AphChr03.t1056/AphChr22.t66/AphChr33.t323/AphChr05.t643/AphChr09.t1156/AphChr19.t4…	84
Root	GO:0008242	omega peptidase activity	17/17096	19/43025	1.02e-05	0.000220904	0.00017304	AphChr38.t325/AphChr21.t1239/AphChr21.t1238/AphChr05.t1304/AphChr37.t149/Aphmerge.13985.1/AphChr32.t48/AphChr15.t245/Aphmerge.1224.1/AphChr13.t383/AphChr14.t383/AphChr32.t950/AphContig000074.t10/AphChr13.t1248/AphChr39.t96/AphChr16.t1173/AphChr14.t1537	17
Root	GO:0042430	indole-containing compound metabolic process	151/17096	289/43025	1.05e-05	0.000227112	0.000177902	AphChr30.t321/AphChr27.t251/AphChr08.t1460/AphChr24.t1178/AphChr16.t527/AphContig001370.t15/AphChr19.t467/Aphmerge.1680.1/AphChr04.t471/Aphmerge.5508.1/AphChr31.t357/AphChr34.t292/AphChr11.t1446/AphChr06.t1189/AphChr14.t401/AphChr07.t172/Aphmerge.1956.1/AphChr46.t305/AphChr12.t917/AphChr10.t941/AphChr03.t1150/AphChr08.t1459/AphChr32.t1219/AphChr49.t41/AphChr26.t856/AphChr22.t628/AphChr11.t1447/Ap…	151
Root	GO:0004180	carboxypeptidase activity	48/17096	74/43025	1.08e-05	0.000232928	0.000182458	AphChr05.t339/AphChr22.t549/AphChr06.t1037/AphChr14.t750/AphChr03.t811/AphChr29.t944/AphChr18.t937/AphChr08.t1129/AphChr32.t631/AphChr43.t467/AphChr18.t236/AphChr32.t798/AphChr21.t520/AphChr10.t1293/AphChr14.t551/AphChr20.t1074/AphChr42.t294/AphChr16.t1213/AphChr28.t692/AphChr26.t655/AphChr19.t739/AphContig000070.t50/AphChr29.t788/AphChr34.t532/AphChr03.t1954/AphChr01.t1127/AphChr23.t446/AphChr29…	48
Root	GO:0016641	oxidoreductase activity, acting on the CH-NH2 group of donors, oxygen as acceptor	39/17096	57/43025	1.1e-05	0.000235859	0.000184754	AphChr17.t1420/AphChr30.t460/AphChr30.t671/AphChr29.t878/AphChr29.t173/AphChr03.t1960/AphChr20.t774/AphChr14.t630/AphChr10.t984/AphChr14.t631/AphChr24.t939/AphChr18.t969/AphChr03.t1105/AphChr18.t931/AphChr22.t505/AphChr26.t694/AphChr33.t40/AphChr02.t62/AphChr09.t1466/Aphmerge.13224.1/AphChr34.t133/AphChr22.t556/AphChr17.t217/AphChr08.t1038/AphChr02.t69/AphChr04.t619/AphChr22.t29/AphChr22.t503/Aph…	39
Root	GO:0009411	response to UV	232/17096	469/43025	1.11e-05	0.000235859	0.000184754	AphChr30.t922/AphChr06.t1198/AphChr12.t1172/AphChr01.t806/AphChr37.t359/AphChr34.t793/AphChr09.t541/AphChr07.t311/AphChr29.t540/Aphmerge.11494.1/Aphmerge.14531.1/Aphmerge.12686.1/Aphmerge.15887.1/AphChr34.t802/AphChr07.t333/AphChr37.t925/AphChr20.t299/Aphmerge.13458.1/AphChr08.t575/Aphmerge.10081.1/AphChr04.t1234/AphChr28.t1280/AphChr21.t1191/AphContig001371.t29/AphChr07.t208/AphChr20.t740/AphChr…	232
Root	GO:0060919	auxin import into cell	25/17096	32/43025	1.11e-05	0.000235859	0.000184754	AphChr37.t290/AphContig001509.t3/AphChr34.t793/AphChr09.t541/AphChr20.t299/AphChr05.t611/AphChr16.t994/AphChr20.t740/AphChr29.t1182/Aphmerge.686.1/AphChr21.t714/AphChr38.t279/AphChr30.t4/AphChr32.t1157/AphChr04.t169/AphChr14.t181/AphChr13.t912/AphChr38.t789/AphChr09.t862/Aphmerge.13348.1/Aphmerge.7749.1/AphChr19.t316/AphChr42.t13/AphChr32.t1119/AphChr43.t738	25
Root	GO:1901957	regulation of cutin biosynthetic process	22/17096	27/43025	1.13e-05	0.000238125	0.000186529	Aphmerge.16519.1/Aphmerge.8715.1/AphChr02.t296/AphChr46.t752/AphChr13.t939/AphChr20.t1441/AphContig000070.t40/AphChr11.t1723/AphChr35.t813/AphChr15.t584/AphChr31.t94/AphChr35.t814/AphChr37.t556/AphChr49.t318/AphChr28.t852/Aphmerge.1717.1/AphChr16.t677/AphChr36.t178/Aphmerge.9253.1/Aphmerge.2800.1/AphChr38.t805/AphChr38.t126	22
Root	GO:0010191	mucilage metabolic process	110/17096	201/43025	1.18e-05	0.000248222	0.000194439	Aphmerge.10867.1/AphChr15.t1032/AphChr46.t389/AphChr03.t359/AphContig001400.t3/AphChr23.t3/AphChr35.t392/AphChr30.t773/AphChr14.t700/AphChr07.t210/AphChr32.t665/Aphmerge.13794.1/Aphmerge.17700.1/AphChr01.t671/AphChr04.t1018/ptg001367l_pilon_pilon.t20/Aphmerge.15373.1/Aphmerge.10617.1/Aphmerge.8003.1/AphChr19.t762/AphChr42.t301/Aphmerge.13757.1/AphChr43.t458/AphChr28.t1093/Aphmerge.4061.1/AphChr18…	110
Root	GO:0016298	lipase activity	117/17096	216/43025	1.2e-05	0.000251293	0.000196844	AphChr13.t255/AphChr01.t602/AphChr11.t1573/AphChr02.t533/AphChr17.t992/Aphmerge.11932.1/AphChr11.t1403/Aphmerge.18299.2/AphChr14.t633/AphChr20.t158/AphChr30.t426/AphChr03.t1925/Aphmerge.12726.1/AphChr08.t1393/AphChr25.t213/AphChr30.t253/Aphmerge.14928.1/AphChr10.t129/Aphmerge.19282.1/AphChr32.t720/AphChr12.t917/AphChr29.t965/AphChr09.t1261/AphChr11.t1394/AphContig001349.t13/AphChr04.t412/AphChr27…	117
Root	GO:0007140	male meiotic nuclear division	76/17096	130/43025	1.2e-05	0.000251293	0.000196844	Aphmerge.9442.2/AphChr02.t317/Aphmerge.2518.12/AphChr03.t741/AphChr08.t1084/AphChr20.t77/AphChr41.t40/AphChr29.t909/AphChr18.t1131/AphChr26.t1227/AphChr11.t1394/AphChr19.t1127/AphChr22.t330/AphChr50.t223/AphChr05.t188/AphChr45.t727/AphChr10.t853/AphChr32.t728/AphChr43.t116/AphChr14.t624/AphChr06.t1331/AphChr37.t787/AphChr42.t611/AphChr49.t52/AphChr30.t199/AphChr27.t581/AphChr46.t636/AphChr11.t145…	76
Root	GO:0072348	sulfur compound transport	51/17096	80/43025	1.21e-05	0.000251293	0.000196844	AphChr23.t175/Aphmerge.223.1/Aphmerge.15715.1/Aphmerge.18183.1/AphChr26.t354/AphChr21.t1239/AphChr16.t540/AphChr16.t581/AphChr26.t180/AphChr05.t1394/AphChr37.t653/AphChr14.t332/AphChr21.t1238/AphChr05.t1304/AphChr49.t189/AphChr49.t157/AphChr29.t283/AphChr17.t137/AphChr28.t978/AphChr02.t1445/AphChr07.t943/AphChr32.t1000/AphChr07.t616/AphChr05.t1395/AphChr17.t336/AphChr06.t82/AphChr24.t564/AphChr05…	51
Root	GO:0006873	cellular ion homeostasis	222/17096	447/43025	1.21e-05	0.000251293	0.000196844	AphChr03.t1736/Aphmerge.7499.1/Aphmerge.19338.1/AphChr09.t1522/Aphmerge.10105.1/AphChr18.t1551/AphChr06.t1253/Aphmerge.9005.1/AphChr32.t928/AphChr11.t1339/AphChr10.t329/AphChr17.t328/AphChr09.t540/Aphmerge.14055.1/AphChr07.t570/AphChr28.t903/AphChr06.t295/AphChr39.t512/AphChr26.t969/AphChr43.t169/AphChr29.t1226/AphChr29.t507/AphChr06.t1069/AphContig001391.t12/Aphmerge.6500.1/AphChr06.t1326/AphChr…	222
Root	GO:0002831	regulation of response to biotic stimulus	230/17096	465/43025	1.21e-05	0.000251604	0.000197087	AphChr19.t1184/AphChr13.t465/AphChr03.t544/AphChr37.t117/AphChr24.t1178/AphChr26.t1138/AphChr03.t364/Aphmerge.12686.1/Aphmerge.3607.1/AphChr43.t50/AphChr18.t393/AphChr39.t524/Aphmerge.9966.1/AphChr02.t1361/AphChr05.t357/Aphmerge.11861.1/AphChr17.t397/Aphmerge.7357.1/AphChr29.t1113/AphChr43.t1090/AphChr20.t1530/AphChr32.t722/Aphmerge.17089.1/AphChr09.t483/AphChr16.t540/AphContig001376.t40/Aphmerge…	230
Root	GO:0051274	beta-glucan biosynthetic process	123/17096	229/43025	1.25e-05	0.000257696	0.00020186	AphChr15.t1032/AphChr46.t389/AphChr03.t359/AphChr35.t392/AphChr30.t773/Aphmerge.17700.1/AphChr04.t1018/AphChr15.t1093/Aphmerge.3959.1/AphContig001367.t20/AphChr35.t330/AphChr05.t357/AphChr38.t984/AphChr46.t675/AphChr44.t548/Aphmerge.4061.1/AphChr29.t482/AphChr03.t1365/Aphmerge.5061.1/AphChr10.t715/AphChr08.t1183/AphChr32.t736/AphChr32.t1128/AphChr03.t1335/AphChr21.t1135/AphChr20.t559/AphChr09.t42…	123
Root	GO:0004629	phospholipase C activity	34/17096	48/43025	1.26e-05	0.000257766	0.000201914	AphChr13.t255/AphChr11.t1573/Aphmerge.11932.1/Aphmerge.18299.2/AphChr20.t158/AphChr30.t426/AphChr03.t1925/AphChr08.t1393/AphChr25.t213/AphChr10.t129/Aphmerge.19282.1/AphChr27.t38/AphChr08.t150/AphContig001391.t6/AphChr34.t1153/AphChr04.t586/AphChr31.t235/AphChr29.t1196/AphChr09.t200/AphChr17.t596/AphChr28.t385/AphChr16.t314/AphChr10.t127/AphChr35.t283/AphChr15.t1141/AphChr46.t269/AphChr09.t199/Ap…	34
Root	GO:0005978	glycogen biosynthetic process	34/17096	48/43025	1.26e-05	0.000257766	0.000201914	Aphmerge.15540.1/AphChr13.t391/AphChr38.t334/Aphmerge.10711.1/AphChr32.t521/AphChr31.t464/AphChr38.t332/AphChr30.t1138/Aphmerge.5701.2/AphContig001355.t25/AphChr18.t1381/AphChr14.t925/AphChr12.t785/ptg001354l_pilon_pilon.t12/AphChr41.t414/AphChr40.t72/AphChr30.t857/AphChr04.t1566/AphChr45.t361/Aphmerge.5701.1/AphChr47.t467/ptg001346l_pilon_pilon.t5/AphChr04.t1128/AphChr11.t1337/AphChr51.t237/Aphm…	34
Root	GO:0010087	phloem or xylem histogenesis	191/17096	378/43025	1.27e-05	0.000259536	0.0002033	Aphmerge.9442.2/AphChr16.t618/AphChr06.t318/AphChr17.t444/Aphmerge.18075.1/AphChr07.t1067/AphChr02.t317/AphContig000040.t50/AphChr22.t1013/Aphmerge.2518.12/AphChr18.t306/AphChr45.t480/AphChr29.t873/Aphmerge.9252.1/Aphmerge.5147.2/AphChr08.t1452/Aphmerge.2100.1/AphChr04.t396/AphChr26.t1438/ptg001358l_pilon_pilon.t15/AphChr14.t1437/AphChr20.t77/AphChr08.t1032/AphChr22.t1165/ptg001371l_pilon_pilon.t…	191
Root	GO:0044106	cellular amine metabolic process	129/17096	242/43025	1.28e-05	0.000259536	0.0002033	AphContig000074.t87/AphChr19.t1242/Aphmerge.1120.2/AphChr29.t628/AphChr22.t1168/AphChr02.t1619/Aphmerge.877.1/AphChr14.t401/AphChr24.t1180/Aphmerge.1956.1/AphChr46.t305/AphChr12.t917/AphChr10.t16/AphChr03.t2041/AphChr32.t1219/AphChr49.t41/AphChr05.t1226/AphChr08.t1120/AphChr32.t753/ptg000074l_pilon_pilon.t103/AphChr14.t1416/AphChr20.t1441/AphChr03.t656/AphChr19.t815/AphChr30.t499/Aphmerge.3497.1/…	129
Root	GO:0004564	beta-fructofuranosidase activity	41/17096	61/43025	1.3e-05	0.00026291	0.000205944	Aphmerge.4911.1/Aphmerge.2107.1/AphChr06.t1546/Aphmerge.17029.2/AphChr04.t512/AphContig001356.t5/AphChr34.t1026/AphChr18.t480/Aphmerge.18557.3/Aphmerge.6620.1/ptg001342l_pilon_pilon.t28/AphChr04.t1459/AphChr26.t1426/AphChr14.t1395/Aphmerge.1109.1/Aphmerge.18557.4/AphChr32.t183/AphChr18.t482/Aphmerge.10297.3/AphChr27.t176/AphChr13.t396/Aphmerge.18557.1/AphChr38.t338/AphChr09.t322/Aphmerge.11659.1/…	41
Root	GO:0004575	sucrose alpha-glucosidase activity	41/17096	61/43025	1.3e-05	0.00026291	0.000205944	Aphmerge.4911.1/Aphmerge.2107.1/AphChr06.t1546/Aphmerge.17029.2/AphChr04.t512/AphContig001356.t5/AphChr34.t1026/AphChr18.t480/Aphmerge.18557.3/Aphmerge.6620.1/ptg001342l_pilon_pilon.t28/AphChr04.t1459/AphChr26.t1426/AphChr14.t1395/Aphmerge.1109.1/Aphmerge.18557.4/AphChr32.t183/AphChr18.t482/Aphmerge.10297.3/AphChr27.t176/AphChr13.t396/Aphmerge.18557.1/AphChr38.t338/AphChr09.t322/Aphmerge.11659.1/…	41
Root	GO:0006778	porphyrin-containing compound metabolic process	146/17096	279/43025	1.31e-05	0.000263629	0.000206507	Aphmerge.13977.1/Aphmerge.14002.1/Aphmerge.29.1/AphChr06.t1481/AphChr14.t721/Aphmerge.18865.2/AphChr08.t1432/AphChr26.t185/AphChr06.t1143/Aphmerge.17370.1/AphChr28.t1280/Aphmerge.6298.1/Aphmerge.16409.1/AphChr16.t392/AphChr18.t432/AphChr06.t90/AphChr15.t223/AphChr13.t427/Aphmerge.6085.1/AphChr03.t1052/AphChr29.t948/AphChr46.t481/Aphmerge.17402.1/Aphmerge.14510.1/Aphmerge.4931.1/AphChr43.t524/AphC…	146
Root	GO:0033013	tetrapyrrole metabolic process	146/17096	279/43025	1.31e-05	0.000263629	0.000206507	Aphmerge.13977.1/Aphmerge.14002.1/Aphmerge.29.1/AphChr06.t1481/AphChr14.t721/Aphmerge.18865.2/AphChr08.t1432/AphChr26.t185/AphChr06.t1143/Aphmerge.17370.1/AphChr28.t1280/Aphmerge.6298.1/Aphmerge.16409.1/AphChr16.t392/AphChr18.t432/AphChr06.t90/AphChr15.t223/AphChr13.t427/Aphmerge.6085.1/AphChr03.t1052/AphChr29.t948/AphChr46.t481/Aphmerge.17402.1/Aphmerge.14510.1/Aphmerge.4931.1/AphChr43.t524/AphC…	146
Root	GO:0009251	glucan catabolic process	63/17096	104/43025	1.39e-05	0.000277338	0.000217246	Aphmerge.15667.1/AphChr12.t569/AphChr29.t206/AphChr22.t1090/AphChr18.t1177/AphChr09.t804/AphChr01.t1716/AphChr18.t387/Aphmerge.13363.1/AphChr27.t55/AphChr45.t301/AphChr17.t1279/AphChr08.t165/AphChr25.t709/AphChr36.t217/AphChr46.t746/AphChr01.t997/AphChr03.t1962/AphChr42.t438/Aphmerge.10479.2/AphChr13.t308/AphChr10.t84/Aphmerge.16318.2/AphChr31.t925/AphChr45.t619/AphChr07.t1247/AphChr29.t1262/AphC…	63
Root	GO:0006721	terpenoid metabolic process	238/17096	484/43025	1.45e-05	0.000288159	0.000225722	AphChr13.t449/AphChr02.t1522/AphChr30.t521/AphChr08.t1566/AphChr27.t251/AphChr08.t387/Aphmerge.10281.1/AphChr43.t346/Aphmerge.10658.1/AphChr21.t421/AphChr17.t269/AphChr17.t274/Aphmerge.12630.1/AphChr24.t364/AphChr32.t928/AphChr26.t322/AphChr17.t1011/Aphmerge.570.1/AphChr30.t45/AphChr15.t740/Aphmerge.9803.2/AphChr18.t432/AphChr04.t1277/AphChr29.t1370/AphChr26.t969/Aphmerge.1122.1/Aphmerge.16519.1/…	238
Root	GO:0016832	aldehyde-lyase activity	30/17096	41/43025	1.46e-05	0.000288159	0.000225722	AphChr27.t471/AphChr29.t566/Aphmerge.14606.1/AphChr24.t356/AphChr08.t608/AphChr28.t1312/Aphmerge.5677.1/AphChr01.t585/AphChr12.t529/AphChr45.t580/AphChr34.t761/AphChr01.t1767/Aphmerge.83.3/AphChr19.t983/AphChr16.t1019/AphChr16.t1021/AphChr02.t1702/AphChr38.t716/AphChr07.t365/AphChr35.t858/AphChr51.t231/AphChr43.t262/AphChr51.t242/AphChr15.t543/AphChr22.t1081/AphChr01.t511/AphChr42.t474/AphChr12.t…	30
Root	GO:0046556	alpha-L-arabinofuranosidase activity	30/17096	41/43025	1.46e-05	0.000288159	0.000225722	AphChr40.t469/Aphmerge.2115.1/AphChr12.t901/AphChr02.t1766/AphChr41.t9/AphChr38.t125/Aphmerge.7395.1/Aphmerge.18008.1/AphContig001351.t33/AphChr18.t1646/AphChr13.t193/AphChr23.t538/AphChr04.t834/AphChr01.t1238/AphChr30.t640/AphChr31.t930/AphChr05.t945/AphChr26.t986/AphChr37.t725/AphChr26.t1285/AphChr06.t1090/AphChr49.t106/AphChr17.t44/AphChr11.t726/Aphmerge.6976.1/AphChr45.t257/AphChr15.t139/AphC…	30
Root	GO:0052545	callose localization	104/17096	189/43025	1.47e-05	0.000289185	0.000226525	Aphmerge.4989.1/Aphmerge.15053.1/Aphmerge.18085.1/AphChr38.t759/AphChr03.t1390/AphChr27.t251/AphChr26.t283/AphChr20.t545/AphChr05.t1178/AphChr10.t689/AphChr16.t527/AphChr21.t1118/AphChr19.t467/AphChr02.t405/Aphmerge.1680.1/AphChr04.t188/AphChr08.t1187/AphChr34.t292/AphChr06.t1189/AphChr28.t1334/AphChr29.t989/AphChr32.t736/AphChr46.t305/AphChr49.t41/AphChr17.t431/AphChr17.t437/AphChr38.t766/AphChr…	104
Root	GO:0004872	GO:0004872	201/17096	401/43025	1.47e-05	0.000289185	0.000226525	AphChr02.t1383/Aphmerge.18291.1/AphChr29.t1230/Aphmerge.17598.1/Aphmerge.2653.1/Aphmerge.16338.2/Aphmerge.6459.1/AphChr03.t2036/AphChr05.t850/AphChr03.t475/Aphmerge.17974.1/AphChr17.t877/AphChr20.t1419/AphChr17.t867/Aphmerge.17089.1/AphChr26.t969/AphChr03.t892/AphChr20.t911/Aphmerge.15392.1/AphChr25.t833/AphChr05.t758/AphChr28.t1334/AphChr11.t1159/AphChr06.t1069/AphChr31.t620/AphChr04.t805/AphChr…	201
Root	GO:0019932	second-messenger-mediated signaling	83/17096	145/43025	1.49e-05	0.000292078	0.000228792	AphChr18.t728/AphChr06.t1134/Aphmerge.5081.1/AphChr26.t1025/AphChr05.t758/Aphmerge.2925.1/AphChr02.t1671/AphChr29.t507/AphChr11.t1159/AphChr31.t620/AphChr06.t1326/Aphmerge.15867.1/AphChr26.t660/AphChr49.t60/AphChr14.t962/AphContig000049.t128/AphChr19.t1094/AphChr12.t254/AphChr38.t118/Aphmerge.88.1/AphChr12.t1571/AphChr03.t893/AphChr37.t778/AphChr20.t984/Aphmerge.7212.1/AphChr31.t621/AphChr31.t370…	83
Root	GO:0044426	GO:0044426	44/17096	67/43025	1.57e-05	0.000306481	0.000240074	AphChr29.t987/Aphmerge.8916.2/AphChr20.t1186/AphChr30.t79/AphChr25.t471/AphChr36.t469/AphChr02.t591/AphChr36.t468/AphChr13.t1405/AphChr04.t252/AphChr18.t1249/AphChr22.t146/AphChr39.t259/AphChr32.t931/AphChr11.t1636/AphChr31.t172/AphChr06.t1248/AphChr28.t1358/AphChr14.t309/AphChr09.t604/AphChr26.t1135/AphChr04.t1455/AphChr51.t278/AphChr34.t737/AphChr14.t405/AphChr12.t540/AphChr06.t1246/Aphmerge.12…	44
Root	GO:0008271	secondary active sulfate transmembrane transporter activity	23/17096	29/43025	1.62e-05	0.000310908	0.000243542	Aphmerge.18183.1/AphChr26.t354/AphChr16.t581/AphChr26.t180/AphChr05.t1394/AphChr14.t332/AphChr49.t189/AphChr17.t137/AphChr32.t1000/AphChr07.t616/AphChr05.t1395/AphChr06.t82/AphChr24.t564/AphChr05.t939/AphChr37.t627/AphChr11.t1421/AphChr29.t724/AphChr06.t273/AphChr02.t1682/Aphmerge.747.1/AphContig001309.t1/AphChr43.t652/AphChr32.t1001	23
Root	GO:0010444	guard mother cell differentiation	23/17096	29/43025	1.62e-05	0.000310908	0.000243542	AphChr43.t819/AphChr07.t314/AphChr19.t235/AphChr24.t301/AphChr20.t930/AphChr03.t342/AphChr03.t949/AphChr46.t316/AphChr10.t1147/AphChr35.t326/Aphmerge.18352.2/AphChr11.t1106/AphChr36.t605/AphChr11.t1560/Aphmerge.18352.1/AphChr07.t1277/AphChr41.t358/AphChr12.t427/AphChr40.t131/AphChr17.t543/AphChr43.t584/AphChr42.t181/AphChr19.t563	23
Root	GO:0032410	negative regulation of transporter activity	23/17096	29/43025	1.62e-05	0.000310908	0.000243542	AphChr03.t635/AphChr25.t833/Aphmerge.1862.1/AphChr37.t242/AphChr02.t761/Aphmerge.8384.2/AphChr17.t855/AphChr22.t66/AphChr34.t1076/Aphmerge.6604.1/Aphmerge.8581.1/AphChr16.t1050/AphChr36.t88/AphChr24.t122/AphChr16.t1152/AphChr07.t140/AphChr19.t118/AphChr18.t977/AphChr28.t918/Aphmerge.8384.1/Aphmerge.13576.1/AphChr08.t1316/AphChr09.t270	23
Root	GO:0032413	negative regulation of ion transmembrane transporter activity	23/17096	29/43025	1.62e-05	0.000310908	0.000243542	AphChr03.t635/AphChr25.t833/Aphmerge.1862.1/AphChr37.t242/AphChr02.t761/Aphmerge.8384.2/AphChr17.t855/AphChr22.t66/AphChr34.t1076/Aphmerge.6604.1/Aphmerge.8581.1/AphChr16.t1050/AphChr36.t88/AphChr24.t122/AphChr16.t1152/AphChr07.t140/AphChr19.t118/AphChr18.t977/AphChr28.t918/Aphmerge.8384.1/Aphmerge.13576.1/AphChr08.t1316/AphChr09.t270	23
Root	GO:0034763	negative regulation of transmembrane transport	23/17096	29/43025	1.62e-05	0.000310908	0.000243542	AphChr03.t635/AphChr25.t833/Aphmerge.1862.1/AphChr37.t242/AphChr02.t761/Aphmerge.8384.2/AphChr17.t855/AphChr22.t66/AphChr34.t1076/Aphmerge.6604.1/Aphmerge.8581.1/AphChr16.t1050/AphChr36.t88/AphChr24.t122/AphChr16.t1152/AphChr07.t140/AphChr19.t118/AphChr18.t977/AphChr28.t918/Aphmerge.8384.1/Aphmerge.13576.1/AphChr08.t1316/AphChr09.t270	23
Root	GO:0034766	negative regulation of ion transmembrane transport	23/17096	29/43025	1.62e-05	0.000310908	0.000243542	AphChr03.t635/AphChr25.t833/Aphmerge.1862.1/AphChr37.t242/AphChr02.t761/Aphmerge.8384.2/AphChr17.t855/AphChr22.t66/AphChr34.t1076/Aphmerge.6604.1/Aphmerge.8581.1/AphChr16.t1050/AphChr36.t88/AphChr24.t122/AphChr16.t1152/AphChr07.t140/AphChr19.t118/AphChr18.t977/AphChr28.t918/Aphmerge.8384.1/Aphmerge.13576.1/AphChr08.t1316/AphChr09.t270	23
Root	GO:0044462	GO:0044462	45/17096	69/43025	1.65e-05	0.000314614	0.000246445	AphChr29.t987/Aphmerge.8916.2/AphChr20.t1186/AphChr30.t79/AphChr25.t471/AphChr36.t469/AphChr02.t591/AphChr36.t468/AphChr13.t1405/AphChr04.t252/AphChr18.t1249/AphChr22.t146/AphChr39.t259/AphChr32.t931/AphChr11.t1636/AphChr31.t172/AphChr06.t1248/AphChr28.t1358/AphChr14.t309/AphChr09.t604/AphChr26.t1135/AphChr04.t1455/AphChr51.t278/AphChr34.t737/AphChr14.t405/AphChr12.t540/AphChr06.t1246/AphChr14.t2…	45
Root	GO:0007167	enzyme-linked receptor protein signaling pathway	194/17096	386/43025	1.66e-05	0.000316551	0.000247962	AphChr13.t1081/AphChr29.t1091/Aphmerge.16338.2/AphChr45.t433/Aphmerge.18567.1/Aphmerge.6380.2/AphChr24.t185/AphChr09.t241/Aphmerge.2660.1/AphChr03.t2036/AphChr29.t1218/AphChr31.t498/Aphmerge.13479.1/AphChr28.t376/AphChr30.t79/Aphmerge.17624.1/Aphmerge.6695.1/AphChr12.t1333/AphChr31.t531/AphChr12.t1544/AphChr17.t877/AphChr12.t968/AphChr28.t298/AphChr17.t867/AphChr20.t1084/AphChr11.t1122/AphChr15.t…	194
Root	GO:0030145	manganese ion binding	90/17096	160/43025	1.72e-05	0.00032601	0.000255371	AphContig001329.t64/AphChr19.t667/AphChr43.t627/AphChr07.t210/AphChr30.t1145/AphChr43.t778/AphChr22.t691/Aphmerge.3446.1/Aphmerge.10617.1/AphChr42.t129/AphChr42.t233/AphChr43.t529/AphChr22.t690/AphChr42.t232/AphChr43.t528/AphChr18.t574/AphChr22.t689/AphChr01.t739/AphChr04.t1573/AphChr14.t430/AphChr07.t1459/AphChr07.t1460/AphChr07.t1461/AphChr12.t1225/AphChr18.t817/AphChr47.t168/AphChr23.t112/AphC…	90
Root	GO:0046939	nucleotide phosphorylation	76/17096	131/43025	1.76e-05	0.000331799	0.000259907	AphChr27.t471/AphChr35.t503/AphChr29.t566/Aphmerge.5820.1/AphChr15.t918/Aphmerge.14298.1/Aphmerge.835.1/Aphmerge.14606.1/Aphmerge.12637.1/Aphmerge.18947.1/Aphmerge.16621.1/AphChr24.t356/AphChr08.t608/AphChr28.t1312/AphChr07.t718/Aphmerge.3638.1/Aphmerge.5677.1/Aphmerge.19862.1/AphChr40.t413/AphChr41.t71/AphChr32.t952/Aphmerge.8715.1/AphChr17.t1151/AphChr36.t273/AphChr22.t1176/AphChr26.t1271/AphCh…	76
Root	GO:0008081	phosphoric diester hydrolase activity	88/17096	156/43025	1.83e-05	0.00034318	0.000268821	AphChr13.t255/AphChr11.t1573/AphChr02.t533/AphChr17.t992/Aphmerge.11932.1/AphChr29.t982/Aphmerge.18299.2/AphChr20.t158/AphChr30.t426/AphChr03.t1925/AphChr39.t512/Aphmerge.8559.1/AphChr05.t582/Aphmerge.12726.1/AphChr08.t1393/AphChr25.t213/AphChr10.t129/Aphmerge.19282.1/AphChr27.t38/AphChr08.t150/AphChr08.t1476/AphContig001391.t6/AphChr34.t1153/AphChr04.t586/AphChr31.t656/AphChr31.t235/AphChr29.t11…	88
Root	GO:0015995	chlorophyll biosynthetic process	88/17096	156/43025	1.83e-05	0.00034318	0.000268821	Aphmerge.13977.1/Aphmerge.14002.1/AphChr08.t1432/AphChr06.t1143/AphChr18.t432/AphChr15.t223/AphChr13.t427/AphChr46.t481/Aphmerge.17402.1/AphChr43.t524/AphChr31.t290/AphChr42.t228/AphChr38.t313/AphChr18.t212/AphChr22.t1183/AphChr45.t405/AphChr11.t1558/Aphmerge.2009.1/Aphmerge.11291.1/AphChr18.t1620/AphChr45.t377/AphChr31.t248/Aphmerge.3688.1/AphChr38.t368/AphChr44.t354/AphChr34.t577/AphChr11.t1048…	88
Root	GO:0010192	mucilage biosynthetic process	97/17096	175/43025	1.88e-05	0.000352434	0.00027607	Aphmerge.10867.1/AphChr15.t1032/AphChr46.t389/AphChr03.t359/AphContig001400.t3/AphChr35.t392/AphChr30.t773/AphChr14.t700/AphChr32.t665/Aphmerge.13794.1/Aphmerge.17700.1/AphChr04.t1018/ptg001367l_pilon_pilon.t20/Aphmerge.15373.1/Aphmerge.8003.1/AphChr19.t762/AphChr42.t301/Aphmerge.13757.1/AphChr43.t458/Aphmerge.4061.1/AphChr18.t1584/AphChr08.t1183/Aphmerge.15614.1/AphChr49.t168/Aphmerge.8667.1/Aph…	97
Root	GO:0033037	polysaccharide localization	105/17096	192/43025	1.91e-05	0.000355465	0.000278444	Aphmerge.4989.1/Aphmerge.15053.1/Aphmerge.18085.1/AphChr38.t759/AphChr03.t1390/AphChr27.t251/AphChr26.t283/AphChr20.t545/AphChr05.t1178/AphChr10.t689/AphChr16.t527/AphChr21.t1118/AphChr19.t467/AphChr02.t405/Aphmerge.1680.1/AphChr04.t188/AphChr08.t1187/AphChr34.t292/AphChr06.t1189/AphChr28.t1334/AphChr29.t989/AphChr32.t736/AphChr46.t305/AphChr49.t41/AphChr17.t431/AphChr17.t437/AphChr38.t766/AphChr…	105
Root	GO:0004675	transmembrane receptor protein serine/threonine kinase activity	191/17096	380/43025	1.91e-05	0.000355465	0.000278444	AphChr29.t1091/Aphmerge.16338.2/AphChr45.t433/Aphmerge.18567.1/Aphmerge.6380.2/AphChr24.t185/AphChr09.t241/Aphmerge.2660.1/AphChr03.t2036/AphChr29.t1218/AphChr31.t498/Aphmerge.13479.1/AphChr28.t376/AphChr30.t79/Aphmerge.17624.1/Aphmerge.6695.1/AphChr12.t1333/AphChr31.t531/AphChr12.t1544/AphChr17.t877/AphChr12.t968/AphChr28.t298/AphChr17.t867/AphChr20.t1084/AphChr11.t1122/AphChr15.t332/AphChr34.t1…	191
Root	GO:1901959	positive regulation of cutin biosynthetic process	18/17096	21/43025	1.96e-05	0.000363989	0.000285121	Aphmerge.16519.1/Aphmerge.8715.1/AphChr02.t296/AphChr46.t752/AphChr13.t939/AphContig000070.t40/AphChr11.t1723/AphChr35.t813/AphChr15.t584/AphChr31.t94/AphChr35.t814/AphChr37.t556/AphChr49.t318/Aphmerge.1717.1/AphChr16.t677/Aphmerge.9253.1/AphChr38.t805/AphChr38.t126	18
Root	GO:0004439	phosphatidylinositol-4,5-bisphosphate 5-phosphatase activity	32/17096	45/43025	1.99e-05	0.000366857	0.000287368	AphChr37.t635/AphChr49.t174/AphChr02.t1671/AphChr26.t660/AphChr01.t546/Aphmerge.7212.1/AphChr31.t370/AphChr38.t803/AphChr12.t1406/AphChr17.t1299/AphChr26.t840/AphChr13.t933/AphChr18.t1063/Aphmerge.16569.1/Aphmerge.16569.2/AphChr22.t408/AphChr17.t143/AphContig000070.t53/AphChr02.t184/Aphmerge.5156.1/ptg001353l_pilon_pilon.t30/AphChr31.t83/AphChr04.t1047/AphChr10.t977/AphChr03.t1109/AphChr32.t425/p…	32
Root	GO:0106019	phosphatidylinositol-4,5-bisphosphate phosphatase activity	32/17096	45/43025	1.99e-05	0.000366857	0.000287368	AphChr37.t635/AphChr49.t174/AphChr02.t1671/AphChr26.t660/AphChr01.t546/Aphmerge.7212.1/AphChr31.t370/AphChr38.t803/AphChr12.t1406/AphChr17.t1299/AphChr26.t840/AphChr13.t933/AphChr18.t1063/Aphmerge.16569.1/Aphmerge.16569.2/AphChr22.t408/AphChr17.t143/AphContig000070.t53/AphChr02.t184/Aphmerge.5156.1/ptg001353l_pilon_pilon.t30/AphChr31.t83/AphChr04.t1047/AphChr10.t977/AphChr03.t1109/AphChr32.t425/p…	32
Root	GO:0032881	regulation of polysaccharide metabolic process	52/17096	83/43025	2.04e-05	0.00037436	0.000293245	AphChr05.t357/AphChr05.t669/AphChr45.t573/AphChr28.t637/AphChr11.t925/AphChr13.t188/AphChr34.t410/AphChr20.t693/AphChr25.t487/AphChr36.t450/AphChr24.t530/AphChr31.t781/AphChr07.t566/AphChr33.t424/AphChr23.t299/AphChr12.t1047/AphChr34.t411/AphChr23.t337/AphChr09.t1039/Aphmerge.7553.1/Aphmerge.9056.1/AphChr38.t669/AphChr13.t732/AphChr18.t285/AphChr03.t975/AphChr35.t107/Aphmerge.17406.1/AphChr19.t12…	52
Root	GO:0010187	negative regulation of seed germination	67/17096	113/43025	2.05e-05	0.00037436	0.000293245	Aphmerge.19913.1/Aphmerge.13977.1/Aphmerge.13768.1/AphChr08.t783/Aphmerge.11800.1/AphChr12.t989/AphChr09.t593/AphChr15.t223/AphChr20.t1029/AphChr13.t427/AphChr09.t1261/Aphmerge.4549.2/Aphmerge.8151.1/AphChr38.t368/AphChr12.t264/AphChr11.t1048/AphChr03.t851/AphChr37.t885/AphChr30.t911/Aphmerge.7917.1/AphChr29.t691/Aphmerge.12748.1/Aphmerge.705.1/Aphmerge.13788.1/AphChr20.t273/Aphmerge.707.1/Aphmer…	67
Root	GO:2000377	regulation of reactive oxygen species metabolic process	94/17096	169/43025	2.09e-05	0.000380844	0.000298325	Aphmerge.8930.1/AphChr17.t255/AphChr37.t925/AphChr17.t249/Aphmerge.3540.1/AphChr43.t169/AphChr02.t1671/AphChr24.t1180/AphChr05.t1158/AphChr04.t805/AphChr43.t265/AphChr26.t660/AphChr01.t546/AphChr12.t1296/Aphmerge.12911.1/AphChr35.t350/AphChr15.t1074/AphChr37.t585/AphChr32.t676/AphChr39.t267/Aphmerge.7212.1/AphChr31.t370/AphChr09.t1403/AphChr25.t275/AphChr38.t803/AphChr30.t444/AphContig001355.t21/…	94
Root	GO:0071483	cellular response to blue light	63/17096	105/43025	2.13e-05	0.000386702	0.000302913	Aphmerge.13977.1/Aphmerge.14531.1/AphChr21.t582/AphChr17.t740/Aphmerge.5100.2/AphChr15.t223/AphChr13.t427/AphChr25.t833/Aphmerge.18641.1/AphChr02.t909/AphChr04.t805/Aphmerge.1862.1/AphChr16.t1164/AphChr29.t394/AphChr37.t242/AphChr35.t350/AphChr15.t1074/Aphmerge.8384.2/AphChr38.t368/AphChr06.t506/AphChr26.t292/AphChr47.t166/AphChr37.t159/AphChr18.t713/AphChr30.t620/AphChr34.t1076/AphChr30.t911/Aph…	63
Root	GO:0009785	blue light signaling pathway	57/17096	93/43025	2.15e-05	0.000389511	0.000305113	Aphmerge.13977.1/Aphmerge.14531.1/AphChr21.t582/AphChr17.t740/AphChr15.t223/AphChr13.t427/AphChr25.t833/Aphmerge.18641.1/AphChr02.t909/AphChr04.t805/Aphmerge.1862.1/AphChr16.t1164/AphChr29.t394/AphChr37.t242/AphChr35.t350/AphChr15.t1074/Aphmerge.8384.2/AphChr38.t368/AphChr26.t292/AphChr47.t166/AphChr37.t159/AphChr18.t713/AphChr30.t620/AphChr34.t1076/AphChr30.t911/AphChr21.t1098/AphChr28.t1073/Aph…	57
Root	GO:0048581	negative regulation of post-embryonic development	236/17096	482/43025	2.27e-05	0.000409505	0.000320776	AphChr03.t1736/AphChr26.t1157/AphChr06.t1265/Aphmerge.13059.2/Aphmerge.19913.1/Aphmerge.13977.1/AphChr03.t829/Aphmerge.189.1/Aphmerge.7709.1/Aphmerge.13768.1/AphChr08.t783/AphChr18.t658/AphChr46.t222/Aphmerge.11800.1/AphChr10.t1274/AphChr07.t474/Aphmerge.10739.1/AphChr12.t989/AphChr03.t635/AphChr06.t1253/Aphmerge.13059.3/AphChr22.t846/AphChr31.t498/AphChr19.t256/Aphmerge.187.1/AphChr10.t329/AphCh…	236
Root	GO:0009787	regulation of abscisic acid-activated signaling pathway	224/17096	455/43025	2.31e-05	0.000413072	0.000323569	AphChr02.t1383/Aphmerge.18291.1/AphChr29.t1230/AphChr11.t993/Aphmerge.17598.1/Aphmerge.2653.1/AphChr29.t987/AphChr13.t465/Aphmerge.6459.1/AphChr31.t740/Aphmerge.8916.2/AphChr07.t474/Aphmerge.12686.1/Aphmerge.10739.1/AphChr03.t635/Aphmerge.18865.2/Aphmerge.12630.1/AphChr05.t1330/AphChr20.t1186/AphChr20.t927/Aphmerge.570.1/AphChr03.t475/AphChr19.t256/AphChr01.t1189/AphContig000049.t171/AphChr20.t14…	224
Root	GO:1901419	regulation of response to alcohol	224/17096	455/43025	2.31e-05	0.000413072	0.000323569	AphChr02.t1383/Aphmerge.18291.1/AphChr29.t1230/AphChr11.t993/Aphmerge.17598.1/Aphmerge.2653.1/AphChr29.t987/AphChr13.t465/Aphmerge.6459.1/AphChr31.t740/Aphmerge.8916.2/AphChr07.t474/Aphmerge.12686.1/Aphmerge.10739.1/AphChr03.t635/Aphmerge.18865.2/Aphmerge.12630.1/AphChr05.t1330/AphChr20.t1186/AphChr20.t927/Aphmerge.570.1/AphChr03.t475/AphChr19.t256/AphChr01.t1189/AphContig000049.t171/AphChr20.t14…	224
Root	GO:1905957	regulation of cellular response to alcohol	224/17096	455/43025	2.31e-05	0.000413072	0.000323569	AphChr02.t1383/Aphmerge.18291.1/AphChr29.t1230/AphChr11.t993/Aphmerge.17598.1/Aphmerge.2653.1/AphChr29.t987/AphChr13.t465/Aphmerge.6459.1/AphChr31.t740/Aphmerge.8916.2/AphChr07.t474/Aphmerge.12686.1/Aphmerge.10739.1/AphChr03.t635/Aphmerge.18865.2/Aphmerge.12630.1/AphChr05.t1330/AphChr20.t1186/AphChr20.t927/Aphmerge.570.1/AphChr03.t475/AphChr19.t256/AphChr01.t1189/AphContig000049.t171/AphChr20.t14…	224
Root	GO:1902066	regulation of cell wall pectin metabolic process	21/17096	26/43025	2.32e-05	0.000415058	0.000325125	AphChr05.t357/AphChr05.t669/AphChr28.t637/AphChr34.t410/AphChr25.t487/AphChr36.t450/AphChr24.t530/AphChr07.t566/AphChr33.t424/AphChr23.t299/AphChr12.t1047/AphChr34.t411/AphChr09.t1039/AphChr03.t975/Aphmerge.17406.1/Aphmerge.17406.2/AphChr21.t744/AphChr10.t1114/AphChr12.t1048/AphChr29.t936/AphChr01.t988	21
Root	GO:0019199	transmembrane receptor protein kinase activity	207/17096	417/43025	2.42e-05	0.000429977	0.000336811	AphChr29.t1091/Aphmerge.16338.2/AphChr45.t433/Aphmerge.18567.1/Aphmerge.6380.2/AphChr24.t185/AphChr09.t241/Aphmerge.2660.1/AphChr03.t2036/AphChr29.t1218/AphChr05.t850/AphChr31.t498/Aphmerge.13479.1/AphChr28.t376/AphChr30.t79/Aphmerge.17624.1/Aphmerge.6695.1/AphChr12.t1333/Aphmerge.17974.1/AphChr29.t873/AphChr31.t531/AphChr12.t1544/AphChr17.t877/AphChr12.t968/AphChr28.t298/AphChr17.t867/AphChr20.t…	207
Root	GO:0006109	regulation of carbohydrate metabolic process	106/17096	195/43025	2.46e-05	0.00043661	0.000342007	Aphmerge.3959.1/AphChr05.t357/AphChr05.t669/AphChr02.t1619/AphChr45.t573/Aphmerge.8715.1/AphChr28.t637/AphChr11.t925/AphChr13.t188/AphChr41.t6/Aphmerge.12822.1/AphChr19.t1127/AphChr34.t410/AphChr33.t418/AphChr46.t752/AphChr20.t693/AphChr13.t939/AphChr43.t116/AphChr25.t487/AphChr42.t611/AphChr36.t450/AphChr17.t745/AphChr09.t1045/AphChr24.t530/AphChr31.t781/AphChr22.t1026/AphChr07.t566/AphChr33.t42…	106
Root	GO:0031122	cytoplasmic microtubule organization	98/17096	178/43025	2.47e-05	0.000437563	0.000342754	AphChr15.t1032/AphChr46.t389/AphChr03.t359/AphChr39.t496/AphChr35.t392/AphChr30.t773/Aphmerge.4798.1/Aphmerge.17700.1/Aphmerge.17163.1/AphChr04.t1018/AphChr15.t1093/AphContig001367.t20/AphChr35.t330/AphChr10.t480/AphChr22.t1168/Aphmerge.13811.1/AphChr20.t400/Aphmerge.2094.2/Aphmerge.10313.1/Aphmerge.15821.1/AphChr11.t1545/Aphmerge.16935.1/AphChr10.t16/AphChr03.t2041/AphChr49.t168/AphChr29.t265/Ap…	98
Root	GO:0044272	sulfur compound biosynthetic process	198/17096	397/43025	2.5e-05	0.00043956	0.000344318	AphChr44.t278/AphChr13.t1081/AphChr30.t321/AphChr28.t851/AphChr25.t749/AphChr12.t380/AphChr24.t1178/Aphmerge.1337.1/AphChr22.t746/AphChr14.t611/AphChr36.t181/AphChr39.t380/Aphmerge.17075.2/AphContig001370.t15/AphChr04.t471/AphChr30.t188/Aphmerge.5508.1/AphChr20.t126/AphChr06.t1189/AphChr14.t401/AphChr32.t742/AphChr21.t612/AphChr16.t925/Aphmerge.8804.1/AphChr46.t305/AphChr10.t941/AphChr03.t1150/Ap…	198
Root	GO:0004185	serine-type carboxypeptidase activity	42/17096	64/43025	2.5e-05	0.00043956	0.000344318	AphChr05.t339/AphChr06.t1037/AphChr14.t750/AphChr03.t811/AphChr29.t944/AphChr08.t1129/AphChr32.t631/AphChr43.t467/AphChr18.t236/AphChr32.t798/AphChr21.t520/AphChr10.t1293/AphChr14.t551/AphChr20.t1074/AphChr42.t294/AphChr16.t1213/AphChr28.t692/AphChr19.t739/AphContig000070.t50/AphChr29.t788/AphChr34.t532/AphChr03.t1954/AphChr29.t176/Aphmerge.3511.2/AphChr43.t383/AphChr42.t361/ptg001345l_pilon_pilo…	42
Root	GO:0048443	stamen development	176/17096	348/43025	2.54e-05	0.000443806	0.000347644	AphChr12.t569/AphChr34.t793/AphChr09.t541/AphChr32.t281/AphChr16.t618/Aphmerge.15887.1/AphChr15.t1093/Aphmerge.9966.1/AphChr01.t1716/AphChr35.t330/AphChr20.t299/Aphmerge.11861.1/AphChr24.t490/AphChr14.t1273/AphChr20.t740/AphChr11.t1197/AphChr18.t1144/AphChr11.t1309/AphChr14.t963/AphChr01.t795/Aphmerge.19517.1/AphChr14.t1437/AphChr03.t1149/AphContig001371.t15/ptg001376l_pilon_pilon.t40/AphChr04.t1…	176
Root	GO:0048466	androecium development	176/17096	348/43025	2.54e-05	0.000443806	0.000347644	AphChr12.t569/AphChr34.t793/AphChr09.t541/AphChr32.t281/AphChr16.t618/Aphmerge.15887.1/AphChr15.t1093/Aphmerge.9966.1/AphChr01.t1716/AphChr35.t330/AphChr20.t299/Aphmerge.11861.1/AphChr24.t490/AphChr14.t1273/AphChr20.t740/AphChr11.t1197/AphChr18.t1144/AphChr11.t1309/AphChr14.t963/AphChr01.t795/Aphmerge.19517.1/AphChr14.t1437/AphChr03.t1149/AphContig001371.t15/ptg001376l_pilon_pilon.t40/AphChr04.t1…	176
Root	GO:0090626	plant epidermis morphogenesis	192/17096	384/43025	2.72e-05	0.000473174	0.000370649	AphChr12.t1325/AphChr35.t462/Aphmerge.8589.1/AphChr15.t959/AphChr12.t1496/AphChr38.t405/AphChr07.t1115/AphContig000040.t100/AphChr30.t460/Aphmerge.12132.1/Aphmerge.7357.1/AphChr29.t873/AphChr46.t451/AphChr24.t955/AphChr07.t350/AphChr05.t565/AphChr01.t1546/Aphmerge.17027.1/AphChr30.t1025/AphChr39.t512/AphChr08.t1032/AphChr01.t1991/Aphmerge.8590.1/AphChr29.t878/Aphmerge.16935.1/Aphmerge.13778.1/Aph…	192
Root	GO:0009311	oligosaccharide metabolic process	117/17096	219/43025	2.75e-05	0.000477783	0.000374259	Aphmerge.4989.1/Aphmerge.15053.1/Aphmerge.18085.1/AphChr19.t1200/AphChr02.t1522/AphChr38.t759/AphChr03.t1390/AphChr12.t569/AphChr26.t283/AphChr20.t545/AphChr03.t558/AphChr05.t1178/AphChr10.t689/AphChr04.t512/AphChr21.t306/AphContig001356.t5/AphChr17.t269/AphChr21.t1118/AphChr09.t804/AphChr01.t1716/AphChr32.t928/Aphmerge.13363.1/AphChr20.t1325/Aphmerge.18539.1/ptg001380l_pilon_pilon.t15/AphChr04.t…	117
Root	GO:0046030	inositol trisphosphate phosphatase activity	25/17096	33/43025	2.84e-05	0.000492686	0.000385933	AphChr37.t635/AphChr49.t174/AphChr02.t1671/AphChr26.t660/Aphmerge.7212.1/AphChr31.t370/AphChr17.t1299/AphChr26.t840/AphChr18.t1063/Aphmerge.16569.1/Aphmerge.16569.2/AphChr22.t408/AphChr17.t143/AphContig000070.t53/AphChr02.t184/Aphmerge.5156.1/ptg001353l_pilon_pilon.t30/AphChr31.t83/AphChr04.t1047/AphChr32.t425/ptg000164l_pilon_pilon.t7/AphChr11.t1731/AphChr14.t1035/AphChr06.t907/Aphmerge.1688.1	25
Root	GO:0030003	cellular cation homeostasis	199/17096	400/43025	2.89e-05	0.000499497	0.000391268	AphChr03.t1736/Aphmerge.7499.1/Aphmerge.19338.1/AphChr09.t1522/Aphmerge.10105.1/AphChr18.t1551/AphChr06.t1253/Aphmerge.9005.1/AphChr32.t928/AphChr11.t1339/AphChr10.t329/AphChr17.t328/AphChr09.t540/Aphmerge.14055.1/AphChr07.t570/AphChr28.t903/AphChr06.t295/AphChr26.t969/AphChr43.t169/AphChr29.t1226/AphChr29.t507/AphChr06.t1069/AphContig001391.t12/Aphmerge.6500.1/AphChr06.t1326/AphChr04.t805/AphChr…	199
Root	GO:0010565	regulation of cellular ketone metabolic process	173/17096	342/43025	2.92e-05	0.000502176	0.000393367	Aphmerge.10281.1/AphContig000074.t87/AphChr16.t527/Aphmerge.12686.1/Aphmerge.3959.1/Aphmerge.1680.1/Aphmerge.12630.1/AphChr22.t1168/AphChr02.t1619/Aphmerge.9803.2/AphChr34.t292/Aphmerge.16519.1/AphChr08.t509/AphChr34.t870/AphChr24.t1180/Aphmerge.8715.1/AphChr38.t647/AphChr46.t481/AphChr32.t1128/AphChr27.t358/AphChr30.t1038/Aphmerge.4136.1/AphChr29.t500/AphChr10.t16/AphChr03.t2041/AphChr38.t313/Ap…	173
Root	GO:0042391	regulation of membrane potential	68/17096	116/43025	2.99e-05	0.00051358	0.0004023	AphChr02.t1383/AphChr03.t475/AphChr20.t1419/AphChr20.t911/AphChr07.t1433/AphChr29.t507/Aphmerge.8814.1/AphChr17.t387/AphChr14.t320/AphChr39.t534/AphChr21.t1351/AphContig000074.t96/AphChr06.t1497/AphChr30.t260/AphChr19.t1094/AphChr02.t761/AphChr05.t1232/AphChr17.t855/AphChr12.t1571/AphChr14.t772/AphChr35.t205/AphChr25.t347/AphChr22.t66/AphChr11.t1282/AphChr15.t1216/AphChr05.t804/Aphmerge.18474.1/A…	68
Root	GO:0043269	regulation of ion transport	108/17096	200/43025	3.02e-05	0.000517369	0.000405268	AphContig000074.t87/AphChr03.t635/AphChr03.t475/AphChr31.t325/ptg001329l_pilon_pilon.t36/AphChr20.t1419/Aphmerge.3540.1/AphChr15.t1168/AphChr25.t833/AphChr29.t507/AphChr24.t556/AphChr04.t805/AphChr07.t602/AphChr43.t265/Aphmerge.1862.1/ptg001349l_pilon_pilon.t75/AphChr39.t534/AphChr19.t1094/AphChr10.t1033/AphChr37.t242/AphChr02.t761/AphChr35.t350/AphChr14.t726/AphChr15.t1074/Aphmerge.8384.2/AphChr…	108
Root	GO:0009269	response to desiccation	48/17096	76/43025	3.09e-05	0.000528002	0.000413597	AphChr03.t523/AphChr01.t1954/AphChr15.t896/AphChr10.t1109/AphChr20.t1364/Aphmerge.2365.1/AphChr12.t344/AphChr13.t391/AphChr35.t530/AphChr20.t1217/AphChr14.t806/Aphmerge.2639.2/AphChr11.t1309/AphChr26.t1330/AphChr37.t197/AphChr45.t361/AphChr32.t676/Aphmerge.15317.1/AphChr14.t293/AphChr01.t2005/AphChr31.t650/AphChr01.t2004/AphContig001338.t8/AphChr04.t379/Aphmerge.2281.1/AphChr14.t291/AphChr16.t110…	48
Root	GO:0015175	neutral amino acid transmembrane transporter activity	30/17096	42/43025	3.15e-05	0.000534856	0.000418966	AphChr01.t526/AphChr27.t674/AphChr08.t802/AphChr28.t399/AphChr45.t442/AphChr09.t819/Aphmerge.1255.1/AphChr13.t459/AphChr29.t711/AphChr12.t849/AphChr28.t1248/AphChr23.t627/AphChr15.t337/AphChr49.t337/AphChr28.t445/Aphmerge.2692.1/AphChr38.t175/Aphmerge.7425.1/AphChr21.t1322/AphChr37.t886/AphChr06.t264/AphChr18.t227/AphChr34.t551/AphChr16.t235/AphChr08.t1510/AphChr25.t227/AphChr26.t347/AphChr03.t61…	30
Root	GO:0045454	cell redox homeostasis	120/17096	226/43025	3.16e-05	0.000534856	0.000418966	AphChr30.t1146/AphChr35.t485/Aphmerge.9773.1/Aphmerge.8930.1/Aphmerge.8685.2/Aphmerge.3311.2/AphChr18.t393/AphChr15.t934/AphChr40.t260/Aphmerge.1388.2/AphChr16.t118/AphChr32.t438/Aphmerge.15227.1/AphChr42.t571/AphChr47.t170/AphContig000164.t19/Aphmerge.6954.2/AphChr24.t993/AphChr19.t1088/AphChr45.t369/AphChr32.t717/Aphmerge.6851.1/AphChr30.t1141/AphChr19.t998/Aphmerge.13197.1/AphChr43.t150/AphChr…	120
Root	GO:0099080	supramolecular complex	240/17096	493/43025	3.16e-05	0.000534856	0.000418966	AphChr39.t496/Aphmerge.4798.1/Aphmerge.17163.1/AphChr15.t1093/AphChr17.t283/AphChr03.t487/AphChr19.t131/Aphmerge.8949.1/AphChr35.t330/AphChr10.t480/AphChr22.t1168/Aphmerge.16082.1/Aphmerge.15371.1/Aphmerge.4130.1/Aphmerge.13811.1/Aphmerge.17648.2/AphChr13.t275/Aphmerge.19764.2/AphChr24.t353/Aphmerge.17037.1/AphChr20.t400/Aphmerge.210.1/Aphmerge.2094.2/AphChr22.t1124/Aphmerge.10313.1/AphChr39.t511…	240
Root	GO:1903959	regulation of anion transmembrane transport	50/17096	80/43025	3.21e-05	0.000534856	0.000418966	AphChr03.t635/Aphmerge.3540.1/AphChr25.t833/AphChr24.t556/AphChr04.t805/AphChr07.t602/AphChr43.t265/Aphmerge.1862.1/AphChr10.t1033/AphChr37.t242/AphChr35.t350/AphChr15.t1074/Aphmerge.8384.2/AphChr43.t657/AphChr42.t96/AphChr03.t1056/AphChr33.t323/AphChr05.t643/AphChr09.t1156/AphChr19.t409/AphChr30.t620/AphChr34.t322/AphChr34.t1076/Aphmerge.6604.1/AphChr05.t644/Aphmerge.17838.1/Aphmerge.10654.1/Aph…	50
Root	GO:0004435	phosphatidylinositol phospholipase C activity	19/17096	23/43025	3.23e-05	0.000534856	0.000418966	Aphmerge.18299.2/AphChr20.t158/AphChr03.t1925/AphChr08.t1393/AphChr25.t213/AphChr10.t129/Aphmerge.19282.1/AphChr27.t38/AphChr08.t150/AphChr34.t1153/AphChr29.t1196/AphChr09.t200/AphChr28.t385/AphChr10.t127/AphChr09.t199/AphChr10.t128/AphChr20.t156/AphChr29.t191/AphChr34.t1154	19
Root	GO:0004611	phosphoenolpyruvate carboxykinase activity	19/17096	23/43025	3.23e-05	0.000534856	0.000418966	AphChr37.t389/AphChr11.t727/AphChr43.t569/AphChr42.t192/AphChr15.t676/AphChr32.t228/AphChr31.t813/AphChr16.t884/AphChr23.t452/AphChr01.t1135/AphChr46.t680/AphChr14.t1334/AphChr19.t589/AphChr12.t947/AphChr35.t722/AphChr31.t929/Aphmerge.13634.1/AphChr13.t1287/AphChr11.t870	19
Root	GO:0006140	regulation of nucleotide metabolic process	19/17096	23/43025	3.23e-05	0.000534856	0.000418966	Aphmerge.8715.1/AphChr46.t752/AphChr13.t939/AphChr35.t813/AphChr15.t584/AphChr35.t814/AphChr03.t812/AphChr29.t787/AphChr08.t931/AphChr27.t776/AphChr10.t1292/AphChr20.t1073/AphChr37.t556/AphChr49.t318/Aphmerge.1717.1/AphChr16.t677/AphChr11.t1206/Aphmerge.9253.1/AphChr38.t805	19
Root	GO:0009831	plant-type cell wall modification involved in multidimensional cell growth	19/17096	23/43025	3.23e-05	0.000534856	0.000418966	Aphmerge.541.2/AphChr12.t337/AphChr01.t1946/Aphmerge.15344.2/Aphmerge.551.1/Aphmerge.5198.1/AphChr22.t594/AphChr19.t1251/AphChr12.t355/AphChr26.t778/AphChr18.t1675/AphChr43.t5/AphChr01.t1963/AphChr06.t826/AphChr38.t352/AphChr13.t410/AphChr20.t776/AphChr20.t1475/AphChr43.t1044	19
Root	GO:1900542	regulation of purine nucleotide metabolic process	19/17096	23/43025	3.23e-05	0.000534856	0.000418966	Aphmerge.8715.1/AphChr46.t752/AphChr13.t939/AphChr35.t813/AphChr15.t584/AphChr35.t814/AphChr03.t812/AphChr29.t787/AphChr08.t931/AphChr27.t776/AphChr10.t1292/AphChr20.t1073/AphChr37.t556/AphChr49.t318/Aphmerge.1717.1/AphChr16.t677/AphChr11.t1206/Aphmerge.9253.1/AphChr38.t805	19
Root	GO:1903578	regulation of ATP metabolic process	19/17096	23/43025	3.23e-05	0.000534856	0.000418966	Aphmerge.8715.1/AphChr46.t752/AphChr13.t939/AphChr35.t813/AphChr15.t584/AphChr35.t814/AphChr03.t812/AphChr29.t787/AphChr08.t931/AphChr27.t776/AphChr10.t1292/AphChr20.t1073/AphChr37.t556/AphChr49.t318/Aphmerge.1717.1/AphChr16.t677/AphChr11.t1206/Aphmerge.9253.1/AphChr38.t805	19
Root	GO:0005984	disaccharide metabolic process	90/17096	162/43025	3.28e-05	0.000542667	0.000425084	Aphmerge.4989.1/Aphmerge.15053.1/Aphmerge.18085.1/AphChr02.t1522/AphChr38.t759/AphChr03.t1390/AphChr12.t569/AphChr26.t283/AphChr20.t545/AphChr03.t558/AphChr05.t1178/AphChr10.t689/AphChr04.t512/AphChr21.t306/AphContig001356.t5/AphChr17.t269/AphChr21.t1118/AphChr09.t804/AphChr01.t1716/AphChr32.t928/Aphmerge.13363.1/AphChr20.t1325/ptg001380l_pilon_pilon.t15/AphChr04.t966/AphChr17.t1279/Aphmerge.3540…	90
Root	GO:0008422	beta-glucosidase activity	52/17096	84/43025	3.29e-05	0.000542871	0.000425244	AphChr31.t385/AphChr45.t301/AphChr02.t800/AphChr32.t71/AphChr46.t746/AphChr20.t120/AphChr13.t1421/AphChr03.t1962/AphChr42.t438/AphChr13.t308/AphChr10.t84/AphChr18.t794/Aphmerge.16318.2/AphChr14.t1522/AphChr45.t619/AphChr35.t809/AphChr15.t590/AphChr45.t419/AphChr45.t303/AphChr19.t940/AphChr39.t284/AphChr44.t311/AphChr18.t1116/AphContig000074.t65/AphChr15.t175/AphChr17.t133/AphChr43.t363/AphChr31.t…	52
Root	GO:0099513	polymeric cytoskeletal fiber	231/17096	473/43025	3.39e-05	0.000557193	0.000436463	AphChr39.t496/Aphmerge.4798.1/Aphmerge.17163.1/AphChr15.t1093/AphChr17.t283/AphChr03.t487/AphChr19.t131/Aphmerge.8949.1/AphChr35.t330/AphChr10.t480/AphChr22.t1168/Aphmerge.16082.1/Aphmerge.15371.1/Aphmerge.4130.1/Aphmerge.13811.1/Aphmerge.17648.2/AphChr13.t275/Aphmerge.19764.2/AphChr24.t353/Aphmerge.17037.1/AphChr20.t400/Aphmerge.210.1/Aphmerge.2094.2/AphChr22.t1124/Aphmerge.10313.1/AphChr39.t511…	231
Root	GO:0046165	alcohol biosynthetic process	78/17096	137/43025	3.43e-05	0.000562622	0.000440716	Aphmerge.12630.1/AphChr24.t364/AphChr12.t1409/AphContig001380.t15/AphChr04.t966/Aphmerge.1122.1/Aphmerge.16519.1/AphChr13.t1160/AphChr16.t540/AphChr01.t619/Aphmerge.1087.1/AphChr46.t481/AphChr32.t1128/AphChr12.t1337/AphChr32.t163/AphChr17.t889/AphChr37.t653/AphChr29.t173/Aphmerge.3200.1/AphChr03.t1960/AphChr02.t296/AphChr17.t1368/AphChr49.t157/AphChr18.t970/AphChr29.t283/AphChr32.t217/AphChr26.t1…	78
Root	GO:0002239	response to oomycetes	139/17096	268/43025	3.68e-05	0.00060186	0.000471452	AphChr03.t544/AphChr24.t549/Aphmerge.12686.1/AphChr02.t1361/AphChr07.t591/AphChr20.t927/AphChr17.t397/AphChr29.t1113/Aphmerge.5508.1/AphChr06.t1293/Aphmerge.17089.1/AphChr45.t573/AphChr38.t647/AphChr26.t1134/Aphmerge.2674.1/AphChr26.t1183/AphChr28.t540/Aphmerge.4136.1/AphChr48.t14/AphChr12.t1569/AphChr13.t544/AphChr20.t226/AphChr20.t920/AphChr20.t224/AphChr31.t333/Aphmerge.4853.1/AphChr38.t485/Ap…	139
Root	GO:0010224	response to UV-B	148/17096	288/43025	3.88e-05	0.000627312	0.000491389	AphChr30.t922/AphChr12.t1172/AphChr01.t806/AphChr37.t359/AphChr07.t311/AphChr29.t540/Aphmerge.14531.1/Aphmerge.12686.1/Aphmerge.15887.1/AphChr34.t802/AphChr07.t333/AphChr37.t925/Aphmerge.13458.1/AphChr08.t575/Aphmerge.10081.1/AphChr04.t1234/AphChr28.t1280/AphContig001371.t29/AphChr07.t208/AphChr11.t1197/Aphmerge.16519.1/Aphmerge.18641.1/AphChr38.t647/AphChr15.t702/Aphmerge.4136.1/Aphmerge.8321.1/…	148
Root	GO:0052689	carboxylic ester hydrolase activity	148/17096	288/43025	3.88e-05	0.000627312	0.000491389	AphChr16.t778/Aphmerge.4956.1/AphChr01.t602/Aphmerge.15055.1/AphChr31.t579/Aphmerge.2218.1/AphChr21.t1123/AphChr11.t1403/AphChr05.t1183/Aphmerge.6298.1/AphChr01.t585/AphContig000164.t14/AphChr21.t1122/AphChr46.t451/Aphmerge.17697.1/AphChr30.t570/Aphmerge.7480.1/ptg001376l_pilon_pilon.t32/AphChr06.t1293/AphChr12.t1371/AphChr29.t948/AphChr30.t253/Aphmerge.14928.1/AphChr04.t742/AphChr26.t1183/AphChr…	148
Root	GO:0004566	beta-glucuronidase activity	11/17096	11/43025	3.89e-05	0.000627312	0.000491389	AphChr02.t1340/AphChr08.t1488/Aphmerge.2549.2/Aphmerge.9413.1/AphChr40.t232/AphChr21.t281/AphChr17.t413/AphChr18.t1478/AphChr41.t239/AphChr28.t347/AphChr06.t28	11
Root	GO:0009927	histidine phosphotransfer kinase activity	11/17096	11/43025	3.89e-05	0.000627312	0.000491389	Aphmerge.5202.1/AphChr43.t626/AphChr12.t910/AphChr42.t130/Aphmerge.11367.1/AphChr06.t848/AphChr26.t791/AphChr19.t1129/AphChr43.t114/AphChr42.t613/AphChr01.t1227	11
Root	GO:0032355	response to estradiol	11/17096	11/43025	3.89e-05	0.000627312	0.000491389	AphChr30.t719/AphChr04.t930/AphContig001345.t3/AphChr30.t718/ptg001328l_pilon_pilon.t32/AphChr21.t1239/AphChr21.t1238/AphChr05.t1304/AphChr14.t383/AphChr32.t950/ptg000074l_pilon_pilon.t10	11
Root	GO:1900424	regulation of defense response to bacterium	132/17096	253/43025	3.97e-05	0.000638184	0.000499905	AphChr19.t1184/AphChr03.t544/AphChr26.t1138/Aphmerge.12686.1/Aphmerge.3607.1/AphChr43.t50/Aphmerge.9966.1/AphChr02.t1361/Aphmerge.11861.1/AphChr17.t397/Aphmerge.7357.1/AphChr29.t1113/AphChr43.t1090/AphChr32.t722/Aphmerge.17089.1/AphContig001376.t40/AphChr38.t647/Aphmerge.2674.1/AphChr28.t540/AphChr07.t1307/Aphmerge.4136.1/AphChr04.t805/AphChr32.t496/AphChr01.t1723/AphChr48.t14/AphChr19.t1123/AphC…	132
Root	GO:0042908	xenobiotic transport	17/17096	20/43025	4.26e-05	0.000681697	0.00053399	AphChr37.t290/AphContig001509.t3/AphChr05.t611/AphChr16.t994/Aphmerge.686.1/AphChr21.t714/AphChr32.t1157/AphChr14.t181/AphChr13.t912/AphChr38.t789/Aphmerge.7749.1/AphChr19.t316/Aphmerge.17932.1/AphChr42.t13/Aphmerge.17932.2/AphChr21.t803/AphChr43.t738	17
Root	GO:0051782	negative regulation of cell division	17/17096	20/43025	4.26e-05	0.000681697	0.00053399	Aphmerge.17027.1/AphChr22.t751/AphChr17.t772/AphChr02.t867/AphChr26.t989/AphChr09.t384/AphChr28.t1237/AphChr43.t44/AphChr51.t159/AphChr39.t188/AphChr44.t410/AphChr13.t1347/AphChr42.t686/AphChr43.t584/AphChr34.t963/AphChr42.t181/AphChr19.t563	17
Root	GO:0019187	beta-1,4-mannosyltransferase activity	23/17096	30/43025	4.33e-05	0.00068861	0.000539405	Aphmerge.10867.1/Aphmerge.18875.1/AphChr03.t1365/AphChr10.t715/AphChr20.t559/Aphmerge.9299.1/AphChr13.t1070/AphChr24.t690/AphChr22.t449/Aphmerge.11492.1/Aphmerge.5327.2/AphChr18.t1022/AphChr26.t1092/Aphmerge.16771.1/AphChr17.t1353/AphChr28.t1173/AphChr27.t240/AphChr09.t650/AphChr19.t507/AphChr51.t88/AphChr08.t371/AphChr34.t685/AphChr51.t219	23
Root	GO:0051753	mannan synthase activity	23/17096	30/43025	4.33e-05	0.00068861	0.000539405	Aphmerge.10867.1/Aphmerge.18875.1/AphChr03.t1365/AphChr10.t715/AphChr20.t559/Aphmerge.9299.1/AphChr13.t1070/AphChr24.t690/AphChr22.t449/Aphmerge.11492.1/Aphmerge.5327.2/AphChr18.t1022/AphChr26.t1092/Aphmerge.16771.1/AphChr17.t1353/AphChr28.t1173/AphChr27.t240/AphChr09.t650/AphChr19.t507/AphChr51.t88/AphChr08.t371/AphChr34.t685/AphChr51.t219	23
Root	GO:0009685	gibberellin metabolic process	68/17096	117/43025	4.38e-05	0.000694534	0.000544045	AphChr30.t521/Aphmerge.10281.1/AphChr17.t1011/Aphmerge.9803.2/AphChr16.t925/AphChr30.t1038/AphChr06.t1509/AphChr24.t280/AphChr14.t124/AphChr37.t358/AphChr49.t17/AphChr31.t467/AphChr33.t340/AphChr09.t1141/AphChr04.t579/AphChr22.t179/AphChr23.t572/AphChr09.t555/AphChr02.t174/AphChr34.t339/AphChr09.t554/AphChr01.t1277/AphChr50.t85/AphChr34.t773/Aphmerge.2123.1/AphChr07.t299/AphChr16.t981/AphChr16.t3…	68
Root	GO:0048573	photoperiodism, flowering	225/17096	461/43025	4.46e-05	0.000705299	0.000552478	AphChr26.t1157/AphChr11.t993/AphChr06.t1265/Aphmerge.4363.1/AphChr42.t339/AphChr03.t829/Aphmerge.189.1/Aphmerge.7709.1/AphChr17.t255/AphChr19.t825/Aphmerge.17646.1/AphChr43.t408/AphChr18.t658/AphChr46.t222/AphChr10.t1274/AphChr31.t740/AphChr07.t474/AphChr11.t1699/AphChr09.t249/Aphmerge.10739.1/AphChr51.t337/AphChr22.t846/AphChr28.t1405/AphChr37.t638/AphChr32.t521/AphChr05.t357/AphChr02.t992/AphCh…	225
Root	GO:0004871	GO:0004871	235/17096	484/43025	4.7e-05	0.000741559	0.000580881	Aphmerge.16338.2/AphChr36.t622/Aphmerge.1643.1/AphChr39.t524/AphChr03.t2036/AphChr05.t850/AphChr28.t489/Aphmerge.4999.1/AphChr25.t332/Aphmerge.5508.1/Aphmerge.17974.1/AphChr17.t877/AphChr11.t1761/AphChr17.t867/Aphmerge.5202.1/Aphmerge.17089.1/AphChr26.t969/AphChr03.t892/Aphmerge.15392.1/AphChr25.t833/AphChr05.t758/AphChr28.t1334/AphChr06.t217/AphChr11.t1159/AphChr06.t1069/Aphmerge.1956.1/AphChr31…	235
Root	GO:0031222	arabinan catabolic process	20/17096	25/43025	4.76e-05	0.000749517	0.000587115	AphChr40.t469/Aphmerge.2115.1/AphChr02.t1766/AphChr41.t9/Aphmerge.18008.1/AphContig001351.t33/AphChr18.t1646/AphChr04.t834/AphChr30.t640/AphChr31.t930/AphChr05.t945/AphChr26.t986/AphChr37.t725/AphChr06.t1090/AphChr49.t106/AphChr17.t44/AphChr11.t726/Aphmerge.6976.1/AphChr22.t748/AphChr06.t290	20
Root	GO:0009686	gibberellin biosynthetic process	62/17096	105/43025	4.87e-05	0.000764046	0.000598496	AphChr30.t521/Aphmerge.10281.1/AphChr17.t1011/Aphmerge.9803.2/AphChr16.t925/AphChr30.t1038/AphChr06.t1509/AphChr24.t280/AphChr37.t358/AphChr49.t17/AphChr31.t467/AphChr33.t340/AphChr09.t1141/AphChr04.t579/AphChr22.t179/AphChr23.t572/AphChr09.t555/AphChr02.t174/AphChr34.t339/AphChr09.t554/AphChr01.t1277/AphChr50.t85/AphChr34.t773/Aphmerge.2123.1/AphChr07.t299/AphChr16.t981/AphChr16.t309/AphChr14.t2…	62
Root	GO:0030522	intracellular receptor signaling pathway	61/17096	103/43025	4.94e-05	0.000772576	0.000605178	Aphmerge.13977.1/AphChr14.t544/Aphmerge.14531.1/AphChr21.t582/AphChr17.t740/AphChr14.t1224/AphChr15.t223/AphChr32.t310/AphChr13.t427/AphChr25.t833/Aphmerge.18641.1/AphChr02.t909/AphChr04.t805/Aphmerge.1862.1/AphChr16.t1164/AphChr29.t394/AphChr37.t242/AphChr35.t350/AphChr15.t1074/Aphmerge.8384.2/AphChr38.t368/AphChr26.t292/AphChr47.t166/AphChr37.t159/AphChr18.t713/AphChr30.t620/AphChr34.t1076/AphC…	61
Root	GO:0006995	cellular response to nitrogen starvation	59/17096	99/43025	5.06e-05	0.000788916	0.000617977	AphChr30.t1146/AphChr35.t485/Aphmerge.9773.1/AphChr17.t1399/Aphmerge.8685.2/Aphmerge.3311.2/AphChr15.t934/Aphmerge.1388.2/AphChr18.t366/AphChr47.t170/AphChr30.t1141/Aphmerge.13197.1/AphChr12.t917/AphChr22.t751/AphChr21.t1059/AphChr04.t1309/AphChr47.t167/Aphmerge.7061.1/AphChr34.t757/AphChr05.t1110/AphChr26.t989/AphChr17.t1400/AphChr30.t263/AphChr37.t440/AphChr28.t1316/AphChr09.t384/AphChr28.t1237…	59
Root	GO:0010360	negative regulation of anion channel activity	15/17096	17/43025	5.2e-05	0.000799904	0.000626584	AphChr03.t635/AphChr25.t833/Aphmerge.1862.1/AphChr37.t242/Aphmerge.8384.2/AphChr34.t1076/Aphmerge.6604.1/Aphmerge.8581.1/AphChr16.t1050/AphChr36.t88/AphChr28.t918/Aphmerge.8384.1/Aphmerge.13576.1/AphChr08.t1316/AphChr09.t270	15
Root	GO:1902652	secondary alcohol metabolic process	15/17096	17/43025	5.2e-05	0.000799904	0.000626584	AphChr24.t364/Aphmerge.1122.1/AphChr32.t163/AphChr17.t1368/AphChr18.t970/Aphmerge.7738.1/Aphmerge.16600.3/Aphmerge.5682.2/Aphmerge.7738.3/AphChr38.t769/AphChr13.t890/AphChr14.t1421/Aphmerge.16600.2/AphChr17.t1418/AphChr07.t374	15
Root	GO:1902653	secondary alcohol biosynthetic process	15/17096	17/43025	5.2e-05	0.000799904	0.000626584	AphChr24.t364/Aphmerge.1122.1/AphChr32.t163/AphChr17.t1368/AphChr18.t970/Aphmerge.7738.1/Aphmerge.16600.3/Aphmerge.5682.2/Aphmerge.7738.3/AphChr38.t769/AphChr13.t890/AphChr14.t1421/Aphmerge.16600.2/AphChr17.t1418/AphChr07.t374	15
Root	GO:1903792	negative regulation of anion transport	15/17096	17/43025	5.2e-05	0.000799904	0.000626584	AphChr03.t635/AphChr25.t833/Aphmerge.1862.1/AphChr37.t242/Aphmerge.8384.2/AphChr34.t1076/Aphmerge.6604.1/Aphmerge.8581.1/AphChr16.t1050/AphChr36.t88/AphChr28.t918/Aphmerge.8384.1/Aphmerge.13576.1/AphChr08.t1316/AphChr09.t270	15
Root	GO:1903960	negative regulation of anion transmembrane transport	15/17096	17/43025	5.2e-05	0.000799904	0.000626584	AphChr03.t635/AphChr25.t833/Aphmerge.1862.1/AphChr37.t242/Aphmerge.8384.2/AphChr34.t1076/Aphmerge.6604.1/Aphmerge.8581.1/AphChr16.t1050/AphChr36.t88/AphChr28.t918/Aphmerge.8384.1/Aphmerge.13576.1/AphChr08.t1316/AphChr09.t270	15
Root	GO:0015112	nitrate transmembrane transporter activity	52/17096	85/43025	5.21e-05	0.00080075	0.000627247	AphChr31.t138/AphChr43.t164/AphChr42.t559/AphChr08.t315/AphChr02.t171/AphChr01.t1856/AphChr27.t190/AphChr29.t765/Aphmerge.18418.1/AphChr17.t1316/AphChr13.t481/AphChr12.t447/AphContig001529.t2/AphChr31.t1057/AphChr11.t609/AphChr25.t388/AphChr08.t318/AphChr29.t349/AphChr29.t350/AphChr27.t191/AphChr24.t595/AphChr08.t317/AphChr29.t347/AphChr18.t949/AphChr07.t653/AphChr28.t676/AphChr18.t1056/AphChr22.…	52
Root	GO:0016114	terpenoid biosynthetic process	190/17096	383/43025	5.3e-05	0.000810271	0.000634705	AphChr02.t1522/AphChr30.t521/AphChr08.t1566/AphChr27.t251/AphChr08.t387/Aphmerge.10281.1/Aphmerge.10658.1/AphChr21.t421/AphChr17.t269/AphChr17.t274/Aphmerge.12630.1/AphChr32.t928/AphChr26.t322/AphChr17.t1011/AphChr30.t45/Aphmerge.9803.2/AphChr18.t432/AphChr04.t1277/AphChr29.t1370/Aphmerge.1122.1/Aphmerge.16519.1/AphChr13.t1160/AphChr05.t1402/AphChr01.t619/Aphmerge.1087.1/AphChr16.t925/AphChr46.t4…	190
Root	GO:0080142	regulation of salicylic acid biosynthetic process	35/17096	52/43025	5.3e-05	0.000810271	0.000634705	Aphmerge.12686.1/AphChr38.t647/Aphmerge.4136.1/AphChr48.t14/AphChr13.t544/AphChr38.t485/AphChr15.t419/AphChr38.t486/AphChr11.t1489/AphChr45.t499/AphChr38.t482/AphChr02.t996/AphChr38.t488/AphChr40.t322/AphChr17.t677/Aphmerge.7233.1/AphChr15.t423/AphChr13.t455/AphChr31.t315/Aphmerge.4826.1/AphChr13.t546/AphChr13.t547/AphChr14.t404/Aphmerge.17132.1/Aphmerge.9400.1/Aphmerge.3382.1/AphChr17.t289/AphCh…	35
Root	GO:1900367	positive regulation of defense response to insect	13/17096	14/43025	5.42e-05	0.000826453	0.00064738	AphChr20.t1217/AphChr16.t540/AphChr37.t653/AphChr49.t157/AphChr29.t283/AphChr28.t978/Aphmerge.7233.1/AphChr13.t455/AphChr31.t315/AphChr03.t428/AphChr38.t390/AphChr11.t1491/AphChr03.t663	13
Root	GO:0051607	defense response to virus	113/17096	213/43025	5.53e-05	0.000839955	0.000657957	Aphmerge.4989.1/Aphmerge.15053.1/Aphmerge.18085.1/AphChr03.t1390/AphChr26.t283/AphChr20.t545/AphChr37.t117/AphChr05.t1178/AphChr10.t689/AphChr26.t1138/Aphmerge.13184.1/AphChr21.t1118/Aphmerge.1263.1/Aphmerge.7476.1/AphChr12.t1409/AphChr38.t259/AphChr24.t700/AphChr12.t968/AphChr08.t1469/AphChr16.t232/AphChr11.t1545/AphChr03.t530/AphChr31.t919/AphChr12.t1569/Aphmerge.5849.1/AphChr38.t766/AphChr31.t…	113
Root	GO:0080144	amino acid homeostasis	29/17096	41/43025	5.73e-05	0.000868978	0.000680691	AphChr30.t1146/AphChr35.t485/Aphmerge.9773.1/Aphmerge.8685.2/AphChr09.t1498/Aphmerge.3311.2/AphChr27.t674/AphChr08.t802/AphChr15.t934/Aphmerge.1388.2/AphChr47.t170/AphChr03.t1684/AphChr30.t1141/Aphmerge.13197.1/AphChr29.t711/AphChr47.t167/AphChr38.t640/AphChr37.t440/Aphmerge.1751.1/AphChr46.t473/AphContig001395.t5/AphChr04.t1571/AphChr34.t742/ptg001329l_pilon_pilon.t63/AphChr04.t1578/AphChr13.t70…	29
Root	GO:0042335	cuticle development	98/17096	181/43025	5.98e-05	0.000903971	0.000708102	AphChr16.t251/AphChr03.t1114/AphChr51.t317/Aphmerge.18567.1/AphChr37.t874/AphChr20.t762/AphChr20.t927/Aphmerge.18204.1/AphContig001370.t1/Aphmerge.8896.2/AphChr20.t1210/Aphmerge.16519.1/AphChr28.t436/AphChr03.t422/AphChr05.t1419/AphChr02.t1661/AphChr34.t716/AphChr03.t952/AphChr30.t303/AphChr25.t279/AphChr03.t669/AphChr02.t296/Aphmerge.17266.1/AphChr17.t154/AphChr21.t1338/AphChr04.t301/AphChr17.t1…	98
Root	GO:1901136	carbohydrate derivative catabolic process	104/17096	194/43025	6.19e-05	0.000933301	0.000731078	AphChr27.t251/AphChr16.t527/Aphmerge.3959.1/AphChr19.t467/Aphmerge.1680.1/AphChr01.t585/AphChr22.t606/AphChr34.t292/AphChr34.t447/AphChr22.t605/AphChr32.t139/AphChr32.t319/AphChr18.t436/AphChr33.t475/AphChr28.t401/AphChr16.t186/AphChr06.t262/AphChr33.t578/AphChr11.t1013/AphChr09.t1001/AphChr09.t880/AphChr17.t745/AphChr03.t640/AphChr22.t607/AphChr08.t1337/Aphmerge.2118.1/AphChr45.t636/AphChr25.t23…	104
Root	GO:0008236	serine-type peptidase activity	169/17096	337/43025	6.47e-05	0.000970574	0.000760274	Aphmerge.14513.2/Aphmerge.18618.1/AphChr23.t3/AphChr28.t1096/AphChr07.t210/AphChr01.t671/Aphmerge.10617.1/AphChr28.t1094/Aphmerge.18068.1/AphChr05.t871/Aphmerge.15035.1/Aphmerge.18141.1/AphContig000074.t21/AphChr05.t339/AphChr05.t1294/AphChr06.t1037/AphChr12.t936/AphChr28.t1093/ptg001331l_pilon_pilon.t6/AphChr14.t750/AphChr13.t927/AphChr04.t1527/Aphmerge.13426.1/AphChr40.t332/Aphmerge.2445.2/AphC…	169
Root	GO:0017171	serine hydrolase activity	169/17096	337/43025	6.47e-05	0.000970574	0.000760274	Aphmerge.14513.2/Aphmerge.18618.1/AphChr23.t3/AphChr28.t1096/AphChr07.t210/AphChr01.t671/Aphmerge.10617.1/AphChr28.t1094/Aphmerge.18068.1/AphChr05.t871/Aphmerge.15035.1/Aphmerge.18141.1/AphContig000074.t21/AphChr05.t339/AphChr05.t1294/AphChr06.t1037/AphChr12.t936/AphChr28.t1093/ptg001331l_pilon_pilon.t6/AphChr14.t750/AphChr13.t927/AphChr04.t1527/Aphmerge.13426.1/AphChr40.t332/Aphmerge.2445.2/AphC…	169
Root	GO:0046685	response to arsenic-containing substance	67/17096	116/43025	6.49e-05	0.000970888	0.00076052	Aphmerge.11596.1/Aphmerge.19913.1/Aphmerge.5437.1/AphChr16.t527/AphChr12.t989/Aphmerge.1680.1/Aphmerge.2144.1/Aphmerge.10256.1/AphChr34.t292/AphChr12.t1090/AphChr01.t905/AphChr26.t969/AphChr06.t1069/AphChr21.t1375/AphChr14.t693/AphChr03.t640/AphChr06.t335/AphChr26.t401/AphChr26.t1297/AphChr04.t1357/AphChr26.t410/AphChr26.t399/AphChr06.t1402/AphContig001327.t36/AphChr14.t1089/AphChr26.t412/AphChr2…	67
Root	GO:0046209	nitric oxide metabolic process	21/17096	27/43025	6.52e-05	0.000973576	0.000762626	AphChr30.t10/AphChr17.t255/AphChr04.t176/AphContig001350.t26/AphChr17.t1420/AphChr18.t969/AphChr18.t931/AphChr04.t681/AphChr29.t816/AphChr22.t505/AphChr02.t62/Aphmerge.12993.1/AphChr22.t556/AphChr02.t69/AphChr31.t328/AphChr22.t503/Aphmerge.19063.1/Aphmerge.6234.1/AphChr27.t797/AphChr18.t469/AphChr17.t125	21
Root	GO:0044038	cell wall macromolecule biosynthetic process	109/17096	205/43025	6.56e-05	0.000973671	0.0007627	AphChr01.t362/Aphmerge.15935.2/Aphmerge.15251.1/AphChr15.t1093/Aphmerge.18875.1/AphChr08.t1226/Aphmerge.15373.1/AphChr35.t330/AphChr05.t357/Aphmerge.8003.1/Aphmerge.4061.1/AphChr08.t1183/Aphmerge.15614.1/AphChr17.t889/AphChr12.t200/AphChr39.t370/AphChr03.t679/AphChr18.t1269/AphChr20.t1200/AphChr17.t459/AphChr02.t1275/AphChr29.t1209/AphChr22.t644/AphChr03.t1661/Aphmerge.10497.1/AphChr29.t983/AphCh…	109
Root	GO:0070589	cellular component macromolecule biosynthetic process	109/17096	205/43025	6.56e-05	0.000973671	0.0007627	AphChr01.t362/Aphmerge.15935.2/Aphmerge.15251.1/AphChr15.t1093/Aphmerge.18875.1/AphChr08.t1226/Aphmerge.15373.1/AphChr35.t330/AphChr05.t357/Aphmerge.8003.1/Aphmerge.4061.1/AphChr08.t1183/Aphmerge.15614.1/AphChr17.t889/AphChr12.t200/AphChr39.t370/AphChr03.t679/AphChr18.t1269/AphChr20.t1200/AphChr17.t459/AphChr02.t1275/AphChr29.t1209/AphChr22.t644/AphChr03.t1661/Aphmerge.10497.1/AphChr29.t983/AphCh…	109
Root	GO:0016106	sesquiterpenoid biosynthetic process	65/17096	112/43025	6.78e-05	0.00100322	0.000785846	AphChr02.t1522/AphChr08.t1566/AphChr17.t269/Aphmerge.12630.1/AphChr32.t928/AphChr30.t45/AphChr04.t1277/AphChr29.t1370/Aphmerge.16519.1/AphChr13.t1160/AphChr05.t1402/AphChr01.t619/Aphmerge.1087.1/AphChr46.t481/AphChr32.t1128/AphChr12.t1337/AphChr29.t173/AphChr03.t1960/AphChr21.t1327/AphChr02.t296/AphChr32.t737/AphContig001372.t5/AphChr32.t217/AphChr26.t1345/ptg000070l_pilon_pilon.t40/AphChr30.t583…	65
Root	GO:0006714	sesquiterpenoid metabolic process	87/17096	158/43025	6.79e-05	0.00100322	0.000785846	AphChr02.t1522/AphChr08.t1566/AphChr43.t346/AphChr17.t269/Aphmerge.12630.1/AphChr32.t928/Aphmerge.570.1/AphChr30.t45/AphChr04.t1277/AphChr29.t1370/AphChr26.t969/Aphmerge.16519.1/AphChr13.t1160/AphChr05.t1402/AphChr01.t619/Aphmerge.1087.1/AphChr01.t888/AphChr06.t1069/AphChr46.t481/AphChr32.t1128/AphChr12.t1337/AphChr29.t173/AphChr03.t1960/AphChr21.t1327/AphChr02.t296/AphChr32.t737/AphContig001372.…	87
Root	GO:0022836	gated channel activity	159/17096	315/43025	6.86e-05	0.00101047	0.000791525	AphChr02.t1383/AphChr03.t475/AphChr20.t1419/AphContig001338.t55/AphChr20.t911/AphChr05.t758/AphChr13.t481/AphChr05.t1106/AphChr07.t1433/AphChr11.t1159/Aphmerge.8814.1/AphChr31.t620/AphChr07.t562/ptg001338l_pilon_pilon.t21/AphChr17.t387/Aphmerge.15867.1/AphChr14.t320/Aphmerge.11067.2/AphChr21.t1053/AphChr49.t60/AphChr14.t962/AphChr39.t534/AphChr21.t1351/ptg000074l_pilon_pilon.t96/AphChr06.t1497/Ap…	159
Root	GO:0048359	mucilage metabolic process involved in seed coat development	86/17096	156/43025	7.04e-05	0.00103521	0.000810909	Aphmerge.10867.1/AphContig001400.t3/AphChr23.t3/AphChr14.t700/AphChr07.t210/AphChr32.t665/Aphmerge.13794.1/AphChr01.t671/Aphmerge.15373.1/Aphmerge.10617.1/Aphmerge.8003.1/AphChr19.t762/AphChr42.t301/Aphmerge.13757.1/AphChr43.t458/AphChr28.t1093/Aphmerge.4061.1/AphChr18.t1584/AphChr08.t1183/Aphmerge.15614.1/Aphmerge.8667.1/AphChr12.t525/AphChr17.t459/AphChr02.t1275/AphChr45.t445/AphChr20.t268/Aphm…	86
Root	GO:0042435	indole-containing compound biosynthetic process	100/17096	186/43025	7.3e-05	0.00106899	0.000837369	AphChr30.t321/AphChr24.t1178/AphContig001370.t15/AphChr04.t471/Aphmerge.5508.1/AphChr06.t1189/AphChr14.t401/AphChr07.t172/Aphmerge.1956.1/AphChr46.t305/AphChr12.t917/AphChr10.t941/AphChr03.t1150/AphChr32.t1219/AphChr49.t41/AphChr20.t730/AphChr47.t378/AphChr20.t1441/AphChr03.t656/AphChr04.t1261/AphChr37.t581/AphChr30.t941/AphChr30.t499/AphChr49.t234/AphChr37.t798/AphChr30.t500/AphChr49.t40/AphChr3…	100
Root	GO:0006816	calcium ion transport	129/17096	249/43025	7.31e-05	0.00106899	0.000837369	AphChr02.t1664/Aphmerge.19338.1/AphChr17.t1036/AphChr13.t1291/AphChr01.t708/AphChr17.t151/AphChr32.t928/Aphmerge.15873.1/AphChr23.t147/AphChr28.t903/AphChr04.t449/Aphmerge.2963.1/Aphmerge.19834.1/AphChr05.t758/AphChr29.t507/AphChr11.t1159/AphChr51.t176/Aphmerge.6500.1/AphChr31.t620/AphChr15.t1202/Aphmerge.15867.1/Aphmerge.13635.1/AphChr49.t60/AphChr14.t962/AphContig000074.t96/ptg000034l_pilon_pil…	129
Root	GO:0099081	supramolecular polymer	236/17096	489/43025	7.36e-05	0.00107076	0.000838754	AphChr39.t496/Aphmerge.4798.1/Aphmerge.17163.1/AphChr15.t1093/AphChr17.t283/AphChr03.t487/AphChr19.t131/Aphmerge.8949.1/AphChr35.t330/AphChr10.t480/AphChr22.t1168/Aphmerge.16082.1/Aphmerge.15371.1/Aphmerge.4130.1/Aphmerge.13811.1/Aphmerge.17648.2/AphChr13.t275/Aphmerge.19764.2/AphChr24.t353/Aphmerge.17037.1/AphChr20.t400/Aphmerge.210.1/Aphmerge.2094.2/AphChr22.t1124/Aphmerge.10313.1/AphChr39.t511…	236
Root	GO:0099512	supramolecular fiber	236/17096	489/43025	7.36e-05	0.00107076	0.000838754	AphChr39.t496/Aphmerge.4798.1/Aphmerge.17163.1/AphChr15.t1093/AphChr17.t283/AphChr03.t487/AphChr19.t131/Aphmerge.8949.1/AphChr35.t330/AphChr10.t480/AphChr22.t1168/Aphmerge.16082.1/Aphmerge.15371.1/Aphmerge.4130.1/Aphmerge.13811.1/Aphmerge.17648.2/AphChr13.t275/Aphmerge.19764.2/AphChr24.t353/Aphmerge.17037.1/AphChr20.t400/Aphmerge.210.1/Aphmerge.2094.2/AphChr22.t1124/Aphmerge.10313.1/AphChr39.t511…	236
Root	GO:0016627	oxidoreductase activity, acting on the CH-CH group of donors	92/17096	169/43025	7.57e-05	0.00109931	0.00086112	AphChr06.t1481/AphChr15.t1001/Aphmerge.17370.1/AphChr30.t330/AphChr19.t1287/AphChr04.t479/AphChr13.t174/AphChr35.t422/AphContig001370.t25/AphChr03.t1052/AphChr38.t116/Aphmerge.8887.1/AphChr43.t524/AphChr31.t290/AphChr21.t293/AphChr42.t228/AphChr14.t262/AphChr26.t851/AphChr05.t50/AphChr12.t1341/AphChr01.t548/Aphmerge.12292.1/AphChr46.t225/AphChr13.t185/AphChr22.t624/AphChr32.t1073/AphChr18.t1620/A…	92
Root	GO:0048236	plant-type sporogenesis	58/17096	98/43025	7.68e-05	0.00111237	0.000871347	AphChr11.t1739/Aphmerge.3091.1/Aphmerge.18299.2/AphChr04.t704/AphChr03.t1925/AphChr08.t1393/AphChr25.t213/AphChr26.t194/AphChr19.t368/Aphmerge.19282.1/AphChr17.t329/AphContig001486.t2/ptg000669l_pilon_pilon.t1/AphChr32.t319/AphChr06.t97/AphChr19.t1127/Aphmerge.11862.1/AphChr45.t727/AphChr32.t728/AphChr43.t116/AphChr14.t624/AphChr28.t1353/AphChr42.t611/AphChr29.t1196/AphChr13.t1023/AphChr09.t200/A…	58
Root	GO:0009970	cellular response to sulfate starvation	45/17096	72/43025	7.85e-05	0.00113101	0.000885945	AphChr30.t1146/AphChr35.t485/Aphmerge.9773.1/Aphmerge.8685.2/Aphmerge.3311.2/AphChr15.t934/Aphmerge.1388.2/AphChr47.t170/AphChr26.t354/AphChr30.t1141/Aphmerge.13197.1/AphChr16.t540/AphChr16.t581/AphChr37.t653/AphChr49.t189/AphChr49.t157/AphChr29.t283/AphChr47.t167/AphChr28.t978/AphChr07.t943/AphChr37.t440/Aphmerge.13751.1/Aphmerge.1751.1/AphChr46.t473/AphContig001395.t5/AphChr04.t1571/AphChr03.t1…	45
Root	GO:0010078	maintenance of root meristem identity	45/17096	72/43025	7.85e-05	0.00113101	0.000885945	Aphmerge.9442.2/AphChr16.t618/AphChr02.t317/Aphmerge.2518.12/AphChr20.t77/AphContig001371.t15/AphChr41.t40/AphChr04.t1222/AphChr18.t1131/AphChr11.t1394/AphChr22.t330/AphChr50.t223/AphChr09.t445/AphChr03.t1342/AphChr41.t450/AphChr10.t740/Aphmerge.2518.3/AphChr18.t1628/AphChr40.t445/AphChr02.t1583/AphChr31.t419/Aphmerge.3338.1/Aphmerge.2518.4/Aphmerge.2518.7/Aphmerge.2518.11/Aphmerge.2518.8/Aphmerg…	45
Root	GO:0048579	negative regulation of long-day photoperiodism, flowering	56/17096	94/43025	7.87e-05	0.00113154	0.000886362	AphChr26.t1157/AphChr06.t1265/AphChr03.t829/Aphmerge.7709.1/AphChr18.t658/AphChr46.t222/AphChr10.t1274/AphChr07.t474/Aphmerge.10739.1/AphChr22.t846/AphChr19.t256/AphChr01.t1189/AphContig000049.t171/Aphmerge.7981.1/Aphmerge.422.1/AphChr38.t1099/Aphmerge.6997.1/AphChr01.t2144/AphChr17.t772/AphChr02.t867/AphChr23.t486/AphChr31.t434/Aphmerge.13229.1/AphChr06.t74/AphChr29.t1272/AphChr15.t477/AphChr31.…	56
Root	GO:0099600	GO:0099600	122/17096	234/43025	7.9e-05	0.00113231	0.000886963	AphChr02.t1383/Aphmerge.16338.2/AphChr03.t2036/AphChr03.t475/AphChr17.t877/AphChr20.t1419/AphChr17.t867/Aphmerge.17089.1/AphChr20.t911/AphChr05.t758/AphChr11.t1159/AphChr31.t620/AphChr17.t387/Aphmerge.15867.1/AphChr14.t320/AphChr03.t493/Aphmerge.11067.2/AphChr49.t60/AphChr14.t962/AphChr21.t1351/AphChr06.t1497/AphChr20.t226/Aphmerge.4853.1/AphChr30.t260/AphContig000049.t128/AphChr12.t254/AphChr02.…	122
Root	GO:0070838	GO:0070838	181/17096	365/43025	8.05e-05	0.00115104	0.000901634	AphChr02.t1664/Aphmerge.19338.1/AphChr17.t1036/AphChr34.t690/AphChr27.t251/AphChr13.t1291/AphChr01.t708/AphChr19.t467/AphChr17.t151/AphContig000074.t29/AphChr32.t928/Aphmerge.15873.1/AphChr23.t147/AphChr26.t354/AphChr28.t903/AphChr03.t741/AphChr04.t449/AphChr08.t1084/Aphmerge.2963.1/Aphmerge.19834.1/AphChr05.t758/AphChr29.t507/AphChr21.t1226/AphChr11.t1159/AphChr29.t909/AphChr51.t176/Aphmerge.650…	181
Root	GO:0042937	tripeptide transmembrane transporter activity	22/17096	29/43025	8.44e-05	0.00120091	0.000940704	AphChr43.t164/AphChr42.t559/AphChr01.t391/Aphmerge.16341.1/AphChr43.t161/AphChr17.t876/AphChr43.t162/AphChr19.t1078/AphContig001529.t2/AphChr26.t1020/Aphmerge.3899.1/AphChr18.t735/AphChr22.t779/Aphmerge.5290.1/AphChr02.t729/AphChr01.t392/AphChr11.t1269/Aphmerge.12070.2/AphChr12.t1551/AphChr19.t1076/AphChr31.t527/AphChr31.t528	22
Root	GO:0060178	regulation of exocyst localization	22/17096	29/43025	8.44e-05	0.00120091	0.000940704	AphChr12.t1325/AphChr35.t462/AphChr15.t959/AphChr38.t405/Aphmerge.12132.1/AphChr46.t451/AphChr30.t1025/AphChr16.t1049/Aphmerge.7084.1/AphChr37.t243/AphChr31.t659/AphChr15.t350/AphChr45.t455/AphChr11.t1114/AphChr24.t290/AphChr13.t470/Aphmerge.10667.1/AphChr37.t775/AphChr49.t64/AphChr37.t526/AphChr49.t348/Aphmerge.7084.2	22
Root	GO:0015101	organic cation transmembrane transporter activity	33/17096	49/43025	8.5e-05	0.00120592	0.000944627	AphChr17.t1399/AphChr24.t604/AphChr07.t663/AphChr19.t653/AphChr13.t1405/AphChr17.t1225/AphChr46.t713/AphChr44.t485/AphChr39.t259/AphChr09.t372/AphChr42.t106/AphChr11.t691/AphChr37.t351/AphChr32.t224/AphChr45.t653/AphChr16.t932/AphChr02.t276/AphChr31.t98/AphChr35.t733/AphChr39.t102/AphChr19.t431/AphChr45.t673/AphChr13.t1251/AphChr11.t1716/AphChr38.t1046/AphChr46.t686/AphContig000070.t32/AphChr42.t…	33
Root	GO:1904062	regulation of cation transmembrane transport	35/17096	53/43025	9.66e-05	0.00136414	0.00106857	AphChr15.t1168/AphChr25.t833/AphChr29.t507/Aphmerge.1862.1/AphChr02.t761/Aphmerge.8384.2/AphChr17.t855/AphChr22.t66/AphChr34.t1076/AphChr16.t199/Aphmerge.6604.1/AphChr31.t247/AphChr48.t197/Aphmerge.7278.1/AphChr11.t1559/AphChr41.t354/AphChr40.t133/AphChr32.t252/AphChr16.t1050/AphChr36.t88/AphChr44.t378/Aphmerge.16193.1/AphChr39.t246/AphChr17.t542/AphChr24.t122/AphChr16.t1152/AphChr13.t1387/AphChr…	35
Root	GO:0031176	endo-1,4-beta-xylanase activity	19/17096	24/43025	9.68e-05	0.00136414	0.00106857	AphContig001360.t6/Aphmerge.13147.1/Aphmerge.13374.1/AphChr24.t993/AphChr09.t757/AphChr30.t986/AphChr04.t1343/ptg001360l_pilon_pilon.t5/ptg000040l_pilon_pilon.t136/AphChr04.t1342/AphChr07.t1155/Aphmerge.16650.1/ptg000049l_pilon_pilon.t85/AphChr34.t595/Aphmerge.9827.1/AphChr47.t330/AphChr07.t216/AphChr24.t197/AphChr19.t167	19
Root	GO:0051290	protein heterotetramerization	19/17096	24/43025	9.68e-05	0.00136414	0.00106857	Aphmerge.19268.1/AphChr29.t1176/AphChr47.t170/AphChr30.t1141/Aphmerge.13197.1/AphChr05.t1158/AphChr37.t440/AphChr21.t1099/Aphmerge.4990.1/AphContig001395.t5/AphChr28.t389/AphChr04.t1571/AphChr06.t199/Aphmerge.17585.2/ptg001329l_pilon_pilon.t63/AphChr04.t1578/AphChr25.t218/Aphmerge.1749.1/AphChr08.t1375	19
Root	GO:0015718	monocarboxylic acid transport	76/17096	136/43025	9.99e-05	0.00140369	0.00109955	AphChr24.t549/AphChr07.t591/AphChr20.t927/AphChr19.t653/AphChr30.t253/AphChr19.t540/AphChr09.t1421/AphChr24.t691/AphContig001349.t13/AphChr04.t412/AphChr22.t468/AphChr12.t849/AphChr44.t485/AphChr20.t920/AphChr02.t1440/AphChr14.t116/AphChr09.t372/AphChr23.t627/AphChr09.t491/Aphmerge.5843.1/AphChr33.t82/AphChr17.t1005/ptg001337l_pilon_pilon.t22/AphChr32.t224/AphChr04.t1252/AphChr44.t261/AphChr43.t6…	76
Root	GO:0016054	organic acid catabolic process	132/17096	257/43025	0.000100946	0.00141568	0.00110894	AphChr02.t1383/AphChr13.t449/AphChr12.t286/AphChr51.t42/AphChr14.t721/AphChr29.t540/AphChr43.t346/AphChr12.t293/AphChr12.t291/AphChr34.t802/AphChr07.t656/Aphmerge.13458.1/AphChr08.t575/AphChr03.t475/Aphmerge.9803.2/AphChr20.t1419/AphChr20.t911/AphChr01.t888/AphChr30.t1038/Aphmerge.17567.1/AphChr31.t567/AphChr17.t387/AphChr11.t1229/AphChr14.t320/AphChr08.t353/AphChr01.t548/AphChr21.t1351/AphChr45.…	132
Root	GO:0072524	pyridine-containing compound metabolic process	131/17096	255/43025	0.000105686	0.00147858	0.00115821	AphChr27.t471/AphChr35.t503/AphChr29.t566/Aphmerge.5820.1/AphChr13.t1219/AphChr15.t918/Aphmerge.14298.1/Aphmerge.835.1/AphChr39.t71/Aphmerge.14606.1/Aphmerge.12637.1/Aphmerge.18947.1/Aphmerge.16621.1/AphChr24.t356/AphChr08.t608/AphChr28.t1312/Aphmerge.5251.1/AphChr07.t718/AphChr43.t445/Aphmerge.3638.1/AphChr42.t308/AphChr45.t297/Aphmerge.5677.1/AphChr28.t1280/AphChr15.t172/AphChr38.t164/Aphmerge.…	131
Root	GO:0000981	DNA-binding transcription factor activity, RNA polymerase II-specific	145/17096	286/43025	0.000106548	0.00148708	0.00116486	AphChr16.t251/AphChr08.t1218/AphChr29.t255/Aphmerge.5385.2/Aphmerge.11553.1/AphChr34.t1067/Aphmerge.636.1/AphChr37.t874/AphChr21.t582/AphChr19.t938/Aphmerge.6736.1/AphChr18.t1501/AphChr22.t745/AphChr17.t218/AphContig000045.t50/AphChr06.t1189/AphChr06.t1101/AphChr43.t306/AphChr42.t436/AphChr36.t137/AphChr06.t1434/AphChr24.t1180/Aphmerge.8715.1/AphChr01.t737/AphChr01.t567/AphChr09.t567/AphChr02.t14…	145
Root	GO:0006576	cellular biogenic amine metabolic process	97/17096	181/43025	0.000108791	0.00151474	0.00118654	AphChr19.t1242/Aphmerge.1120.2/AphChr29.t628/AphChr02.t1619/Aphmerge.877.1/AphChr14.t401/Aphmerge.1956.1/AphChr46.t305/AphChr12.t917/AphChr32.t1219/AphChr49.t41/AphChr08.t1120/AphChr32.t753/AphChr14.t1416/AphChr20.t1441/AphChr03.t656/AphChr19.t815/AphChr30.t499/Aphmerge.3497.1/AphChr43.t424/Aphmerge.2581.1/AphChr37.t798/AphChr30.t500/AphChr49.t40/AphChr26.t1244/Aphmerge.9547.1/AphChr37.t800/AphCh…	97
Root	GO:0080044	quercetin 7-O-glucosyltransferase activity	73/17096	130/43025	0.000110121	0.00152961	0.00119818	AphContig001349.t6/AphChr43.t346/Aphmerge.1494.1/AphChr35.t202/AphChr24.t579/AphChr50.t116/AphChr14.t160/Aphmerge.18548.1/AphChr01.t888/AphChr20.t697/AphChr22.t205/AphChr18.t867/AphChr50.t255/AphChr17.t474/AphChr26.t856/AphChr07.t634/AphChr22.t628/AphChr28.t401/AphChr18.t1216/Aphmerge.15645.1/AphChr01.t890/AphChr08.t1342/AphChr32.t1181/AphChr16.t182/AphChr12.t992/Aphmerge.5424.1/AphChr08.t1337/Ap…	73
Root	GO:0009749	response to glucose	114/17096	218/43025	0.000112951	0.00156518	0.00122605	AphChr35.t503/Aphmerge.4989.1/Aphmerge.15053.1/AphChr30.t922/AphChr15.t918/Aphmerge.14298.1/Aphmerge.18085.1/AphChr03.t1821/AphChr03.t1390/Aphmerge.8930.1/AphChr07.t311/AphChr26.t283/AphChr20.t545/Aphmerge.7910.1/Aphmerge.7663.1/AphChr05.t1178/AphChr10.t689/AphChr31.t44/AphChr21.t1118/Aphmerge.18865.2/AphChr04.t1234/AphContig001371.t29/AphChr11.t1761/AphChr11.t1203/Aphmerge.6085.1/AphChr45.t573/A…	114
Root	GO:0071446	cellular response to salicylic acid stimulus	165/17096	331/43025	0.000115533	0.00159716	0.00125109	AphChr12.t1302/AphChr02.t743/AphChr03.t544/AphChr24.t1178/AphChr36.t635/AphChr03.t364/Aphmerge.18661.1/AphChr17.t868/Aphmerge.5508.1/AphChr27.t277/AphChr20.t1530/Aphmerge.18880.1/AphChr11.t1355/AphChr29.t482/AphChr09.t483/AphChr32.t1128/AphChr15.t900/AphChr03.t1335/AphChr28.t540/AphChr51.t133/AphChr06.t1257/AphChr35.t528/AphChr32.t1188/AphChr24.t1005/Aphmerge.13413.1/AphChr18.t1654/AphChr34.t854/…	165
Root	GO:0010119	regulation of stomatal movement	181/17096	367/43025	0.000116726	0.00160602	0.00125803	AphChr02.t1383/Aphmerge.4363.1/AphChr42.t339/AphChr02.t743/AphChr21.t1030/AphChr19.t825/Aphmerge.5385.2/Aphmerge.17646.1/Aphmerge.11553.1/AphChr43.t408/AphChr07.t474/Aphmerge.10739.1/AphChr03.t635/AphChr09.t241/AphChr02.t405/AphContig000034.t25/AphChr05.t1330/AphChr37.t925/AphChr05.t1068/AphChr03.t475/AphChr44.t329/Aphmerge.8896.2/AphChr14.t691/AphChr17.t868/AphChr29.t1113/AphChr20.t1419/Aphmerge…	181
Root	GO:0072511	GO:0072511	181/17096	367/43025	0.000116726	0.00160602	0.00125803	AphChr02.t1664/Aphmerge.19338.1/AphChr17.t1036/AphChr34.t690/AphChr27.t251/AphChr13.t1291/AphChr01.t708/AphChr19.t467/AphChr17.t151/AphContig000074.t29/AphChr32.t928/Aphmerge.15873.1/AphChr23.t147/AphChr26.t354/AphChr28.t903/AphChr03.t741/AphChr04.t449/AphChr08.t1084/Aphmerge.2963.1/Aphmerge.19834.1/AphChr05.t758/AphChr29.t507/AphChr21.t1226/AphChr11.t1159/AphChr29.t909/AphChr51.t176/Aphmerge.650…	181
Root	GO:0009312	oligosaccharide biosynthetic process	56/17096	95/43025	0.000117905	0.00161841	0.00126774	AphChr02.t1522/AphChr12.t569/AphChr17.t269/AphChr01.t1716/AphChr32.t928/AphContig001380.t15/AphChr04.t966/AphChr17.t1279/AphChr13.t654/AphChr30.t257/Aphmerge.3200.1/AphChr49.t103/AphChr30.t637/AphChr31.t925/AphChr22.t521/AphChr19.t567/AphChr16.t467/AphChr17.t703/AphChr18.t479/AphChr02.t209/Aphmerge.17187.1/Aphmerge.2734.1/AphChr15.t500/AphChr35.t911/AphChr12.t366/AphChr43.t580/AphChr42.t185/AphCh…	56
Root	GO:0016702	oxidoreductase activity, acting on single donors with incorporation of molecular oxygen, incorporation of two atoms of oxygen	41/17096	65/43025	0.00011982	0.00163698	0.00128229	AphChr02.t833/AphChr31.t207/AphChr08.t1566/Aphmerge.1088.1/AphChr17.t802/AphChr30.t45/AphChr19.t1287/AphChr29.t1370/AphChr13.t1160/Aphmerge.1087.1/AphChr38.t116/AphChr45.t538/AphChr35.t937/AphChr17.t1368/AphChr13.t185/AphChr15.t471/AphChr32.t217/AphChr13.t609/AphChr06.t695/AphChr26.t696/AphChr38.t995/AphChr02.t116/AphChr43.t1003/AphContig001382.t15/AphChr04.t220/AphChr38.t117/AphChr14.t1467/AphCh…	41
Root	GO:0090599	alpha-glucosidase activity	41/17096	65/43025	0.00011982	0.00163698	0.00128229	Aphmerge.4911.1/Aphmerge.2107.1/AphChr06.t1546/Aphmerge.17029.2/AphChr04.t512/AphContig001356.t5/AphChr34.t1026/AphChr18.t480/Aphmerge.18557.3/Aphmerge.6620.1/ptg001342l_pilon_pilon.t28/AphChr04.t1459/AphChr26.t1426/AphChr14.t1395/Aphmerge.1109.1/Aphmerge.18557.4/AphChr32.t183/AphChr18.t482/Aphmerge.10297.3/AphChr27.t176/AphChr13.t396/Aphmerge.18557.1/AphChr38.t338/AphChr09.t322/Aphmerge.11659.1/…	41
Root	GO:0043295	glutathione binding	24/17096	33/43025	0.000124978	0.0016923	0.00132562	AphChr20.t503/Aphmerge.13482.2/AphChr38.t1007/AphChr44.t517/AphChr03.t1455/AphChr34.t860/AphChr20.t504/AphChr20.t502/Aphmerge.6698.1/AphChr47.t225/AphChr29.t513/AphChr34.t859/AphChr03.t1457/AphChr04.t1512/AphChr03.t1456/AphChr13.t1140/AphChr38.t586/AphChr27.t377/AphChr08.t524/AphChr20.t204/AphChr10.t186/AphChr10.t629/AphChr09.t485/AphChr03.t1878	24
Root	GO:0080086	stamen filament development	24/17096	33/43025	0.000124978	0.0016923	0.00132562	AphChr14.t1437/AphChr23.t572/AphChr16.t1138/AphChr07.t583/AphChr01.t1277/AphChr16.t1133/AphChr16.t1131/AphChr10.t871/AphChr24.t148/AphChr07.t162/AphChr24.t147/Aphmerge.12334.1/AphChr09.t337/AphChr16.t1129/AphChr37.t180/AphChr16.t1132/AphChr16.t1130/AphChr16.t1137/AphChr16.t1136/AphChr16.t1128/AphChr16.t1134/AphChr07.t163/AphChr37.t181/AphChr24.t544	24
Root	GO:1900750	oligopeptide binding	24/17096	33/43025	0.000124978	0.0016923	0.00132562	AphChr20.t503/Aphmerge.13482.2/AphChr38.t1007/AphChr44.t517/AphChr03.t1455/AphChr34.t860/AphChr20.t504/AphChr20.t502/Aphmerge.6698.1/AphChr47.t225/AphChr29.t513/AphChr34.t859/AphChr03.t1457/AphChr04.t1512/AphChr03.t1456/AphChr13.t1140/AphChr38.t586/AphChr27.t377/AphChr08.t524/AphChr20.t204/AphChr10.t186/AphChr10.t629/AphChr09.t485/AphChr03.t1878	24
Root	GO:0090487	secondary metabolite catabolic process	44/17096	71/43025	0.000125172	0.0016923	0.00132562	AphChr12.t286/AphChr12.t293/AphChr12.t291/AphChr20.t503/Aphmerge.13482.2/AphChr38.t1007/AphChr44.t517/AphChr14.t531/AphChr03.t1455/AphChr22.t1080/AphChr34.t860/AphChr26.t165/Aphmerge.15309.1/AphChr14.t529/AphChr14.t1078/AphChr20.t504/AphChr20.t502/Aphmerge.6698.1/AphChr12.t288/AphChr47.t225/AphChr32.t818/AphChr29.t513/AphChr34.t859/AphChr03.t1457/AphChr04.t1512/AphChr03.t1456/AphChr13.t1140/AphCh…	44
Root	GO:0015174	basic amino acid transmembrane transporter activity	30/17096	44/43025	0.000125905	0.0016923	0.00132562	AphChr13.t997/AphChr38.t847/AphChr45.t442/Aphmerge.1255.1/AphChr13.t459/AphChr38.t846/AphChr51.t349/AphChr12.t849/AphChr42.t106/AphChr23.t627/AphChr15.t337/AphChr05.t747/AphChr31.t72/AphChr28.t445/Aphmerge.2692.1/AphChr34.t742/AphChr28.t1415/AphChr11.t1737/AphChr09.t515/AphChr02.t227/AphChr19.t431/AphChr21.t808/AphChr06.t264/AphChr38.t988/AphChr08.t1510/AphChr39.t18/AphChr26.t347/AphChr34.t824/Ap…	30
Root	GO:0034767	positive regulation of ion transmembrane transport	30/17096	44/43025	0.000125905	0.0016923	0.00132562	AphChr24.t556/AphChr04.t805/AphChr07.t602/AphChr10.t1033/AphChr02.t761/AphChr35.t350/AphChr15.t1074/AphChr17.t855/AphChr43.t657/AphChr42.t96/AphChr03.t1056/AphChr22.t66/AphChr33.t323/AphChr09.t1156/AphChr19.t409/AphChr30.t620/AphChr34.t322/AphChr16.t199/AphChr31.t247/AphChr48.t197/Aphmerge.7278.1/AphChr11.t1559/AphChr41.t354/AphChr40.t133/Aphmerge.19701.1/Aphmerge.16193.1/AphChr17.t542/Aphmerge.3…	30
Root	GO:0035435	phosphate ion transmembrane transport	30/17096	44/43025	0.000125905	0.0016923	0.00132562	AphChr23.t175/AphChr18.t728/Aphmerge.223.1/AphChr06.t1159/Aphmerge.15715.1/AphChr06.t1134/AphChr26.t1025/AphContig001329.t31/AphChr11.t691/AphChr04.t1601/AphChr01.t1133/AphChr31.t244/Aphmerge.17838.1/AphChr21.t561/AphChr26.t1055/AphChr47.t143/AphChr17.t996/AphChr12.t639/AphChr05.t397/Aphmerge.15463.1/AphChr01.t1997/AphChr39.t156/ptg000065l_pilon_pilon.t26/AphChr13.t1309/AphChr44.t439/AphChr30.t11…	30
Root	GO:1905393	plant organ formation	238/17096	497/43025	0.000126635	0.00169479	0.00132757	AphChr43.t736/Aphmerge.13059.2/AphChr28.t1096/AphChr08.t1566/AphContig001349.t23/Aphmerge.18567.1/AphChr07.t474/AphChr04.t512/AphChr01.t602/Aphmerge.15887.1/Aphmerge.10739.1/ptg001356l_pilon_pilon.t5/AphChr42.t14/Aphmerge.13059.3/AphChr17.t444/AphChr04.t422/AphChr28.t1094/AphChr22.t1013/AphChr22.t1168/AphChr01.t1189/AphChr30.t45/Aphmerge.13059.1/AphChr45.t480/AphChr19.t317/AphChr11.t1112/AphChr11…	238
Root	GO:0010359	regulation of anion channel activity	47/17096	77/43025	0.000127014	0.00169479	0.00132757	AphChr03.t635/Aphmerge.3540.1/AphChr25.t833/AphChr24.t556/AphChr04.t805/AphChr07.t602/AphChr43.t265/Aphmerge.1862.1/AphChr10.t1033/AphChr37.t242/AphChr35.t350/AphChr15.t1074/Aphmerge.8384.2/AphChr43.t657/AphChr42.t96/AphChr03.t1056/AphChr33.t323/AphChr05.t643/AphChr09.t1156/AphChr19.t409/AphChr30.t620/AphChr34.t322/AphChr34.t1076/Aphmerge.6604.1/AphChr05.t644/Aphmerge.10654.1/Aphmerge.13996.1/Aph…	47
Root	GO:0046351	disaccharide biosynthetic process	47/17096	77/43025	0.000127014	0.00169479	0.00132757	AphChr02.t1522/AphChr12.t569/AphChr17.t269/AphChr01.t1716/AphChr32.t928/AphContig001380.t15/AphChr04.t966/AphChr17.t1279/AphChr30.t257/Aphmerge.3200.1/AphChr49.t103/AphChr30.t637/AphChr31.t925/AphChr22.t521/AphChr19.t567/AphChr16.t467/AphChr17.t703/AphChr18.t479/AphChr02.t209/Aphmerge.2734.1/AphChr12.t366/AphChr43.t580/AphChr42.t185/AphChr02.t950/AphChr36.t498/Aphmerge.16588.3/AphChr17.t1340/AphC…	47
Root	GO:0048533	sporocyte differentiation	12/17096	13/43025	0.000127255	0.00169479	0.00132757	AphChr12.t569/AphChr01.t1716/AphChr31.t925/AphChr37.t407/AphChr32.t527/AphChr43.t549/Aphmerge.9579.3/AphChr42.t252/Aphmerge.1773.1/AphChr11.t737/AphChr26.t215/AphChr38.t800	12
Root	GO:0043069	negative regulation of programmed cell death	78/17096	141/43025	0.000128048	0.00170146	0.00133279	AphChr02.t743/Aphmerge.7610.1/AphChr08.t1515/AphChr29.t1319/AphChr09.t249/AphChr15.t1093/AphChr02.t405/AphChr35.t330/AphChr17.t249/Aphmerge.3696.1/Aphmerge.5588.1/AphChr17.t868/AphChr25.t160/AphChr23.t147/AphChr13.t589/Aphmerge.15304.1/AphContig000049.t76/AphChr51.t176/AphChr30.t400/Aphmerge.582.1/AphChr19.t157/AphChr17.t437/AphChr21.t1375/AphChr34.t672/AphChr17.t439/Aphmerge.19352.2/AphChr02.t13…	78
Root	GO:0070592	cell wall polysaccharide biosynthetic process	105/17096	199/43025	0.000130959	0.00173617	0.00135999	AphChr01.t362/Aphmerge.15935.2/Aphmerge.15251.1/AphChr15.t1093/Aphmerge.18875.1/Aphmerge.15373.1/AphChr35.t330/AphChr05.t357/Aphmerge.8003.1/Aphmerge.4061.1/AphChr08.t1183/Aphmerge.15614.1/AphChr17.t889/AphChr12.t200/AphChr39.t370/AphChr18.t1269/AphChr17.t459/AphChr02.t1275/AphChr29.t1209/AphChr22.t644/AphChr03.t1661/Aphmerge.10497.1/AphChr29.t983/AphChr30.t857/AphChr20.t350/AphChr50.t187/AphChr2…	105
Root	GO:0008964	phosphoenolpyruvate carboxylase activity	17/17096	21/43025	0.000140375	0.00184837	0.00144787	AphChr37.t389/AphChr43.t569/AphChr42.t192/AphChr15.t676/AphChr32.t228/AphChr31.t813/AphChr16.t884/AphChr23.t452/AphChr01.t1135/AphChr46.t680/AphChr14.t1334/AphChr19.t589/AphChr12.t947/AphChr35.t722/Aphmerge.13634.1/AphChr13.t1287/AphChr11.t870	17
Root	GO:0072708	response to sorbitol	17/17096	21/43025	0.000140375	0.00184837	0.00144787	Aphmerge.4989.1/Aphmerge.15053.1/Aphmerge.18085.1/AphChr03.t1390/AphChr26.t283/Aphmerge.4798.1/AphChr20.t545/AphChr05.t1178/Aphmerge.17163.1/AphChr10.t689/AphChr21.t1118/AphChr10.t480/AphChr20.t400/AphChr38.t766/AphChr03.t1598/AphChr13.t881/AphChr34.t1106	17
Root	GO:1990169	stress response to copper ion	17/17096	21/43025	0.000140375	0.00184837	0.00144787	AphChr30.t922/AphChr17.t1036/AphChr07.t311/AphChr04.t1234/AphContig001371.t29/AphChr47.t399/AphChr17.t1035/Aphmerge.10665.1/Aphmerge.3821.2/Aphmerge.16438.1/Aphmerge.17177.1/AphChr02.t482/AphChr24.t298/AphChr21.t640/AphChr05.t515/AphChr05.t514/AphChr43.t821	17
Root	GO:0046855	inositol phosphate dephosphorylation	25/17096	35/43025	0.000145358	0.00190356	0.0014911	AphChr37.t635/AphChr49.t174/AphChr02.t1671/AphChr26.t660/Aphmerge.7212.1/AphChr31.t370/AphChr17.t1299/AphChr26.t840/AphChr18.t1063/Aphmerge.16569.1/Aphmerge.16569.2/AphChr22.t408/AphChr17.t143/AphContig000070.t53/AphChr02.t184/Aphmerge.5156.1/ptg001353l_pilon_pilon.t30/AphChr31.t83/AphChr04.t1047/AphChr32.t425/ptg000164l_pilon_pilon.t7/AphChr11.t1731/AphChr14.t1035/AphChr06.t907/Aphmerge.1688.1	25
Root	GO:0071545	inositol phosphate catabolic process	25/17096	35/43025	0.000145358	0.00190356	0.0014911	AphChr37.t635/AphChr49.t174/AphChr02.t1671/AphChr26.t660/Aphmerge.7212.1/AphChr31.t370/AphChr17.t1299/AphChr26.t840/AphChr18.t1063/Aphmerge.16569.1/Aphmerge.16569.2/AphChr22.t408/AphChr17.t143/AphContig000070.t53/AphChr02.t184/Aphmerge.5156.1/ptg001353l_pilon_pilon.t30/AphChr31.t83/AphChr04.t1047/AphChr32.t425/ptg000164l_pilon_pilon.t7/AphChr11.t1731/AphChr14.t1035/AphChr06.t907/Aphmerge.1688.1	25
Root	GO:0034485	phosphatidylinositol-3,4,5-trisphosphate 5-phosphatase activity	32/17096	48/43025	0.000145874	0.00190356	0.0014911	AphChr37.t635/AphChr49.t174/AphChr02.t1671/AphChr26.t660/AphChr01.t546/Aphmerge.7212.1/AphChr31.t370/AphChr38.t803/AphChr12.t1406/AphChr17.t1299/AphChr26.t840/AphChr13.t933/AphChr18.t1063/Aphmerge.16569.1/Aphmerge.16569.2/AphChr22.t408/AphChr17.t143/AphContig000070.t53/AphChr02.t184/Aphmerge.5156.1/ptg001353l_pilon_pilon.t30/AphChr31.t83/AphChr04.t1047/AphChr10.t977/AphChr03.t1109/AphChr32.t425/p…	32
Root	GO:0034594	phosphatidylinositol trisphosphate phosphatase activity	32/17096	48/43025	0.000145874	0.00190356	0.0014911	AphChr37.t635/AphChr49.t174/AphChr02.t1671/AphChr26.t660/AphChr01.t546/Aphmerge.7212.1/AphChr31.t370/AphChr38.t803/AphChr12.t1406/AphChr17.t1299/AphChr26.t840/AphChr13.t933/AphChr18.t1063/Aphmerge.16569.1/Aphmerge.16569.2/AphChr22.t408/AphChr17.t143/AphContig000070.t53/AphChr02.t184/Aphmerge.5156.1/ptg001353l_pilon_pilon.t30/AphChr31.t83/AphChr04.t1047/AphChr10.t977/AphChr03.t1109/AphChr32.t425/p…	32
Root	GO:0048232	male gamete generation	142/17096	281/43025	0.000151107	0.00196743	0.00154113	Aphmerge.11590.1/Aphmerge.9442.2/AphChr18.t593/AphChr02.t317/Aphmerge.2518.12/AphChr03.t741/AphChr08.t1084/AphChr20.t77/AphChr41.t40/AphChr29.t909/Aphmerge.15821.1/AphChr18.t1131/AphChr07.t1441/AphChr26.t1227/AphChr01.t1805/AphChr11.t1394/AphChr19.t1127/Aphmerge.2555.1/AphChr22.t330/Aphmerge.15406.1/Aphmerge.2555.2/AphChr21.t1375/AphChr18.t1019/AphChr16.t1164/AphContig000045.t26/AphChr50.t223/Aph…	142
Root	GO:0072488	ammonium transmembrane transport	33/17096	50/43025	0.000154675	0.00200939	0.00157401	AphChr17.t1399/AphChr24.t604/AphChr07.t663/AphChr38.t749/AphChr19.t653/AphChr38.t748/AphChr13.t1405/AphChr17.t1225/AphChr46.t713/AphChr44.t485/AphChr39.t259/AphChr13.t861/AphChr09.t372/AphChr42.t106/AphChr37.t351/AphChr32.t224/AphChr16.t932/AphChr02.t276/AphChr31.t98/AphChr35.t733/AphChr39.t102/AphChr19.t431/AphChr45.t673/AphChr13.t1251/AphChr11.t1716/AphChr38.t1046/AphChr46.t686/AphContig000070.…	33
Root	GO:0044247	cellular polysaccharide catabolic process	60/17096	104/43025	0.000159335	0.00206532	0.00161782	Aphmerge.15667.1/AphChr12.t569/AphChr29.t206/AphChr22.t1090/AphChr18.t1177/AphChr09.t804/AphChr01.t1716/AphChr18.t387/Aphmerge.13363.1/AphChr27.t55/AphChr45.t301/AphChr17.t1279/AphChr08.t165/AphChr25.t709/AphChr36.t217/Aphmerge.18778.1/AphChr01.t997/Aphmerge.10479.2/AphChr13.t308/AphChr31.t925/AphChr51.t361/AphChr15.t1131/AphChr07.t1247/AphChr29.t1262/AphChr30.t594/Aphmerge.10932.2/AphChr01.t835/…	60
Root	GO:0008519	ammonium transmembrane transporter activity	34/17096	52/43025	0.000162636	0.00209271	0.00163927	AphChr17.t1399/AphChr24.t604/AphChr07.t663/AphChr38.t749/AphChr19.t653/AphChr38.t748/AphChr13.t1405/AphChr17.t1225/AphChr46.t713/AphChr44.t485/AphChr39.t259/AphChr13.t861/AphChr09.t372/AphChr42.t106/AphChr37.t351/AphChr32.t224/AphChr45.t653/AphChr16.t932/AphChr02.t276/AphChr31.t98/AphChr35.t733/AphChr39.t102/AphChr19.t431/AphChr45.t673/AphChr13.t1251/AphChr11.t1716/AphChr38.t1046/AphChr46.t686/Ap…	34
Root	GO:0016647	oxidoreductase activity, acting on the CH-NH group of donors, oxygen as acceptor	21/17096	28/43025	0.000162886	0.00209271	0.00163927	Aphmerge.1120.2/Aphmerge.877.1/Aphmerge.15001.1/Aphmerge.5002.1/AphChr08.t1120/AphChr32.t753/AphChr21.t1007/AphChr14.t1416/AphChr19.t815/Aphmerge.3497.1/AphChr43.t424/Aphmerge.2581.1/Aphmerge.9547.1/Aphmerge.7740.2/AphChr38.t776/AphChr13.t896/AphChr17.t265/AphChr14.t597/AphChr20.t995/AphChr17.t264/Aphmerge.12589.1	21
Root	GO:0032352	positive regulation of hormone metabolic process	21/17096	28/43025	0.000162886	0.00209271	0.00163927	Aphmerge.18299.2/AphChr03.t1925/AphChr08.t1393/AphChr25.t213/Aphmerge.19282.1/AphChr13.t188/AphChr29.t1196/AphChr09.t200/AphChr28.t385/AphChr10.t127/AphChr10.t831/AphChr09.t199/AphChr10.t128/AphChr20.t156/AphContig001347.t41/AphChr04.t637/AphChr11.t819/AphChr38.t120/AphChr15.t1121/AphChr12.t675/AphChr34.t1154	21
Root	GO:2000068	regulation of defense response to insect	21/17096	28/43025	0.000162886	0.00209271	0.00163927	Aphmerge.2365.1/AphChr20.t1217/AphChr16.t540/AphChr37.t653/AphChr45.t538/AphChr35.t937/AphChr49.t157/AphChr29.t283/AphChr15.t471/AphChr13.t609/AphChr28.t978/AphChr06.t695/AphChr26.t696/Aphmerge.7233.1/AphChr13.t455/AphChr31.t315/AphChr14.t1467/AphChr03.t428/AphChr38.t390/AphChr11.t1491/AphChr03.t663	21
Root	GO:0009809	lignin biosynthetic process	135/17096	266/43025	0.000169543	0.00217344	0.0017025	AphChr43.t251/AphContig001349.t6/AphChr12.t1172/AphChr01.t806/AphChr42.t483/AphChr12.t1186/Aphmerge.1494.1/AphChr16.t527/Aphmerge.3959.1/AphChr19.t467/Aphmerge.1680.1/AphChr35.t202/AphChr12.t379/AphChr08.t1452/AphChr34.t292/AphChr01.t785/AphChr12.t1452/AphChr16.t216/Aphmerge.18802.2/AphChr01.t1906/Aphmerge.12822.1/AphChr08.t162/AphChr18.t557/AphChr12.t381/AphChr33.t418/AphChr20.t185/AphChr22.t936…	135
Root	GO:0009072	aromatic amino acid family metabolic process	99/17096	187/43025	0.000170138	0.00217627	0.00170473	AphChr37.t370/AphChr12.t286/Aphmerge.4379.1/AphChr29.t540/AphChr12.t293/AphChr12.t291/AphChr16.t914/AphChr24.t687/AphChr30.t603/AphChr34.t802/AphChr07.t793/Aphmerge.13458.1/AphChr08.t575/AphChr14.t401/Aphmerge.3755.1/Aphmerge.1956.1/AphChr46.t305/AphChr18.t867/AphChr21.t293/AphChr12.t917/AphChr20.t1372/AphChr14.t262/AphChr05.t50/AphChr32.t1219/AphChr49.t41/Aphmerge.14721.1/AphChr21.t339/AphChr32.…	99
Root	GO:0032103	positive regulation of response to external stimulus	110/17096	211/43025	0.000172415	0.00219581	0.00172003	Aphmerge.11091.1/AphChr03.t544/AphChr26.t1138/Aphmerge.12686.1/AphChr06.t56/AphChr02.t1361/AphChr05.t357/AphChr17.t397/AphChr21.t1386/AphChr16.t540/AphChr38.t647/AphChr28.t540/AphChr37.t653/AphChr07.t1307/Aphmerge.4136.1/AphChr04.t805/AphChr32.t496/AphChr48.t14/AphChr49.t157/AphChr13.t544/AphChr29.t283/AphChr20.t691/AphChr31.t333/AphChr02.t1301/AphChr35.t350/AphChr38.t485/AphChr15.t1074/AphChr28.…	110
Root	GO:0046395	carboxylic acid catabolic process	130/17096	255/43025	0.00017242	0.00219581	0.00172003	AphChr02.t1383/AphChr13.t449/AphChr12.t286/AphChr51.t42/AphChr14.t721/AphChr29.t540/AphChr43.t346/AphChr12.t293/AphChr12.t291/AphChr34.t802/AphChr07.t656/Aphmerge.13458.1/AphChr08.t575/AphChr03.t475/Aphmerge.9803.2/AphChr20.t1419/AphChr20.t911/AphChr01.t888/AphChr30.t1038/Aphmerge.17567.1/AphChr31.t567/AphChr17.t387/AphChr11.t1229/AphChr14.t320/AphChr08.t353/AphChr01.t548/AphChr21.t1351/AphChr45.…	130
Root	GO:0071470	cellular response to osmotic stress	139/17096	275/43025	0.000173772	0.00220627	0.00172822	Aphmerge.870.2/Aphmerge.7610.1/AphChr32.t770/Aphmerge.4798.1/Aphmerge.17163.1/AphChr26.t1138/AphChr13.t1291/AphChr02.t405/AphChr10.t480/Aphmerge.15873.1/AphChr31.t357/AphChr20.t400/AphChr29.t765/AphChr11.t1446/Aphmerge.17089.1/AphChr13.t589/AphChr38.t1076/AphChr49.t104/AphChr16.t540/AphChr02.t1671/AphChr24.t1180/AphChr37.t653/AphChr26.t660/AphChr01.t546/AphChr30.t475/Aphmerge.13635.1/AphChr49.t15…	139
Root	GO:0001944	vasculature development	56/17096	96/43025	0.000174	0.00220627	0.00172822	Aphmerge.3795.1/AphChr17.t1094/AphChr16.t618/Aphmerge.18075.1/AphChr22.t1013/AphChr45.t480/AphChr29.t873/Aphmerge.2100.1/AphChr26.t1438/AphChr08.t1032/AphContig001371.t15/Aphmerge.13426.1/AphChr28.t1334/AphChr04.t1222/Aphmerge.7525.1/AphChr06.t1560/AphChr20.t930/Aphmerge.1276.1/AphChr03.t342/AphChr03.t949/AphChr01.t735/AphChr03.t367/AphChr10.t1147/Aphmerge.13973.1/AphChr10.t760/Aphmerge.15829.1/A…	56
Root	GO:0008272	sulfate transport	36/17096	56/43025	0.000175999	0.00222676	0.00174428	AphChr23.t175/Aphmerge.223.1/Aphmerge.15715.1/Aphmerge.18183.1/AphChr26.t354/AphChr16.t540/AphChr16.t581/AphChr26.t180/AphChr05.t1394/AphChr37.t653/AphChr14.t332/AphChr49.t189/AphChr49.t157/AphChr29.t283/AphChr17.t137/AphChr28.t978/AphChr07.t943/AphChr32.t1000/AphChr07.t616/AphChr05.t1395/AphChr06.t82/AphChr24.t564/AphChr05.t939/AphChr37.t627/AphChr11.t1421/AphChr24.t778/AphChr19.t770/AphChr29.t7…	36
Root	GO:0019362	pyridine nucleotide metabolic process	124/17096	242/43025	0.000182566	0.00230419	0.00180493	AphChr27.t471/AphChr35.t503/AphChr29.t566/Aphmerge.5820.1/AphChr13.t1219/AphChr15.t918/Aphmerge.14298.1/Aphmerge.835.1/AphChr39.t71/Aphmerge.14606.1/Aphmerge.12637.1/Aphmerge.18947.1/Aphmerge.16621.1/AphChr24.t356/AphChr08.t608/AphChr28.t1312/Aphmerge.5251.1/AphChr07.t718/AphChr43.t445/Aphmerge.3638.1/AphChr42.t308/AphChr45.t297/Aphmerge.5677.1/AphChr15.t172/AphChr38.t164/Aphmerge.19862.1/AphChr4…	124
Root	GO:0030198	extracellular matrix organization	119/17096	231/43025	0.000183311	0.00230419	0.00180493	AphChr06.t1198/AphChr14.t663/AphChr03.t558/Aphmerge.11494.1/Aphmerge.15887.1/AphChr15.t1093/Aphmerge.9966.1/AphChr35.t330/AphChr20.t1325/Aphmerge.11861.1/AphChr04.t188/AphChr11.t1197/AphChr20.t126/AphChr29.t1087/Aphmerge.4061.1/AphContig001376.t40/AphChr08.t1183/AphChr26.t194/AphChr06.t97/AphChr39.t564/AphChr11.t1609/AphChr17.t459/AphChr02.t1275/AphChr06.t1126/AphChr15.t1281/AphChr03.t1661/AphChr…	119
Root	GO:0043062	extracellular structure organization	119/17096	231/43025	0.000183311	0.00230419	0.00180493	AphChr06.t1198/AphChr14.t663/AphChr03.t558/Aphmerge.11494.1/Aphmerge.15887.1/AphChr15.t1093/Aphmerge.9966.1/AphChr35.t330/AphChr20.t1325/Aphmerge.11861.1/AphChr04.t188/AphChr11.t1197/AphChr20.t126/AphChr29.t1087/Aphmerge.4061.1/AphContig001376.t40/AphChr08.t1183/AphChr26.t194/AphChr06.t97/AphChr39.t564/AphChr11.t1609/AphChr17.t459/AphChr02.t1275/AphChr06.t1126/AphChr15.t1281/AphChr03.t1661/AphChr…	119
Root	GO:1900426	positive regulation of defense response to bacterium	91/17096	170/43025	0.000183702	0.00230419	0.00180493	AphChr03.t544/AphChr26.t1138/Aphmerge.12686.1/AphChr02.t1361/AphChr17.t397/AphChr38.t647/AphChr28.t540/AphChr07.t1307/Aphmerge.4136.1/AphChr04.t805/AphChr32.t496/AphChr48.t14/AphChr13.t544/AphChr20.t691/AphChr02.t1301/AphChr35.t350/AphChr38.t485/AphChr15.t1074/Aphmerge.17880.1/AphChr28.t314/AphChr20.t1345/AphChr03.t545/AphChr15.t419/AphChr20.t1344/AphChr38.t486/Aphmerge.4504.1/AphChr40.t210/AphCh…	91
Root	GO:0002833	positive regulation of response to biotic stimulus	103/17096	196/43025	0.000184239	0.00230596	0.00180632	AphChr03.t544/AphChr26.t1138/Aphmerge.12686.1/AphChr02.t1361/AphChr05.t357/AphChr17.t397/AphChr16.t540/AphChr38.t647/AphChr28.t540/AphChr37.t653/AphChr07.t1307/Aphmerge.4136.1/AphChr04.t805/AphChr32.t496/AphChr48.t14/AphChr49.t157/AphChr13.t544/AphChr29.t283/AphChr20.t691/AphChr31.t333/AphChr02.t1301/AphChr35.t350/AphChr38.t485/AphChr15.t1074/AphChr28.t978/Aphmerge.17880.1/AphChr28.t314/AphChr20.…	103
Root	GO:0005355	glucose transmembrane transporter activity	39/17096	62/43025	0.000189831	0.00236578	0.00185317	AphChr43.t736/AphChr18.t437/AphChr05.t270/Aphmerge.8575.1/AphChr42.t14/AphChr19.t317/AphChr26.t698/AphChr30.t625/AphChr10.t206/AphChr20.t220/Aphmerge.1864.1/AphChr03.t1860/AphChr32.t1098/AphChr06.t699/AphChr26.t1096/AphChr22.t558/AphChr04.t813/Aphmerge.1864.3/AphContig000045.t53/Aphmerge.1864.2/AphChr16.t1061/AphChr24.t373/AphChr37.t236/AphChr05.t1346/Aphmerge.2090.1/AphChr21.t1274/AphChr32.t995/…	39
Root	GO:0015149	hexose transmembrane transporter activity	39/17096	62/43025	0.000189831	0.00236578	0.00185317	AphChr43.t736/AphChr18.t437/AphChr05.t270/Aphmerge.8575.1/AphChr42.t14/AphChr19.t317/AphChr26.t698/AphChr30.t625/AphChr10.t206/AphChr20.t220/Aphmerge.1864.1/AphChr03.t1860/AphChr32.t1098/AphChr06.t699/AphChr26.t1096/AphChr22.t558/AphChr04.t813/Aphmerge.1864.3/AphContig000045.t53/Aphmerge.1864.2/AphChr16.t1061/AphChr24.t373/AphChr37.t236/AphChr05.t1346/Aphmerge.2090.1/AphChr21.t1274/AphChr32.t995/…	39
Root	GO:0009640	photomorphogenesis	162/17096	327/43025	0.000194727	0.00240686	0.00188535	AphChr26.t1157/AphChr06.t1265/AphChr42.t339/Aphmerge.13977.1/AphChr13.t465/AphChr03.t829/AphChr34.t793/AphChr19.t825/AphChr09.t541/AphChr43.t408/AphChr18.t658/AphChr46.t222/AphChr10.t1274/Aphmerge.14531.1/AphChr12.t989/AphChr22.t846/AphChr07.t656/Aphmerge.9966.1/AphChr37.t925/AphChr20.t299/AphChr19.t256/Aphmerge.11861.1/AphChr16.t102/AphChr30.t484/AphContig000049.t171/AphChr20.t740/AphChr19.t1216…	162
Root	GO:0046886	positive regulation of hormone biosynthetic process	18/17096	23/43025	0.000194782	0.00240686	0.00188535	Aphmerge.18299.2/AphChr03.t1925/AphChr08.t1393/AphChr25.t213/Aphmerge.19282.1/AphChr13.t188/AphChr29.t1196/AphChr09.t200/AphChr28.t385/AphChr10.t127/AphChr10.t831/AphChr09.t199/AphChr10.t128/AphChr20.t156/AphChr11.t819/AphChr38.t120/AphChr12.t675/AphChr34.t1154	18
Root	GO:1901600	strigolactone metabolic process	18/17096	23/43025	0.000194782	0.00240686	0.00188535	AphChr08.t1566/AphChr30.t45/AphChr04.t1277/AphChr29.t1370/AphChr05.t1402/AphChr21.t1327/AphContig001372.t5/AphChr31.t396/AphChr18.t417/ptg001382l_pilon_pilon.t15/AphChr04.t220/AphChr22.t1058/AphChr11.t1096/AphChr01.t670/AphChr23.t2/AphChr30.t952/AphChr12.t1288/AphChr17.t1206	18
Root	GO:1901601	strigolactone biosynthetic process	18/17096	23/43025	0.000194782	0.00240686	0.00188535	AphChr08.t1566/AphChr30.t45/AphChr04.t1277/AphChr29.t1370/AphChr05.t1402/AphChr21.t1327/AphContig001372.t5/AphChr31.t396/AphChr18.t417/ptg001382l_pilon_pilon.t15/AphChr04.t220/AphChr22.t1058/AphChr11.t1096/AphChr01.t670/AphChr23.t2/AphChr30.t952/AphChr12.t1288/AphChr17.t1206	18
Root	GO:0015145	monosaccharide transmembrane transporter activity	41/17096	66/43025	0.000195255	0.00240759	0.00188592	AphChr43.t736/AphChr18.t437/AphChr05.t270/Aphmerge.8575.1/AphChr42.t14/AphChr19.t317/AphChr26.t698/AphChr30.t625/AphChr10.t206/AphChr20.t220/Aphmerge.1864.1/AphChr03.t1860/AphChr32.t1098/AphChr06.t699/AphChr30.t185/AphChr26.t1096/AphChr22.t558/AphChr04.t813/AphChr34.t408/Aphmerge.1864.3/AphContig000045.t53/Aphmerge.1864.2/AphChr16.t1061/AphChr24.t373/AphChr37.t236/AphChr05.t1346/Aphmerge.2090.1/A…	41
Root	GO:0015562	efflux transmembrane transporter activity	47/17096	78/43025	0.000196926	0.00242306	0.00189804	AphChr37.t290/AphContig001509.t3/AphChr34.t793/AphChr09.t541/AphChr18.t1551/AphChr09.t1498/AphChr20.t299/AphChr05.t611/AphChr11.t1339/AphChr16.t994/AphChr20.t740/AphChr07.t570/AphChr29.t765/AphChr03.t1149/Aphmerge.686.1/AphChr21.t714/AphChr38.t279/AphChr18.t1677/AphChr32.t1157/AphChr26.t336/AphChr43.t666/AphChr14.t181/AphChr13.t912/AphChr41.t132/AphChr31.t463/AphChr40.t348/AphChr38.t789/AphChr18.…	47
Root	GO:0051119	sugar transmembrane transporter activity	65/17096	115/43025	0.000197701	0.00242747	0.00190149	AphChr43.t736/AphChr18.t437/AphChr05.t270/AphChr37.t851/Aphmerge.8575.1/AphChr42.t14/AphChr46.t251/AphChr19.t317/AphChr26.t698/AphChr30.t378/AphChr30.t625/AphChr10.t206/AphChr20.t220/Aphmerge.1864.1/AphChr03.t1860/AphChr32.t1098/AphChr06.t699/AphChr30.t185/AphChr26.t1096/AphChr22.t558/AphChr09.t491/AphChr04.t813/AphChr34.t408/AphChr37.t853/AphChr26.t711/Aphmerge.1864.3/AphContig000045.t53/Aphmerg…	65
Root	GO:0042659	regulation of cell fate specification	45/17096	74/43025	0.000198452	0.00243155	0.0019047	AphChr30.t79/AphChr02.t591/AphChr04.t252/AphChr18.t1249/AphChr22.t146/AphChr04.t301/AphChr11.t1636/AphChr31.t172/AphChr33.t84/AphChr26.t1360/AphChr42.t112/AphChr06.t1248/AphChr14.t309/AphChr26.t1135/AphChr04.t1455/AphChr24.t1222/AphChr06.t1246/AphChr15.t994/AphChr35.t428/Aphmerge.17818.1/AphChr32.t1218/AphChr09.t1420/AphChr17.t239/AphChr02.t127/AphChr43.t643/AphChr22.t457/AphChr35.t159/AphChr34.t…	45
Root	GO:0043622	cortical microtubule organization	82/17096	151/43025	0.000200645	0.00245326	0.0019217	AphChr15.t1032/AphChr46.t389/AphChr03.t359/AphChr39.t496/AphChr35.t392/AphChr30.t773/Aphmerge.4798.1/Aphmerge.17700.1/Aphmerge.17163.1/AphChr04.t1018/AphChr15.t1093/AphContig001367.t20/AphChr35.t330/AphChr10.t480/AphChr22.t1168/Aphmerge.13811.1/AphChr20.t400/Aphmerge.2094.2/Aphmerge.10313.1/Aphmerge.15821.1/AphChr11.t1545/Aphmerge.16935.1/AphChr10.t16/AphChr03.t2041/AphChr49.t168/AphChr29.t265/Ap…	82
Root	GO:0046838	phosphorylated carbohydrate dephosphorylation	28/17096	41/43025	0.000202238	0.00246756	0.0019329	AphChr37.t635/AphChr49.t174/AphChr02.t1671/AphChr26.t660/AphChr29.t1262/Aphmerge.7212.1/AphChr31.t370/AphChr17.t1299/AphChr26.t840/AphChr18.t1063/Aphmerge.16569.1/Aphmerge.16569.2/AphChr22.t408/AphChr17.t143/AphContig000070.t53/AphChr02.t184/AphChr08.t1457/Aphmerge.5156.1/ptg001353l_pilon_pilon.t30/AphChr31.t83/AphChr04.t1047/AphChr32.t425/ptg000164l_pilon_pilon.t7/AphChr11.t1731/AphChr14.t1035/A…	28
Root	GO:0010218	response to far red light	139/17096	276/43025	0.000213733	0.00259968	0.00203639	AphChr26.t1157/AphChr06.t1265/Aphmerge.13977.1/AphChr03.t829/AphChr18.t658/AphChr46.t222/AphChr10.t1274/AphChr22.t846/AphChr37.t638/AphChr20.t299/AphContig001347.t1/AphChr20.t1217/AphChr49.t171/AphChr20.t740/Aphmerge.6595.1/AphChr15.t223/Aphmerge.13573.1/AphChr13.t427/AphChr26.t969/AphChr38.t515/AphChr03.t1149/AphChr06.t1434/Aphmerge.18507.1/AphChr06.t1069/AphChr16.t153/AphChr15.t702/AphChr12.t91…	139
Root	GO:0048767	root hair elongation	130/17096	256/43025	0.00021396	0.00259968	0.00203639	AphChr02.t1383/AphChr37.t290/AphContig001509.t3/AphChr05.t611/AphChr03.t475/Aphmerge.10081.1/AphChr16.t994/Aphmerge.1184.1/ptg001347l_pilon_pilon.t1/Aphmerge.13970.1/AphChr14.t806/AphChr20.t1419/AphChr20.t911/AphChr24.t387/AphChr09.t776/AphChr29.t1133/Aphmerge.686.1/AphChr37.t1022/AphChr21.t714/AphChr20.t1228/AphChr17.t387/AphChr08.t1333/AphChr37.t197/AphChr45.t343/AphChr14.t320/AphChr13.t849/Aph…	130
Root	GO:0009625	response to insect	61/17096	107/43025	0.000222266	0.00268937	0.00210665	AphChr45.t511/Aphmerge.5816.1/AphChr45.t513/AphChr24.t638/Aphmerge.10835.1/AphChr20.t1217/AphChr06.t1189/AphChr15.t446/AphChr28.t1334/Aphmerge.463.1/AphChr46.t305/AphChr07.t709/AphChr49.t41/AphChr05.t1312/AphChr09.t641/AphChr13.t525/AphChr05.t534/AphChr45.t303/Aphmerge.461.1/AphChr30.t499/AphChr37.t798/AphChr30.t500/AphChr49.t40/AphChr37.t800/AphContig001347.t13/AphChr38.t465/AphChr46.t711/AphChr…	61
Root	GO:1900425	negative regulation of defense response to bacterium	61/17096	107/43025	0.000222266	0.00268937	0.00210665	AphChr19.t1184/Aphmerge.12686.1/Aphmerge.3607.1/AphChr43.t50/Aphmerge.9966.1/Aphmerge.11861.1/AphChr29.t1113/AphChr43.t1090/Aphmerge.17089.1/AphContig001376.t40/AphChr38.t647/Aphmerge.2674.1/Aphmerge.4136.1/AphChr01.t1723/AphChr48.t14/AphChr19.t1123/AphChr13.t544/AphChr15.t1281/AphChr38.t485/AphChr20.t1243/AphChr15.t419/AphChr38.t486/AphChr35.t143/AphChr11.t1489/AphChr16.t1051/AphChr45.t499/Aphme…	61
Root	GO:0031109	microtubule polymerization or depolymerization	71/17096	128/43025	0.000224835	0.0027092	0.00212218	AphChr39.t496/AphChr12.t1325/AphChr35.t462/Aphmerge.4798.1/Aphmerge.17163.1/AphChr15.t959/AphChr38.t405/AphChr10.t480/Aphmerge.12132.1/Aphmerge.13811.1/AphChr46.t451/AphChr20.t400/AphChr30.t1025/AphChr19.t442/AphChr27.t663/AphChr08.t791/AphChr31.t1005/AphChr28.t541/AphChr16.t1049/Aphmerge.7084.1/Aphmerge.617.1/AphChr37.t243/AphChr14.t631/AphChr31.t659/AphChr01.t2077/AphChr15.t350/AphChr45.t455/Ap…	71
Root	GO:0043562	cellular response to nitrogen levels	71/17096	128/43025	0.000224835	0.0027092	0.00212218	AphChr30.t1146/AphChr35.t485/Aphmerge.9773.1/AphChr17.t1399/Aphmerge.8685.2/Aphmerge.3311.2/AphChr15.t934/Aphmerge.1388.2/AphChr01.t1856/AphChr18.t366/AphChr47.t170/AphChr25.t281/AphChr30.t1141/Aphmerge.13197.1/AphChr12.t917/AphChr22.t751/AphChr21.t1059/AphChr12.t447/AphChr34.t715/AphChr04.t1309/AphChr47.t167/Aphmerge.7061.1/AphChr34.t757/AphChr05.t1110/AphChr26.t989/AphChr17.t1400/AphChr30.t263/…	71
Root	GO:0010928	regulation of auxin mediated signaling pathway	79/17096	145/43025	0.000225874	0.00271609	0.00212758	AphChr02.t532/AphChr37.t290/Aphmerge.13977.1/AphContig001509.t3/AphChr34.t793/AphChr09.t541/AphChr20.t299/AphChr05.t611/AphChr17.t993/AphChr16.t994/AphChr20.t740/AphChr15.t223/AphChr13.t427/AphChr03.t1149/Aphmerge.15021.1/Aphmerge.686.1/AphChr21.t714/AphChr38.t279/AphChr17.t772/AphChr02.t867/AphChr07.t1284/AphChr28.t1220/AphChr32.t1157/Aphmerge.18052.1/AphChr38.t368/Aphmerge.12671.1/AphChr26.t336…	79
Root	GO:0046785	microtubule polymerization	60/17096	105/43025	0.000228494	0.00274193	0.00214782	AphChr39.t496/AphChr12.t1325/AphChr35.t462/Aphmerge.4798.1/Aphmerge.17163.1/AphChr15.t959/AphChr38.t405/AphChr10.t480/Aphmerge.12132.1/Aphmerge.13811.1/AphChr46.t451/AphChr20.t400/AphChr30.t1025/AphChr27.t663/AphChr08.t791/AphChr31.t1005/AphChr28.t541/AphChr16.t1049/Aphmerge.7084.1/Aphmerge.617.1/AphChr37.t243/AphChr31.t659/AphChr01.t2077/AphChr15.t350/AphChr45.t455/AphChr18.t504/AphChr11.t1114/A…	60
Root	GO:0016843	amine-lyase activity	23/17096	32/43025	0.000231565	0.0027617	0.0021633	AphChr03.t1984/AphChr10.t66/AphChr03.t1983/AphChr18.t244/AphChr21.t1222/AphChr05.t1288/AphChr22.t1225/AphChr09.t910/AphChr12.t629/AphChr09.t909/AphChr29.t229/AphChr01.t1653/AphChr12.t630/AphChr10.t67/AphChr20.t104/AphContig000074.t35/AphChr33.t555/AphChr21.t1223/AphChr22.t687/AphChr34.t501/AphChr05.t1140/Aphmerge.6845.1/AphChr31.t950	23
Root	GO:0016844	strictosidine synthase activity	23/17096	32/43025	0.000231565	0.0027617	0.0021633	AphChr03.t1984/AphChr10.t66/AphChr03.t1983/AphChr18.t244/AphChr21.t1222/AphChr05.t1288/AphChr22.t1225/AphChr09.t910/AphChr12.t629/AphChr09.t909/AphChr29.t229/AphChr01.t1653/AphChr12.t630/AphChr10.t67/AphChr20.t104/AphContig000074.t35/AphChr33.t555/AphChr21.t1223/AphChr22.t687/AphChr34.t501/AphChr05.t1140/Aphmerge.6845.1/AphChr31.t950	23
Root	GO:1903793	positive regulation of anion transport	23/17096	32/43025	0.000231565	0.0027617	0.0021633	AphChr24.t556/AphChr04.t805/AphChr07.t602/AphChr19.t1094/AphChr10.t1033/AphChr35.t350/AphChr15.t1074/AphChr43.t657/AphChr12.t1571/AphChr42.t96/AphChr03.t1056/AphChr33.t323/AphChr11.t1282/AphChr09.t1156/AphChr19.t409/AphChr42.t574/AphChr30.t620/AphChr34.t322/AphChr31.t510/Aphmerge.19701.1/Aphmerge.3134.1/Aphmerge.16743.1/AphChr19.t1098	23
Root	GO:0043813	phosphatidylinositol-3,5-bisphosphate 5-phosphatase activity	30/17096	45/43025	0.000234279	0.00278835	0.00218418	AphChr37.t635/AphChr49.t174/AphChr02.t1671/AphChr26.t660/AphChr01.t546/Aphmerge.7212.1/AphChr31.t370/AphChr38.t803/AphChr12.t1406/AphChr17.t1299/AphChr13.t933/AphChr18.t1063/Aphmerge.16569.1/Aphmerge.16569.2/Aphmerge.19908.1/AphChr22.t408/AphChr17.t143/AphChr04.t500/AphChr04.t499/AphContig000070.t53/AphChr02.t184/Aphmerge.5156.1/ptg001353l_pilon_pilon.t30/AphChr31.t83/AphChr04.t1047/AphChr10.t977…	30
Root	GO:0046496	nicotinamide nucleotide metabolic process	123/17096	241/43025	0.000238596	0.00283394	0.00221989	AphChr27.t471/AphChr35.t503/AphChr29.t566/Aphmerge.5820.1/AphChr13.t1219/AphChr15.t918/Aphmerge.14298.1/Aphmerge.835.1/AphChr39.t71/Aphmerge.14606.1/Aphmerge.12637.1/Aphmerge.18947.1/Aphmerge.16621.1/AphChr24.t356/AphChr08.t608/AphChr28.t1312/Aphmerge.5251.1/AphChr07.t718/AphChr43.t445/Aphmerge.3638.1/AphChr42.t308/AphChr45.t297/Aphmerge.5677.1/AphChr15.t172/AphChr38.t164/Aphmerge.19862.1/AphChr4…	123
Root	GO:0010311	lateral root formation	108/17096	208/43025	0.000239976	0.00284453	0.00222819	AphChr43.t736/Aphmerge.13059.2/AphContig001349.t23/AphChr04.t512/AphChr01.t602/ptg001356l_pilon_pilon.t5/AphChr42.t14/Aphmerge.13059.3/AphChr04.t422/AphChr22.t1168/Aphmerge.13059.1/AphChr19.t317/AphChr29.t1182/AphChr04.t396/ptg001358l_pilon_pilon.t15/AphChr30.t261/AphChr45.t538/AphChr10.t16/AphChr03.t2041/AphChr35.t937/AphChr20.t930/AphChr03.t342/AphChr05.t1226/AphChr03.t949/Aphmerge.19620.2/AphC…	108
Root	GO:0006809	nitric oxide biosynthetic process	19/17096	25/43025	0.000252454	0.00296825	0.0023251	AphChr30.t10/AphChr17.t255/AphChr04.t176/AphContig001350.t26/AphChr17.t1420/AphChr18.t969/AphChr18.t931/AphChr29.t816/AphChr22.t505/AphChr02.t62/AphChr22.t556/AphChr02.t69/AphChr31.t328/AphChr22.t503/Aphmerge.19063.1/Aphmerge.6234.1/AphChr27.t797/AphChr18.t469/AphChr17.t125	19
Root	GO:0010313	phytochrome binding	19/17096	25/43025	0.000252454	0.00296825	0.0023251	Aphmerge.13977.1/AphChr38.t275/AphChr13.t340/AphChr15.t223/AphChr13.t427/AphChr45.t399/AphChr38.t368/AphChr30.t911/AphChr09.t415/Aphmerge.7250.1/AphChr34.t929/AphChr47.t409/AphChr04.t1207/AphChr18.t977/AphChr02.t1345/AphChr11.t1521/AphChr17.t407/AphChr18.t1481/AphChr12.t1329	19
Root	GO:1901334	lactone metabolic process	19/17096	25/43025	0.000252454	0.00296825	0.0023251	AphChr08.t1566/AphChr30.t45/AphChr04.t1277/AphChr29.t1370/AphChr05.t1402/AphChr21.t1327/AphContig001372.t5/AphChr31.t396/AphChr18.t417/ptg001382l_pilon_pilon.t15/AphChr04.t220/AphChr22.t1058/AphChr11.t1096/AphChr01.t670/AphChr23.t2/AphChr30.t952/AphChr12.t1288/AphChr17.t1206/AphChr37.t143	19
Root	GO:1901336	lactone biosynthetic process	19/17096	25/43025	0.000252454	0.00296825	0.0023251	AphChr08.t1566/AphChr30.t45/AphChr04.t1277/AphChr29.t1370/AphChr05.t1402/AphChr21.t1327/AphContig001372.t5/AphChr31.t396/AphChr18.t417/ptg001382l_pilon_pilon.t15/AphChr04.t220/AphChr22.t1058/AphChr11.t1096/AphChr01.t670/AphChr23.t2/AphChr30.t952/AphChr12.t1288/AphChr17.t1206/AphChr37.t143	19
Root	GO:0006696	ergosterol biosynthetic process	13/17096	15/43025	0.000257242	0.00298277	0.00233647	AphChr24.t364/Aphmerge.1122.1/AphChr32.t163/AphChr17.t1368/Aphmerge.7738.1/Aphmerge.16600.3/Aphmerge.5682.2/Aphmerge.7738.3/AphChr38.t769/AphChr13.t890/AphChr14.t1421/Aphmerge.16600.2/AphChr07.t374	13
Root	GO:0008204	ergosterol metabolic process	13/17096	15/43025	0.000257242	0.00298277	0.00233647	AphChr24.t364/Aphmerge.1122.1/AphChr32.t163/AphChr17.t1368/Aphmerge.7738.1/Aphmerge.16600.3/Aphmerge.5682.2/Aphmerge.7738.3/AphChr38.t769/AphChr13.t890/AphChr14.t1421/Aphmerge.16600.2/AphChr07.t374	13
Root	GO:0009820	alkaloid metabolic process	13/17096	15/43025	0.000257242	0.00298277	0.00233647	AphChr37.t214/AphChr25.t292/AphChr19.t625/AphChr28.t1418/AphChr43.t508/AphChr42.t213/AphChr17.t37/AphChr50.t102/AphChr22.t191/AphChr25.t291/AphChr11.t1187/AphChr28.t444/AphChr28.t1417	13
Root	GO:0044108	cellular alcohol biosynthetic process	13/17096	15/43025	0.000257242	0.00298277	0.00233647	AphChr24.t364/Aphmerge.1122.1/AphChr32.t163/AphChr17.t1368/Aphmerge.7738.1/Aphmerge.16600.3/Aphmerge.5682.2/Aphmerge.7738.3/AphChr38.t769/AphChr13.t890/AphChr14.t1421/Aphmerge.16600.2/AphChr07.t374	13
Root	GO:0080032	methyl jasmonate esterase activity	13/17096	15/43025	0.000257242	0.00298277	0.00233647	AphChr01.t585/Aphmerge.17697.1/AphChr01.t583/AphChr42.t473/AphChr43.t263/AphChr19.t983/AphChr20.t856/AphContig000045.t8/AphChr43.t262/AphChr43.t261/AphChr42.t475/AphChr42.t474/AphChr12.t1370	13
Root	GO:0097384	cellular lipid biosynthetic process	13/17096	15/43025	0.000257242	0.00298277	0.00233647	AphChr24.t364/Aphmerge.1122.1/AphChr32.t163/AphChr17.t1368/Aphmerge.7738.1/Aphmerge.16600.3/Aphmerge.5682.2/Aphmerge.7738.3/AphChr38.t769/AphChr13.t890/AphChr14.t1421/Aphmerge.16600.2/AphChr07.t374	13
Root	GO:0034284	response to monosaccharide	135/17096	268/43025	0.000257688	0.00298277	0.00233647	AphChr35.t503/Aphmerge.4989.1/Aphmerge.15053.1/AphChr30.t922/AphChr15.t918/Aphmerge.14298.1/Aphmerge.18085.1/AphChr03.t1821/AphChr30.t521/AphChr03.t1390/Aphmerge.8930.1/AphChr07.t311/AphChr26.t283/AphChr20.t545/Aphmerge.7910.1/Aphmerge.7663.1/AphChr05.t1178/AphChr10.t689/AphChr31.t44/AphChr21.t1118/Aphmerge.18865.2/AphChr08.t1226/AphChr17.t1011/AphChr04.t1234/AphContig001371.t29/AphChr11.t1761/Ap…	135
Root	GO:0006165	nucleoside diphosphate phosphorylation	67/17096	120/43025	0.000258302	0.00298277	0.00233647	AphChr27.t471/AphChr35.t503/AphChr29.t566/Aphmerge.5820.1/AphChr15.t918/Aphmerge.14298.1/Aphmerge.835.1/Aphmerge.14606.1/Aphmerge.12637.1/Aphmerge.18947.1/Aphmerge.16621.1/AphChr24.t356/AphChr08.t608/AphChr28.t1312/AphChr07.t718/Aphmerge.3638.1/Aphmerge.5677.1/Aphmerge.19862.1/AphChr40.t413/AphChr41.t71/AphChr32.t952/Aphmerge.8715.1/AphChr17.t1151/AphChr26.t1271/AphChr02.t82/AphChr34.t761/AphChr1…	67
Root	GO:0048640	negative regulation of developmental growth	67/17096	120/43025	0.000258302	0.00298277	0.00233647	Aphmerge.4798.1/Aphmerge.17163.1/AphChr10.t480/AphChr05.t669/AphChr12.t968/AphChr20.t400/Aphmerge.2094.2/Aphmerge.10313.1/AphChr28.t637/Aphmerge.13124.1/AphChr08.t1105/AphChr34.t410/AphChr36.t416/AphChr01.t474/AphChr25.t487/AphChr36.t450/AphChr24.t530/AphChr38.t134/AphChr16.t1138/AphChr07.t566/Aphmerge.10313.2/AphChr33.t424/AphChr23.t299/AphChr25.t498/AphChr12.t1047/AphChr12.t1477/AphChr34.t411/A…	67
Root	GO:0009922	fatty acid elongase activity	32/17096	49/43025	0.000260548	0.00299682	0.00234748	AphChr51.t317/Aphmerge.18204.1/AphContig001370.t1/AphChr20.t1210/AphChr28.t436/AphChr34.t716/AphChr30.t303/AphChr25.t279/AphChr03.t669/AphChr47.t471/AphChr09.t623/AphChr29.t1085/Aphmerge.3242.1/AphChr09.t624/AphChr30.t854/Aphmerge.15155.1/AphChr28.t1390/Aphmerge.10463.1/AphChr01.t925/AphChr29.t1036/ptg001401l_pilon_pilon.t4/AphChr04.t1122/Aphmerge.6020.1/AphChr23.t234/Aphmerge.15691.1/Aphmerge.56…	32
Root	GO:0010623	programmed cell death involved in cell development	32/17096	49/43025	0.000260548	0.00299682	0.00234748	AphChr30.t922/AphChr07.t311/AphChr04.t1234/AphContig001371.t29/AphChr16.t860/AphChr22.t751/ptg001335l_pilon_pilon.t2/AphChr21.t1375/AphChr47.t193/AphChr37.t420/AphChr31.t759/AphChr01.t556/AphChr24.t268/AphChr11.t972/AphChr12.t1079/AphChr12.t1394/AphChr26.t989/AphChr13.t274/AphChr09.t384/AphChr28.t1237/AphChr47.t399/AphChr51.t159/AphChr30.t1128/AphChr01.t930/Aphmerge.10665.1/AphChr24.t298/AphChr21…	32
Root	GO:0006012	galactose metabolic process	24/17096	34/43025	0.00026466	0.00303811	0.00237982	Aphmerge.15540.1/AphChr13.t391/AphChr02.t498/AphChr38.t334/AphChr31.t464/Aphmerge.7304.1/AphChr38.t332/AphChr11.t1427/AphChr12.t785/AphChr03.t1143/AphChr45.t361/AphChr50.t187/AphChr22.t284/AphChr24.t102/AphChr31.t210/AphChr17.t1019/AphChr11.t1337/Aphmerge.16302.1/AphChr20.t743/AphChr02.t851/AphChr38.t333/AphChr11.t1605/AphChr10.t949/Aphmerge.11916.2	24
Root	GO:0034764	positive regulation of transmembrane transport	33/17096	51/43025	0.00027145	0.00310992	0.00243607	AphChr24.t556/AphChr04.t805/AphChr07.t602/AphChr10.t1033/AphChr02.t761/AphChr35.t350/AphChr15.t1074/AphChr17.t855/AphChr43.t657/AphChr42.t96/AphChr03.t1056/AphChr22.t66/AphChr33.t323/AphChr09.t1156/AphChr19.t409/AphChr30.t620/AphChr34.t322/AphChr16.t199/AphChr31.t247/AphChr48.t197/Aphmerge.7278.1/AphChr11.t1559/AphChr41.t354/AphChr40.t133/AphChr17.t374/AphChr02.t1400/Aphmerge.19701.1/AphChr31.t28…	33
Root	GO:0052543	callose deposition in cell wall	81/17096	150/43025	0.000278181	0.00318077	0.00249158	AphChr38.t759/AphChr27.t251/AphChr16.t527/AphChr19.t467/Aphmerge.1680.1/AphChr04.t188/AphChr08.t1187/AphChr34.t292/AphChr06.t1189/AphChr28.t1334/AphChr29.t989/AphChr46.t305/AphChr49.t41/AphChr17.t431/AphChr47.t378/AphChr04.t1261/AphChr37.t581/AphChr03.t640/AphChr30.t941/AphChr09.t491/AphChr30.t499/AphChr04.t1357/AphChr49.t234/AphChr37.t798/AphChr30.t500/AphChr49.t40/AphChr37.t800/AphChr05.t643/Ap…	81
Root	GO:0010088	phloem development	34/17096	53/43025	0.000280884	0.00320538	0.00251085	AphChr07.t1067/AphContig000040.t50/AphChr18.t306/Aphmerge.9252.1/AphChr22.t1165/AphChr06.t332/Aphmerge.7752.1/AphChr13.t1405/AphChr38.t796/Aphmerge.18752.1/AphChr39.t259/AphChr12.t267/AphChr34.t981/AphChr28.t1385/AphChr07.t1166/Aphmerge.7751.1/AphChr28.t1243/AphChr24.t886/AphChr01.t1766/AphChr26.t398/AphChr02.t94/AphChr09.t373/AphChr18.t326/AphChr13.t834/Aphmerge.7718.1/AphChr28.t1202/AphChr44.t3…	34
Root	GO:0070008	serine-type exopeptidase activity	50/17096	85/43025	0.00028672	0.00326558	0.00255801	AphChr05.t339/AphChr06.t1037/AphContig001331.t6/AphChr14.t750/AphChr04.t1527/AphChr03.t811/AphChr29.t944/AphChr08.t1129/AphChr32.t631/AphChr43.t467/AphChr18.t236/AphChr32.t798/AphChr21.t520/AphChr10.t1293/AphChr14.t551/AphChr20.t1074/AphChr42.t294/AphChr16.t1213/AphChr28.t692/AphChr19.t739/AphChr30.t1102/ptg000070l_pilon_pilon.t50/AphChr29.t788/AphChr34.t532/AphChr03.t1954/AphChr29.t176/Aphmerge.…	50
Root	GO:0050691	regulation of defense response to virus by host	35/17096	55/43025	0.000288893	0.0032775	0.00256734	AphChr37.t117/AphChr26.t1138/AphChr11.t1545/AphChr03.t530/AphChr12.t1569/AphChr31.t259/AphChr02.t467/AphChr20.t1357/Aphmerge.1922.2/Aphmerge.11521.1/AphChr16.t1221/Aphmerge.5351.2/AphChr29.t599/Aphmerge.7233.1/Aphmerge.5351.1/AphChr06.t1251/AphChr13.t455/AphChr31.t315/AphChr19.t1099/AphChr20.t1355/AphContig000049.t176/AphChr12.t1572/AphChr14.t1167/AphChr28.t307/AphChr43.t142/AphChr08.t703/AphChr4…	35
Root	GO:1903409	reactive oxygen species biosynthetic process	35/17096	55/43025	0.000288893	0.0032775	0.00256734	AphChr30.t10/AphChr17.t255/AphChr04.t176/AphContig001350.t26/AphChr02.t405/AphChr17.t1420/AphChr28.t1334/AphChr17.t437/AphChr17.t439/AphChr18.t969/AphChr02.t1309/AphChr32.t676/AphChr18.t931/AphChr25.t275/AphChr34.t351/AphChr29.t816/AphChr22.t505/AphChr02.t62/AphChr22.t556/AphChr02.t440/AphChr02.t69/AphChr28.t432/AphChr31.t328/AphChr22.t503/Aphmerge.19063.1/Aphmerge.6234.1/AphChr27.t797/AphChr09.t…	35
Root	GO:0009937	regulation of gibberellic acid mediated signaling pathway	49/17096	83/43025	0.000291432	0.00329346	0.00257985	AphChr38.t373/AphChr03.t635/Aphmerge.9966.1/Aphmerge.11861.1/AphChr18.t1144/AphChr13.t654/AphContig001376.t40/AphChr24.t681/AphChr15.t1281/AphChr20.t1243/AphChr31.t717/AphChr34.t1119/AphChr35.t143/AphChr16.t1051/AphChr20.t211/AphChr37.t363/Aphmerge.12171.1/AphChr19.t888/ptg000045l_pilon_pilon.t96/Aphmerge.17187.1/AphChr15.t500/AphChr35.t911/AphChr42.t391/Aphmerge.9210.1/AphChr11.t968/AphChr16.t40…	49
Root	GO:2000034	regulation of seed maturation	49/17096	83/43025	0.000291432	0.00329346	0.00257985	Aphmerge.4989.1/Aphmerge.15053.1/Aphmerge.18085.1/AphChr03.t1390/AphChr26.t283/AphChr20.t545/AphChr05.t1178/AphChr10.t689/AphChr21.t1118/AphChr03.t635/Aphmerge.7054.1/AphChr45.t452/AphChr45.t573/AphChr16.t232/AphChr06.t261/AphChr38.t766/AphChr34.t1119/AphChr34.t252/AphChr20.t211/AphChr01.t1127/AphChr23.t446/AphChr38.t669/AphChr13.t732/AphChr27.t128/AphChr08.t248/AphChr13.t881/AphChr18.t1614/AphCh…	49
Root	GO:0034605	cellular response to heat	63/17096	112/43025	0.000294758	0.00330416	0.00258823	AphChr18.t958/Aphmerge.1409.1/AphChr22.t437/Aphmerge.10075.1/Aphmerge.14269.1/AphChr35.t434/Aphmerge.4076.1/AphChr29.t873/AphChr06.t1211/AphChr11.t1203/AphChr08.t1032/Aphmerge.16144.1/AphChr17.t898/AphChr26.t1104/AphChr02.t687/AphChr38.t92/Aphmerge.18409.1/AphChr13.t161/AphChr41.t6/AphChr14.t143/AphChr42.t508/AphChr19.t1094/AphChr43.t224/AphChr28.t653/AphChr12.t1571/AphChr27.t880/AphChr11.t1282/A…	63
Root	GO:0016408	C-acyltransferase activity	36/17096	57/43025	0.000295532	0.00330416	0.00258823	AphChr02.t1383/AphChr48.t262/AphChr02.t1235/AphChr03.t475/AphChr02.t1063/AphChr20.t1419/AphChr20.t911/AphChr17.t889/AphChr17.t387/AphChr14.t320/AphChr21.t1351/AphChr06.t1497/AphChr41.t304/AphChr22.t171/AphChr40.t175/AphChr42.t299/AphChr05.t747/AphChr25.t347/AphChr17.t491/AphChr05.t1433/AphChr10.t1126/AphChr05.t674/AphChr22.t963/AphChr26.t170/AphChr21.t808/AphChr03.t353/AphChr28.t787/AphChr20.t909…	36
Root	GO:0048574	long-day photoperiodism, flowering	98/17096	187/43025	0.00029557	0.00330416	0.00258823	AphChr26.t1157/AphChr06.t1265/Aphmerge.4363.1/AphChr03.t829/Aphmerge.7709.1/Aphmerge.17646.1/AphChr18.t658/AphChr46.t222/AphChr10.t1274/AphChr07.t474/Aphmerge.10739.1/AphChr22.t846/AphChr37.t638/AphChr05.t357/AphChr19.t256/AphChr01.t1189/AphChr32.t87/AphChr49.t171/AphContig000049.t171/Aphmerge.7981.1/Aphmerge.422.1/AphChr38.t1099/Aphmerge.6997.1/AphChr34.t260/AphChr01.t2144/AphChr17.t772/AphChr23…	98
Root	GO:0080050	regulation of seed development	98/17096	187/43025	0.00029557	0.00330416	0.00258823	Aphmerge.4989.1/Aphmerge.15053.1/Aphmerge.18085.1/AphChr30.t720/Aphmerge.13977.1/Aphmerge.189.1/AphChr03.t1390/AphChr04.t931/AphContig001345.t4/AphChr26.t283/AphChr20.t545/AphChr05.t1178/AphChr07.t474/AphChr10.t689/Aphmerge.10739.1/AphChr21.t1118/AphChr03.t635/Aphmerge.7054.1/Aphmerge.187.1/AphChr01.t1189/AphChr45.t452/AphChr15.t223/AphChr13.t427/AphChr45.t573/AphChr16.t232/Aphmerge.8960.1/AphChr…	98
Root	GO:0009815	1-aminocyclopropane-1-carboxylate oxidase activity	11/17096	12/43025	0.00029692	0.00330416	0.00258823	AphChr30.t671/AphChr14.t630/AphChr14.t631/AphChr33.t40/AphChr09.t1466/Aphmerge.13224.1/AphChr34.t133/AphContig001348.t10/AphChr04.t866/AphChr16.t1281/AphChr32.t723	11
Root	GO:0010282	senescence-associated vacuole	11/17096	12/43025	0.00029692	0.00330416	0.00258823	AphChr30.t922/AphChr07.t311/AphChr04.t1234/AphContig001371.t29/AphChr47.t399/Aphmerge.10665.1/AphChr24.t298/AphChr21.t640/AphChr05.t515/AphChr05.t514/AphChr43.t821	11
Root	GO:0060774	auxin mediated signaling pathway involved in phyllotactic patterning	11/17096	12/43025	0.00029692	0.00330416	0.00258823	AphChr42.t479/AphChr01.t481/AphChr43.t254/AphChr19.t992/AphChr38.t257/AphChr13.t320/AphChr12.t1469/AphChr13.t195/AphChr38.t126/AphChr11.t1185/AphChr31.t599	11
Root	GO:0061760	antifungal innate immune response	11/17096	12/43025	0.00029692	0.00330416	0.00258823	AphChr16.t540/AphChr37.t653/AphChr49.t157/AphChr29.t283/Aphmerge.5085.1/AphChr28.t978/Aphmerge.11234.1/AphChr06.t448/AphChr26.t493/AphChr22.t1115/AphChr18.t369	11
Root	GO:0019318	hexose metabolic process	86/17096	161/43025	0.000297754	0.00330711	0.00259054	AphChr27.t471/AphChr29.t566/AphChr43.t627/Aphmerge.15280.1/Aphmerge.14606.1/Aphmerge.15540.1/AphChr11.t727/Aphmerge.16621.1/AphChr08.t608/AphChr28.t1312/Aphmerge.3446.1/AphChr13.t391/AphChr02.t498/AphChr38.t334/Aphmerge.3638.1/AphChr31.t464/Aphmerge.970.1/AphChr42.t129/Aphmerge.7304.1/AphChr38.t332/AphChr38.t313/AphChr24.t1005/AphChr11.t1427/AphChr12.t785/AphChr02.t82/AphChr34.t761/AphChr12.t242/…	86
Root	GO:0031057	negative regulation of histone modification	37/17096	59/43025	0.000300869	0.00333534	0.00261266	Aphmerge.9966.1/Aphmerge.11861.1/AphChr05.t1489/AphContig001376.t40/AphChr21.t1409/Aphmerge.13229.1/AphChr15.t1281/AphChr09.t445/AphChr20.t1243/AphChr35.t143/AphChr03.t1342/AphChr51.t149/AphChr16.t1051/AphChr10.t740/Aphmerge.9210.1/AphChr16.t407/AphChr49.t75/AphChr17.t1359/AphChr02.t128/AphChr09.t803/AphChr17.t1045/AphChr22.t425/AphChr28.t1227/AphChr37.t37/AphChr02.t163/AphChr12.t1065/Aphmerge.68…	37
Root	GO:0009690	cytokinin metabolic process	46/17096	77/43025	0.000303118	0.00335389	0.00262718	AphChr29.t1035/AphChr30.t460/AphChr20.t1207/Aphmerge.6344.1/AphChr28.t1334/AphChr29.t878/AphChr22.t83/AphChr08.t1241/AphChr28.t401/AphChr20.t774/AphChr10.t984/AphChr24.t939/AphChr03.t1105/AphChr08.t1337/AphChr25.t232/Aphmerge.14345.1/AphChr08.t1038/AphChr45.t682/AphChr04.t619/AphChr03.t672/AphChr34.t439/AphChr29.t1141/AphChr03.t620/AphChr29.t1140/Aphmerge.15522.2/AphChr08.t1338/AphContig001355.t2…	46
Root	GO:0015696	GO:0015696	38/17096	61/43025	0.000304977	0.00336805	0.00263828	AphChr17.t1399/AphChr24.t604/AphChr07.t663/AphChr38.t749/AphChr19.t653/AphChr38.t748/AphChr13.t1405/AphChr17.t1225/AphChr46.t713/AphChr44.t485/AphChr39.t259/AphChr13.t861/AphChr09.t372/AphChr42.t106/AphChr09.t1403/AphChr37.t351/AphChr32.t224/AphChr33.t104/AphChr45.t653/AphChr16.t932/AphChr02.t276/AphChr17.t1411/AphChr31.t98/AphChr35.t733/AphChr39.t102/AphChr19.t431/AphChr45.t673/AphChr13.t1251/Ap…	38
Root	GO:0010065	primary meristem tissue development	39/17096	63/43025	0.000307934	0.00337587	0.0026444	Aphmerge.18567.1/AphChr16.t618/AphChr06.t318/AphChr17.t444/AphChr22.t1013/AphChr45.t480/Aphmerge.2100.1/AphChr26.t1438/AphContig001371.t15/AphChr02.t1671/AphChr04.t1222/AphChr13.t1405/AphChr06.t1560/AphChr26.t660/Aphmerge.17266.1/Aphmerge.1276.1/AphChr39.t259/Aphmerge.7212.1/AphChr31.t370/AphChr31.t452/AphChr17.t143/AphChr08.t1557/AphChr44.t366/AphChr18.t1659/AphChr29.t1359/AphChr14.t1296/AphChr4…	39
Root	GO:0046323	glucose import	39/17096	63/43025	0.000307934	0.00337587	0.0026444	AphChr43.t736/AphChr18.t437/AphChr05.t270/Aphmerge.8575.1/AphChr42.t14/AphChr19.t317/AphChr26.t698/AphChr30.t625/AphChr10.t206/AphChr20.t220/Aphmerge.1864.1/AphChr03.t1860/AphChr32.t1098/AphChr06.t699/AphChr26.t1096/AphChr22.t558/AphChr04.t813/Aphmerge.1864.3/AphContig000045.t53/Aphmerge.1864.2/AphChr16.t1061/AphChr24.t373/AphChr37.t236/AphChr05.t1346/Aphmerge.2090.1/AphChr21.t1274/AphChr32.t995/…	39
Root	GO:0051051	negative regulation of transport	39/17096	63/43025	0.000307934	0.00337587	0.0026444	AphChr03.t635/AphChr25.t833/AphChr11.t1545/AphChr38.t313/Aphmerge.1862.1/AphChr03.t1817/AphChr31.t259/AphChr37.t242/AphChr02.t761/AphChr45.t377/Aphmerge.8384.2/AphChr17.t855/AphChr35.t111/AphChr22.t66/AphChr15.t256/AphChr34.t1076/Aphmerge.2904.1/Aphmerge.6604.1/Aphmerge.19742.1/AphChr15.t1314/Aphmerge.8581.1/AphChr19.t770/AphChr16.t1050/AphChr36.t88/AphChr24.t122/AphChr16.t1152/AphChr07.t140/AphC…	39
Root	GO:1901659	glycosyl compound biosynthetic process	144/17096	289/43025	0.000308005	0.00337587	0.0026444	AphChr30.t321/AphChr12.t380/AphChr22.t746/AphChr28.t1085/AphChr21.t344/AphContig001370.t15/AphChr04.t471/AphChr06.t1189/AphChr13.t823/AphChr14.t401/AphChr31.t363/AphChr12.t212/AphChr21.t612/AphChr16.t925/AphChr17.t1151/AphChr46.t305/AphChr22.t1176/AphChr46.t372/AphChr37.t358/AphChr38.t491/AphChr19.t1127/AphChr49.t41/AphChr05.t476/AphChr12.t213/AphChr35.t379/AphChr15.t1047/AphChr20.t352/AphChr43.t…	144
Root	GO:0004620	phospholipase activity	85/17096	159/43025	0.000310683	0.00339082	0.00265611	AphChr13.t255/AphChr01.t602/AphChr11.t1573/AphChr02.t533/AphChr17.t992/Aphmerge.11932.1/AphChr11.t1403/Aphmerge.18299.2/AphChr20.t158/AphChr30.t426/AphChr03.t1925/Aphmerge.12726.1/AphChr08.t1393/AphChr25.t213/AphChr30.t253/AphChr10.t129/Aphmerge.19282.1/AphChr12.t917/AphChr09.t1261/AphContig001349.t13/AphChr04.t412/AphChr27.t38/AphChr08.t150/AphChr08.t1476/ptg001391l_pilon_pilon.t6/AphChr34.t1153…	85
Root	GO:0010529	negative regulation of transposition	20/17096	27/43025	0.000311117	0.00339082	0.00265611	Aphmerge.9966.1/Aphmerge.11861.1/AphContig001376.t40/AphChr15.t1281/AphChr20.t1243/AphChr35.t143/AphChr16.t1051/AphChr37.t407/AphChr32.t527/Aphmerge.9210.1/AphChr16.t407/AphChr49.t75/AphChr43.t549/AphChr37.t84/AphChr22.t425/Aphmerge.9579.3/AphChr42.t252/Aphmerge.1773.1/AphChr02.t163/AphChr38.t800	20
Root	GO:0051131	chaperone-mediated protein complex assembly	20/17096	27/43025	0.000311117	0.00339082	0.00265611	AphChr18.t958/Aphmerge.19913.1/Aphmerge.13768.1/AphChr22.t437/Aphmerge.10075.1/AphChr12.t989/Aphmerge.4965.1/Aphmerge.11120.1/AphChr31.t709/Aphmerge.12748.1/AphChr18.t1034/Aphmerge.705.1/Aphmerge.13788.1/Aphmerge.707.1/Aphmerge.13784.1/AphChr11.t1036/AphChr22.t517/AphChr44.t108/AphChr44.t109/AphChr39.t558	20
Root	GO:0006779	porphyrin-containing compound biosynthetic process	107/17096	207/43025	0.000317996	0.00345932	0.00270977	Aphmerge.13977.1/Aphmerge.14002.1/AphChr06.t1481/AphChr08.t1432/AphChr06.t1143/Aphmerge.17370.1/AphChr16.t392/AphChr18.t432/AphChr15.t223/AphChr13.t427/AphChr03.t1052/AphChr46.t481/Aphmerge.17402.1/AphChr43.t524/AphChr31.t290/AphChr42.t228/AphChr38.t313/AphChr18.t212/AphChr22.t1183/AphChr45.t405/AphChr11.t1558/Aphmerge.2009.1/Aphmerge.11291.1/AphChr18.t1620/AphChr28.t1220/AphChr45.t377/AphChr31.t…	107
Root	GO:0033612	receptor serine/threonine kinase binding	60/17096	106/43025	0.000323697	0.00350991	0.0027494	AphChr12.t569/AphChr08.t1515/AphChr29.t1319/AphChr09.t249/AphChr22.t1090/AphChr15.t1093/AphChr01.t1716/AphChr35.t330/AphChr18.t387/AphChr25.t160/AphChr29.t873/Aphmerge.7459.1/AphChr08.t1032/AphChr05.t199/AphChr46.t481/AphChr42.t515/AphChr28.t759/AphChr13.t344/AphChr31.t925/Aphmerge.19352.2/Aphmerge.18280.1/AphChr28.t310/AphChr27.t880/AphChr31.t1111/Aphmerge.17185.2/AphChr10.t540/AphChr20.t713/Aph…	60
Root	GO:0009812	flavonoid metabolic process	189/17096	391/43025	0.000323853	0.00350991	0.0027494	AphChr02.t532/AphChr42.t339/Aphmerge.13977.1/AphChr19.t825/AphChr43.t408/Aphmerge.2365.1/AphChr07.t333/AphChr06.t1143/AphChr17.t993/AphChr12.t379/AphChr07.t208/AphChr15.t223/AphChr13.t427/AphChr32.t934/AphChr31.t299/AphChr14.t401/AphChr22.t811/AphChr21.t625/AphChr28.t1008/AphChr12.t212/Aphmerge.15477.1/AphChr25.t292/Aphmerge.4931.1/AphChr32.t71/AphChr04.t805/AphChr03.t1455/AphChr01.t1906/AphChr05…	189
Root	GO:0010029	regulation of seed germination	196/17096	407/43025	0.000326004	0.00352666	0.00276252	AphChr37.t458/Aphmerge.19913.1/AphChr17.t841/Aphmerge.13977.1/Aphmerge.13768.1/AphChr08.t783/Aphmerge.11800.1/AphChr43.t346/AphChr12.t989/AphChr03.t635/AphChr20.t927/AphChr49.t416/AphChr09.t593/AphChr15.t223/AphChr16.t813/AphChr20.t1029/Aphmerge.3540.1/AphChr13.t427/AphChr26.t969/Aphmerge.151.1/AphChr02.t1524/AphChr12.t1304/AphChr31.t299/AphChr01.t888/AphChr14.t531/AphChr06.t1069/AphChr18.t867/Ap…	196
Root	GO:0080043	quercetin 3-O-glucosyltransferase activity	77/17096	142/43025	0.000327186	0.00353288	0.00276739	AphContig001349.t6/AphChr43.t346/Aphmerge.1494.1/AphChr35.t202/AphChr24.t579/AphChr50.t116/AphChr14.t160/Aphmerge.18548.1/AphChr01.t888/AphChr20.t697/AphChr22.t205/AphChr18.t867/AphChr50.t255/AphChr17.t474/AphChr26.t856/AphChr07.t634/AphChr22.t628/AphChr28.t401/AphChr18.t1216/Aphmerge.15645.1/AphChr01.t890/AphChr08.t1342/AphChr32.t1181/AphChr16.t182/AphChr12.t992/Aphmerge.5424.1/AphChr08.t1337/Ap…	77
Root	GO:0009900	dehiscence	69/17096	125/43025	0.000330495	0.003562	0.0027902	Aphmerge.13977.1/AphChr24.t358/AphChr15.t1093/AphChr35.t330/AphChr07.t367/AphChr15.t223/AphChr13.t427/Aphmerge.7525.1/AphChr16.t216/AphChr03.t367/AphChr15.t1131/AphContig001370.t3/AphChr38.t368/AphChr37.t899/AphChr02.t291/AphChr09.t491/AphChr35.t292/AphChr20.t1528/AphChr30.t308/AphChr35.t656/AphChr04.t462/AphChr22.t920/AphChr11.t1564/AphChr22.t869/AphChr30.t911/AphChr16.t199/AphChr31.t247/AphChr4…	69
Root	GO:0072358	GO:0072358	59/17096	104/43025	0.000333566	0.00358845	0.00281092	Aphmerge.3795.1/AphChr17.t1094/AphChr16.t618/Aphmerge.18075.1/AphChr22.t1013/AphChr45.t480/AphChr29.t873/Aphmerge.2100.1/AphChr26.t1438/AphChr08.t1032/AphContig001371.t15/Aphmerge.13426.1/AphChr28.t1334/AphChr04.t1222/Aphmerge.7525.1/AphChr06.t1560/AphChr20.t930/Aphmerge.1276.1/AphChr03.t342/AphChr03.t949/AphChr01.t735/AphChr03.t367/AphChr10.t1147/Aphmerge.13973.1/AphChr10.t760/Aphmerge.15829.1/A…	59
Root	GO:0033014	tetrapyrrole biosynthetic process	110/17096	214/43025	0.000348715	0.00374451	0.00293317	Aphmerge.13977.1/Aphmerge.14002.1/AphChr06.t1481/AphChr08.t1432/AphChr06.t1143/Aphmerge.17370.1/AphChr16.t392/AphChr18.t432/AphChr15.t223/AphChr13.t427/AphChr03.t1052/AphChr46.t481/Aphmerge.17402.1/Aphmerge.4931.1/AphChr43.t524/AphChr31.t290/AphChr42.t228/AphChr38.t313/AphChr18.t212/AphChr22.t1183/AphChr45.t405/AphChr11.t1558/Aphmerge.2009.1/Aphmerge.11291.1/AphChr18.t1620/AphChr28.t1220/AphChr45…	110
Root	GO:0006749	glutathione metabolic process	57/17096	100/43025	0.000353508	0.00378898	0.002968	AphChr18.t393/AphChr38.t1007/AphChr44.t517/AphChr21.t1239/AphChr21.t1238/AphChr05.t1304/AphChr12.t435/AphChr22.t1080/AphChr26.t165/AphChr30.t1159/AphChr32.t215/AphChr13.t1145/AphChr44.t527/AphChr38.t944/AphChr44.t589/AphChr20.t502/AphChr44.t526/AphChr42.t480/AphChr38.t941/AphChr44.t525/AphChr19.t993/AphChr13.t1146/Aphmerge.6239.1/AphChr08.t990/AphChr47.t225/AphChr44.t588/AphChr36.t431/AphChr22.t2…	57
Root	GO:0015144	carbohydrate transmembrane transporter activity	75/17096	138/43025	0.000354481	0.00379243	0.0029707	AphChr43.t736/AphChr18.t437/AphChr05.t270/AphChr16.t1226/AphChr37.t111/AphChr37.t851/Aphmerge.8575.1/AphChr42.t14/AphChr46.t251/AphChr19.t317/AphChr26.t698/AphChr30.t378/AphChr30.t625/AphChr10.t206/AphChr20.t220/Aphmerge.1864.1/AphChr03.t1860/AphChr09.t1421/AphChr32.t1098/AphChr06.t699/AphChr22.t468/AphChr30.t185/AphChr26.t1096/AphChr14.t116/AphChr22.t558/AphChr09.t491/AphChr04.t813/AphChr34.t408…	75
Root	GO:0010112	regulation of systemic acquired resistance	67/17096	121/43025	0.000355457	0.00379589	0.00297341	AphChr24.t1178/Aphmerge.12686.1/AphChr18.t393/AphChr05.t357/AphChr09.t483/Aphmerge.9008.1/AphChr38.t647/Aphmerge.4136.1/AphChr04.t805/AphChr07.t745/AphChr48.t14/AphChr24.t660/AphChr37.t774/AphChr49.t41/AphChr13.t544/AphChr35.t350/AphChr38.t485/AphChr15.t1074/Aphmerge.14391.1/Aphmerge.5433.1/AphChr15.t419/AphChr30.t499/AphChr38.t486/AphChr37.t798/AphChr30.t500/AphChr49.t40/AphChr37.t800/AphContig0…	67
Root	GO:0022898	regulation of transmembrane transporter activity	56/17096	98/43025	0.000363528	0.00386083	0.00302428	AphChr03.t635/Aphmerge.3540.1/AphChr15.t1168/AphChr25.t833/AphChr24.t556/AphChr04.t805/AphChr07.t602/AphChr43.t265/Aphmerge.1862.1/AphChr10.t1033/AphChr37.t242/AphChr02.t761/AphChr35.t350/AphChr15.t1074/Aphmerge.8384.2/AphChr17.t855/AphChr43.t657/AphChr42.t96/AphChr03.t1056/AphChr22.t66/AphChr33.t323/AphChr05.t643/AphChr09.t1156/AphChr19.t409/AphChr30.t620/AphChr34.t322/AphChr34.t1076/Aphmerge.66…	56
Root	GO:0032409	regulation of transporter activity	56/17096	98/43025	0.000363528	0.00386083	0.00302428	AphChr03.t635/Aphmerge.3540.1/AphChr15.t1168/AphChr25.t833/AphChr24.t556/AphChr04.t805/AphChr07.t602/AphChr43.t265/Aphmerge.1862.1/AphChr10.t1033/AphChr37.t242/AphChr02.t761/AphChr35.t350/AphChr15.t1074/Aphmerge.8384.2/AphChr17.t855/AphChr43.t657/AphChr42.t96/AphChr03.t1056/AphChr22.t66/AphChr33.t323/AphChr05.t643/AphChr09.t1156/AphChr19.t409/AphChr30.t620/AphChr34.t322/AphChr34.t1076/Aphmerge.66…	56
Root	GO:0032412	regulation of ion transmembrane transporter activity	56/17096	98/43025	0.000363528	0.00386083	0.00302428	AphChr03.t635/Aphmerge.3540.1/AphChr15.t1168/AphChr25.t833/AphChr24.t556/AphChr04.t805/AphChr07.t602/AphChr43.t265/Aphmerge.1862.1/AphChr10.t1033/AphChr37.t242/AphChr02.t761/AphChr35.t350/AphChr15.t1074/Aphmerge.8384.2/AphChr17.t855/AphChr43.t657/AphChr42.t96/AphChr03.t1056/AphChr22.t66/AphChr33.t323/AphChr05.t643/AphChr09.t1156/AphChr19.t409/AphChr30.t620/AphChr34.t322/AphChr34.t1076/Aphmerge.66…	56
Root	GO:0006096	glycolytic process	66/17096	119/43025	0.000368448	0.00389885	0.00305406	AphChr27.t471/AphChr35.t503/AphChr29.t566/Aphmerge.5820.1/AphChr15.t918/Aphmerge.14298.1/Aphmerge.835.1/Aphmerge.14606.1/Aphmerge.12637.1/Aphmerge.18947.1/Aphmerge.16621.1/AphChr24.t356/AphChr08.t608/AphChr28.t1312/AphChr07.t718/Aphmerge.3638.1/Aphmerge.5677.1/Aphmerge.19862.1/AphChr40.t413/AphChr41.t71/AphChr32.t952/Aphmerge.8715.1/AphChr26.t1271/AphChr02.t82/AphChr34.t761/AphChr17.t1406/AphChr4…	66
Root	GO:0006757	ATP generation from ADP	66/17096	119/43025	0.000368448	0.00389885	0.00305406	AphChr27.t471/AphChr35.t503/AphChr29.t566/Aphmerge.5820.1/AphChr15.t918/Aphmerge.14298.1/Aphmerge.835.1/Aphmerge.14606.1/Aphmerge.12637.1/Aphmerge.18947.1/Aphmerge.16621.1/AphChr24.t356/AphChr08.t608/AphChr28.t1312/AphChr07.t718/Aphmerge.3638.1/Aphmerge.5677.1/Aphmerge.19862.1/AphChr40.t413/AphChr41.t71/AphChr32.t952/Aphmerge.8715.1/AphChr26.t1271/AphChr02.t82/AphChr34.t761/AphChr17.t1406/AphChr4…	66
Root	GO:0006928	GO:0006928	140/17096	281/43025	0.000371535	0.00392438	0.00307406	AphChr24.t367/AphChr24.t571/AphChr13.t693/AphChr39.t366/AphChr24.t353/AphChr03.t1379/Aphmerge.210.1/AphChr04.t700/AphChr10.t708/AphChr07.t470/Aphmerge.17236.2/AphChr09.t453/AphChr38.t634/AphChr07.t377/AphChr07.t625/AphChr12.t156/AphChr07.t363/AphChr35.t512/AphChr11.t1640/AphChr31.t167/AphChr44.t291/Aphmerge.16935.1/AphChr07.t1441/AphChr36.t97/Aphmerge.2808.1/AphChr13.t1134/AphChr08.t1055/AphChr39…	140
Root	GO:0016628	oxidoreductase activity, acting on the CH-CH group of donors, NAD or NADP as acceptor	55/17096	96/43025	0.000373539	0.0039384	0.00308504	AphChr15.t1001/AphChr13.t174/AphChr35.t422/Aphmerge.8887.1/AphChr43.t524/AphChr31.t290/AphChr21.t293/AphChr42.t228/AphChr14.t262/AphChr26.t851/AphChr05.t50/Aphmerge.12292.1/AphChr22.t624/AphChr32.t1073/AphChr18.t1620/AphChr32.t1072/Aphmerge.10131.1/AphChr38.t103/AphChr17.t513/AphChr44.t354/AphChr29.t1085/AphChr18.t994/AphChr18.t871/AphChr18.t993/AphChr21.t1379/AphChr18.t870/AphChr48.t85/AphChr18.…	55
Root	GO:0080165	callose deposition in phloem sieve plate	17/17096	22/43025	0.000387848	0.00408187	0.00319743	Aphmerge.4989.1/Aphmerge.15053.1/Aphmerge.18085.1/AphChr03.t1390/AphChr26.t283/AphChr20.t545/AphChr05.t1178/AphChr10.t689/AphChr21.t1118/AphChr32.t736/AphChr38.t766/AphChr42.t337/AphChr43.t411/AphChr19.t822/AphChr13.t881/AphChr14.t617/AphChr34.t1106	17
Root	GO:0015297	antiporter activity	191/17096	397/43025	0.000409043	0.00429332	0.00336306	AphChr23.t175/AphChr01.t526/Aphmerge.223.1/Aphmerge.15715.1/AphChr13.t1291/AphChr31.t192/AphChr01.t467/AphChr02.t171/AphChr19.t1262/Aphmerge.1184.1/AphChr01.t860/AphChr35.t166/AphChr17.t1316/AphChr38.t1076/AphChr43.t169/AphChr29.t507/AphContig001350.t6/AphChr31.t871/AphChr30.t585/AphChr19.t1005/Aphmerge.7118.1/AphChr03.t1429/AphChr12.t1121/Aphmerge.1143.1/Aphmerge.18203.1/AphChr12.t767/AphChr04.t…	191
Root	GO:0055028	cortical microtubule	63/17096	113/43025	0.000409414	0.00429332	0.00336306	AphChr39.t496/AphChr15.t1093/AphChr35.t330/AphChr22.t1168/Aphmerge.13811.1/Aphmerge.2094.2/Aphmerge.10313.1/Aphmerge.16935.1/AphChr10.t16/AphChr03.t2041/AphChr31.t1005/AphChr28.t541/AphChr46.t316/Aphmerge.617.1/AphChr01.t2077/AphChr35.t326/Aphmerge.10313.2/AphChr45.t585/AphChr18.t504/AphChr38.t128/AphChr19.t231/AphChr44.t167/AphChr13.t196/AphContig001478.t2/ptg001505l_pilon_pilon.t3/AphChr04.t260…	63
Root	GO:0015809	GO:0015809	14/17096	17/43025	0.000415152	0.00434565	0.00340406	AphChr45.t442/Aphmerge.1255.1/AphChr13.t459/AphChr51.t349/AphChr12.t849/AphChr42.t106/AphChr23.t627/AphChr15.t337/AphChr28.t445/Aphmerge.2692.1/AphChr28.t1415/AphChr19.t431/AphChr06.t264/AphChr26.t347	14
Root	GO:0032886	regulation of microtubule-based process	50/17096	86/43025	0.000422049	0.00440993	0.0034544	AphChr39.t496/Aphmerge.4798.1/Aphmerge.17163.1/AphChr15.t1093/Aphmerge.6498.1/AphChr35.t330/AphChr10.t480/Aphmerge.13811.1/AphChr20.t400/AphChr11.t1640/AphChr31.t167/AphChr24.t809/AphChr31.t1005/AphChr28.t541/AphChr07.t972/AphChr28.t806/AphChr25.t706/AphChr13.t579/AphChr19.t231/AphChr44.t167/AphChr04.t260/AphContig001334.t30/AphChr30.t614/Aphmerge.6937.1/AphChr29.t1300/AphChr04.t798/ptg001400l_pi…	50
Root	GO:0032957	inositol trisphosphate metabolic process	22/17096	31/43025	0.00042447	0.00442727	0.00346799	AphChr37.t635/AphChr49.t174/AphChr02.t1671/AphChr26.t660/Aphmerge.7212.1/AphChr31.t370/AphChr17.t1299/AphChr18.t1063/AphChr12.t207/Aphmerge.16569.1/Aphmerge.16569.2/AphChr22.t408/AphChr17.t143/AphContig000070.t53/AphChr02.t184/Aphmerge.5156.1/ptg001353l_pilon_pilon.t30/AphChr01.t2099/AphChr31.t83/AphChr04.t1047/AphChr11.t1731/Aphmerge.1688.1	22
Root	GO:0052169	GO:0052169	49/17096	84/43025	0.000431094	0.0044803	0.00350953	AphChr31.t385/AphChr29.t1091/AphChr12.t1186/Aphmerge.6380.2/AphChr20.t387/Aphmerge.14765.2/AphChr04.t615/AphChr30.t455/AphChr01.t785/AphChr32.t1188/AphChr14.t152/AphChr20.t226/AphChr21.t441/AphChr30.t199/AphChr23.t69/AphChr08.t1288/AphChr17.t133/AphChr31.t382/AphChr03.t1850/AphChr34.t215/Aphmerge.6380.1/AphChr05.t239/AphChr25.t254/AphChr05.t241/AphChr28.t417/Aphmerge.17799.1/AphChr16.t146/AphChr0…	49
Root	GO:0052308	GO:0052308	49/17096	84/43025	0.000431094	0.0044803	0.00350953	AphChr31.t385/AphChr29.t1091/AphChr12.t1186/Aphmerge.6380.2/AphChr20.t387/Aphmerge.14765.2/AphChr04.t615/AphChr30.t455/AphChr01.t785/AphChr32.t1188/AphChr14.t152/AphChr20.t226/AphChr21.t441/AphChr30.t199/AphChr23.t69/AphChr08.t1288/AphChr17.t133/AphChr31.t382/AphChr03.t1850/AphChr34.t215/Aphmerge.6380.1/AphChr05.t239/AphChr25.t254/AphChr05.t241/AphChr28.t417/Aphmerge.17799.1/AphChr16.t146/AphChr0…	49
Root	GO:0009531	secondary cell wall	47/17096	80/43025	0.00044803	0.00463913	0.00363394	AphChr30.t79/AphChr01.t2152/AphChr02.t591/AphChr46.t217/AphChr29.t1133/AphChr08.t1333/AphChr04.t252/AphChr18.t1249/AphChr22.t146/AphChr32.t931/AphChr11.t1636/AphChr31.t172/AphChr20.t466/AphChr16.t1125/AphChr10.t564/AphChr03.t1514/AphChr06.t1248/AphChr28.t1358/AphChr14.t309/AphChr09.t494/AphChr09.t604/AphChr15.t1195/AphChr26.t1135/AphChr04.t1455/AphChr35.t226/AphChr51.t278/AphChr34.t737/AphChr30.t…	47
Root	GO:0005242	inward rectifier potassium channel activity	32/17096	50/43025	0.000448768	0.00463913	0.00363394	AphChr02.t1383/AphChr03.t475/AphChr20.t1419/AphChr20.t911/AphChr17.t387/AphChr14.t320/AphChr39.t534/AphChr21.t1351/AphChr06.t1497/AphChr30.t260/AphChr25.t347/Aphmerge.18474.1/AphChr05.t1433/AphChr10.t1126/AphChr05.t674/AphChr22.t963/AphChr26.t170/AphChr03.t353/AphChr24.t1060/AphChr28.t787/AphChr20.t909/AphChr32.t1116/AphChr03.t971/AphChr28.t826/AphChr26.t1376/AphChr46.t527/AphChr36.t208/AphChr25.…	32
Root	GO:0009410	response to xenobiotic stimulus	32/17096	50/43025	0.000448768	0.00463913	0.00363394	AphContig001349.t6/AphChr04.t930/ptg001345l_pilon_pilon.t3/Aphmerge.1494.1/AphChr35.t202/AphChr47.t170/AphChr21.t1239/AphChr30.t1141/Aphmerge.13197.1/AphChr21.t1238/AphChr05.t1304/AphChr16.t182/AphChr37.t440/ptg001395l_pilon_pilon.t5/AphChr04.t1571/AphChr35.t200/AphChr46.t190/AphChr15.t1220/ptg001329l_pilon_pilon.t63/AphChr04.t1578/Aphmerge.10409.1/Aphmerge.1990.2/AphChr25.t387/AphChr38.t586/AphC…	32
Root	GO:0097435	supramolecular fiber organization	215/17096	453/43025	0.000476493	0.00491059	0.00384658	AphChr15.t1032/AphChr46.t389/AphChr03.t359/AphChr39.t496/AphChr12.t1325/AphChr35.t392/AphChr30.t773/AphChr35.t462/Aphmerge.4798.1/Aphmerge.17700.1/Aphmerge.17163.1/AphChr31.t44/AphChr15.t959/AphChr04.t1018/AphChr15.t1093/AphContig001367.t20/AphChr38.t405/AphChr07.t1115/AphChr35.t330/AphChr10.t480/ptg000040l_pilon_pilon.t100/AphChr22.t1168/AphChr12.t1258/AphChr06.t945/Aphmerge.12132.1/AphChr17.t17…	215
Root	GO:0042938	dipeptide transport	23/17096	33/43025	0.000476715	0.00491059	0.00384658	AphChr43.t164/AphChr42.t559/AphChr01.t391/Aphmerge.16341.1/AphChr43.t161/AphChr17.t876/AphChr43.t162/AphChr19.t1078/AphContig001529.t2/AphChr26.t1020/Aphmerge.3899.1/AphChr18.t735/AphChr22.t779/Aphmerge.5290.1/AphChr02.t729/AphChr01.t392/AphChr11.t1269/Aphmerge.12070.2/AphChr12.t1551/AphChr19.t1076/AphChr31.t527/AphChr31.t528/Aphmerge.19910.1	23
Root	GO:0043647	inositol phosphate metabolic process	41/17096	68/43025	0.000483491	0.00495531	0.00388162	AphChr12.t1409/AphChr37.t635/AphChr49.t174/AphChr16.t540/AphChr02.t1671/AphChr37.t653/AphChr26.t660/AphChr49.t157/AphChr29.t283/AphChr28.t978/AphChr21.t492/Aphmerge.7212.1/AphChr31.t370/AphChr17.t1299/AphChr26.t840/AphChr18.t1063/AphChr12.t207/AphChr05.t304/Aphmerge.101.2/Aphmerge.16569.1/AphChr11.t1147/Aphmerge.16569.2/AphChr01.t544/AphChr22.t408/AphChr31.t634/AphChr17.t143/AphContig000070.t53/A…	41
Root	GO:0006595	polyamine metabolic process	40/17096	66/43025	0.000486078	0.00495531	0.00388162	AphChr19.t1242/Aphmerge.1120.2/Aphmerge.877.1/AphChr08.t1120/AphChr32.t753/AphChr14.t1416/AphChr19.t815/Aphmerge.3497.1/AphChr43.t424/Aphmerge.2581.1/AphChr26.t1244/Aphmerge.9547.1/AphChr22.t892/AphChr23.t429/Aphmerge.15636.1/AphChr18.t225/AphChr24.t351/Aphmerge.7740.2/Aphmerge.292.2/AphChr11.t1541/AphChr38.t776/AphChr13.t896/Aphmerge.11949.2/AphContig000074.t119/AphChr05.t1213/AphChr17.t265/AphC…	40
Root	GO:0015749	monosaccharide transmembrane transport	40/17096	66/43025	0.000486078	0.00495531	0.00388162	AphChr43.t736/AphChr18.t437/AphChr05.t270/Aphmerge.8575.1/AphChr42.t14/AphChr19.t317/AphChr26.t698/AphChr30.t625/AphChr10.t206/AphChr20.t220/Aphmerge.1864.1/AphChr03.t1860/AphChr32.t1098/AphChr06.t699/AphChr30.t185/AphChr26.t1096/AphChr22.t558/AphChr04.t813/Aphmerge.1864.3/AphContig000045.t53/Aphmerge.1864.2/AphChr16.t1061/AphChr24.t373/AphChr37.t236/AphChr05.t1346/Aphmerge.2090.1/AphChr21.t1274/…	40
Root	GO:0070726	cell wall assembly	39/17096	64/43025	0.000487391	0.00495531	0.00388162	AphChr15.t1093/Aphmerge.15373.1/AphChr35.t330/Aphmerge.8003.1/Aphmerge.4061.1/AphChr08.t1183/Aphmerge.15614.1/AphChr17.t459/AphChr02.t1275/Aphmerge.10497.1/AphChr29.t983/Aphmerge.6675.1/AphChr01.t924/AphChr08.t1182/AphChr06.t1104/Aphmerge.18899.1/AphChr12.t1082/AphChr26.t995/Aphmerge.10323.1/AphChr19.t892/Aphmerge.19441.1/AphChr42.t393/AphChr44.t114/AphChr44.t274/Aphmerge.15862.1/AphChr47.t401/Ap…	39
Root	GO:0071668	plant-type cell wall assembly	39/17096	64/43025	0.000487391	0.00495531	0.00388162	AphChr15.t1093/Aphmerge.15373.1/AphChr35.t330/Aphmerge.8003.1/Aphmerge.4061.1/AphChr08.t1183/Aphmerge.15614.1/AphChr17.t459/AphChr02.t1275/Aphmerge.10497.1/AphChr29.t983/Aphmerge.6675.1/AphChr01.t924/AphChr08.t1182/AphChr06.t1104/Aphmerge.18899.1/AphChr12.t1082/AphChr26.t995/Aphmerge.10323.1/AphChr19.t892/Aphmerge.19441.1/AphChr42.t393/AphChr44.t114/AphChr44.t274/Aphmerge.15862.1/AphChr47.t401/Ap…	39
Root	GO:0008466	glycogenin glucosyltransferase activity	18/17096	24/43025	0.00048872	0.00495531	0.00388162	AphChr13.t391/AphChr38.t334/AphChr31.t464/AphChr38.t332/AphChr18.t1381/AphChr41.t414/AphChr40.t72/AphChr30.t857/AphChr45.t361/AphChr47.t467/AphContig001346.t5/AphChr04.t1128/AphChr11.t1337/AphChr38.t333/Aphmerge.7705.1/AphChr30.t722/AphChr01.t442/AphChr12.t1503	18
Root	GO:0008559	ABC-type xenobiotic transporter activity	18/17096	24/43025	0.00048872	0.00495531	0.00388162	AphChr37.t290/AphContig001509.t3/AphChr05.t611/AphChr16.t994/Aphmerge.686.1/AphChr21.t714/AphChr32.t1157/AphChr14.t181/AphChr13.t912/AphChr38.t789/Aphmerge.7749.1/AphChr19.t316/Aphmerge.17932.1/AphChr42.t13/Aphmerge.17932.2/AphChr32.t1119/AphChr21.t803/AphChr43.t738	18
Root	GO:0009413	response to flooding	18/17096	24/43025	0.00048872	0.00495531	0.00388162	Aphmerge.4989.1/Aphmerge.15053.1/AphChr30.t719/Aphmerge.18085.1/AphChr03.t1390/AphChr04.t930/AphContig001345.t3/AphChr26.t283/AphChr30.t718/AphChr20.t545/ptg001328l_pilon_pilon.t32/AphChr05.t1178/AphChr10.t689/AphChr21.t1118/AphChr38.t766/AphChr13.t881/AphChr05.t341/AphChr34.t1106	18
Root	GO:0042910	xenobiotic transmembrane transporter activity	18/17096	24/43025	0.00048872	0.00495531	0.00388162	AphChr37.t290/AphContig001509.t3/AphChr05.t611/AphChr16.t994/Aphmerge.686.1/AphChr21.t714/AphChr32.t1157/AphChr14.t181/AphChr13.t912/AphChr38.t789/Aphmerge.7749.1/AphChr19.t316/Aphmerge.17932.1/AphChr42.t13/Aphmerge.17932.2/AphChr32.t1119/AphChr21.t803/AphChr43.t738	18
Root	GO:0001076	GO:0001076	74/17096	137/43025	0.000492302	0.00498295	0.00390327	AphChr29.t255/AphChr34.t1067/AphChr19.t938/AphChr17.t218/AphContig000045.t50/AphChr06.t1189/AphChr43.t306/AphChr42.t436/AphChr36.t137/AphChr06.t1434/AphChr01.t737/AphChr01.t567/AphChr02.t147/AphChr27.t97/Aphmerge.811.1/Aphmerge.7525.1/AphChr17.t772/AphChr11.t1270/AphChr02.t867/AphChr23.t115/AphChr20.t1404/AphChr03.t516/Aphmerge.13973.1/AphChr20.t1441/AphChr23.t572/AphChr45.t279/AphChr18.t1033/Aph…	74
Root	GO:0055076	transition metal ion homeostasis	121/17096	240/43025	0.000496928	0.00502104	0.0039331	AphChr03.t1736/Aphmerge.7499.1/AphChr09.t1522/Aphmerge.10105.1/AphChr06.t1253/Aphmerge.9005.1/AphContig000074.t29/AphChr10.t329/AphChr17.t328/AphChr09.t540/Aphmerge.14055.1/AphChr28.t903/AphChr06.t295/AphChr29.t1226/AphChr21.t1226/AphChr51.t176/ptg001391l_pilon_pilon.t12/AphChr04.t581/AphChr30.t421/Aphmerge.10446.1/AphChr30.t475/AphChr07.t199/AphChr12.t1296/AphChr14.t726/AphChr15.t1131/AphChr09.t…	121
Root	GO:0004364	glutathione transferase activity	55/17096	97/43025	0.000531114	0.00535717	0.0041964	AphChr20.t503/Aphmerge.13482.2/AphChr38.t1007/AphChr44.t517/AphChr14.t531/AphChr03.t1455/AphChr12.t435/AphChr22.t1080/AphChr34.t860/AphChr26.t165/AphChr30.t1159/AphChr14.t529/AphChr32.t215/AphChr13.t1145/AphChr44.t527/AphChr14.t1078/AphChr38.t944/AphChr44.t589/AphChr20.t504/AphChr20.t502/AphChr44.t526/AphChr38.t941/AphChr44.t525/Aphmerge.6698.1/AphChr13.t1146/AphChr47.t225/AphChr44.t588/AphChr32.…	55
Root	GO:1900140	regulation of seedling development	202/17096	424/43025	0.000542566	0.0054632	0.00427946	AphChr37.t458/Aphmerge.19913.1/AphChr17.t841/Aphmerge.13977.1/Aphmerge.13768.1/AphChr08.t783/Aphmerge.11800.1/AphChr43.t346/Aphmerge.15887.1/AphChr12.t989/AphChr03.t635/AphChr20.t927/AphChr49.t416/AphChr11.t1197/AphChr09.t593/AphChr15.t223/AphChr16.t813/AphChr20.t1029/Aphmerge.3540.1/AphChr13.t427/AphChr26.t969/Aphmerge.151.1/AphChr02.t1524/AphChr12.t1304/AphChr31.t299/AphChr28.t1334/AphChr01.t88…	202
Root	GO:0043467	regulation of generation of precursor metabolites and energy	54/17096	95/43025	0.000547198	0.00550033	0.00430854	AphChr05.t1330/AphContig001338.t55/AphChr11.t1309/AphChr21.t1261/Aphmerge.8715.1/AphChr15.t347/AphChr13.t194/AphChr26.t352/AphChr46.t752/AphChr13.t939/AphChr32.t170/AphChr45.t450/AphChr02.t1709/AphChr35.t813/AphChr15.t584/AphChr35.t814/AphChr51.t96/Aphmerge.10975.1/AphChr14.t1411/Aphmerge.5812.1/Aphmerge.16759.2/AphChr09.t1456/Aphmerge.9596.1/AphChr33.t49/AphChr07.t698/Aphmerge.16759.1/AphChr12.t…	54
Root	GO:0010229	inflorescence development	71/17096	131/43025	0.000556536	0.00558455	0.00437451	AphChr36.t622/Aphmerge.5560.1/AphChr28.t489/AphChr30.t460/AphChr25.t332/Aphmerge.5508.1/AphChr29.t873/AphChr08.t1032/AphChr24.t137/AphChr14.t1315/AphChr31.t299/AphChr29.t878/Aphmerge.4931.1/AphChr38.t279/AphChr19.t130/AphChr20.t774/AphChr11.t1506/AphChr10.t984/AphChr44.t394/AphChr24.t939/AphChr03.t1105/AphChr21.t1384/AphChr26.t336/AphChr27.t880/AphChr43.t913/AphChr05.t983/Aphmerge.17185.2/AphChr1…	71
Root	GO:0000038	very long-chain fatty acid metabolic process	53/17096	93/43025	0.000563355	0.00562415	0.00440553	AphChr12.t1172/AphChr01.t806/AphChr51.t317/AphChr14.t555/Aphmerge.18204.1/AphContig001370.t1/AphChr20.t1210/AphChr32.t795/AphChr28.t436/AphChr34.t716/AphChr30.t303/AphChr25.t279/AphChr03.t669/AphChr42.t421/AphChr01.t474/AphChr09.t623/AphChr29.t1085/AphChr36.t148/AphChr49.t61/AphChr12.t1477/AphChr43.t325/Aphmerge.15155.1/AphChr28.t1390/AphChr23.t50/Aphmerge.10463.1/AphChr20.t968/AphChr10.t1183/Aph…	53
Root	GO:0015185	gamma-aminobutyric acid transmembrane transporter activity	12/17096	14/43025	0.000565314	0.00562415	0.00440553	AphChr19.t540/AphChr24.t691/AphChr12.t849/AphChr23.t627/Aphmerge.5843.1/AphChr43.t602/Aphmerge.10870.1/Aphmerge.10870.3/Aphmerge.10870.2/AphChr42.t160/AphChr08.t1510/AphChr29.t1315	12
Root	GO:0015812	gamma-aminobutyric acid transport	12/17096	14/43025	0.000565314	0.00562415	0.00440553	AphChr19.t540/AphChr24.t691/AphChr12.t849/AphChr23.t627/Aphmerge.5843.1/AphChr43.t602/Aphmerge.10870.1/Aphmerge.10870.3/Aphmerge.10870.2/AphChr42.t160/AphChr08.t1510/AphChr29.t1315	12
Root	GO:0048016	inositol phosphate-mediated signaling	12/17096	14/43025	0.000565314	0.00562415	0.00440553	AphChr18.t728/AphChr06.t1134/AphChr26.t1025/AphChr02.t1671/AphChr26.t660/Aphmerge.7212.1/AphChr31.t370/AphChr01.t1133/AphChr17.t143/Aphmerge.5156.1/AphChr22.t784/AphChr23.t450	12
Root	GO:0080187	floral organ senescence	12/17096	14/43025	0.000565314	0.00562415	0.00440553	AphChr30.t922/AphChr07.t311/AphChr04.t1234/AphContig001371.t29/AphChr47.t399/AphChr05.t311/Aphmerge.10665.1/AphChr24.t298/AphChr21.t640/AphChr05.t515/AphChr05.t514/AphChr43.t821	12
Root	GO:0050826	response to freezing	89/17096	170/43025	0.000568101	0.00564223	0.0044197	AphChr03.t544/Aphmerge.10281.1/AphChr28.t540/AphChr12.t917/AphChr21.t1059/AphChr14.t240/AphChr18.t794/Aphmerge.17578.1/AphChr04.t1309/AphChr29.t1209/Aphmerge.6399.1/Aphmerge.7061.1/AphChr22.t179/AphChr34.t757/AphChr05.t1110/AphChr28.t314/AphChr20.t1345/AphChr03.t545/AphChr20.t1344/Aphmerge.4504.1/AphChr32.t1101/AphChr20.t1248/AphChr20.t1291/AphChr03.t598/Aphmerge.5607.2/AphChr35.t566/Aphmerge.175…	89
Root	GO:0015800	acidic amino acid transport	15/17096	19/43025	0.000587539	0.00582534	0.00456313	AphChr07.t272/AphChr27.t674/AphChr08.t802/AphChr45.t442/Aphmerge.1255.1/AphChr13.t459/AphChr29.t711/AphChr12.t849/AphChr23.t627/AphChr15.t337/AphChr49.t337/AphChr28.t445/Aphmerge.2692.1/AphChr06.t264/AphChr26.t347	15
Root	GO:0005249	voltage-gated potassium channel activity	51/17096	89/43025	0.000595682	0.00589603	0.00461851	AphChr02.t1383/AphChr03.t475/AphChr20.t1419/AphChr20.t911/AphChr07.t1433/Aphmerge.8814.1/AphChr17.t387/AphChr14.t320/AphChr39.t534/AphChr21.t1351/AphContig000074.t96/AphChr06.t1497/AphChr30.t260/AphChr05.t1232/AphChr14.t772/AphChr25.t347/AphChr05.t804/Aphmerge.18474.1/AphChr05.t1433/AphChr10.t1126/AphChr05.t674/AphChr22.t963/AphChr26.t170/AphChr24.t1188/AphChr17.t824/AphChr03.t353/AphChr24.t1060/…	51
Root	GO:0003988	acetyl-CoA C-acyltransferase activity	26/17096	39/43025	0.000607875	0.00599632	0.00469707	AphChr02.t1383/AphChr03.t475/AphChr20.t1419/AphChr20.t911/AphChr17.t387/AphChr14.t320/AphChr21.t1351/AphChr06.t1497/AphChr22.t171/AphChr42.t299/AphChr05.t747/AphChr25.t347/AphChr05.t1433/AphChr10.t1126/AphChr05.t674/AphChr22.t963/AphChr26.t170/AphChr21.t808/AphChr03.t353/AphChr28.t787/AphChr20.t909/AphChr32.t1116/AphChr03.t971/AphChr26.t1376/AphChr32.t1013/AphChr18.t527	26
Root	GO:0015804	neutral amino acid transport	26/17096	39/43025	0.000607875	0.00599632	0.00469707	AphChr01.t526/AphContig000074.t87/AphChr27.t674/AphChr08.t802/AphChr28.t399/AphChr45.t442/Aphmerge.1255.1/AphChr13.t459/AphChr29.t711/AphChr12.t849/AphChr28.t1248/AphChr23.t627/AphChr15.t337/AphChr49.t337/AphChr28.t445/Aphmerge.2692.1/AphChr38.t175/Aphmerge.7425.1/AphChr21.t1322/AphChr37.t886/AphChr06.t264/AphChr16.t235/AphChr25.t227/AphChr26.t347/AphChr03.t618/AphChr20.t1264	26
Root	GO:0090332	stomatal closure	112/17096	221/43025	0.000615024	0.00605659	0.00474427	AphChr02.t1383/Aphmerge.19913.1/Aphmerge.13768.1/AphChr08.t783/Aphmerge.4798.1/Aphmerge.11800.1/Aphmerge.17163.1/AphChr12.t989/AphChr10.t480/AphChr03.t475/Aphmerge.18620.2/AphChr06.t981/AphChr29.t1113/AphChr20.t1419/AphChr20.t400/AphChr20.t1029/Aphmerge.17089.1/AphChr03.t892/AphChr20.t911/AphChr38.t598/Aphmerge.2674.1/AphChr17.t387/AphChr14.t320/AphChr26.t238/Aphmerge.4549.2/AphChr21.t1351/AphChr…	112
Root	GO:0051701	biological process involved in interaction with host	133/17096	268/43025	0.000626208	0.00615443	0.00482091	Aphmerge.4989.1/Aphmerge.15053.1/AphChr13.t255/AphChr31.t385/Aphmerge.18085.1/AphChr29.t1091/AphChr03.t1390/AphChr12.t1186/AphChr26.t283/AphChr20.t545/AphChr05.t1178/AphChr10.t689/AphContig000074.t87/Aphmerge.13184.1/AphChr11.t1573/AphChr21.t1118/Aphmerge.6380.2/Aphmerge.1263.1/AphChr47.t248/Aphmerge.7476.1/Aphmerge.3298.2/AphChr38.t259/Aphmerge.11932.1/AphChr20.t387/AphChr24.t700/AphChr08.t1469/…	133
Root	GO:0052482	defense response by cell wall thickening	68/17096	125/43025	0.000628132	0.00615443	0.00482091	AphChr27.t251/AphChr16.t527/AphChr19.t467/Aphmerge.1680.1/AphChr08.t1187/AphChr34.t292/AphChr06.t1189/AphChr28.t1334/AphChr29.t989/AphChr46.t305/AphChr49.t41/AphChr47.t378/AphChr04.t1261/AphChr37.t581/AphChr03.t640/AphChr30.t941/AphChr30.t499/AphChr04.t1357/AphChr49.t234/AphChr37.t798/AphChr30.t500/AphChr49.t40/AphChr37.t800/AphChr05.t643/AphContig001347.t13/ptg001327l_pilon_pilon.t36/AphChr01.t1…	68
Root	GO:0052544	defense response by callose deposition in cell wall	68/17096	125/43025	0.000628132	0.00615443	0.00482091	AphChr27.t251/AphChr16.t527/AphChr19.t467/Aphmerge.1680.1/AphChr08.t1187/AphChr34.t292/AphChr06.t1189/AphChr28.t1334/AphChr29.t989/AphChr46.t305/AphChr49.t41/AphChr47.t378/AphChr04.t1261/AphChr37.t581/AphChr03.t640/AphChr30.t941/AphChr30.t499/AphChr04.t1357/AphChr49.t234/AphChr37.t798/AphChr30.t500/AphChr49.t40/AphChr37.t800/AphChr05.t643/AphContig001347.t13/ptg001327l_pilon_pilon.t36/AphChr01.t1…	68
Root	GO:0009882	blue light photoreceptor activity	27/17096	41/43025	0.000642254	0.00628221	0.00492101	AphChr25.t833/AphChr04.t805/Aphmerge.1862.1/AphChr37.t242/AphChr35.t350/AphChr15.t1074/Aphmerge.8384.2/AphChr18.t713/AphChr30.t620/AphChr34.t1076/Aphmerge.6604.1/Aphmerge.8581.1/AphChr16.t1050/AphChr07.t563/AphChr36.t88/AphChr05.t1269/Aphmerge.19701.1/Aphmerge.2202.1/Aphmerge.3134.1/AphChr42.t699/AphChr43.t1071/Aphmerge.10775.1/AphChr28.t918/Aphmerge.8384.1/Aphmerge.13576.1/AphChr22.t798/AphChr09…	27
Root	GO:1903046	meiotic cell cycle process	218/17096	462/43025	0.000644878	0.00629729	0.00493282	Aphmerge.9442.2/AphChr02.t317/AphChr46.t126/Aphmerge.2518.12/AphChr11.t1739/Aphmerge.3091.1/Aphmerge.18299.2/AphChr04.t704/AphChr03.t741/AphChr08.t1117/AphChr08.t1084/AphChr03.t1925/AphChr26.t969/AphChr20.t77/AphChr08.t1393/AphChr41.t40/AphChr25.t213/AphChr29.t909/AphChr06.t1069/AphChr24.t387/AphChr26.t194/AphChr19.t368/AphChr18.t1131/Aphmerge.19282.1/Aphmerge.19129.3/AphChr26.t1227/AphChr17.t329…	218
Root	GO:0005267	potassium channel activity	59/17096	106/43025	0.000649895	0.00631451	0.00494631	AphChr02.t1383/AphChr03.t475/AphChr20.t1419/AphChr20.t911/AphChr07.t1433/Aphmerge.8814.1/AphChr17.t387/AphChr32.t737/AphChr14.t320/AphChr39.t534/AphChr21.t1351/AphContig000074.t96/AphChr06.t1497/AphChr30.t260/AphChr05.t1232/AphChr03.t893/AphChr14.t772/AphChr20.t984/AphChr25.t347/AphChr05.t804/Aphmerge.18474.1/AphChr05.t1433/AphChr10.t1126/AphChr10.t1202/AphChr20.t985/AphChr05.t674/AphChr22.t963/A…	59
Root	GO:0010223	secondary shoot formation	59/17096	106/43025	0.000649895	0.00631451	0.00494631	AphChr28.t1096/AphChr08.t1566/AphChr17.t444/AphChr28.t1094/AphChr22.t1013/AphChr01.t1189/AphChr30.t45/AphChr45.t480/AphChr04.t1277/Aphmerge.2100.1/AphChr28.t1093/AphChr26.t1438/AphChr29.t1370/AphChr17.t398/Aphmerge.5061.1/AphChr05.t1402/AphChr06.t1560/AphChr21.t1327/AphChr02.t1359/AphContig001372.t5/Aphmerge.1276.1/AphChr23.t486/AphChr19.t1123/AphChr29.t901/AphChr26.t250/AphChr31.t396/AphChr05.t1…	59
Root	GO:0010346	shoot axis formation	59/17096	106/43025	0.000649895	0.00631451	0.00494631	AphChr28.t1096/AphChr08.t1566/AphChr17.t444/AphChr28.t1094/AphChr22.t1013/AphChr01.t1189/AphChr30.t45/AphChr45.t480/AphChr04.t1277/Aphmerge.2100.1/AphChr28.t1093/AphChr26.t1438/AphChr29.t1370/AphChr17.t398/Aphmerge.5061.1/AphChr05.t1402/AphChr06.t1560/AphChr21.t1327/AphChr02.t1359/AphContig001372.t5/Aphmerge.1276.1/AphChr23.t486/AphChr19.t1123/AphChr29.t901/AphChr26.t250/AphChr31.t396/AphChr05.t1…	59
Root	GO:0010330	cellulose synthase complex	20/17096	28/43025	0.000681693	0.00659046	0.00516247	AphChr15.t1032/AphChr46.t389/AphChr03.t359/AphChr35.t392/AphChr30.t773/Aphmerge.17700.1/AphChr04.t1018/AphChr15.t1093/AphContig001367.t20/AphChr35.t330/AphChr21.t1135/AphChr49.t168/ptg000074l_pilon_pilon.t139/AphChr05.t1199/AphChr37.t642/Aphmerge.15862.1/AphChr03.t999/AphChr10.t1092/AphChr04.t722/AphChr20.t887	20
Root	GO:0010528	regulation of transposition	20/17096	28/43025	0.000681693	0.00659046	0.00516247	Aphmerge.9966.1/Aphmerge.11861.1/AphContig001376.t40/AphChr15.t1281/AphChr20.t1243/AphChr35.t143/AphChr16.t1051/AphChr37.t407/AphChr32.t527/Aphmerge.9210.1/AphChr16.t407/AphChr49.t75/AphChr43.t549/AphChr37.t84/AphChr22.t425/Aphmerge.9579.3/AphChr42.t252/Aphmerge.1773.1/AphChr02.t163/AphChr38.t800	20
Root	GO:0031221	arabinan metabolic process	20/17096	28/43025	0.000681693	0.00659046	0.00516247	AphChr40.t469/Aphmerge.2115.1/AphChr02.t1766/AphChr41.t9/Aphmerge.18008.1/AphContig001351.t33/AphChr18.t1646/AphChr04.t834/AphChr30.t640/AphChr31.t930/AphChr05.t945/AphChr26.t986/AphChr37.t725/AphChr06.t1090/AphChr49.t106/AphChr17.t44/AphChr11.t726/Aphmerge.6976.1/AphChr22.t748/AphChr06.t290	20
Root	GO:0051321	meiotic cell cycle	223/17096	474/43025	0.000687616	0.00660096	0.00517069	Aphmerge.9442.2/AphChr02.t317/AphChr46.t126/Aphmerge.2518.12/AphChr11.t1739/Aphmerge.3091.1/Aphmerge.18299.2/AphChr04.t704/AphChr03.t741/AphChr08.t1117/AphChr08.t1084/Aphmerge.17027.1/AphChr03.t1925/AphChr26.t969/AphChr20.t77/AphChr08.t1393/AphChr41.t40/AphChr25.t213/AphChr29.t909/AphChr06.t1069/AphChr24.t387/AphChr26.t194/AphChr19.t368/AphChr18.t1131/Aphmerge.19282.1/Aphmerge.19129.3/AphChr26.t1…	223
Root	GO:0000914	phragmoplast assembly	10/17096	11/43025	0.00068845	0.00660096	0.00517069	AphChr38.t560/AphChr16.t177/AphChr26.t842/AphChr37.t929/AphChr04.t402/AphContig001452.t2/ptg001349l_pilon_pilon.t1/AphChr09.t721/AphChr30.t243/AphChr06.t911	10
Root	GO:0046577	long-chain-alcohol oxidase activity	10/17096	11/43025	0.00068845	0.00660096	0.00517069	AphChr17.t941/AphChr20.t573/AphChr03.t1355/AphChr27.t345/AphChr08.t493/AphChr22.t785/AphChr29.t488/AphChr18.t727/AphChr26.t1026/AphChr10.t729	10
Root	GO:0052635	C-20 gibberellin 2-beta-dioxygenase activity	10/17096	11/43025	0.00068845	0.00660096	0.00517069	AphChr14.t124/AphChr31.t467/AphChr33.t340/AphChr09.t1141/AphChr34.t339/AphChr14.t230/AphChr32.t1214/AphChr05.t151/AphChr11.t1288/AphChr21.t379	10
Root	GO:0080031	methyl salicylate esterase activity	10/17096	11/43025	0.00068845	0.00660096	0.00517069	AphChr01.t585/AphChr12.t1371/AphChr01.t583/AphChr19.t983/AphContig000045.t8/AphChr43.t262/AphChr43.t261/AphChr42.t475/AphChr42.t474/AphChr12.t1370	10
Root	GO:0002229	defense response to oomycetes	114/17096	226/43025	0.00069105	0.00661499	0.00518168	AphChr03.t544/AphChr24.t549/Aphmerge.12686.1/AphChr02.t1361/AphChr07.t591/AphChr20.t927/AphChr17.t397/AphChr29.t1113/Aphmerge.5508.1/AphChr06.t1293/Aphmerge.17089.1/AphChr38.t647/AphChr26.t1134/Aphmerge.2674.1/AphChr26.t1183/AphChr28.t540/Aphmerge.4136.1/AphChr48.t14/AphChr13.t544/AphChr20.t226/AphChr20.t920/AphChr20.t224/AphChr31.t333/Aphmerge.4853.1/AphChr38.t485/Aphmerge.17880.1/AphChr28.t314/…	114
Root	GO:0022843	voltage-gated cation channel activity	57/17096	102/43025	0.000696729	0.00664747	0.00520713	AphChr02.t1383/AphChr03.t475/AphChr20.t1419/AphChr20.t911/AphChr07.t1433/Aphmerge.8814.1/AphChr17.t387/AphChr14.t320/AphChr39.t534/AphChr21.t1351/AphContig000074.t96/AphChr06.t1497/AphChr30.t260/AphChr19.t1094/AphChr05.t1232/AphChr12.t1571/AphChr14.t772/AphChr25.t347/AphChr11.t1282/AphChr05.t804/Aphmerge.18474.1/AphChr42.t574/AphChr05.t1433/AphChr10.t1126/AphChr05.t674/AphChr22.t963/AphChr26.t170…	57
Root	GO:1901616	organic hydroxy compound catabolic process	57/17096	102/43025	0.000696729	0.00664747	0.00520713	AphChr12.t286/AphChr29.t540/AphChr43.t346/AphChr12.t293/AphChr12.t291/AphChr34.t802/Aphmerge.13458.1/AphChr08.t575/AphChr37.t635/AphChr49.t174/AphChr02.t1671/AphChr01.t888/AphChr19.t360/AphChr26.t660/AphChr01.t890/Aphmerge.15309.1/AphChr34.t803/Aphmerge.7212.1/AphChr31.t370/AphChr17.t1299/AphChr26.t840/AphChr18.t1063/AphChr23.t208/AphChr02.t607/AphChr17.t939/AphChr12.t288/Aphmerge.16569.1/Aphmerg…	57
Root	GO:0072359	circulatory system development	65/17096	119/43025	0.000707604	0.00674019	0.00527975	Aphmerge.3795.1/AphChr17.t1094/AphChr16.t618/Aphmerge.18075.1/AphChr22.t1013/AphChr45.t480/AphChr29.t873/Aphmerge.2100.1/AphChr26.t1438/AphChr08.t1032/AphContig001371.t15/Aphmerge.13426.1/AphChr28.t1334/AphChr04.t1222/Aphmerge.7525.1/AphChr06.t1560/AphChr20.t930/Aphmerge.1276.1/AphChr03.t342/AphChr03.t949/AphChr01.t735/AphChr03.t367/AphChr10.t1147/Aphmerge.13973.1/AphChr10.t760/Aphmerge.15829.1/A…	65
Root	GO:0034293	sexual sporulation	72/17096	134/43025	0.000709187	0.00674423	0.00528292	AphChr11.t1739/Aphmerge.3091.1/Aphmerge.18299.2/AphChr04.t704/AphChr03.t1925/AphChr08.t1393/AphChr25.t213/AphChr24.t387/AphChr26.t194/AphChr19.t368/Aphmerge.19282.1/AphChr17.t329/AphContig001486.t2/ptg000669l_pilon_pilon.t1/AphChr32.t319/AphChr06.t97/AphChr19.t1127/Aphmerge.11862.1/Aphmerge.1844.1/AphChr45.t727/AphChr32.t728/AphChr43.t116/AphChr14.t624/AphChr28.t1353/AphChr42.t611/AphChr29.t1196/…	72
Root	GO:0009746	response to hexose	130/17096	262/43025	0.00072125	0.00684776	0.00536402	AphChr35.t503/Aphmerge.4989.1/Aphmerge.15053.1/AphChr30.t922/AphChr15.t918/Aphmerge.14298.1/Aphmerge.18085.1/AphChr03.t1821/AphChr30.t521/AphChr03.t1390/Aphmerge.8930.1/AphChr07.t311/AphChr26.t283/AphChr20.t545/Aphmerge.7910.1/Aphmerge.7663.1/AphChr05.t1178/AphChr10.t689/AphChr31.t44/AphChr21.t1118/Aphmerge.18865.2/AphChr17.t1011/AphChr04.t1234/AphContig001371.t29/AphChr11.t1761/Aphmerge.6595.1/A…	130
Root	GO:0009704	de-etiolation	31/17096	49/43025	0.000734556	0.0069514	0.0054452	Aphmerge.13977.1/AphChr12.t989/AphChr15.t223/AphChr13.t427/AphChr12.t435/AphChr38.t368/AphChr07.t583/AphChr28.t639/AphChr30.t911/AphChr23.t387/AphChr01.t1072/AphChr09.t415/AphChr11.t1096/AphChr01.t670/Aphmerge.7250.1/AphChr34.t929/AphChr23.t2/AphChr47.t409/AphChr04.t1207/AphChr17.t374/AphChr02.t1400/AphChr31.t285/AphChr02.t1241/AphChr02.t1345/AphChr12.t1288/AphChr11.t1521/AphChr37.t209/AphChr17.t…	31
Root	GO:0017001	antibiotic catabolic process	31/17096	49/43025	0.000734556	0.0069514	0.0054452	AphChr30.t1146/AphChr35.t485/Aphmerge.9773.1/Aphmerge.8685.2/AphChr29.t540/Aphmerge.3311.2/AphChr34.t802/AphChr15.t934/Aphmerge.13458.1/AphChr08.t575/AphChr51.t243/Aphmerge.1388.2/AphChr47.t170/AphChr30.t1141/Aphmerge.13197.1/AphChr47.t167/AphChr34.t803/AphChr37.t440/Aphmerge.1751.1/AphChr46.t473/AphContig001395.t5/AphChr04.t1571/AphChr14.t1180/ptg001329l_pilon_pilon.t63/AphChr10.t363/AphChr04.t1…	31
Root	GO:0034059	response to anoxia	32/17096	51/43025	0.000747409	0.00702734	0.00550469	AphChr10.t691/Aphmerge.4989.1/Aphmerge.15053.1/Aphmerge.16355.1/Aphmerge.18085.1/Aphmerge.17865.1/AphChr05.t482/AphChr26.t283/AphChr34.t886/AphChr20.t546/Aphmerge.3892.1/AphChr09.t458/AphChr05.t1178/AphChr21.t1118/AphChr02.t688/AphChr01.t2152/AphChr46.t217/AphChr41.t6/AphChr20.t466/AphChr10.t564/AphChr03.t1514/AphChr09.t494/AphChr15.t1195/AphChr35.t226/AphChr08.t629/AphChr17.t897/AphChr26.t1190/A…	32
Root	GO:0006879	cellular iron ion homeostasis	40/17096	67/43025	0.000745868	0.00702734	0.00550469	Aphmerge.7499.1/Aphmerge.9005.1/AphChr17.t328/AphChr06.t295/AphChr29.t1226/AphChr12.t1296/AphChr15.t1131/AphChr26.t1121/AphChr26.t1120/AphChr35.t292/AphChr38.t320/AphChr21.t556/AphChr29.t928/AphContig001380.t11/AphChr22.t829/Aphmerge.18591.1/AphChr03.t725/AphChr05.t379/AphChr05.t386/AphChr11.t1040/AphChr05.t1492/AphChr22.t1228/AphChr28.t1083/AphChr43.t294/AphChr13.t379/ptg001380l_pilon_pilon.t10/…	40
Root	GO:0005992	trehalose biosynthetic process	32/17096	51/43025	0.000747409	0.00702734	0.00550469	AphChr02.t1522/AphChr17.t269/AphChr32.t928/AphChr30.t257/AphChr49.t103/AphChr30.t637/AphChr22.t521/AphChr19.t567/AphChr16.t467/AphChr18.t479/Aphmerge.2734.1/AphChr12.t366/AphChr43.t580/AphChr42.t185/AphChr36.t498/Aphmerge.16588.3/AphChr17.t1340/AphChr06.t1179/Aphmerge.2106.1/Aphmerge.18387.1/AphChr14.t408/AphChr13.t1208/AphChr39.t61/Aphmerge.10298.1/AphContig001493.t1/AphChr12.t1402/Aphmerge.5860…	32
Root	GO:1901371	regulation of leaf morphogenesis	32/17096	51/43025	0.000747409	0.00702734	0.00550469	Aphmerge.189.1/Aphmerge.12630.1/Aphmerge.187.1/AphChr04.t805/AphChr22.t751/AphChr35.t350/AphChr28.t1220/AphChr15.t1074/AphChr39.t456/AphChr15.t318/AphChr18.t352/AphChr26.t989/AphChr18.t713/AphChr30.t620/AphChr09.t384/AphChr28.t1237/AphChr09.t608/Aphmerge.12195.1/Aphmerge.844.1/Aphmerge.844.2/AphChr51.t159/AphChr07.t563/Aphmerge.19701.1/Aphmerge.2202.1/Aphmerge.3134.1/Aphmerge.10775.1/AphChr22.t11…	32
Root	GO:0006833	water transport	103/17096	202/43025	0.000756251	0.00703872	0.0055136	AphChr07.t191/AphChr51.t178/AphChr02.t743/AphChr28.t1259/AphChr20.t1380/Aphmerge.19268.1/AphChr29.t1176/AphChr03.t503/AphChr17.t868/AphChr29.t873/AphChr14.t806/AphChr12.t1090/AphChr01.t905/AphChr26.t969/Aphmerge.16519.1/AphChr08.t1032/AphChr05.t1106/AphChr24.t604/AphChr07.t663/AphChr06.t1069/AphChr02.t296/AphChr37.t197/AphChr17.t1225/AphChr21.t1053/AphChr29.t1355/Aphmerge.9789.1/AphChr46.t463/Aph…	103
Root	GO:0019005	SCF ubiquitin ligase complex	77/17096	145/43025	0.000750542	0.00703872	0.0055136	Aphmerge.18222.1/Aphmerge.15175.1/Aphmerge.13059.2/Aphmerge.5071.1/Aphmerge.11223.1/Aphmerge.13059.3/Aphmerge.13059.1/Aphmerge.15781.1/AphChr22.t1219/AphChr42.t443/AphChr06.t944/AphChr26.t861/Aphmerge.2555.1/AphChr28.t1180/AphChr32.t699/Aphmerge.2555.2/AphChr18.t1019/AphChr26.t858/Aphmerge.19620.2/AphChr19.t1070/AphChr14.t655/AphChr12.t1257/AphChr08.t1445/AphChr44.t412/AphChr21.t480/AphChr16.t514…	77
Root	GO:0008645	hexose transmembrane transport	39/17096	65/43025	0.000753745	0.00703872	0.0055136	AphChr43.t736/AphChr18.t437/AphChr05.t270/Aphmerge.8575.1/AphChr42.t14/AphChr19.t317/AphChr26.t698/AphChr30.t625/AphChr10.t206/AphChr20.t220/Aphmerge.1864.1/AphChr03.t1860/AphChr32.t1098/AphChr06.t699/AphChr26.t1096/AphChr22.t558/AphChr04.t813/Aphmerge.1864.3/AphContig000045.t53/Aphmerge.1864.2/AphChr16.t1061/AphChr24.t373/AphChr37.t236/AphChr05.t1346/Aphmerge.2090.1/AphChr21.t1274/AphChr32.t995/…	39
Root	GO:1904659	glucose transmembrane transport	39/17096	65/43025	0.000753745	0.00703872	0.0055136	AphChr43.t736/AphChr18.t437/AphChr05.t270/Aphmerge.8575.1/AphChr42.t14/AphChr19.t317/AphChr26.t698/AphChr30.t625/AphChr10.t206/AphChr20.t220/Aphmerge.1864.1/AphChr03.t1860/AphChr32.t1098/AphChr06.t699/AphChr26.t1096/AphChr22.t558/AphChr04.t813/Aphmerge.1864.3/AphContig000045.t53/Aphmerge.1864.2/AphChr16.t1061/AphChr24.t373/AphChr37.t236/AphChr05.t1346/Aphmerge.2090.1/AphChr21.t1274/AphChr32.t995/…	39
Root	GO:0042044	fluid transport	103/17096	202/43025	0.000756251	0.00703872	0.0055136	AphChr07.t191/AphChr51.t178/AphChr02.t743/AphChr28.t1259/AphChr20.t1380/Aphmerge.19268.1/AphChr29.t1176/AphChr03.t503/AphChr17.t868/AphChr29.t873/AphChr14.t806/AphChr12.t1090/AphChr01.t905/AphChr26.t969/Aphmerge.16519.1/AphChr08.t1032/AphChr05.t1106/AphChr24.t604/AphChr07.t663/AphChr06.t1069/AphChr02.t296/AphChr37.t197/AphChr17.t1225/AphChr21.t1053/AphChr29.t1355/Aphmerge.9789.1/AphChr46.t463/Aph…	103
Root	GO:0070696	transmembrane receptor protein serine/threonine kinase binding	33/17096	53/43025	0.000756714	0.00703872	0.0055136	AphChr08.t1515/AphChr29.t1319/AphChr09.t249/AphChr15.t1093/AphChr35.t330/AphChr25.t160/AphChr46.t481/AphChr42.t515/AphChr28.t759/Aphmerge.19352.2/Aphmerge.18280.1/AphChr28.t310/AphChr20.t713/AphChr28.t312/AphChr09.t396/AphChr10.t910/AphContig001345.t22/AphChr35.t491/Aphmerge.1384.1/AphChr15.t928/AphChr34.t1094/Aphmerge.15862.1/Aphmerge.16074.1/AphChr01.t2085/AphChr43.t108/Aphmerge.4133.1/AphChr06…	33
Root	GO:0005384	manganese ion transmembrane transporter activity	38/17096	63/43025	0.000759911	0.00703872	0.0055136	AphChr26.t451/AphChr51.t176/AphChr12.t1296/AphChr18.t342/AphChr26.t1121/AphChr37.t585/AphChr30.t1131/AphContig001354.t3/AphChr49.t231/AphChr26.t1120/AphChr04.t1559/AphChr47.t190/AphChr16.t629/AphChr21.t556/AphChr16.t824/ptg001380l_pilon_pilon.t11/AphChr22.t829/AphChr05.t379/AphChr05.t386/AphChr37.t445/AphChr05.t1492/AphChr16.t821/AphChr43.t294/ptg001380l_pilon_pilon.t10/ptg001380l_pilon_pilon.t12…	38
Root	GO:0071491	cellular response to red light	38/17096	63/43025	0.000759911	0.00703872	0.0055136	Aphmerge.13977.1/AphChr21.t582/AphChr15.t223/AphChr13.t427/AphChr26.t969/AphChr06.t1069/AphChr14.t693/AphChr25.t480/AphChr38.t368/AphChr36.t459/AphChr29.t952/AphChr28.t622/AphChr14.t1089/AphChr30.t911/AphChr10.t1196/AphChr12.t422/Aphmerge.4572.2/Aphmerge.4572.1/AphChr09.t415/AphChr20.t1165/AphChr03.t898/Aphmerge.7250.1/AphChr34.t929/AphChr02.t679/AphChr47.t409/AphChr04.t1207/Aphmerge.14821.1/AphC…	38
Root	GO:0015802	basic amino acid transport	16/17096	21/43025	0.000763462	0.00703872	0.0055136	AphChr45.t442/Aphmerge.1255.1/AphChr13.t459/AphChr51.t349/AphChr12.t849/AphChr42.t106/AphChr23.t627/AphChr15.t337/AphChr05.t747/AphChr28.t445/Aphmerge.2692.1/AphChr28.t1415/AphChr19.t431/AphChr21.t808/AphChr06.t264/AphChr26.t347	16
Root	GO:0033273	response to vitamin	16/17096	21/43025	0.000763462	0.00703872	0.0055136	Aphmerge.17075.2/AphChr08.t1226/AphChr20.t1217/AphChr29.t507/AphChr26.t1227/AphChr03.t679/AphChr20.t1200/AphChr06.t1331/AphChr08.t1210/Aphmerge.7888.1/Aphmerge.4872.1/AphChr10.t149/AphChr08.t517/AphChr03.t1904/AphChr03.t663/AphChr29.t1013	16
Root	GO:0033799	myricetin 3'-O-methyltransferase activity	16/17096	21/43025	0.000763462	0.00703872	0.0055136	AphChr25.t292/AphChr18.t557/AphChr19.t625/AphChr28.t1418/AphChr22.t936/AphChr43.t508/AphChr42.t213/AphChr17.t37/AphChr19.t1278/AphChr50.t102/AphChr22.t191/AphChr25.t291/AphChr22.t845/AphChr18.t556/AphChr28.t444/AphChr28.t1417	16
Root	GO:0006775	fat-soluble vitamin metabolic process	35/17096	57/43025	0.000765827	0.00703872	0.0055136	AphChr16.t540/AphChr06.t1176/AphChr31.t290/AphChr37.t653/AphChr26.t236/AphChr49.t157/AphChr29.t283/AphChr18.t1620/AphChr28.t978/AphChr43.t849/AphChr31.t395/AphChr13.t577/AphChr31.t110/AphChr11.t1705/Aphmerge.9408.1/AphChr40.t263/Aphmerge.8317.1/AphChr40.t411/AphChr41.t73/AphChr15.t699/AphChr32.t726/AphChr14.t625/AphChr29.t1349/AphChr11.t1513/AphChr26.t1073/AphChr32.t727/AphChr28.t283/AphChr42.t71…	35
Root	GO:0042362	fat-soluble vitamin biosynthetic process	35/17096	57/43025	0.000765827	0.00703872	0.0055136	AphChr16.t540/AphChr06.t1176/AphChr31.t290/AphChr37.t653/AphChr26.t236/AphChr49.t157/AphChr29.t283/AphChr18.t1620/AphChr28.t978/AphChr43.t849/AphChr31.t395/AphChr13.t577/AphChr31.t110/AphChr11.t1705/Aphmerge.9408.1/AphChr40.t263/Aphmerge.8317.1/AphChr40.t411/AphChr41.t73/AphChr15.t699/AphChr32.t726/AphChr14.t625/AphChr29.t1349/AphChr11.t1513/AphChr26.t1073/AphChr32.t727/AphChr28.t283/AphChr42.t71…	35
Root	GO:0010036	response to boron-containing substance	21/17096	30/43025	0.000769179	0.00703872	0.0055136	AphChr16.t1226/AphChr18.t1551/AphChr37.t111/AphChr11.t1339/AphChr07.t570/AphChr12.t1090/AphChr01.t905/AphChr18.t1677/AphChr43.t666/AphChr41.t132/AphChr31.t463/AphChr40.t348/AphChr19.t386/AphChr10.t1125/AphChr09.t1439/AphChr34.t144/AphChr31.t752/AphChr33.t62/AphChr11.t982/AphChr10.t1117/AphChr23.t217	21
Root	GO:0010310	regulation of hydrogen peroxide metabolic process	21/17096	30/43025	0.000769179	0.00703872	0.0055136	AphChr04.t805/AphChr35.t350/AphChr15.t1074/AphChr39.t267/AphChr25.t275/AphChr30.t620/AphChr02.t440/Aphmerge.7233.1/AphChr21.t936/AphChr28.t432/AphChr13.t455/AphChr31.t315/Aphmerge.19701.1/AphChr26.t1304/Aphmerge.3134.1/AphChr38.t390/AphChr08.t1391/AphChr11.t1491/AphChr08.t1115/AphChr29.t1197/AphChr29.t934	21
Root	GO:0032411	positive regulation of transporter activity	21/17096	30/43025	0.000769179	0.00703872	0.0055136	AphChr24.t556/AphChr04.t805/AphChr07.t602/AphChr10.t1033/AphChr02.t761/AphChr35.t350/AphChr15.t1074/AphChr17.t855/AphChr43.t657/AphChr42.t96/AphChr03.t1056/AphChr22.t66/AphChr33.t323/AphChr09.t1156/AphChr19.t409/AphChr30.t620/AphChr34.t322/Aphmerge.19701.1/Aphmerge.3134.1/AphChr18.t977/Aphmerge.16743.1	21
Root	GO:0032414	positive regulation of ion transmembrane transporter activity	21/17096	30/43025	0.000769179	0.00703872	0.0055136	AphChr24.t556/AphChr04.t805/AphChr07.t602/AphChr10.t1033/AphChr02.t761/AphChr35.t350/AphChr15.t1074/AphChr17.t855/AphChr43.t657/AphChr42.t96/AphChr03.t1056/AphChr22.t66/AphChr33.t323/AphChr09.t1156/AphChr19.t409/AphChr30.t620/AphChr34.t322/Aphmerge.19701.1/Aphmerge.3134.1/AphChr18.t977/Aphmerge.16743.1	21
Root	GO:0044003	modulation by symbiont of host process	107/17096	211/43025	0.000778346	0.00711142	0.00557055	Aphmerge.4989.1/Aphmerge.15053.1/AphChr13.t255/AphChr31.t385/Aphmerge.18085.1/AphChr29.t1091/AphChr03.t1390/AphChr12.t1186/AphChr26.t283/AphChr20.t545/AphChr05.t1178/AphChr10.t689/AphContig000074.t87/Aphmerge.13184.1/AphChr11.t1573/AphChr21.t1118/Aphmerge.6380.2/Aphmerge.1263.1/Aphmerge.7476.1/AphChr38.t259/Aphmerge.11932.1/AphChr20.t387/AphChr24.t700/AphChr08.t1469/Aphmerge.14765.2/AphChr30.t426…	107
Root	GO:0009863	salicylic acid mediated signaling pathway	140/17096	285/43025	0.000788182	0.00719	0.0056321	AphChr12.t1302/AphChr02.t743/AphChr03.t544/AphChr24.t1178/AphChr36.t635/AphChr03.t364/Aphmerge.18661.1/AphChr17.t868/Aphmerge.5508.1/AphChr27.t277/AphChr20.t1530/Aphmerge.18880.1/AphChr11.t1355/AphChr29.t482/AphChr09.t483/AphChr32.t1128/AphChr15.t900/AphChr03.t1335/AphChr28.t540/AphChr51.t133/AphChr06.t1257/AphChr35.t528/AphChr24.t1005/Aphmerge.13413.1/AphChr18.t1654/AphChr08.t487/AphChr10.t1068/…	140
Root	GO:0019722	calcium-mediated signaling	62/17096	113/43025	0.000795369	0.0072442	0.00567456	Aphmerge.5081.1/AphChr05.t758/AphChr29.t507/AphChr11.t1159/AphChr31.t620/AphChr06.t1326/Aphmerge.15867.1/AphChr49.t60/AphChr14.t962/AphContig000049.t128/AphChr19.t1094/AphChr12.t254/AphChr38.t118/Aphmerge.88.1/AphChr12.t1571/AphChr03.t893/AphChr37.t778/AphChr20.t984/AphChr31.t621/AphChr19.t210/AphChr05.t759/AphChr11.t1282/AphChr05.t95/AphChr42.t574/AphChr10.t1202/AphChr20.t985/AphChr30.t523/AphCh…	62
Root	GO:0009629	response to gravity	139/17096	283/43025	0.00082601	0.00751152	0.00588396	AphChr37.t290/Aphmerge.13977.1/Aphmerge.15540.1/AphContig001509.t3/AphChr34.t793/AphChr09.t541/AphChr20.t299/AphChr05.t611/AphChr28.t489/AphChr16.t994/AphChr25.t332/Aphmerge.19862.1/AphChr20.t740/AphChr11.t1761/AphChr03.t741/AphChr15.t223/AphChr29.t1182/AphChr08.t1084/AphChr13.t427/AphChr26.t969/AphChr03.t1149/AphChr38.t1055/AphChr29.t909/AphChr06.t1069/Aphmerge.15992.1/Aphmerge.17077.1/Aphmerge.…	139
Root	GO:0042887	amide transmembrane transporter activity	91/17096	176/43025	0.000840837	0.00763444	0.00598024	AphChr51.t178/AphChr28.t1259/AphChr17.t1399/AphChr16.t1226/AphChr37.t111/AphChr07.t108/AphChr16.t527/Aphmerge.1680.1/AphChr43.t164/AphChr42.t559/AphChr34.t292/Aphmerge.4965.1/AphChr01.t391/AphChr24.t604/AphChr07.t663/Aphmerge.16341.1/Aphmerge.2722.1/AphChr43.t161/Aphmerge.11120.1/AphChr17.t876/AphChr43.t162/AphChr31.t709/AphChr19.t1078/AphContig001529.t2/AphChr03.t640/AphChr09.t278/AphChr17.t1400…	91
Root	GO:0035265	organ growth	51/17096	90/43025	0.00084747	0.0076595	0.00599987	AphChr42.t479/Aphmerge.5979.1/AphChr02.t744/AphChr08.t1105/AphChr07.t1284/Aphmerge.14328.2/AphChr01.t481/AphChr28.t1220/AphChr38.t134/AphChr16.t1138/AphChr25.t498/AphChr34.t713/AphChr43.t254/AphChr46.t558/AphChr27.t475/AphChr16.t1133/AphChr16.t1131/AphChr18.t1461/AphChr24.t1102/AphChr44.t173/AphChr24.t148/AphChr19.t992/Aphmerge.11014.2/AphChr07.t162/AphChr24.t147/AphChr38.t788/AphChr51.t232/AphCh…	51
Root	GO:0010111	glyoxysome organization	22/17096	32/43025	0.000848862	0.0076595	0.00599987	AphChr02.t1383/AphChr03.t475/AphChr20.t1419/AphChr20.t911/AphChr17.t387/AphChr14.t320/AphChr21.t1351/AphChr06.t1497/AphChr25.t347/AphChr05.t1433/AphChr10.t1126/AphChr05.t674/AphChr22.t963/AphChr26.t170/AphChr03.t353/AphChr28.t787/AphChr20.t909/AphChr32.t1116/AphChr03.t971/AphChr26.t1376/AphChr32.t1013/AphChr18.t527	22
Root	GO:0010328	auxin influx transmembrane transporter activity	22/17096	32/43025	0.000848862	0.0076595	0.00599987	AphChr37.t290/AphContig001509.t3/AphChr34.t793/AphChr09.t541/AphChr20.t299/AphChr05.t611/AphChr16.t994/AphChr20.t740/AphChr29.t1182/Aphmerge.686.1/AphChr21.t714/AphChr30.t4/AphChr32.t1157/AphChr04.t169/AphChr14.t181/AphChr13.t912/AphChr38.t789/Aphmerge.7749.1/AphChr19.t316/AphChr42.t13/AphChr32.t1119/AphChr43.t738	22
Root	GO:0015840	urea transport	22/17096	32/43025	0.000848862	0.0076595	0.00599987	AphChr51.t178/AphChr28.t1259/AphChr17.t1399/AphChr16.t1226/AphChr37.t111/AphChr20.t1380/AphChr03.t503/AphChr24.t604/AphChr07.t663/AphChr29.t1355/AphChr09.t278/AphChr17.t1400/AphChr37.t351/AphChr16.t932/AphChr34.t788/AphChr09.t546/AphChr34.t1066/AphChr25.t799/AphChr28.t891/AphChr14.t276/AphChr02.t86/AphChr36.t134	22
Root	GO:0009503	thylakoid light-harvesting complex	13/17096	16/43025	0.000869088	0.00779367	0.00610497	AphChr16.t153/AphChr37.t947/AphChr16.t154/AphChr32.t676/AphChr35.t177/AphChr35.t327/AphChr15.t1096/AphChr08.t1230/AphChr15.t1240/AphChr14.t680/Aphmerge.3096.1/AphChr16.t1263/AphChr37.t73	13
Root	GO:0009517	PSII associated light-harvesting complex II	13/17096	16/43025	0.000869088	0.00779367	0.00610497	AphChr16.t153/AphChr37.t947/AphChr16.t154/AphChr32.t676/AphChr35.t177/AphChr35.t327/AphChr15.t1096/AphChr08.t1230/AphChr15.t1240/AphChr14.t680/Aphmerge.3096.1/AphChr16.t1263/AphChr37.t73	13
Root	GO:0030076	light-harvesting complex	13/17096	16/43025	0.000869088	0.00779367	0.00610497	AphChr16.t153/AphChr37.t947/AphChr16.t154/AphChr32.t676/AphChr35.t177/AphChr35.t327/AphChr15.t1096/AphChr08.t1230/AphChr15.t1240/AphChr14.t680/Aphmerge.3096.1/AphChr16.t1263/AphChr37.t73	13
Root	GO:0031957	very long-chain fatty acid-CoA ligase activity	13/17096	16/43025	0.000869088	0.00779367	0.00610497	AphContig001349.t23/AphChr04.t422/AphChr18.t1681/AphChr30.t261/Aphmerge.2428.2/Aphmerge.4269.1/Aphmerge.2428.1/AphChr42.t25/AphChr43.t727/AphChr19.t333/AphChr02.t1790/AphChr34.t100/AphChr17.t1146	13
Root	GO:0046434	organophosphate catabolic process	85/17096	163/43025	0.000872142	0.0078028	0.00611212	AphChr13.t255/Aphmerge.835.1/Aphmerge.12637.1/AphChr28.t1312/AphChr11.t1573/Aphmerge.11932.1/AphChr40.t413/AphChr37.t635/AphChr30.t426/AphChr41.t71/AphChr49.t174/AphChr32.t952/AphChr02.t1671/AphChr34.t447/AphChr06.t1141/AphChr26.t660/AphChr33.t475/AphContig001391.t6/AphChr04.t586/AphChr09.t1001/AphChr31.t235/AphChr49.t340/Aphmerge.7212.1/AphChr31.t370/AphChr14.t1401/AphChr42.t375/AphChr17.t1299/A…	85
Root	GO:0008171	O-methyltransferase activity	50/17096	88/43025	0.000873595	0.0078028	0.00611212	AphChr30.t321/AphContig001370.t15/AphChr04.t471/AphChr04.t472/ptg001370l_pilon_pilon.t16/AphChr12.t212/AphChr07.t172/AphChr35.t233/AphChr06.t1176/AphChr25.t292/AphChr30.t322/AphChr18.t557/AphChr11.t1558/AphChr07.t544/AphChr12.t213/AphChr19.t625/AphChr28.t1272/AphChr28.t1418/AphChr22.t936/AphChr15.t1188/AphChr43.t508/AphChr42.t213/AphChr31.t248/Aphmerge.10766.1/AphChr07.t1306/AphChr24.t1094/AphChr…	50
Root	GO:0010584	pollen exine formation	67/17096	124/43025	0.000874128	0.0078028	0.00611212	AphChr06.t1198/Aphmerge.11494.1/Aphmerge.15887.1/AphChr11.t1197/AphChr20.t126/AphChr29.t1087/AphChr26.t194/AphChr06.t97/AphChr39.t564/AphChr11.t1609/AphChr06.t1126/AphChr03.t1661/AphChr28.t1353/AphChr20.t350/AphChr08.t134/AphChr37.t213/AphChr23.t508/AphChr16.t1084/Aphmerge.14631.2/AphChr18.t696/Aphmerge.16313.2/AphChr31.t1000/Aphmerge.7553.1/Aphmerge.6377.2/Aphmerge.9056.1/Aphmerge.19295.1/AphChr…	67
Root	GO:0010208	pollen wall assembly	95/17096	185/43025	0.000879756	0.00782902	0.00613266	AphChr06.t1198/AphChr03.t558/Aphmerge.11494.1/Aphmerge.15887.1/AphChr15.t1093/Aphmerge.9966.1/AphChr35.t330/AphChr20.t1325/Aphmerge.11861.1/AphChr04.t188/AphChr11.t1197/AphChr20.t126/AphChr29.t1087/AphContig001376.t40/AphChr26.t194/AphChr06.t97/AphChr39.t564/AphChr11.t1609/AphChr06.t1126/AphChr15.t1281/AphChr03.t1661/AphChr28.t1353/AphChr20.t350/AphChr08.t134/AphChr20.t1243/AphChr37.t213/AphChr23…	95
Root	GO:0085029	extracellular matrix assembly	95/17096	185/43025	0.000879756	0.00782902	0.00613266	AphChr06.t1198/AphChr03.t558/Aphmerge.11494.1/Aphmerge.15887.1/AphChr15.t1093/Aphmerge.9966.1/AphChr35.t330/AphChr20.t1325/Aphmerge.11861.1/AphChr04.t188/AphChr11.t1197/AphChr20.t126/AphChr29.t1087/AphContig001376.t40/AphChr26.t194/AphChr06.t97/AphChr39.t564/AphChr11.t1609/AphChr06.t1126/AphChr15.t1281/AphChr03.t1661/AphChr28.t1353/AphChr20.t350/AphChr08.t134/AphChr20.t1243/AphChr37.t213/AphChr23…	95
Root	GO:0030981	cortical microtubule cytoskeleton	66/17096	122/43025	0.000911031	0.00809496	0.00634098	AphChr39.t496/AphChr15.t1093/AphChr35.t330/AphChr22.t1168/Aphmerge.13811.1/Aphmerge.2094.2/Aphmerge.10313.1/Aphmerge.16935.1/AphChr10.t16/AphChr03.t2041/AphChr31.t1005/AphChr28.t541/AphChr46.t316/Aphmerge.617.1/AphChr01.t2077/AphChr35.t326/Aphmerge.10313.2/AphChr45.t585/AphChr18.t504/AphChr38.t128/AphChr19.t231/AphChr44.t167/AphChr13.t196/AphContig001478.t2/ptg001505l_pilon_pilon.t3/AphChr04.t260…	66
Root	GO:0031112	positive regulation of microtubule polymerization or depolymerization	23/17096	34/43025	0.000920103	0.00815068	0.00638463	AphChr39.t496/Aphmerge.4798.1/Aphmerge.17163.1/AphChr10.t480/Aphmerge.13811.1/AphChr20.t400/AphChr31.t1005/AphChr28.t541/AphChr13.t579/AphChr19.t231/AphChr44.t167/AphChr04.t260/Aphmerge.6937.1/AphChr03.t1598/AphChr20.t834/AphChr16.t177/Aphmerge.16669.2/AphChr37.t929/AphChr04.t402/AphContig001452.t2/ptg001349l_pilon_pilon.t1/AphChr11.t521/AphChr30.t243	23
Root	GO:0031539	positive regulation of anthocyanin metabolic process	23/17096	34/43025	0.000920103	0.00815068	0.00638463	Aphmerge.13977.1/AphChr15.t223/AphChr13.t427/AphChr38.t368/AphChr51.t96/AphChr30.t911/Aphmerge.5812.1/Aphmerge.16759.2/Aphmerge.9596.1/AphChr09.t415/AphChr07.t698/Aphmerge.7250.1/AphChr34.t929/Aphmerge.16759.1/AphChr47.t409/AphChr04.t1207/AphChr18.t977/AphChr02.t1345/AphChr11.t1521/AphChr17.t407/AphChr18.t1481/AphChr12.t1329/AphChr03.t1503	23
Root	GO:0090333	regulation of stomatal closure	48/17096	84/43025	0.000926068	0.00819106	0.00641626	AphChr02.t1383/AphChr03.t475/AphChr29.t1113/AphChr20.t1419/Aphmerge.17089.1/AphChr03.t892/AphChr20.t911/Aphmerge.2674.1/AphChr17.t387/Aphmerge.1143.1/AphChr14.t320/AphChr21.t1351/AphChr06.t1497/AphChr32.t676/AphChr25.t347/AphChr37.t470/AphChr35.t904/AphChr13.t579/AphChr05.t1433/AphChr10.t1126/AphChr49.t400/AphChr05.t674/AphChr20.t986/AphChr22.t963/AphChr26.t170/AphChr06.t626/AphChr03.t353/AphChr2…	48
Root	GO:0043090	amino acid import	17/17096	23/43025	0.000934867	0.00825633	0.00646739	AphChr09.t1498/AphChr27.t674/AphChr08.t802/AphChr28.t399/AphChr29.t711/AphChr42.t106/AphChr05.t747/AphChr49.t337/AphChr38.t175/AphChr09.t515/AphChr19.t431/Aphmerge.7425.1/AphChr21.t808/AphChr25.t227/AphChr03.t618/AphChr20.t1264/AphChr34.t824	17
Root	GO:0009741	response to brassinosteroid	225/17096	481/43025	0.000951899	0.00839402	0.00657524	AphContig001384.t7/AphChr29.t987/AphChr03.t1450/AphChr30.t630/Aphmerge.189.1/AphChr04.t823/Aphmerge.8930.1/AphChr34.t636/Aphmerge.8916.2/AphChr43.t819/Aphmerge.15887.1/Aphmerge.14842.1/Aphmerge.9006.1/AphChr08.t1432/AphChr20.t1186/AphChr07.t314/Aphmerge.16451.1/Aphmerge.16163.1/Aphmerge.187.1/AphChr34.t850/AphChr02.t1063/AphChr19.t235/AphChr30.t484/AphChr31.t531/AphChr12.t1544/AphChr11.t1197/AphC…	225
Root	GO:0080147	root hair cell development	186/17096	391/43025	0.000953631	0.00839657	0.00657724	AphChr02.t1383/AphChr37.t290/AphChr46.t461/AphContig001509.t3/AphChr03.t1114/AphChr20.t762/AphChr01.t1683/AphChr02.t489/AphChr05.t611/AphChr03.t475/Aphmerge.10081.1/AphChr16.t994/AphChr30.t188/Aphmerge.1184.1/ptg001347l_pilon_pilon.t1/Aphmerge.13970.1/AphChr14.t806/AphChr20.t1419/AphChr20.t911/AphChr17.t944/AphChr21.t625/AphChr03.t422/AphChr18.t1584/AphChr24.t387/AphChr09.t776/AphChr29.t1133/Aphm…	186
Root	GO:0033500	carbohydrate homeostasis	71/17096	133/43025	0.000974853	0.00852234	0.00667576	AphChr03.t1821/Aphmerge.7610.1/AphChr37.t359/AphChr20.t152/Aphmerge.7910.1/Aphmerge.7663.1/AphChr31.t44/Aphmerge.18865.2/AphChr02.t405/Aphmerge.15873.1/AphChr08.t1398/AphChr29.t1201/AphChr03.t603/Aphmerge.6085.1/AphChr10.t124/AphChr45.t573/AphChr13.t589/Aphmerge.17590.1/Aphmerge.14510.1/AphChr27.t216/AphChr20.t1286/AphChr06.t166/AphChr51.t35/AphChr17.t437/AphChr17.t439/AphChr24.t681/AphChr12.t144…	71
Root	GO:0052033	GO:0052033	46/17096	80/43025	0.000978166	0.00852234	0.00667576	AphChr31.t385/AphChr29.t1091/AphChr12.t1186/Aphmerge.6380.2/AphChr20.t387/Aphmerge.14765.2/AphChr04.t615/AphChr30.t455/AphChr01.t785/AphChr32.t1188/AphChr14.t152/AphChr20.t226/AphChr21.t441/AphChr23.t69/AphChr08.t1288/AphChr17.t133/AphChr31.t382/AphChr03.t1850/AphChr34.t215/Aphmerge.6380.1/AphChr05.t239/AphChr25.t254/AphChr05.t241/AphChr28.t417/Aphmerge.17799.1/AphChr05.t253/AphChr03.t1620/AphChr…	46
Root	GO:0052166	GO:0052166	46/17096	80/43025	0.000978166	0.00852234	0.00667576	AphChr31.t385/AphChr29.t1091/AphChr12.t1186/Aphmerge.6380.2/AphChr20.t387/Aphmerge.14765.2/AphChr04.t615/AphChr30.t455/AphChr01.t785/AphChr32.t1188/AphChr14.t152/AphChr20.t226/AphChr21.t441/AphChr23.t69/AphChr08.t1288/AphChr17.t133/AphChr31.t382/AphChr03.t1850/AphChr34.t215/Aphmerge.6380.1/AphChr05.t239/AphChr25.t254/AphChr05.t241/AphChr28.t417/Aphmerge.17799.1/AphChr05.t253/AphChr03.t1620/AphChr…	46
Root	GO:0052257	GO:0052257	46/17096	80/43025	0.000978166	0.00852234	0.00667576	AphChr31.t385/AphChr29.t1091/AphChr12.t1186/Aphmerge.6380.2/AphChr20.t387/Aphmerge.14765.2/AphChr04.t615/AphChr30.t455/AphChr01.t785/AphChr32.t1188/AphChr14.t152/AphChr20.t226/AphChr21.t441/AphChr23.t69/AphChr08.t1288/AphChr17.t133/AphChr31.t382/AphChr03.t1850/AphChr34.t215/Aphmerge.6380.1/AphChr05.t239/AphChr25.t254/AphChr05.t241/AphChr28.t417/Aphmerge.17799.1/AphChr05.t253/AphChr03.t1620/AphChr…	46
Root	GO:0052305	GO:0052305	46/17096	80/43025	0.000978166	0.00852234	0.00667576	AphChr31.t385/AphChr29.t1091/AphChr12.t1186/Aphmerge.6380.2/AphChr20.t387/Aphmerge.14765.2/AphChr04.t615/AphChr30.t455/AphChr01.t785/AphChr32.t1188/AphChr14.t152/AphChr20.t226/AphChr21.t441/AphChr23.t69/AphChr08.t1288/AphChr17.t133/AphChr31.t382/AphChr03.t1850/AphChr34.t215/Aphmerge.6380.1/AphChr05.t239/AphChr25.t254/AphChr05.t241/AphChr28.t417/Aphmerge.17799.1/AphChr05.t253/AphChr03.t1620/AphChr…	46
Root	GO:0052509	GO:0052509	46/17096	80/43025	0.000978166	0.00852234	0.00667576	AphChr31.t385/AphChr29.t1091/AphChr12.t1186/Aphmerge.6380.2/AphChr20.t387/Aphmerge.14765.2/AphChr04.t615/AphChr30.t455/AphChr01.t785/AphChr32.t1188/AphChr14.t152/AphChr20.t226/AphChr21.t441/AphChr23.t69/AphChr08.t1288/AphChr17.t133/AphChr31.t382/AphChr03.t1850/AphChr34.t215/Aphmerge.6380.1/AphChr05.t239/AphChr25.t254/AphChr05.t241/AphChr28.t417/Aphmerge.17799.1/AphChr05.t253/AphChr03.t1620/AphChr…	46
Root	GO:0052510	GO:0052510	46/17096	80/43025	0.000978166	0.00852234	0.00667576	AphChr31.t385/AphChr29.t1091/AphChr12.t1186/Aphmerge.6380.2/AphChr20.t387/Aphmerge.14765.2/AphChr04.t615/AphChr30.t455/AphChr01.t785/AphChr32.t1188/AphChr14.t152/AphChr20.t226/AphChr21.t441/AphChr23.t69/AphChr08.t1288/AphChr17.t133/AphChr31.t382/AphChr03.t1850/AphChr34.t215/Aphmerge.6380.1/AphChr05.t239/AphChr25.t254/AphChr05.t241/AphChr28.t417/Aphmerge.17799.1/AphChr05.t253/AphChr03.t1620/AphChr…	46
Root	GO:2000280	regulation of root development	168/17096	350/43025	0.000992044	0.00863034	0.00676036	Aphmerge.13059.2/AphChr30.t521/AphChr06.t1298/AphChr34.t886/AphChr20.t546/AphChr09.t458/AphChr07.t474/Aphmerge.10739.1/AphChr15.t1093/Aphmerge.13059.3/AphChr35.t330/AphChr17.t1011/AphChr01.t1189/AphChr30.t79/Aphmerge.13059.1/AphChr11.t1761/AphChr12.t250/AphChr18.t574/AphChr02.t591/AphChr26.t1330/AphChr01.t567/AphChr01.t739/AphChr29.t713/AphChr04.t805/AphChr22.t751/AphChr46.t494/AphChr22.t863/AphC…	168
Root	GO:0016836	hydro-lyase activity	87/17096	168/43025	0.00101222	0.00879272	0.00688756	AphChr02.t532/AphChr37.t370/AphChr16.t914/AphChr24.t687/Aphmerge.5251.1/AphChr01.t708/AphChr07.t793/AphChr44.t172/AphChr24.t441/AphChr17.t993/AphChr16.t392/AphChr32.t166/AphChr23.t147/AphChr13.t919/AphChr37.t297/Aphmerge.7480.1/AphChr12.t342/AphChr51.t176/Aphmerge.3255.1/Aphmerge.12441.2/AphChr03.t490/Aphmerge.13728.2/AphChr32.t1219/Aphmerge.14721.1/AphChr21.t339/AphChr01.t474/AphChr14.t630/AphCh…	87
Root	GO:0015198	GO:0015198	26/17096	40/43025	0.00108217	0.0093863	0.00735251	AphChr09.t1522/AphChr07.t108/AphChr43.t164/AphChr42.t559/Aphmerge.16341.1/AphChr17.t876/AphContig001529.t2/AphChr26.t1020/AphChr16.t1174/Aphmerge.3899.1/AphChr24.t93/AphChr24.t92/AphChr07.t109/AphChr02.t311/AphChr18.t735/AphChr22.t779/Aphmerge.5290.1/Aphmerge.16510.2/AphChr02.t729/AphChr01.t392/AphChr12.t1551/AphChr17.t1192/AphChr19.t1076/AphChr37.t148/Aphmerge.19910.1/AphChr16.t1176	26
Root	GO:0010073	meristem maintenance	225/17096	482/43025	0.00108821	0.00942465	0.00738256	AphChr42.t479/Aphmerge.19913.1/Aphmerge.189.1/AphChr12.t569/Aphmerge.9442.2/AphChr07.t474/AphChr16.t618/AphChr22.t1090/Aphmerge.10739.1/AphChr02.t317/AphChr01.t1716/AphChr18.t387/AphChr19.t256/Aphmerge.187.1/AphChr01.t1189/Aphmerge.2518.12/Aphmerge.13177.1/AphChr11.t1112/AphContig000049.t171/AphChr26.t354/AphChr46.t210/AphChr12.t250/AphChr08.t1469/AphChr17.t138/AphChr20.t77/ptg001371l_pilon_pilon…	225
Root	GO:0046713	borate transport	18/17096	25/43025	0.00109626	0.00948029	0.00742614	AphChr16.t1226/AphChr18.t1551/AphChr37.t111/AphChr11.t1339/AphChr07.t570/AphChr12.t1090/AphChr01.t905/AphChr18.t1677/AphChr43.t666/AphChr41.t132/AphChr31.t463/AphChr40.t348/AphChr19.t386/AphChr10.t1125/AphChr31.t752/AphChr11.t982/AphChr10.t1117/AphChr23.t217	18
Root	GO:0072507	divalent inorganic cation homeostasis	104/17096	206/43025	0.00110907	0.00957682	0.00750175	Aphmerge.19338.1/AphChr13.t1291/AphContig000074.t29/AphChr32.t928/Aphmerge.18299.2/AphChr20.t158/AphChr03.t1925/AphChr26.t969/AphChr38.t1076/AphChr08.t1393/AphChr29.t507/AphChr21.t1226/AphChr06.t1069/AphChr10.t129/Aphmerge.19282.1/Aphmerge.6500.1/AphChr04.t805/AphChr30.t475/Aphmerge.11067.2/Aphmerge.13635.1/AphChr27.t38/ptg000074l_pilon_pilon.t96/AphChr15.t297/ptg000049l_pilon_pilon.t128/AphChr08…	104
Root	GO:0010057	trichoblast fate specification	27/17096	42/43025	0.00111977	0.009598	0.00751835	AphChr04.t301/AphChr33.t84/AphChr26.t1360/AphChr42.t112/AphChr24.t1222/AphChr15.t994/AphChr35.t428/Aphmerge.17818.1/AphChr32.t1218/AphChr09.t1420/AphChr02.t127/AphChr43.t643/AphChr22.t457/AphChr35.t159/AphChr34.t163/AphChr17.t1360/AphChr21.t513/AphChr18.t538/Aphmerge.17772.1/AphChr46.t146/AphChr05.t146/Aphmerge.1807.1/AphChr37.t341/AphChr14.t119/AphChr15.t1259/AphChr22.t952/AphChr06.t1477	27
Root	GO:0010061	regulation of trichoblast fate specification	27/17096	42/43025	0.00111977	0.009598	0.00751835	AphChr04.t301/AphChr33.t84/AphChr26.t1360/AphChr42.t112/AphChr24.t1222/AphChr15.t994/AphChr35.t428/Aphmerge.17818.1/AphChr32.t1218/AphChr09.t1420/AphChr02.t127/AphChr43.t643/AphChr22.t457/AphChr35.t159/AphChr34.t163/AphChr17.t1360/AphChr21.t513/AphChr18.t538/Aphmerge.17772.1/AphChr46.t146/AphChr05.t146/Aphmerge.1807.1/AphChr37.t341/AphChr14.t119/AphChr15.t1259/AphChr22.t952/AphChr06.t1477	27
Root	GO:0042136	neurotransmitter biosynthetic process	27/17096	42/43025	0.00111977	0.009598	0.00751835	AphChr30.t10/AphChr04.t176/AphContig001350.t26/AphChr17.t1420/AphChr29.t628/AphChr12.t917/AphChr11.t1394/AphChr45.t580/AphChr18.t969/AphChr22.t505/AphChr13.t246/AphChr02.t62/AphChr02.t69/AphChr38.t716/AphChr35.t858/AphChr22.t503/AphChr28.t1098/Aphmerge.19063.1/Aphmerge.6234.1/AphChr15.t543/AphChr27.t797/AphChr18.t469/AphChr41.t476/AphChr40.t12/Aphmerge.1153.1/AphChr14.t1482/AphChr38.t185	27
Root	GO:0051289	protein homotetramerization	27/17096	42/43025	0.00111977	0.009598	0.00751835	Aphmerge.19268.1/AphChr29.t1176/AphChr47.t170/AphChr30.t1141/Aphmerge.13197.1/AphChr19.t1094/AphChr12.t1571/AphChr37.t440/AphChr11.t1282/AphChr42.t574/AphContig001395.t5/AphChr28.t389/AphChr04.t1571/AphChr31.t510/AphChr17.t1202/Aphmerge.17585.2/ptg001329l_pilon_pilon.t63/AphChr04.t1578/AphChr07.t211/Aphmerge.10619.1/AphChr25.t218/Aphmerge.1749.1/AphChr19.t1098/AphChr38.t790/AphChr24.t191/AphChr13…	27
Root	GO:1903888	regulation of plant epidermal cell differentiation	27/17096	42/43025	0.00111977	0.009598	0.00751835	AphChr04.t301/AphChr33.t84/AphChr26.t1360/AphChr42.t112/AphChr24.t1222/AphChr15.t994/AphChr35.t428/Aphmerge.17818.1/AphChr32.t1218/AphChr09.t1420/AphChr02.t127/AphChr43.t643/AphChr22.t457/AphChr35.t159/AphChr34.t163/AphChr17.t1360/AphChr21.t513/AphChr18.t538/Aphmerge.17772.1/AphChr46.t146/AphChr05.t146/Aphmerge.1807.1/AphChr37.t341/AphChr14.t119/AphChr15.t1259/AphChr22.t952/AphChr06.t1477	27
Root	GO:1990837	sequence-specific double-stranded DNA binding	205/17096	436/43025	0.00113682	0.00972987	0.00762164	AphChr16.t251/AphChr17.t841/Aphmerge.13977.1/Aphmerge.7709.1/Aphmerge.5385.2/Aphmerge.11553.1/AphChr37.t874/AphChr14.t544/AphChr38.t409/Aphmerge.18865.2/Aphmerge.9966.1/Aphmerge.6736.1/AphChr18.t1501/Aphmerge.11861.1/AphChr14.t1224/AphChr18.t898/AphChr04.t188/AphChr22.t362/AphChr50.t258/AphChr15.t223/AphChr32.t310/AphChr14.t963/AphChr38.t1099/AphChr13.t427/Aphmerge.6085.1/AphChr06.t1101/AphChr05.…	205
Root	GO:0004650	polygalacturonase activity	52/17096	93/43025	0.00114897	0.00981282	0.00768662	AphChr02.t422/Aphmerge.20115.1/AphChr17.t1088/AphChr12.t337/AphChr29.t446/AphChr06.t1407/AphChr26.t1300/AphChr34.t939/Aphmerge.551.1/AphChr09.t408/AphChr29.t988/AphChr22.t765/AphChr20.t686/AphChr18.t750/AphChr26.t194/AphChr18.t1198/Aphmerge.5198.1/AphChr22.t594/AphChr06.t326/AphChr01.t1964/AphChr19.t1251/AphChr06.t97/AphChr17.t1138/AphChr28.t1353/AphChr40.t175/AphChr26.t778/AphChr50.t141/AphChr18…	52
Root	GO:1902478	GO:1902478	28/17096	44/43025	0.00114989	0.00981282	0.00768662	Aphmerge.12686.1/AphChr38.t647/Aphmerge.4136.1/AphChr48.t14/AphChr13.t544/AphChr38.t485/AphChr15.t419/AphChr38.t486/AphChr11.t1489/AphChr45.t499/AphChr38.t482/AphChr02.t996/AphChr38.t488/AphChr40.t322/AphChr17.t677/AphChr15.t423/AphChr13.t546/AphChr13.t547/AphChr14.t404/Aphmerge.4782.1/Aphmerge.9400.1/AphChr10.t510/Aphmerge.3382.1/AphChr17.t289/AphChr18.t1575/AphChr13.t545/Aphmerge.9087.2/Aphmerg…	28
Root	GO:0034219	carbohydrate transmembrane transport	73/17096	138/43025	0.00116571	0.0099333	0.007781	AphChr43.t736/AphChr18.t437/AphChr05.t270/AphChr16.t1226/AphChr37.t111/AphChr37.t851/Aphmerge.8575.1/AphChr42.t14/AphChr01.t467/AphChr46.t251/AphChr19.t317/AphChr26.t698/AphChr30.t378/AphChr30.t625/AphChr10.t206/AphChr20.t220/Aphmerge.1864.1/AphChr03.t1860/Aphmerge.7118.1/AphChr09.t1421/AphChr32.t1098/AphChr06.t699/Aphmerge.8667.1/AphChr22.t468/AphChr30.t185/AphChr26.t1096/AphChr14.t116/AphChr22.…	73
Root	GO:0010067	procambium histogenesis	29/17096	46/43025	0.00117307	0.00997373	0.00781267	AphChr16.t618/AphChr06.t318/AphChr17.t444/AphChr22.t1013/AphChr45.t480/Aphmerge.2100.1/AphChr26.t1438/AphContig001371.t15/AphChr02.t1671/AphChr04.t1222/AphChr13.t1405/AphChr06.t1560/AphChr26.t660/Aphmerge.1276.1/AphChr39.t259/Aphmerge.7212.1/AphChr31.t370/AphChr17.t143/AphChr08.t1557/AphChr44.t366/AphChr29.t1359/AphChr14.t1296/AphChr43.t481/AphChr03.t497/AphChr42.t280/Aphmerge.5156.1/AphChr11.t14…	29
Root	GO:0010161	red light signaling pathway	37/17096	62/43025	0.00117388	0.00997373	0.00781267	Aphmerge.13977.1/AphChr21.t582/AphChr15.t223/AphChr13.t427/AphChr26.t969/AphChr06.t1069/AphChr14.t693/AphChr25.t480/AphChr38.t368/AphChr36.t459/AphChr29.t952/AphChr28.t622/AphChr14.t1089/AphChr30.t911/AphChr10.t1196/AphChr12.t422/Aphmerge.4572.2/Aphmerge.4572.1/AphChr09.t415/AphChr20.t1165/AphChr03.t898/Aphmerge.7250.1/AphChr34.t929/AphChr47.t409/AphChr04.t1207/Aphmerge.14821.1/AphChr02.t318/Aphm…	37
Root	GO:0004445	inositol-polyphosphate 5-phosphatase activity	14/17096	18/43025	0.00118145	0.0100217	0.00785024	AphChr37.t635/AphChr49.t174/AphChr17.t1299/AphChr18.t1063/Aphmerge.16569.1/Aphmerge.16569.2/AphChr22.t408/AphContig000070.t53/AphChr02.t184/ptg001353l_pilon_pilon.t30/AphChr31.t83/AphChr04.t1047/AphChr11.t1731/Aphmerge.1688.1	14
Root	GO:0010244	response to low fluence blue light stimulus by blue low-fluence system	36/17096	60/43025	0.00118705	0.0100217	0.00785024	AphChr37.t370/Aphmerge.13977.1/AphChr16.t914/AphChr24.t687/AphChr07.t793/AphChr15.t223/AphChr13.t427/AphChr26.t969/AphChr06.t1069/AphChr04.t805/AphChr35.t350/AphChr15.t1074/AphChr14.t693/AphChr38.t368/AphChr18.t713/AphChr14.t1089/AphChr30.t620/AphChr30.t911/AphChr09.t415/Aphmerge.7250.1/AphChr34.t929/AphChr47.t409/AphChr04.t1207/AphChr07.t563/Aphmerge.19701.1/Aphmerge.2202.1/Aphmerge.3134.1/Aphme…	36
Root	GO:0010103	stomatal complex morphogenesis	51/17096	91/43025	0.00118909	0.0100217	0.00785024	AphChr30.t460/AphChr29.t873/AphChr39.t512/AphChr08.t1032/AphChr29.t878/Aphmerge.13778.1/AphChr48.t201/AphChr20.t774/AphChr10.t984/AphChr24.t939/AphChr03.t1105/AphChr27.t880/Aphmerge.17185.2/AphChr10.t540/AphChr22.t927/AphChr46.t543/AphChr03.t765/AphChr10.t1336/AphChr16.t715/AphChr35.t555/AphChr08.t1038/AphChr04.t619/AphContig001365.t26/AphChr18.t775/AphChr24.t1206/AphChr10.t763/AphChr35.t554/AphC…	51
Root	GO:0035067	negative regulation of histone acetylation	30/17096	48/43025	0.00118986	0.0100217	0.00785024	Aphmerge.9966.1/Aphmerge.11861.1/AphChr05.t1489/AphContig001376.t40/AphChr21.t1409/Aphmerge.13229.1/AphChr15.t1281/AphChr09.t445/AphChr20.t1243/AphChr35.t143/AphChr03.t1342/AphChr51.t149/AphChr16.t1051/AphChr10.t740/Aphmerge.9210.1/AphChr16.t407/AphChr49.t75/AphChr17.t1359/AphChr02.t128/AphChr22.t425/AphChr28.t1227/AphChr02.t163/AphChr12.t1065/AphChr23.t270/AphChr09.t1451/AphChr01.t957/Aphmerge.1…	30
Root	GO:1901984	negative regulation of protein acetylation	30/17096	48/43025	0.00118986	0.0100217	0.00785024	Aphmerge.9966.1/Aphmerge.11861.1/AphChr05.t1489/AphContig001376.t40/AphChr21.t1409/Aphmerge.13229.1/AphChr15.t1281/AphChr09.t445/AphChr20.t1243/AphChr35.t143/AphChr03.t1342/AphChr51.t149/AphChr16.t1051/AphChr10.t740/Aphmerge.9210.1/AphChr16.t407/AphChr49.t75/AphChr17.t1359/AphChr02.t128/AphChr22.t425/AphChr28.t1227/AphChr02.t163/AphChr12.t1065/AphChr23.t270/AphChr09.t1451/AphChr01.t957/Aphmerge.1…	30
Root	GO:2000757	negative regulation of peptidyl-lysine acetylation	30/17096	48/43025	0.00118986	0.0100217	0.00785024	Aphmerge.9966.1/Aphmerge.11861.1/AphChr05.t1489/AphContig001376.t40/AphChr21.t1409/Aphmerge.13229.1/AphChr15.t1281/AphChr09.t445/AphChr20.t1243/AphChr35.t143/AphChr03.t1342/AphChr51.t149/AphChr16.t1051/AphChr10.t740/Aphmerge.9210.1/AphChr16.t407/AphChr49.t75/AphChr17.t1359/AphChr02.t128/AphChr22.t425/AphChr28.t1227/AphChr02.t163/AphChr12.t1065/AphChr23.t270/AphChr09.t1451/AphChr01.t957/Aphmerge.1…	30
Root	GO:0044242	cellular lipid catabolic process	111/17096	222/43025	0.00119864	0.0100604	0.00788055	AphChr02.t1383/AphChr13.t255/AphChr08.t1566/AphChr43.t346/AphChr11.t1573/AphChr17.t274/AphChr07.t656/AphChr26.t322/AphChr03.t475/Aphmerge.11932.1/AphChr30.t45/Aphmerge.9803.2/AphChr20.t1419/AphChr30.t426/AphChr29.t1370/AphChr20.t911/AphChr01.t888/AphChr30.t1038/AphChr09.t1261/AphChr17.t387/AphChr11.t1394/AphChr14.t320/AphChr01.t548/AphChr21.t1351/AphChr06.t1497/Aphmerge.19698.2/AphChr04.t803/AphC…	111
Root	GO:0006829	zinc ion transport	31/17096	50/43025	0.00120084	0.0100604	0.00788055	AphChr34.t690/AphContig000074.t29/AphChr26.t354/AphChr03.t741/AphChr08.t1084/AphChr29.t507/AphChr21.t1226/AphChr29.t909/AphChr03.t1840/AphChr37.t893/AphChr10.t222/AphChr27.t581/AphChr43.t641/AphChr21.t556/AphChr29.t635/AphChr08.t713/Aphmerge.13755.1/AphChr04.t862/ptg001351l_pilon_pilon.t5/AphChr39.t532/AphChr05.t379/AphChr05.t386/AphChr42.t114/ptg001370l_pilon_pilon.t14/AphChr16.t222/AphChr05.t12…	31
Root	GO:0072341	modified amino acid binding	31/17096	50/43025	0.00120084	0.0100604	0.00788055	AphChr37.t458/AphChr20.t503/Aphmerge.13482.2/AphChr38.t1007/AphChr49.t416/AphChr44.t517/AphChr16.t813/AphChr03.t1455/AphChr34.t860/AphChr09.t398/AphChr20.t504/AphChr20.t502/Aphmerge.6698.1/AphChr30.t1110/AphChr47.t225/AphChr29.t513/AphChr34.t859/AphChr03.t1457/AphChr04.t1512/AphChr03.t1456/AphChr13.t1140/AphChr38.t586/AphChr27.t377/AphChr08.t524/Aphmerge.11611.2/AphChr20.t204/AphChr10.t186/AphChr…	31
Root	GO:0010189	vitamin E biosynthetic process	34/17096	56/43025	0.00120431	0.0100604	0.00788055	AphChr16.t540/AphChr06.t1176/AphChr31.t290/AphChr37.t653/AphChr26.t236/AphChr49.t157/AphChr29.t283/AphChr18.t1620/AphChr28.t978/AphChr31.t395/AphChr13.t577/AphChr31.t110/AphChr11.t1705/Aphmerge.9408.1/AphChr40.t263/Aphmerge.8317.1/AphChr40.t411/AphChr41.t73/AphChr15.t699/AphChr32.t726/AphChr14.t625/AphChr29.t1349/AphChr11.t1513/AphChr26.t1073/AphChr32.t727/AphChr28.t283/AphChr42.t711/AphChr05.t12…	34
Root	GO:0042360	vitamin E metabolic process	34/17096	56/43025	0.00120431	0.0100604	0.00788055	AphChr16.t540/AphChr06.t1176/AphChr31.t290/AphChr37.t653/AphChr26.t236/AphChr49.t157/AphChr29.t283/AphChr18.t1620/AphChr28.t978/AphChr31.t395/AphChr13.t577/AphChr31.t110/AphChr11.t1705/Aphmerge.9408.1/AphChr40.t263/Aphmerge.8317.1/AphChr40.t411/AphChr41.t73/AphChr15.t699/AphChr32.t726/AphChr14.t625/AphChr29.t1349/AphChr11.t1513/AphChr26.t1073/AphChr32.t727/AphChr28.t283/AphChr42.t711/AphChr05.t12…	34
Root	GO:0008300	isoprenoid catabolic process	32/17096	52/43025	0.00120656	0.0100604	0.00788055	AphChr08.t1566/AphChr43.t346/AphChr17.t274/AphChr26.t322/AphChr30.t45/Aphmerge.9803.2/AphChr29.t1370/AphChr01.t888/AphChr30.t1038/AphChr31.t467/AphChr33.t340/AphChr01.t890/AphChr09.t1141/AphChr34.t339/AphChr23.t208/AphChr02.t607/AphChr17.t939/AphChr06.t234/AphChr14.t230/AphContig001382.t15/AphChr04.t220/AphChr06.t264/AphChr03.t1836/AphChr36.t445/AphChr47.t273/AphChr11.t1288/AphChr21.t473/AphChr06…	32
Root	GO:0016115	terpenoid catabolic process	32/17096	52/43025	0.00120656	0.0100604	0.00788055	AphChr08.t1566/AphChr43.t346/AphChr17.t274/AphChr26.t322/AphChr30.t45/Aphmerge.9803.2/AphChr29.t1370/AphChr01.t888/AphChr30.t1038/AphChr31.t467/AphChr33.t340/AphChr01.t890/AphChr09.t1141/AphChr34.t339/AphChr23.t208/AphChr02.t607/AphChr17.t939/AphChr06.t234/AphChr14.t230/AphContig001382.t15/AphChr04.t220/AphChr06.t264/AphChr03.t1836/AphChr36.t445/AphChr47.t273/AphChr11.t1288/AphChr21.t473/AphChr06…	32
Root	GO:0042214	terpene metabolic process	50/17096	89/43025	0.00122989	0.010069	0.00788731	AphChr02.t1522/AphChr08.t1566/AphChr21.t421/AphChr17.t269/AphChr32.t928/AphChr30.t45/AphChr15.t740/AphChr29.t1370/AphChr32.t737/AphChr25.t329/AphChr18.t584/Aphmerge.18341.1/AphChr30.t583/AphChr18.t1070/AphChr09.t555/AphChr28.t481/AphChr38.t458/Aphmerge.12777.2/AphChr34.t714/AphChr09.t628/AphChr09.t554/AphChr34.t773/AphChr32.t1197/AphChr12.t366/AphContig001382.t15/AphChr04.t220/AphChr15.t402/Aphme…	50
Root	GO:0005199	structural constituent of cell wall	11/17096	13/43025	0.00123008	0.010069	0.00788731	Aphmerge.15132.1/Aphmerge.12711.1/AphChr03.t377/Aphmerge.18182.1/Aphmerge.10085.1/Aphmerge.17691.2/AphChr20.t1515/AphChr13.t880/AphChr38.t765/Aphmerge.748.1/AphChr16.t982	11
Root	GO:0008589	regulation of smoothened signaling pathway	11/17096	13/43025	0.00123008	0.010069	0.00788731	AphChr13.t1081/Aphmerge.5588.1/AphChr03.t1684/AphContig000049.t76/AphChr19.t157/AphChr26.t1227/AphChr06.t1331/AphChr38.t903/AphChr24.t182/AphChr43.t892/AphChr16.t1106	11
Root	GO:0009821	alkaloid biosynthetic process	11/17096	13/43025	0.00123008	0.010069	0.00788731	AphChr25.t292/AphChr19.t625/AphChr28.t1418/AphChr43.t508/AphChr42.t213/AphChr17.t37/AphChr50.t102/AphChr22.t191/AphChr25.t291/AphChr28.t444/AphChr28.t1417	11
Root	GO:0010298	dihydrocamalexic acid decarboxylase activity	11/17096	13/43025	0.00123008	0.010069	0.00788731	AphChr49.t41/AphChr30.t499/AphChr37.t798/AphChr30.t500/AphChr49.t40/AphChr37.t800/AphContig001347.t13/AphChr16.t355/AphChr04.t666/Aphmerge.12985.1/AphChr04.t667	11
Root	GO:0030761	8-hydroxyquercitin 8-O-methyltransferase activity	11/17096	13/43025	0.00123008	0.010069	0.00788731	AphChr25.t292/AphChr19.t625/AphChr28.t1418/AphChr43.t508/AphChr42.t213/AphChr17.t37/AphChr50.t102/AphChr22.t191/AphChr25.t291/AphChr28.t444/AphChr28.t1417	11
Root	GO:0030766	11-O-demethyl-17-O-deacetylvindoline O-methyltransferase activity	11/17096	13/43025	0.00123008	0.010069	0.00788731	AphChr25.t292/AphChr19.t625/AphChr28.t1418/AphChr43.t508/AphChr42.t213/AphChr17.t37/AphChr50.t102/AphChr22.t191/AphChr25.t291/AphChr28.t444/AphChr28.t1417	11
Root	GO:0072722	response to amitrole	11/17096	13/43025	0.00123008	0.010069	0.00788731	AphChr06.t262/AphChr11.t1013/AphChr21.t958/AphChr21.t962/AphChr26.t346/AphChr05.t960/AphChr06.t975/AphChr26.t345/AphChr31.t730/AphChr28.t1268/AphChr51.t188	11
Root	GO:0080030	methyl indole-3-acetate esterase activity	11/17096	13/43025	0.00123008	0.010069	0.00788731	AphChr01.t585/Aphmerge.17697.1/AphChr19.t983/AphChr20.t856/AphContig000045.t8/AphChr43.t262/AphChr43.t261/AphChr42.t475/AphChr03.t1023/AphChr42.t474/AphChr12.t1370	11
Root	GO:0080184	response to phenylpropanoid	11/17096	13/43025	0.00123008	0.010069	0.00788731	AphChr28.t542/AphChr06.t269/AphChr36.t566/AphChr25.t378/AphChr29.t1341/AphChr26.t190/AphChr26.t351/AphChr08.t1537/AphChr29.t1342/AphChr06.t681/AphChr08.t1538	11
Root	GO:0097243	flavonoid binding	11/17096	13/43025	0.00123008	0.010069	0.00788731	AphChr20.t503/Aphmerge.13482.2/AphChr03.t1455/AphChr34.t860/AphChr20.t504/Aphmerge.6698.1/AphChr29.t513/AphChr34.t859/AphChr27.t377/AphChr08.t524/AphChr09.t485	11
Root	GO:2001147	camalexin binding	11/17096	13/43025	0.00123008	0.010069	0.00788731	AphChr20.t503/Aphmerge.13482.2/AphChr03.t1455/AphChr34.t860/AphChr20.t504/Aphmerge.6698.1/AphChr29.t513/AphChr34.t859/AphChr27.t377/AphChr08.t524/AphChr09.t485	11
Root	GO:2001227	quercitrin binding	11/17096	13/43025	0.00123008	0.010069	0.00788731	AphChr20.t503/Aphmerge.13482.2/AphChr03.t1455/AphChr34.t860/AphChr20.t504/Aphmerge.6698.1/AphChr29.t513/AphChr34.t859/AphChr27.t377/AphChr08.t524/AphChr09.t485	11
Root	GO:1900378	positive regulation of secondary metabolite biosynthetic process	19/17096	27/43025	0.00124419	0.0101702	0.00796656	AphChr24.t1178/AphChr08.t1452/AphChr03.t367/AphChr20.t1528/AphChr24.t732/Aphmerge.7233.1/AphChr29.t1254/AphChr13.t455/AphChr31.t315/AphChr22.t1228/AphChr07.t880/AphChr24.t733/AphChr07.t1419/AphChr07.t881/AphChr38.t390/AphChr11.t1491/AphChr43.t574/AphChr43.t561/AphChr42.t204	19
Root	GO:0005372	water transmembrane transporter activity	49/17096	87/43025	0.00127132	0.0103774	0.00812885	AphChr07.t191/AphChr51.t178/AphChr28.t1259/AphChr16.t1226/AphChr37.t111/AphChr20.t1380/Aphmerge.19268.1/AphChr29.t1176/AphChr03.t503/AphChr14.t806/AphChr12.t1090/AphChr01.t905/AphChr24.t604/AphChr07.t663/AphChr37.t197/AphChr17.t1225/AphChr29.t1355/AphChr09.t278/AphChr37.t351/AphChr02.t92/AphChr30.t183/AphChr34.t579/AphChr16.t932/AphChr24.t176/AphChr34.t788/AphChr09.t546/AphChr34.t1066/AphChr28.t3…	49
Root	GO:0008643	carbohydrate transport	87/17096	169/43025	0.00127961	0.0104305	0.00817044	AphChr43.t736/AphChr18.t437/AphChr05.t270/AphChr16.t1226/AphChr37.t111/AphChr37.t851/Aphmerge.8575.1/AphChr42.t14/AphChr01.t467/AphChr46.t251/AphChr19.t317/AphChr26.t698/AphChr30.t378/AphChr30.t625/AphChr10.t206/AphChr20.t220/Aphmerge.1864.1/AphChr03.t1860/Aphmerge.7118.1/AphChr26.t236/AphChr09.t1421/AphChr32.t1098/AphChr06.t699/Aphmerge.8667.1/AphChr22.t468/AphChr30.t185/AphChr26.t1096/AphChr14.…	87
Root	GO:0009692	ethylene metabolic process	76/17096	145/43025	0.00131586	0.0106513	0.00834342	Aphmerge.3795.1/Aphmerge.13977.1/AphChr17.t1094/AphChr14.t721/AphChr22.t1168/AphChr02.t553/Aphmerge.5508.1/AphChr30.t671/AphChr15.t223/AphChr13.t427/AphChr50.t64/AphChr10.t16/AphChr03.t2041/AphChr05.t1226/AphChr01.t735/AphChr14.t630/AphContig000074.t103/AphChr14.t631/AphChr27.t648/AphChr23.t118/AphChr38.t368/AphChr08.t775/AphChr38.t128/AphChr11.t1054/AphChr13.t196/AphChr30.t911/AphChr18.t302/AphC…	76
Root	GO:0009693	ethylene biosynthetic process	76/17096	145/43025	0.00131586	0.0106513	0.00834342	Aphmerge.3795.1/Aphmerge.13977.1/AphChr17.t1094/AphChr14.t721/AphChr22.t1168/AphChr02.t553/Aphmerge.5508.1/AphChr30.t671/AphChr15.t223/AphChr13.t427/AphChr50.t64/AphChr10.t16/AphChr03.t2041/AphChr05.t1226/AphChr01.t735/AphChr14.t630/AphContig000074.t103/AphChr14.t631/AphChr27.t648/AphChr23.t118/AphChr38.t368/AphChr08.t775/AphChr38.t128/AphChr11.t1054/AphChr13.t196/AphChr30.t911/AphChr18.t302/AphC…	76
Root	GO:0043449	cellular alkene metabolic process	76/17096	145/43025	0.00131586	0.0106513	0.00834342	Aphmerge.3795.1/Aphmerge.13977.1/AphChr17.t1094/AphChr14.t721/AphChr22.t1168/AphChr02.t553/Aphmerge.5508.1/AphChr30.t671/AphChr15.t223/AphChr13.t427/AphChr50.t64/AphChr10.t16/AphChr03.t2041/AphChr05.t1226/AphChr01.t735/AphChr14.t630/AphContig000074.t103/AphChr14.t631/AphChr27.t648/AphChr23.t118/AphChr38.t368/AphChr08.t775/AphChr38.t128/AphChr11.t1054/AphChr13.t196/AphChr30.t911/AphChr18.t302/AphC…	76
Root	GO:0043450	alkene biosynthetic process	76/17096	145/43025	0.00131586	0.0106513	0.00834342	Aphmerge.3795.1/Aphmerge.13977.1/AphChr17.t1094/AphChr14.t721/AphChr22.t1168/AphChr02.t553/Aphmerge.5508.1/AphChr30.t671/AphChr15.t223/AphChr13.t427/AphChr50.t64/AphChr10.t16/AphChr03.t2041/AphChr05.t1226/AphChr01.t735/AphChr14.t630/AphContig000074.t103/AphChr14.t631/AphChr27.t648/AphChr23.t118/AphChr38.t368/AphChr08.t775/AphChr38.t128/AphChr11.t1054/AphChr13.t196/AphChr30.t911/AphChr18.t302/AphC…	76
Root	GO:1900674	olefin biosynthetic process	76/17096	145/43025	0.00131586	0.0106513	0.00834342	Aphmerge.3795.1/Aphmerge.13977.1/AphChr17.t1094/AphChr14.t721/AphChr22.t1168/AphChr02.t553/Aphmerge.5508.1/AphChr30.t671/AphChr15.t223/AphChr13.t427/AphChr50.t64/AphChr10.t16/AphChr03.t2041/AphChr05.t1226/AphChr01.t735/AphChr14.t630/AphContig000074.t103/AphChr14.t631/AphChr27.t648/AphChr23.t118/AphChr38.t368/AphChr08.t775/AphChr38.t128/AphChr11.t1054/AphChr13.t196/AphChr30.t911/AphChr18.t302/AphC…	76
Root	GO:0071482	cellular response to light stimulus	165/17096	345/43025	0.001331	0.0107589	0.0084277	AphChr26.t1157/AphChr06.t1265/Aphmerge.4363.1/Aphmerge.13977.1/AphChr03.t829/Aphmerge.17646.1/AphChr18.t658/AphChr46.t222/AphChr10.t1274/Aphmerge.14531.1/AphChr21.t582/AphChr22.t846/AphChr37.t925/AphChr17.t740/Aphmerge.5100.2/AphChr15.t223/AphChr13.t427/AphChr26.t969/AphChr38.t515/AphChr06.t1434/AphChr25.t833/AphChr49.t104/Aphmerge.18641.1/AphChr05.t1241/AphChr21.t1181/AphChr02.t909/AphChr06.t106…	165
Root	GO:0010431	seed maturation	117/17096	236/43025	0.00133362	0.0107651	0.00843257	Aphmerge.4989.1/Aphmerge.15053.1/Aphmerge.18085.1/AphChr03.t1390/AphChr26.t283/AphChr20.t545/AphChr20.t941/AphChr05.t1178/AphChr10.t689/AphChr21.t1118/AphChr03.t635/Aphmerge.7054.1/Aphmerge.16015.1/AphChr45.t452/AphChr40.t413/AphChr10.t1160/AphChr45.t573/AphChr03.t935/AphChr13.t1160/AphChr41.t71/AphChr16.t232/Aphmerge.4271.1/Aphmerge.1087.1/AphChr14.t531/AphChr06.t261/AphChr38.t313/AphChr26.t1271…	117
Root	GO:0008238	exopeptidase activity	86/17096	167/43025	0.00134105	0.0108101	0.00846784	AphChr38.t325/AphChr05.t339/AphChr21.t1239/AphChr22.t549/AphChr06.t1037/AphContig001331.t6/AphChr14.t750/AphChr04.t1527/Aphmerge.13426.1/AphChr03.t811/AphChr29.t944/AphChr18.t937/AphChr08.t1129/AphChr32.t631/AphChr43.t467/AphChr18.t236/AphChr32.t798/AphChr21.t1238/AphChr05.t1304/AphChr21.t520/AphChr10.t1293/AphChr14.t551/AphChr20.t1074/AphChr42.t294/Aphmerge.15733.2/AphChr16.t1213/AphChr28.t692/A…	86
Root	GO:0004970	ionotropic glutamate receptor activity	47/17096	83/43025	0.00135563	0.0108376	0.00848936	AphChr05.t758/AphChr11.t1159/AphChr31.t620/Aphmerge.15867.1/Aphmerge.11067.2/AphChr49.t60/AphChr14.t962/AphContig000049.t128/AphChr12.t254/Aphmerge.88.1/AphChr03.t893/AphChr37.t778/AphChr20.t984/AphChr24.t1249/AphChr31.t621/AphChr19.t210/AphChr05.t759/AphChr31.t1111/AphChr10.t1202/AphChr20.t985/AphChr30.t523/AphChr11.t511/AphChr12.t1428/AphChr04.t695/AphChr12.t1429/AphChr01.t2049/AphChr43.t540/Ap…	47
Root	GO:0005230	extracellular ligand-gated ion channel activity	47/17096	83/43025	0.00135563	0.0108376	0.00848936	AphChr05.t758/AphChr11.t1159/AphChr31.t620/Aphmerge.15867.1/Aphmerge.11067.2/AphChr49.t60/AphChr14.t962/AphContig000049.t128/AphChr12.t254/Aphmerge.88.1/AphChr03.t893/AphChr37.t778/AphChr20.t984/AphChr24.t1249/AphChr31.t621/AphChr19.t210/AphChr05.t759/AphChr31.t1111/AphChr10.t1202/AphChr20.t985/AphChr30.t523/AphChr11.t511/AphChr12.t1428/AphChr04.t695/AphChr12.t1429/AphChr01.t2049/AphChr43.t540/Ap…	47
Root	GO:0008066	glutamate receptor activity	47/17096	83/43025	0.00135563	0.0108376	0.00848936	AphChr05.t758/AphChr11.t1159/AphChr31.t620/Aphmerge.15867.1/Aphmerge.11067.2/AphChr49.t60/AphChr14.t962/AphContig000049.t128/AphChr12.t254/Aphmerge.88.1/AphChr03.t893/AphChr37.t778/AphChr20.t984/AphChr24.t1249/AphChr31.t621/AphChr19.t210/AphChr05.t759/AphChr31.t1111/AphChr10.t1202/AphChr20.t985/AphChr30.t523/AphChr11.t511/AphChr12.t1428/AphChr04.t695/AphChr12.t1429/AphChr01.t2049/AphChr43.t540/Ap…	47
Root	GO:0022824	transmitter-gated ion channel activity	47/17096	83/43025	0.00135563	0.0108376	0.00848936	AphChr05.t758/AphChr11.t1159/AphChr31.t620/Aphmerge.15867.1/Aphmerge.11067.2/AphChr49.t60/AphChr14.t962/AphContig000049.t128/AphChr12.t254/Aphmerge.88.1/AphChr03.t893/AphChr37.t778/AphChr20.t984/AphChr24.t1249/AphChr31.t621/AphChr19.t210/AphChr05.t759/AphChr31.t1111/AphChr10.t1202/AphChr20.t985/AphChr30.t523/AphChr11.t511/AphChr12.t1428/AphChr04.t695/AphChr12.t1429/AphChr01.t2049/AphChr43.t540/Ap…	47
Root	GO:0022835	transmitter-gated channel activity	47/17096	83/43025	0.00135563	0.0108376	0.00848936	AphChr05.t758/AphChr11.t1159/AphChr31.t620/Aphmerge.15867.1/Aphmerge.11067.2/AphChr49.t60/AphChr14.t962/AphContig000049.t128/AphChr12.t254/Aphmerge.88.1/AphChr03.t893/AphChr37.t778/AphChr20.t984/AphChr24.t1249/AphChr31.t621/AphChr19.t210/AphChr05.t759/AphChr31.t1111/AphChr10.t1202/AphChr20.t985/AphChr30.t523/AphChr11.t511/AphChr12.t1428/AphChr04.t695/AphChr12.t1429/AphChr01.t2049/AphChr43.t540/Ap…	47
Root	GO:0030594	neurotransmitter receptor activity	47/17096	83/43025	0.00135563	0.0108376	0.00848936	AphChr05.t758/AphChr11.t1159/AphChr31.t620/Aphmerge.15867.1/Aphmerge.11067.2/AphChr49.t60/AphChr14.t962/AphContig000049.t128/AphChr12.t254/Aphmerge.88.1/AphChr03.t893/AphChr37.t778/AphChr20.t984/AphChr24.t1249/AphChr31.t621/AphChr19.t210/AphChr05.t759/AphChr31.t1111/AphChr10.t1202/AphChr20.t985/AphChr30.t523/AphChr11.t511/AphChr12.t1428/AphChr04.t695/AphChr12.t1429/AphChr01.t2049/AphChr43.t540/Ap…	47
Root	GO:0046189	phenol-containing compound biosynthetic process	56/17096	102/43025	0.00136157	0.0108702	0.00851488	AphChr01.t362/Aphmerge.15935.2/Aphmerge.12686.1/Aphmerge.7357.1/AphChr07.t208/AphChr08.t509/AphChr34.t870/AphChr38.t647/AphChr27.t358/Aphmerge.4136.1/AphChr12.t917/AphChr29.t500/AphChr48.t14/AphChr19.t164/AphChr13.t544/AphChr38.t485/AphChr15.t419/AphChr43.t784/AphChr38.t486/AphChr11.t1747/AphChr11.t1489/AphChr45.t499/AphChr38.t482/Aphmerge.10323.1/AphChr02.t996/AphChr38.t488/AphChr40.t322/AphChr1…	56
Root	GO:2000067	regulation of root morphogenesis	63/17096	117/43025	0.00137356	0.0109508	0.00857805	AphChr15.t1093/AphChr35.t330/AphChr30.t79/AphChr11.t1761/AphChr02.t591/AphChr04.t252/AphChr18.t1249/AphChr22.t146/AphChr04.t301/AphChr32.t931/AphChr11.t1636/AphChr31.t172/AphChr33.t84/AphChr26.t1360/AphChr42.t112/AphChr06.t1248/AphChr15.t821/AphChr14.t309/AphChr26.t1135/AphChr04.t1455/AphChr24.t1222/AphChr14.t405/AphChr06.t1246/AphChr27.t428/AphChr07.t460/AphChr24.t437/AphChr19.t338/AphChr15.t994…	63
Root	GO:0015172	acidic amino acid transmembrane transporter activity	20/17096	29/43025	0.00137673	0.0109611	0.0085861	AphChr07.t272/AphChr45.t442/Aphmerge.1255.1/AphChr13.t459/AphChr12.t849/AphChr23.t627/AphChr15.t337/AphChr05.t747/AphChr49.t337/AphChr28.t445/Aphmerge.2692.1/AphChr38.t175/AphChr09.t515/Aphmerge.7425.1/AphChr21.t808/AphChr06.t264/AphChr08.t1510/AphChr26.t347/AphChr34.t824/AphChr29.t1315	20
Root	GO:0051817	GO:0051817	108/17096	216/43025	0.00138244	0.0109915	0.00860991	Aphmerge.4989.1/Aphmerge.15053.1/AphChr13.t255/AphChr31.t385/Aphmerge.18085.1/AphChr29.t1091/AphChr03.t1390/AphChr12.t1186/AphChr26.t283/AphChr20.t545/AphChr05.t1178/AphChr10.t689/AphContig000074.t87/Aphmerge.13184.1/AphChr11.t1573/AphChr21.t1118/Aphmerge.6380.2/Aphmerge.1263.1/Aphmerge.7476.1/AphChr38.t259/Aphmerge.11932.1/AphChr20.t387/AphChr24.t700/AphChr08.t1469/Aphmerge.14765.2/AphChr30.t426…	108
Root	GO:0034440	lipid oxidation	69/17096	130/43025	0.00139254	0.0110477	0.00865393	AphChr02.t1383/AphChr07.t656/Aphmerge.18564.1/AphChr03.t475/AphChr19.t1287/AphChr20.t1419/AphChr20.t911/AphChr12.t529/AphChr38.t116/AphChr45.t538/AphChr38.t313/AphChr35.t937/AphChr17.t387/AphChr06.t166/AphChr14.t320/AphChr01.t548/AphChr13.t185/AphChr21.t1351/AphChr06.t1497/AphChr15.t471/AphChr13.t609/AphChr45.t377/AphChr06.t695/AphChr01.t1767/AphChr26.t696/AphChr25.t347/Aphmerge.83.3/AphChr15.t25…	69
Root	GO:1901568	fatty acid derivative metabolic process	112/17096	225/43025	0.0013933	0.0110477	0.00865393	AphContig001349.t23/Aphmerge.15717.1/AphChr04.t422/Aphmerge.1263.1/AphChr24.t347/AphChr24.t441/ptg001370l_pilon_pilon.t1/AphChr19.t1287/AphChr20.t1210/AphChr37.t297/AphChr08.t1469/AphChr18.t1681/AphChr13.t767/Aphmerge.8715.1/AphChr38.t116/AphChr30.t261/AphChr07.t358/AphChr17.t1248/ptg001349l_pilon_pilon.t30/AphChr18.t1562/AphChr30.t303/Aphmerge.3255.1/AphChr03.t669/AphChr11.t1394/AphChr24.t344/Ap…	112
Root	GO:1901570	fatty acid derivative biosynthetic process	85/17096	165/43025	0.00140546	0.0111289	0.00871756	AphContig001349.t23/Aphmerge.15717.1/AphChr04.t422/Aphmerge.1263.1/ptg001370l_pilon_pilon.t1/AphChr20.t1210/AphChr08.t1469/AphChr18.t1681/AphChr13.t767/Aphmerge.8715.1/AphChr30.t261/AphChr17.t1248/ptg001349l_pilon_pilon.t30/AphChr18.t1562/AphChr30.t303/AphChr03.t669/AphChr24.t288/AphChr04.t428/AphChr22.t376/AphChr15.t174/Aphmerge.2428.2/AphChr29.t1085/AphChr36.t148/AphChr09.t1403/ptg000074l_pilon…	85
Root	GO:0009309	amine biosynthetic process	55/17096	100/43025	0.00141531	0.0111614	0.00874297	AphChr19.t1242/AphChr29.t628/AphChr14.t401/Aphmerge.1956.1/AphChr46.t305/AphChr32.t1219/AphChr49.t41/AphChr20.t1441/AphChr03.t656/AphChr30.t499/AphChr37.t798/AphChr30.t500/AphChr49.t40/AphChr26.t1244/AphChr37.t800/AphChr22.t892/AphContig001347.t13/AphChr20.t1223/AphChr23.t429/Aphmerge.906.1/AphChr20.t1284/AphChr20.t1288/Aphmerge.15636.1/AphChr02.t1702/AphChr16.t355/AphChr15.t254/AphChr13.t373/Aph…	55
Root	GO:0042401	cellular biogenic amine biosynthetic process	55/17096	100/43025	0.00141531	0.0111614	0.00874297	AphChr19.t1242/AphChr29.t628/AphChr14.t401/Aphmerge.1956.1/AphChr46.t305/AphChr32.t1219/AphChr49.t41/AphChr20.t1441/AphChr03.t656/AphChr30.t499/AphChr37.t798/AphChr30.t500/AphChr49.t40/AphChr26.t1244/AphChr37.t800/AphChr22.t892/AphContig001347.t13/AphChr20.t1223/AphChr23.t429/Aphmerge.906.1/AphChr20.t1284/AphChr20.t1288/Aphmerge.15636.1/AphChr02.t1702/AphChr16.t355/AphChr15.t254/AphChr13.t373/Aph…	55
Root	GO:1900376	regulation of secondary metabolite biosynthetic process	55/17096	100/43025	0.00141531	0.0111614	0.00874297	AphChr24.t1178/AphChr19.t467/AphChr07.t208/AphChr08.t1452/AphChr19.t1127/AphChr19.t164/Aphmerge.17578.1/AphChr03.t367/Aphmerge.6399.1/AphChr43.t116/AphChr42.t611/AphChr20.t1528/AphChr22.t1026/AphChr20.t1248/AphChr24.t732/AphChr03.t1270/AphChr26.t150/Aphmerge.4440.2/AphChr29.t1121/AphChr03.t632/AphChr34.t921/AphChr09.t423/Aphmerge.7233.1/AphChr29.t1254/AphChr08.t1320/AphContig001327.t16/Aphmerge.1…	55
Root	GO:0044403	biological process involved in symbiotic interaction	190/17096	403/43025	0.00143459	0.0112981	0.00885007	Aphmerge.4989.1/Aphmerge.15053.1/AphChr20.t73/AphChr13.t255/AphChr31.t385/Aphmerge.18085.1/AphChr29.t1091/Aphmerge.16338.2/AphChr03.t1390/AphChr12.t1186/AphChr26.t283/Aphmerge.4798.1/AphChr20.t545/AphChr05.t1178/Aphmerge.17163.1/AphChr10.t689/AphChr26.t1138/AphContig000074.t87/Aphmerge.13184.1/AphChr11.t1573/AphChr21.t1118/Aphmerge.6380.2/Aphmerge.1263.1/AphChr47.t248/Aphmerge.7476.1/Aphmerge.329…	190
Root	GO:0046283	anthocyanin-containing compound metabolic process	111/17096	223/43025	0.00146117	0.0114895	0.00899998	AphChr42.t339/Aphmerge.13977.1/AphChr19.t825/AphChr43.t408/Aphmerge.2365.1/AphChr07.t333/AphChr06.t1143/AphChr15.t223/AphChr13.t427/AphChr32.t934/AphChr31.t299/AphChr14.t401/AphChr22.t811/AphChr21.t625/AphChr12.t212/Aphmerge.15477.1/AphChr04.t805/AphChr03.t1455/AphChr05.t494/AphChr07.t1284/AphChr01.t470/AphChr12.t213/AphChr18.t701/AphChr06.t1186/AphChr15.t297/AphChr28.t401/AphChr11.t1506/AphChr35…	111
Root	GO:0071395	cellular response to jasmonic acid stimulus	156/17096	325/43025	0.00146283	0.0114895	0.00899998	AphChr12.t1302/AphChr02.t743/AphChr17.t255/Aphmerge.2365.1/AphChr37.t925/AphChr05.t357/AphChr20.t1217/AphChr17.t868/AphChr34.t1008/AphChr26.t969/AphChr12.t814/AphChr29.t482/AphChr05.t758/AphChr01.t1375/AphChr22.t1219/AphChr11.t1159/AphChr06.t1069/AphChr32.t1128/AphChr03.t1335/AphChr31.t620/AphChr29.t173/AphChr03.t1960/AphChr17.t382/Aphmerge.13413.1/Aphmerge.15867.1/AphChr40.t254/AphChr34.t854/Aph…	156
Root	GO:0006805	xenobiotic metabolic process	15/17096	20/43025	0.00148397	0.0116085	0.00909319	AphContig001349.t6/Aphmerge.1494.1/AphChr35.t202/AphChr21.t1239/AphChr21.t1238/AphChr05.t1304/AphChr16.t182/AphChr35.t200/AphChr46.t190/AphChr15.t1220/AphChr14.t383/AphChr32.t950/ptg000074l_pilon_pilon.t10/AphChr16.t183/AphChr15.t452	15
Root	GO:0015651	quaternary ammonium group transmembrane transporter activity	15/17096	20/43025	0.00148397	0.0116085	0.00909319	AphChr19.t653/AphChr46.t713/AphChr44.t485/AphChr09.t372/AphChr42.t106/AphChr32.t224/AphChr45.t653/AphChr35.t733/AphChr39.t102/AphChr19.t431/AphChr45.t673/AphChr13.t1251/AphChr38.t1046/AphChr46.t686/AphChr42.t224	15
Root	GO:0019287	isopentenyl diphosphate biosynthetic process, mevalonate pathway	15/17096	20/43025	0.00148397	0.0116085	0.00909319	Aphmerge.10658.1/AphChr45.t541/AphChr17.t1368/AphChr18.t970/AphChr22.t171/Aphmerge.5642.1/Aphmerge.16600.3/AphChr35.t934/AphChr15.t473/AphChr32.t668/AphChr05.t433/AphChr21.t584/AphChr07.t293/Aphmerge.16600.2/AphChr17.t1418	15
Root	GO:0048508	embryonic meristem development	67/17096	126/43025	0.00152136	0.011885	0.00930982	Aphmerge.18567.1/AphChr16.t618/AphChr06.t318/AphChr17.t444/AphChr22.t1013/AphChr18.t399/AphChr45.t480/Aphmerge.2100.1/AphChr26.t1438/AphChr17.t398/AphContig001371.t15/AphChr02.t1671/AphChr04.t1222/AphChr13.t1405/AphChr06.t1560/AphChr26.t660/AphChr02.t1359/Aphmerge.17266.1/Aphmerge.1276.1/AphChr39.t259/AphChr26.t137/Aphmerge.7212.1/AphChr31.t370/AphChr17.t62/AphChr31.t433/AphChr31.t452/AphChr32.t1…	67
Root	GO:0050777	negative regulation of immune response	78/17096	150/43025	0.00153666	0.0119884	0.00939081	AphChr08.t1515/AphChr29.t1319/AphChr09.t249/Aphmerge.12686.1/AphChr15.t1093/Aphmerge.9966.1/AphChr35.t330/Aphmerge.11861.1/AphChr25.t160/AphContig001376.t40/Aphmerge.15304.1/AphChr38.t647/Aphmerge.582.1/Aphmerge.4136.1/AphChr48.t14/AphChr13.t544/AphChr34.t672/Aphmerge.19352.2/AphChr15.t1281/AphChr38.t485/Aphmerge.18280.1/AphChr20.t1243/AphChr15.t419/AphChr01.t1183/AphChr38.t486/AphChr28.t310/AphC…	78
Root	GO:0009073	aromatic amino acid family biosynthetic process	60/17096	111/43025	0.0015584	0.0121417	0.00951091	AphChr37.t370/Aphmerge.4379.1/AphChr16.t914/AphChr24.t687/AphChr30.t603/AphChr07.t793/AphChr14.t401/Aphmerge.3755.1/Aphmerge.1956.1/AphChr46.t305/AphChr21.t293/AphChr20.t1372/AphChr14.t262/AphChr05.t50/AphChr32.t1219/AphChr49.t41/Aphmerge.14721.1/AphChr21.t339/AphChr32.t1073/AphChr32.t1072/AphChr02.t327/AphChr20.t1441/AphChr03.t656/AphChr30.t499/AphChr37.t798/AphChr30.t500/AphChr49.t40/AphChr37.t…	60
Root	GO:0001948	GO:0001948	9/17096	10/43025	0.00158447	0.0121497	0.00951713	AphChr45.t511/AphChr45.t513/AphChr15.t446/AphChr13.t525/AphChr38.t465/AphChr45.t490/AphChr31.t326/AphChr06.t1225/AphChr30.t447	9
Root	GO:0004834	tryptophan synthase activity	9/17096	10/43025	0.00158447	0.0121497	0.00951713	AphChr32.t1219/AphChr03.t656/AphChr20.t1223/AphChr02.t1702/AphChr15.t751/AphChr20.t1222/AphChr14.t118/AphChr44.t260/Aphmerge.17566.1	9
Root	GO:0006571	tyrosine biosynthetic process	9/17096	10/43025	0.00158447	0.0121497	0.00951713	AphChr37.t370/AphChr16.t914/AphChr24.t687/AphChr07.t793/AphChr21.t293/AphChr14.t262/AphChr05.t50/AphChr32.t1073/AphChr32.t1072	9
Root	GO:0010336	gibberellic acid homeostasis	9/17096	10/43025	0.00158447	0.0121497	0.00951713	AphChr12.t905/AphChr34.t549/AphChr23.t532/AphChr01.t1235/AphChr07.t1134/AphContig000040.t116/AphChr09.t822/AphChr24.t974/AphChr11.t828	9
Root	GO:0015186	L-glutamine transmembrane transporter activity	9/17096	10/43025	0.00158447	0.0121497	0.00951713	AphChr27.t674/AphChr08.t802/AphChr09.t819/AphChr29.t711/AphChr49.t337/AphChr37.t886/AphChr18.t227/AphChr34.t551/AphChr16.t235	9
Root	GO:0031219	levanase activity	9/17096	10/43025	0.00158447	0.0121497	0.00951713	AphChr34.t1026/Aphmerge.6620.1/AphChr27.t176/AphChr09.t322/AphChr29.t904/Aphmerge.13556.2/AphChr29.t324/AphChr08.t1076/AphChr08.t295	9
Root	GO:0032026	response to magnesium ion	9/17096	10/43025	0.00158447	0.0121497	0.00951713	Aphmerge.4798.1/Aphmerge.17163.1/AphChr10.t480/AphChr20.t400/AphChr02.t761/AphChr17.t855/AphChr22.t66/AphChr03.t1598/AphChr18.t977	9
Root	GO:0032890	regulation of organic acid transport	9/17096	10/43025	0.00158447	0.0121497	0.00951713	AphContig000074.t87/AphChr09.t1403/AphChr33.t104/AphChr03.t812/AphChr29.t787/AphChr08.t931/AphChr27.t776/AphChr10.t1292/AphChr20.t1073	9
Root	GO:0043394	proteoglycan binding	9/17096	10/43025	0.00158447	0.0121497	0.00951713	AphChr45.t511/AphChr45.t513/AphChr15.t446/AphChr13.t525/AphChr38.t465/AphChr45.t490/AphChr31.t326/AphChr06.t1225/AphChr30.t447	9
Root	GO:0071286	cellular response to magnesium ion	9/17096	10/43025	0.00158447	0.0121497	0.00951713	Aphmerge.4798.1/Aphmerge.17163.1/AphChr10.t480/AphChr20.t400/AphChr02.t761/AphChr17.t855/AphChr22.t66/AphChr03.t1598/AphChr18.t977	9
Root	GO:0072337	modified amino acid transport	9/17096	10/43025	0.00158447	0.0121497	0.00951713	AphChr21.t1239/AphChr21.t1238/AphChr05.t1304/AphChr46.t713/AphChr38.t199/AphChr13.t261/AphChr14.t383/AphChr32.t950/AphContig000074.t10	9
Root	GO:0090447	glycerol-3-phosphate 2-O-acyltransferase activity	9/17096	10/43025	0.00158447	0.0121497	0.00951713	AphChr16.t135/AphChr29.t1110/AphChr37.t963/AphChr08.t1308/AphChr03.t639/AphContig001338.t35/AphChr18.t1682/AphChr20.t1240/AphChr04.t350	9
Root	GO:0016144	S-glycoside biosynthetic process	96/17096	190/43025	0.00162241	0.0123916	0.00970666	AphChr30.t321/AphChr12.t380/AphChr22.t746/AphContig001370.t15/AphChr04.t471/AphChr06.t1189/AphChr14.t401/AphChr21.t612/AphChr16.t925/AphChr46.t305/AphChr37.t358/AphChr19.t1127/AphChr49.t41/AphChr05.t476/AphChr20.t352/AphChr43.t116/AphChr47.t378/AphChr42.t611/AphChr20.t1441/AphChr04.t1261/AphChr37.t581/AphChr30.t941/AphChr01.t1921/AphChr30.t499/AphChr22.t1026/Aphmerge.9239.1/AphChr14.t378/AphChr49…	96
Root	GO:0019758	glycosinolate biosynthetic process	96/17096	190/43025	0.00162241	0.0123916	0.00970666	AphChr30.t321/AphChr12.t380/AphChr22.t746/AphContig001370.t15/AphChr04.t471/AphChr06.t1189/AphChr14.t401/AphChr21.t612/AphChr16.t925/AphChr46.t305/AphChr37.t358/AphChr19.t1127/AphChr49.t41/AphChr05.t476/AphChr20.t352/AphChr43.t116/AphChr47.t378/AphChr42.t611/AphChr20.t1441/AphChr04.t1261/AphChr37.t581/AphChr30.t941/AphChr01.t1921/AphChr30.t499/AphChr22.t1026/Aphmerge.9239.1/AphChr14.t378/AphChr49…	96
Root	GO:0019761	glucosinolate biosynthetic process	96/17096	190/43025	0.00162241	0.0123916	0.00970666	AphChr30.t321/AphChr12.t380/AphChr22.t746/AphContig001370.t15/AphChr04.t471/AphChr06.t1189/AphChr14.t401/AphChr21.t612/AphChr16.t925/AphChr46.t305/AphChr37.t358/AphChr19.t1127/AphChr49.t41/AphChr05.t476/AphChr20.t352/AphChr43.t116/AphChr47.t378/AphChr42.t611/AphChr20.t1441/AphChr04.t1261/AphChr37.t581/AphChr30.t941/AphChr01.t1921/AphChr30.t499/AphChr22.t1026/Aphmerge.9239.1/AphChr14.t378/AphChr49…	96
Root	GO:0009638	phototropism	51/17096	92/43025	0.00164629	0.0125575	0.00983663	AphChr26.t969/AphChr25.t833/AphChr06.t1069/Aphmerge.6803.1/AphChr04.t805/Aphmerge.1862.1/AphChr16.t1164/AphChr37.t242/AphChr35.t350/AphChr15.t1074/AphChr14.t693/Aphmerge.8384.2/AphChr26.t292/AphChr29.t807/AphChr20.t801/AphChr37.t159/AphChr25.t554/AphChr18.t713/AphChr14.t1089/AphChr30.t620/AphChr34.t1076/AphChr21.t1098/Aphmerge.6604.1/Aphmerge.11149.1/Aphmerge.4991.1/AphChr20.t520/AphChr10.t660/Ap…	51
Root	GO:0009996	negative regulation of cell fate specification	23/17096	35/43025	0.00167747	0.0127286	0.00997065	AphChr04.t301/AphChr33.t84/AphChr26.t1360/AphChr42.t112/AphChr24.t1222/AphChr32.t1218/AphChr09.t1420/AphChr02.t127/AphChr43.t643/AphChr22.t457/AphChr35.t159/AphChr34.t163/AphChr17.t1360/AphChr18.t538/Aphmerge.17772.1/AphChr46.t146/AphChr05.t146/Aphmerge.1807.1/AphChr37.t341/AphChr14.t119/AphChr15.t1259/AphChr22.t952/AphChr06.t1477	23
Root	GO:0010062	negative regulation of trichoblast fate specification	23/17096	35/43025	0.00167747	0.0127286	0.00997065	AphChr04.t301/AphChr33.t84/AphChr26.t1360/AphChr42.t112/AphChr24.t1222/AphChr32.t1218/AphChr09.t1420/AphChr02.t127/AphChr43.t643/AphChr22.t457/AphChr35.t159/AphChr34.t163/AphChr17.t1360/AphChr18.t538/Aphmerge.17772.1/AphChr46.t146/AphChr05.t146/Aphmerge.1807.1/AphChr37.t341/AphChr14.t119/AphChr15.t1259/AphChr22.t952/AphChr06.t1477	23
Root	GO:1903889	negative regulation of plant epidermal cell differentiation	23/17096	35/43025	0.00167747	0.0127286	0.00997065	AphChr04.t301/AphChr33.t84/AphChr26.t1360/AphChr42.t112/AphChr24.t1222/AphChr32.t1218/AphChr09.t1420/AphChr02.t127/AphChr43.t643/AphChr22.t457/AphChr35.t159/AphChr34.t163/AphChr17.t1360/AphChr18.t538/Aphmerge.17772.1/AphChr46.t146/AphChr05.t146/Aphmerge.1807.1/AphChr37.t341/AphChr14.t119/AphChr15.t1259/AphChr22.t952/AphChr06.t1477	23
Root	GO:1905422	negative regulation of plant organ morphogenesis	23/17096	35/43025	0.00167747	0.0127286	0.00997065	AphChr04.t301/AphChr33.t84/AphChr26.t1360/AphChr42.t112/AphChr24.t1222/AphChr32.t1218/AphChr09.t1420/AphChr02.t127/AphChr43.t643/AphChr22.t457/AphChr35.t159/AphChr34.t163/AphChr17.t1360/AphChr18.t538/Aphmerge.17772.1/AphChr46.t146/AphChr05.t146/Aphmerge.1807.1/AphChr37.t341/AphChr14.t119/AphChr15.t1259/AphChr22.t952/AphChr06.t1477	23
Root	GO:0009687	abscisic acid metabolic process	50/17096	90/43025	0.00170792	0.0129092	0.0101121	AphChr43.t346/Aphmerge.12630.1/Aphmerge.570.1/AphChr26.t969/Aphmerge.16519.1/AphChr13.t1160/AphChr01.t619/Aphmerge.1087.1/AphChr01.t888/AphChr06.t1069/AphChr46.t481/AphChr32.t1128/AphChr12.t1337/AphChr29.t173/AphChr03.t1960/AphChr02.t296/AphChr32.t217/AphChr26.t1345/AphChr01.t890/AphChr14.t693/AphContig000070.t40/AphChr45.t303/AphChr38.t995/AphChr11.t1723/AphChr31.t94/AphChr14.t1089/AphChr23.t208…	50
Root	GO:0043288	apocarotenoid metabolic process	50/17096	90/43025	0.00170792	0.0129092	0.0101121	AphChr43.t346/Aphmerge.12630.1/Aphmerge.570.1/AphChr26.t969/Aphmerge.16519.1/AphChr13.t1160/AphChr01.t619/Aphmerge.1087.1/AphChr01.t888/AphChr06.t1069/AphChr46.t481/AphChr32.t1128/AphChr12.t1337/AphChr29.t173/AphChr03.t1960/AphChr02.t296/AphChr32.t217/AphChr26.t1345/AphChr01.t890/AphChr14.t693/AphContig000070.t40/AphChr45.t303/AphChr38.t995/AphChr11.t1723/AphChr31.t94/AphChr14.t1089/AphChr23.t208…	50
Root	GO:1902644	tertiary alcohol metabolic process	50/17096	90/43025	0.00170792	0.0129092	0.0101121	AphChr43.t346/Aphmerge.12630.1/Aphmerge.570.1/AphChr26.t969/Aphmerge.16519.1/AphChr13.t1160/AphChr01.t619/Aphmerge.1087.1/AphChr01.t888/AphChr06.t1069/AphChr46.t481/AphChr32.t1128/AphChr12.t1337/AphChr29.t173/AphChr03.t1960/AphChr02.t296/AphChr32.t217/AphChr26.t1345/AphChr01.t890/AphChr14.t693/AphContig000070.t40/AphChr45.t303/AphChr38.t995/AphChr11.t1723/AphChr31.t94/AphChr14.t1089/AphChr23.t208…	50
Root	GO:0046164	alcohol catabolic process	38/17096	65/43025	0.00172746	0.0130399	0.0102145	AphChr43.t346/AphChr37.t635/AphChr49.t174/AphChr02.t1671/AphChr01.t888/AphChr19.t360/AphChr26.t660/AphChr01.t890/Aphmerge.7212.1/AphChr31.t370/AphChr17.t1299/AphChr26.t840/AphChr18.t1063/AphChr23.t208/AphChr02.t607/AphChr17.t939/Aphmerge.16569.1/Aphmerge.16569.2/AphChr22.t408/AphChr17.t143/AphContig000070.t53/AphChr03.t1836/AphChr02.t184/AphChr07.t234/AphChr05.t1303/ptg000074l_pilon_pilon.t11/Aph…	38
Root	GO:1903338	regulation of cell wall organization or biogenesis	64/17096	120/43025	0.00173619	0.0130889	0.0102529	AphChr24.t571/AphChr05.t357/AphChr05.t669/AphChr22.t509/AphChr28.t637/AphChr07.t625/AphChr18.t965/AphChr16.t216/AphChr34.t410/AphContig000074.t5/AphChr03.t367/AphChr25.t487/ptg001370l_pilon_pilon.t3/AphChr37.t890/AphChr36.t450/AphChr30.t325/AphChr37.t899/AphChr24.t530/AphChr45.t279/AphChr04.t918/AphChr20.t1528/AphChr30.t308/AphChr07.t566/AphChr05.t1309/AphChr33.t424/AphChr23.t299/AphChr04.t462/Ap…	64
Root	GO:0052167	modulation by symbiont of host innate immune response	49/17096	88/43025	0.00177102	0.0132998	0.010418	AphChr31.t385/AphChr29.t1091/AphChr12.t1186/Aphmerge.6380.2/AphChr20.t387/Aphmerge.14765.2/AphChr04.t615/AphChr30.t455/AphChr01.t785/AphChr32.t1188/AphChr14.t152/AphChr20.t226/AphChr21.t441/AphChr30.t199/AphChr23.t69/AphChr08.t1288/AphChr17.t133/AphChr31.t382/AphChr03.t1850/AphChr34.t215/Aphmerge.6380.1/AphChr05.t239/AphChr25.t254/AphChr05.t241/AphChr28.t417/Aphmerge.17799.1/AphChr16.t146/AphChr0…	49
Root	GO:0052306	GO:0052306	49/17096	88/43025	0.00177102	0.0132998	0.010418	AphChr31.t385/AphChr29.t1091/AphChr12.t1186/Aphmerge.6380.2/AphChr20.t387/Aphmerge.14765.2/AphChr04.t615/AphChr30.t455/AphChr01.t785/AphChr32.t1188/AphChr14.t152/AphChr20.t226/AphChr21.t441/AphChr30.t199/AphChr23.t69/AphChr08.t1288/AphChr17.t133/AphChr31.t382/AphChr03.t1850/AphChr34.t215/Aphmerge.6380.1/AphChr05.t239/AphChr25.t254/AphChr05.t241/AphChr28.t417/Aphmerge.17799.1/AphChr16.t146/AphChr0…	49
Root	GO:2001057	reactive nitrogen species metabolic process	49/17096	88/43025	0.00177102	0.0132998	0.010418	AphChr02.t331/AphChr30.t10/AphChr17.t255/Aphmerge.29.1/AphChr04.t176/AphContig001350.t26/AphChr17.t1420/AphChr02.t171/AphChr06.t1293/AphChr17.t1316/Aphmerge.5397.1/AphChr26.t1183/AphChr17.t1173/AphChr18.t969/AphChr18.t931/Aphmerge.10322.1/AphChr04.t681/AphChr22.t1036/AphChr29.t816/AphChr22.t505/AphChr02.t62/Aphmerge.12993.1/AphChr32.t789/AphChr22.t556/Aphmerge.10323.1/AphChr27.t533/Aphmerge.4280.…	49
Root	GO:0010025	wax biosynthetic process	80/17096	155/43025	0.00177733	0.0133228	0.010436	AphContig001349.t23/Aphmerge.15717.1/AphChr04.t422/Aphmerge.1263.1/ptg001370l_pilon_pilon.t1/AphChr20.t1210/AphChr08.t1469/AphChr18.t1681/AphChr13.t767/Aphmerge.8715.1/AphChr30.t261/AphChr17.t1248/ptg001349l_pilon_pilon.t30/AphChr18.t1562/AphChr30.t303/AphChr03.t669/AphChr24.t288/AphChr04.t428/AphChr22.t376/AphChr15.t174/Aphmerge.2428.2/AphChr29.t1085/AphChr36.t148/ptg000074l_pilon_pilon.t108/Aph…	80
Root	GO:0044419	biological process involved in interspecies interaction between organisms	201/17096	430/43025	0.00177866	0.0133228	0.010436	Aphmerge.4989.1/Aphmerge.15053.1/AphChr20.t73/AphChr13.t255/AphChr13.t969/AphChr31.t385/Aphmerge.18085.1/AphChr29.t1091/Aphmerge.16338.2/AphChr03.t1390/AphChr12.t1186/AphChr26.t283/Aphmerge.4798.1/AphChr20.t545/AphChr24.t1178/AphChr05.t1178/Aphmerge.17163.1/AphChr10.t689/AphChr26.t1138/AphContig000074.t87/Aphmerge.13184.1/AphChr11.t1573/AphChr21.t1118/Aphmerge.6380.2/Aphmerge.1263.1/AphChr47.t248…	201
Root	GO:0009881	photoreceptor activity	36/17096	61/43025	0.00179604	0.0133957	0.0104932	AphChr26.t969/AphChr25.t833/AphChr06.t1069/AphChr04.t805/AphChr38.t391/Aphmerge.1862.1/AphChr37.t242/AphChr35.t350/AphChr15.t1074/AphChr14.t693/Aphmerge.8384.2/AphChr18.t713/AphChr14.t1089/AphChr30.t620/AphChr34.t1076/Aphmerge.6604.1/Aphmerge.8581.1/AphChr16.t1050/AphChr07.t563/AphChr36.t88/AphChr05.t1269/Aphmerge.19701.1/Aphmerge.2202.1/Aphmerge.3134.1/Aphmerge.1032.1/AphChr32.t667/AphChr42.t699…	36
Root	GO:0043270	positive regulation of ion transport	36/17096	61/43025	0.00179604	0.0133957	0.0104932	AphChr24.t556/AphChr04.t805/AphChr07.t602/AphChr19.t1094/AphChr10.t1033/AphChr02.t761/AphChr35.t350/AphChr15.t1074/AphChr17.t855/AphChr43.t657/AphChr12.t1571/AphChr42.t96/AphChr03.t1056/AphChr22.t66/AphChr33.t323/AphChr11.t1282/AphChr09.t1156/AphChr19.t409/AphChr42.t574/AphChr30.t620/AphChr34.t322/AphChr16.t199/AphChr31.t247/AphChr48.t197/Aphmerge.7278.1/AphChr11.t1559/AphChr41.t354/AphChr40.t133…	36
Root	GO:0009823	cytokinin catabolic process	12/17096	15/43025	0.0017976	0.0133957	0.0104932	AphChr30.t460/AphChr29.t878/AphChr20.t774/AphChr10.t984/AphChr24.t939/AphChr03.t1105/AphChr08.t1038/AphChr04.t619/AphContig001355.t2/AphChr18.t269/AphChr33.t482/AphChr09.t992	12
Root	GO:0019139	cytokinin dehydrogenase activity	12/17096	15/43025	0.0017976	0.0133957	0.0104932	AphChr30.t460/AphChr29.t878/AphChr20.t774/AphChr10.t984/AphChr24.t939/AphChr03.t1105/AphChr08.t1038/AphChr04.t619/AphContig001355.t2/AphChr18.t269/AphChr33.t482/AphChr09.t992	12
Root	GO:0009897	external side of plasma membrane	25/17096	39/43025	0.00180217	0.0134126	0.0105064	AphContig001400.t3/AphChr14.t700/AphChr32.t665/Aphmerge.13794.1/AphChr19.t762/AphChr42.t301/Aphmerge.13757.1/AphChr43.t458/Aphmerge.4061.1/AphChr20.t268/AphChr10.t279/AphChr34.t1098/AphChr12.t1377/AphChr21.t867/AphChr01.t575/ptg000049l_pilon_pilon.t120/AphChr10.t763/Aphmerge.14995.1/AphChr40.t191/AphChr19.t202/AphChr16.t1069/AphChr19.t201/AphChr05.t836/AphChr07.t269/AphChr20.t598	25
Root	GO:0080112	seed growth	35/17096	59/43025	0.00182606	0.013573	0.0106321	Aphmerge.13977.1/Aphmerge.189.1/Aphmerge.187.1/AphChr15.t223/AphChr13.t427/AphChr17.t772/AphChr18.t352/AphChr38.t368/AphChr09.t491/AphChr11.t1564/AphChr09.t608/AphChr30.t911/AphChr43.t44/Aphmerge.12195.1/AphChr09.t415/AphChr34.t851/Aphmerge.7250.1/AphChr34.t929/AphChr47.t409/AphChr04.t1207/AphChr06.t1106/Aphmerge.3669.1/AphChr03.t538/AphChr22.t1132/AphChr02.t1345/AphChr42.t686/AphChr11.t1521/AphC…	35
Root	GO:0005983	starch catabolic process	34/17096	57/43025	0.0018525	0.013717	0.0107448	AphChr12.t569/AphChr22.t1090/AphChr09.t804/AphChr01.t1716/AphChr18.t387/Aphmerge.13363.1/AphChr17.t1279/AphChr31.t925/AphChr07.t1247/AphChr29.t1262/AphChr30.t594/AphChr01.t835/Aphmerge.6798.1/AphChr47.t219/AphChr02.t209/Aphmerge.3125.1/AphChr14.t592/AphChr26.t756/Aphmerge.13029.1/Aphmerge.6798.2/Aphmerge.13385.1/AphChr17.t945/AphChr23.t153/Aphmerge.20081.2/AphChr08.t1457/AphChr11.t737/AphChr24.t1…	34
Root	GO:0005991	trehalose metabolic process	34/17096	57/43025	0.0018525	0.013717	0.0107448	AphChr02.t1522/AphChr17.t269/AphChr32.t928/AphChr30.t257/AphChr49.t103/AphChr30.t637/AphChr22.t521/AphChr19.t567/AphChr16.t467/AphChr18.t479/Aphmerge.2734.1/AphChr12.t366/AphChr43.t580/AphChr42.t185/AphChr36.t498/Aphmerge.16588.3/AphChr17.t1340/AphChr08.t1248/AphChr06.t1179/Aphmerge.2106.1/Aphmerge.18387.1/AphChr14.t408/AphChr13.t1208/AphChr39.t61/Aphmerge.10298.1/AphContig001493.t1/AphChr12.t140…	34
Root	GO:0009934	regulation of meristem structural organization	34/17096	57/43025	0.0018525	0.013717	0.0107448	Aphmerge.19913.1/AphChr12.t569/AphChr01.t1716/AphChr11.t1739/Aphmerge.13177.1/AphChr22.t549/AphChr05.t199/AphChr18.t937/AphContig001486.t2/ptg000669l_pilon_pilon.t1/Aphmerge.11862.1/AphChr29.t901/AphChr31.t925/AphChr09.t445/AphChr19.t1027/AphChr26.t655/AphChr47.t510/AphChr02.t177/AphChr04.t1476/AphChr03.t1342/AphChr10.t740/Aphmerge.9796.1/AphChr30.t1065/AphChr08.t1074/AphChr30.t1069/ptg001336l_pi…	34
Root	GO:0015179	L-amino acid transmembrane transporter activity	33/17096	55/43025	0.00187472	0.0138639	0.0108599	AphChr07.t272/AphChr09.t1498/AphChr27.t674/AphChr08.t802/AphChr28.t399/AphChr09.t819/AphChr29.t711/AphChr12.t849/AphChr14.t1512/AphChr28.t1248/AphChr42.t106/AphChr23.t627/AphChr05.t747/AphChr31.t72/AphChr49.t337/AphChr38.t175/AphChr11.t1737/AphChr09.t515/AphChr19.t431/Aphmerge.7425.1/AphChr21.t1322/AphChr21.t808/AphChr37.t886/AphChr18.t227/AphChr34.t551/AphChr16.t235/AphChr18.t987/AphChr08.t1510/…	33
Root	GO:0009630	gravitropism	129/17096	265/43025	0.00188374	0.0139129	0.0108983	AphChr37.t290/Aphmerge.13977.1/AphContig001509.t3/AphChr34.t793/AphChr09.t541/AphChr20.t299/AphChr05.t611/AphChr28.t489/AphChr16.t994/AphChr25.t332/AphChr20.t740/AphChr11.t1761/AphChr03.t741/AphChr15.t223/AphChr29.t1182/AphChr08.t1084/AphChr13.t427/AphChr26.t969/AphChr03.t1149/AphChr38.t1055/AphChr29.t909/AphChr06.t1069/Aphmerge.15992.1/Aphmerge.17077.1/Aphmerge.686.1/AphChr21.t714/AphChr13.t188/…	129
Root	GO:0046856	phosphatidylinositol dephosphorylation	32/17096	53/43025	0.00189203	0.0139564	0.0109324	AphChr37.t635/AphChr49.t174/AphChr02.t1671/AphChr26.t660/AphChr01.t546/Aphmerge.7212.1/AphChr31.t370/AphChr38.t803/AphChr12.t1406/AphChr17.t1299/AphChr26.t840/AphChr13.t933/AphChr18.t1063/Aphmerge.16569.1/Aphmerge.16569.2/AphChr22.t408/AphChr17.t143/AphContig000070.t53/AphChr02.t184/Aphmerge.5156.1/ptg001353l_pilon_pilon.t30/AphChr31.t83/AphChr04.t1047/AphChr10.t977/AphChr03.t1109/AphChr32.t425/p…	32
Root	GO:0052745	inositol phosphate phosphatase activity	28/17096	45/43025	0.00189569	0.0139657	0.0109397	Aphmerge.14783.2/AphChr37.t635/AphChr49.t174/AphChr02.t1671/AphChr26.t660/Aphmerge.7212.1/AphChr31.t370/AphChr17.t1299/AphChr26.t840/AphChr18.t1063/AphChr39.t301/Aphmerge.16569.1/Aphmerge.16569.2/AphChr22.t408/AphChr17.t143/AphContig000070.t53/AphChr02.t184/Aphmerge.5156.1/ptg001353l_pilon_pilon.t30/AphChr31.t83/AphChr04.t1047/AphChr32.t425/ptg000164l_pilon_pilon.t7/AphChr11.t1731/AphChr14.t1035/…	28
Root	GO:0015925	galactosidase activity	30/17096	49/43025	0.00190876	0.0140265	0.0109873	AphChr04.t626/Aphmerge.19798.1/AphChr28.t1038/AphChr30.t463/AphChr11.t1029/Aphmerge.17742.1/AphChr05.t79/AphChr31.t714/AphChr45.t445/AphChr45.t444/AphChr21.t315/AphChr34.t713/AphChr43.t363/AphChr38.t397/AphChr13.t463/AphContig001347.t55/Aphmerge.12231.1/AphChr31.t944/AphChr34.t372/AphChr09.t1048/AphChr19.t708/AphChr13.t403/AphChr15.t339/AphChr31.t940/AphChr03.t394/AphChr42.t382/AphChr33.t415/Aphm…	30
Root	GO:0019755	one-carbon compound transport	30/17096	49/43025	0.00190876	0.0140265	0.0109873	AphChr51.t178/AphChr28.t1259/AphChr17.t1399/AphChr16.t1226/AphChr37.t111/AphChr20.t1380/AphChr03.t503/AphChr24.t604/AphChr07.t663/AphChr17.t1225/AphChr29.t1355/AphChr09.t278/AphChr17.t1400/AphChr37.t351/AphChr30.t183/AphChr16.t932/AphChr34.t788/AphChr09.t546/AphChr34.t1066/AphChr02.t276/AphChr25.t799/AphChr31.t98/AphContig001338.t36/AphChr11.t1716/ptg000070l_pilon_pilon.t32/AphChr28.t891/AphChr04…	30
Root	GO:0010453	regulation of cell fate commitment	55/17096	101/43025	0.00191598	0.0140618	0.011015	AphChr30.t79/AphChr02.t591/AphChr04.t252/AphChr18.t1249/AphChr22.t146/AphChr04.t301/AphChr11.t1636/AphChr31.t172/AphChr33.t84/AphChr26.t1360/AphChr42.t112/AphChr06.t1248/AphChr14.t309/AphChr26.t1135/AphChr04.t1455/AphChr24.t1222/AphChr06.t1246/AphChr15.t994/AphChr35.t428/Aphmerge.17818.1/AphChr32.t1218/AphChr09.t1420/AphChr17.t239/AphChr16.t269/AphChr19.t676/Aphmerge.3475.1/AphChr43.t536/AphChr02…	55
Root	GO:0034754	cellular hormone metabolic process	73/17096	140/43025	0.00193761	0.0142026	0.0111253	AphChr29.t1035/AphChr30.t460/AphChr20.t1207/Aphmerge.6344.1/AphChr28.t1334/AphChr07.t172/AphChr29.t878/AphChr46.t305/AphChr22.t83/AphChr08.t1241/AphChr49.t41/AphChr28.t401/AphChr20.t774/AphChr10.t984/AphChr24.t939/AphChr03.t1105/AphChr08.t1337/AphChr30.t499/AphChr25.t232/AphChr37.t798/AphChr30.t500/AphChr49.t40/AphChr37.t800/AphChr06.t526/AphContig001347.t13/AphChr16.t355/Aphmerge.14345.1/AphChr0…	73
Root	GO:0071489	cellular response to red or far red light	92/17096	182/43025	0.00196374	0.0143761	0.0112611	AphChr26.t1157/AphChr06.t1265/Aphmerge.4363.1/Aphmerge.13977.1/AphChr03.t829/Aphmerge.17646.1/AphChr18.t658/AphChr46.t222/AphChr10.t1274/Aphmerge.14531.1/AphChr21.t582/AphChr22.t846/AphChr37.t925/AphChr15.t223/AphChr13.t427/AphChr26.t969/AphChr38.t515/AphChr06.t1434/AphChr49.t104/Aphmerge.18641.1/AphChr05.t1241/AphChr21.t1181/AphChr06.t1069/Aphmerge.6803.1/Aphmerge.4931.1/Aphmerge.1956.1/AphChr03…	92
Root	GO:0010051	xylem and phloem pattern formation	163/17096	343/43025	0.00197951	0.0144733	0.0113373	Aphmerge.3868.2/AphChr38.t373/Aphmerge.15373.1/Aphmerge.8003.1/Aphmerge.9961.1/Aphmerge.4999.1/AphChr11.t1739/AphChr31.t531/AphChr12.t1544/Aphmerge.5147.2/AphChr18.t1144/AphChr29.t1182/AphChr50.t21/AphChr06.t217/AphChr02.t1671/AphChr28.t1008/AphChr44.t144/Aphmerge.3726.1/Aphmerge.15614.1/AphChr18.t1261/AphChr12.t1400/AphChr39.t521/Aphmerge.19663.1/AphChr13.t1405/AphChr01.t551/AphChr38.t279/AphCon…	163
Root	GO:0030865	cortical cytoskeleton organization	87/17096	171/43025	0.00200877	0.0146653	0.0114877	AphChr15.t1032/AphChr46.t389/AphChr03.t359/AphChr39.t496/AphChr35.t392/AphChr30.t773/Aphmerge.4798.1/Aphmerge.17700.1/Aphmerge.17163.1/AphChr04.t1018/AphChr15.t1093/AphContig001367.t20/AphChr35.t330/AphChr10.t480/AphChr22.t1168/Aphmerge.13811.1/AphChr20.t400/Aphmerge.2094.2/Aphmerge.10313.1/Aphmerge.15821.1/AphChr11.t1545/Aphmerge.16935.1/AphChr10.t16/AphChr03.t2041/AphChr49.t168/AphChr29.t265/Ap…	87
Root	GO:0006598	polyamine catabolic process	17/17096	24/43025	0.00201837	0.0146653	0.0114877	Aphmerge.1120.2/Aphmerge.877.1/AphChr08.t1120/AphChr32.t753/AphChr14.t1416/AphChr19.t815/Aphmerge.3497.1/AphChr43.t424/Aphmerge.2581.1/Aphmerge.9547.1/Aphmerge.7740.2/AphChr38.t776/AphChr13.t896/AphChr17.t265/AphChr14.t597/AphChr17.t264/Aphmerge.12589.1	17
Root	GO:0046592	polyamine oxidase activity	17/17096	24/43025	0.00201837	0.0146653	0.0114877	Aphmerge.1120.2/Aphmerge.877.1/AphChr08.t1120/AphChr32.t753/AphChr14.t1416/AphChr19.t815/Aphmerge.3497.1/AphChr43.t424/Aphmerge.2581.1/Aphmerge.9547.1/Aphmerge.7740.2/AphChr38.t776/AphChr13.t896/AphChr17.t265/AphChr14.t597/AphChr17.t264/Aphmerge.12589.1	17
Root	GO:1901529	positive regulation of anion channel activity	17/17096	24/43025	0.00201837	0.0146653	0.0114877	AphChr24.t556/AphChr04.t805/AphChr07.t602/AphChr10.t1033/AphChr35.t350/AphChr15.t1074/AphChr43.t657/AphChr42.t96/AphChr03.t1056/AphChr33.t323/AphChr09.t1156/AphChr19.t409/AphChr30.t620/AphChr34.t322/Aphmerge.19701.1/Aphmerge.3134.1/Aphmerge.16743.1	17
Root	GO:1903961	positive regulation of anion transmembrane transport	17/17096	24/43025	0.00201837	0.0146653	0.0114877	AphChr24.t556/AphChr04.t805/AphChr07.t602/AphChr10.t1033/AphChr35.t350/AphChr15.t1074/AphChr43.t657/AphChr42.t96/AphChr03.t1056/AphChr33.t323/AphChr09.t1156/AphChr19.t409/AphChr30.t620/AphChr34.t322/Aphmerge.19701.1/Aphmerge.3134.1/Aphmerge.16743.1	17
Root	GO:0048571	long-day photoperiodism	100/17096	200/43025	0.00202513	0.014696	0.0115118	AphChr26.t1157/AphChr06.t1265/Aphmerge.4363.1/AphChr03.t829/Aphmerge.7709.1/Aphmerge.17646.1/AphChr18.t658/AphChr46.t222/AphChr10.t1274/AphChr07.t474/Aphmerge.10739.1/AphChr22.t846/AphChr37.t638/AphChr05.t357/AphChr19.t256/AphChr01.t1189/AphChr32.t87/AphChr49.t171/AphContig000049.t171/Aphmerge.7981.1/Aphmerge.422.1/AphChr38.t1099/Aphmerge.6997.1/AphChr34.t260/AphChr01.t2144/AphChr17.t772/AphChr23…	100
Root	GO:0015491	GO:0015491	45/17096	80/43025	0.00203631	0.0147588	0.0115609	AphChr13.t1291/AphChr02.t171/AphChr35.t166/AphChr17.t1316/AphChr38.t1076/AphChr43.t169/AphChr29.t507/Aphmerge.1143.1/Aphmerge.13635.1/AphChr44.t452/AphChr39.t140/AphChr27.t40/AphChr13.t1290/AphChr44.t455/AphChr38.t1074/AphChr35.t904/AphChr30.t146/AphChr15.t1250/AphChr18.t1056/Aphmerge.3873.1/AphChr39.t139/AphChr24.t1084/AphChr06.t626/AphChr07.t1281/AphChr17.t921/AphChr26.t621/AphContig001332.t8/A…	45
Root	GO:0035821	modulation of process of another organism	108/17096	218/43025	0.0020463	0.0147957	0.0115899	Aphmerge.4989.1/Aphmerge.15053.1/AphChr13.t255/AphChr31.t385/Aphmerge.18085.1/AphChr29.t1091/AphChr03.t1390/AphChr12.t1186/AphChr26.t283/AphChr20.t545/AphChr05.t1178/AphChr10.t689/AphContig000074.t87/Aphmerge.13184.1/AphChr11.t1573/AphChr21.t1118/Aphmerge.6380.2/Aphmerge.1263.1/Aphmerge.7476.1/AphChr38.t259/Aphmerge.11932.1/AphChr20.t387/AphChr24.t700/AphChr08.t1469/Aphmerge.14765.2/AphChr30.t426…	108
Root	GO:1900673	olefin metabolic process	77/17096	149/43025	0.00204649	0.0147957	0.0115899	Aphmerge.3795.1/Aphmerge.13977.1/AphChr17.t1094/AphChr14.t721/AphChr22.t1168/AphChr02.t553/Aphmerge.5508.1/AphChr30.t671/AphChr15.t223/AphChr13.t427/AphChr50.t64/AphChr10.t16/AphChr03.t2041/AphChr05.t1226/AphChr01.t735/AphChr14.t630/AphContig000074.t103/AphChr14.t631/AphChr27.t648/AphChr23.t118/AphChr38.t368/AphChr08.t775/AphChr38.t128/AphChr11.t1054/AphChr13.t196/AphChr30.t911/AphChr18.t302/AphC…	77
Root	GO:0043067	regulation of programmed cell death	155/17096	325/43025	0.00209523	0.0151293	0.0118512	Aphmerge.14222.1/AphChr02.t743/Aphmerge.7610.1/AphChr08.t1515/AphChr24.t1178/AphChr29.t1319/AphChr09.t249/AphChr15.t1093/AphChr34.t1160/AphChr02.t405/AphChr35.t330/AphChr17.t249/Aphmerge.3696.1/Aphmerge.5588.1/AphChr17.t868/AphChr25.t160/AphChr23.t147/AphChr13.t589/AphChr09.t483/Aphmerge.15304.1/AphContig000049.t76/AphChr21.t954/AphChr51.t176/AphChr30.t400/Aphmerge.582.1/AphChr19.t157/AphChr29.t1…	155
Root	GO:0009861	jasmonic acid and ethylene-dependent systemic resistance	44/17096	78/43025	0.00210523	0.0151639	0.0118783	AphChr29.t611/AphChr13.t969/AphChr21.t690/AphChr43.t675/AphChr42.t75/AphChr37.t925/AphChr07.t554/AphChr22.t606/AphChr16.t540/AphChr28.t1334/AphChr22.t605/AphChr37.t653/Aphmerge.8620.2/AphChr49.t157/AphChr29.t283/Aphmerge.12911.1/AphChr28.t978/AphChr22.t607/AphChr30.t199/AphChr43.t674/Aphmerge.19416.1/AphChr09.t347/AphChr42.t76/AphChr43.t672/AphChr29.t1155/AphContig001349.t4/AphChr16.t146/AphChr04…	44
Root	GO:1901681	sulfur compound binding	44/17096	78/43025	0.00210523	0.0151639	0.0118783	Aphmerge.16355.1/Aphmerge.17865.1/AphChr05.t482/Aphmerge.3892.1/Aphmerge.5127.1/AphChr20.t503/Aphmerge.13482.2/AphChr02.t688/AphChr38.t1007/AphChr44.t517/AphChr03.t1455/AphChr34.t860/AphContig001337.t22/AphChr20.t504/AphChr20.t502/AphChr04.t1252/AphChr07.t425/AphChr27.t673/AphChr08.t801/AphChr17.t897/Aphmerge.6698.1/AphChr47.t225/AphChr29.t513/AphChr04.t827/AphChr21.t617/AphChr34.t859/AphChr03.t1…	44
Root	GO:0004252	serine-type endopeptidase activity	115/17096	234/43025	0.00213429	0.0153542	0.0120273	Aphmerge.14513.2/Aphmerge.18618.1/AphChr23.t3/AphChr28.t1096/AphChr07.t210/AphChr01.t671/Aphmerge.10617.1/AphChr28.t1094/Aphmerge.18068.1/AphChr05.t871/Aphmerge.15035.1/Aphmerge.18141.1/AphContig000074.t21/AphChr05.t1294/AphChr12.t936/AphChr28.t1093/ptg001331l_pilon_pilon.t6/AphChr13.t927/AphChr04.t1527/AphChr40.t332/Aphmerge.2445.2/AphChr12.t1577/AphChr07.t370/AphChr09.t1177/AphChr24.t361/AphChr…	115
Root	GO:0071478	cellular response to radiation	171/17096	362/43025	0.00215677	0.0154958	0.0121383	AphChr26.t1157/AphChr06.t1265/Aphmerge.4363.1/Aphmerge.13977.1/AphChr03.t829/Aphmerge.17646.1/AphChr18.t658/AphChr46.t222/AphChr10.t1274/Aphmerge.14531.1/AphChr21.t582/AphChr22.t846/AphChr37.t925/AphChr17.t740/Aphmerge.5100.2/AphChr15.t223/AphChr13.t427/AphChr26.t969/AphChr38.t515/AphChr06.t1434/AphChr25.t833/AphChr49.t104/Aphmerge.18641.1/AphChr05.t1241/AphChr21.t1181/AphChr02.t909/AphChr06.t106…	171
Root	GO:0006826	iron ion transport	59/17096	110/43025	0.0021593	0.0154958	0.0121383	Aphmerge.7499.1/AphChr09.t1522/Aphmerge.9005.1/AphChr03.t741/AphChr06.t295/AphChr08.t1084/AphChr29.t1226/AphChr29.t507/AphChr29.t909/AphChr22.t861/AphChr06.t1380/AphChr10.t1033/AphChr14.t726/AphChr26.t1187/AphChr26.t1121/AphChr26.t1120/AphChr27.t581/AphChr03.t1056/AphChr43.t641/AphChr38.t320/AphChr21.t556/AphChr33.t323/AphChr35.t460/AphChr09.t1156/AphChr34.t322/AphChr29.t635/AphContig001380.t11/A…	59
Root	GO:0051098	regulation of binding	52/17096	95/43025	0.00216248	0.0154996	0.0121412	AphChr26.t1157/AphChr06.t1265/AphChr03.t829/AphChr18.t658/AphChr46.t222/AphChr10.t1274/AphChr19.t178/AphChr22.t846/Aphmerge.11457.1/AphChr17.t944/AphChr13.t566/AphChr15.t702/AphChr06.t1114/AphChr29.t1133/Aphmerge.8321.1/Aphmerge.3862.1/AphChr08.t1333/Aphmerge.1289.1/AphChr16.t1125/Aphmerge.2983.2/Aphmerge.19963.1/Aphmerge.2983.1/Aphmerge.12936.2/AphChr02.t600/AphChr43.t776/AphChr45.t509/AphChr15.…	52
Root	GO:0044421	GO:0044421	122/17096	250/43025	0.00219715	0.0157286	0.0123206	AphChr30.t922/AphChr19.t667/AphChr51.t178/AphChr28.t1259/AphChr07.t210/AphChr07.t311/AphChr18.t1551/AphChr19.t277/AphChr43.t778/Aphmerge.14842.1/Aphmerge.10617.1/AphChr11.t1339/AphChr04.t1234/AphContig001371.t29/AphChr21.t1239/AphChr16.t860/AphChr16.t616/AphChr05.t463/AphChr22.t751/AphChr38.t313/AphChr21.t1238/AphChr05.t1304/ptg001335l_pilon_pilon.t2/AphChr46.t136/AphChr47.t193/AphChr37.t420/AphC…	122
Root	GO:0003993	acid phosphatase activity	70/17096	134/43025	0.0022266	0.0159199	0.0124704	AphChr13.t255/AphChr45.t470/Aphmerge.12004.2/Aphmerge.1337.1/AphChr05.t26/AphChr43.t778/Aphmerge.13707.1/Aphmerge.5816.1/AphChr11.t1573/AphChr51.t253/AphChr51.t251/AphChr24.t638/AphChr18.t1374/Aphmerge.11932.1/Aphmerge.13839.1/AphChr34.t750/AphChr02.t1000/Aphmerge.10835.1/AphChr30.t426/AphChr48.t20/AphChr07.t709/AphContig001391.t6/AphChr04.t586/AphChr31.t235/AphChr05.t1312/AphChr09.t641/AphChr38.…	70
Root	GO:0031930	mitochondria-nucleus signaling pathway	18/17096	26/43025	0.00224078	0.0160017	0.0125345	AphChr27.t471/AphChr29.t566/Aphmerge.14606.1/AphChr08.t608/AphChr28.t1312/AphChr02.t85/AphChr29.t765/AphChr43.t862/AphChr17.t1401/AphChr34.t761/AphChr19.t191/AphChr10.t1276/AphContig000049.t111/AphChr10.t831/AphChr51.t231/AphChr37.t135/AphChr05.t433/AphChr21.t584	18
Root	GO:0071236	cellular response to antibiotic	75/17096	145/43025	0.00224836	0.0160361	0.0125614	AphChr03.t892/AphChr26.t300/AphChr32.t1188/Aphmerge.13413.1/AphChr34.t854/AphChr14.t962/AphChr12.t1569/AphChr21.t1375/AphChr26.t856/AphChr22.t628/AphChr30.t199/AphChr14.t197/AphChr09.t1403/AphChr09.t398/AphChr35.t566/AphChr33.t104/Aphmerge.18772.1/AphChr05.t239/AphChr01.t935/AphChr05.t1065/Aphmerge.6759.1/AphChr20.t986/AphChr14.t724/AphChr21.t936/AphChr16.t146/AphChr23.t245/AphChr03.t1620/AphChr3…	75
Root	GO:0052546	cell wall pectin metabolic process	58/17096	108/43025	0.00225473	0.0160618	0.0125816	AphChr15.t1032/AphChr01.t362/Aphmerge.15935.2/AphChr35.t392/Aphmerge.18875.1/AphChr05.t357/AphChr05.t669/AphChr28.t637/AphChr21.t1135/AphContig000074.t139/AphChr05.t1199/AphChr34.t410/AphChr25.t487/AphChr50.t187/AphChr36.t450/Aphmerge.19700.1/AphChr24.t530/AphChr22.t284/AphChr07.t566/AphChr30.t229/AphChr33.t424/AphChr23.t299/AphChr12.t1047/AphChr25.t713/AphChr34.t411/AphChr38.t252/AphChr09.t1039/…	58
Root	GO:1902074	response to salt	41/17096	72/43025	0.00231529	0.0164731	0.0129038	AphChr06.t1328/AphChr18.t898/Aphmerge.11557.1/AphChr29.t765/AphChr11.t1203/AphChr26.t765/AphChr26.t1330/AphChr17.t382/AphChr40.t254/AphChr42.t508/AphChr03.t452/AphChr16.t1270/AphChr43.t224/AphChr41.t218/AphChr04.t918/AphChr36.t174/AphChr28.t854/AphChr08.t446/AphChr27.t311/AphChr14.t325/AphChr22.t588/Aphmerge.8516.1/AphChr06.t804/AphChr46.t729/AphChr45.t638/AphChr03.t826/AphChr43.t554/AphChr01.t45…	41
Root	GO:0010080	regulation of floral meristem growth	13/17096	17/43025	0.00234438	0.0166191	0.0130182	AphChr42.t479/AphChr05.t199/AphChr01.t481/AphChr43.t254/AphChr01.t1127/AphChr23.t446/AphChr30.t1069/AphChr19.t992/AphContig001336.t22/AphChr12.t1469/AphChr13.t195/AphChr11.t1185/AphChr31.t599	13
Root	GO:0016833	oxo-acid-lyase activity	13/17096	17/43025	0.00234438	0.0166191	0.0130182	Aphmerge.4379.1/AphChr20.t1372/AphChr03.t1917/Aphmerge.7443.1/AphChr04.t696/AphChr34.t656/AphChr20.t168/AphChr22.t1233/AphChr22.t1234/AphChr03.t512/AphChr05.t1214/AphContig000074.t118/AphChr21.t1155	13
Root	GO:0016872	intramolecular lyase activity	13/17096	17/43025	0.00234438	0.0166191	0.0130182	AphChr12.t1409/AphChr09.t555/AphChr13.t847/AphChr09.t554/AphChr34.t773/Aphmerge.101.2/AphChr11.t1147/AphChr01.t544/AphChr31.t634/AphChr38.t738/Aphmerge.16219.1/AphChr29.t739/AphChr03.t326	13
Root	GO:0043621	protein self-association	159/17096	335/43025	0.00236963	0.0167777	0.0131424	Aphmerge.1618.1/Aphmerge.8790.1/Aphmerge.16338.2/Aphmerge.7610.1/AphChr12.t569/AphChr26.t1138/AphChr22.t1090/AphChr15.t312/Aphmerge.9966.1/AphChr01.t1716/AphChr18.t387/Aphmerge.11861.1/Aphmerge.9252.1/AphChr17.t867/AphChr03.t1379/AphChr10.t708/Aphmerge.17236.2/AphChr09.t453/AphChr13.t589/AphChr12.t814/AphChr16.t540/AphChr01.t1375/AphContig001376.t40/AphChr05.t199/ptg000164l_pilon_pilon.t4/AphChr1…	159
Root	GO:0099094	ligand-gated cation channel activity	40/17096	70/43025	0.00238552	0.0168697	0.0132144	AphChr02.t1383/AphChr03.t475/AphChr20.t1419/AphChr20.t911/AphChr17.t387/AphChr14.t320/AphChr39.t534/AphChr21.t1351/AphChr06.t1497/AphChr30.t260/AphChr19.t1094/AphChr12.t1571/AphChr25.t347/AphChr11.t1282/Aphmerge.18474.1/AphChr42.t574/AphChr05.t1433/AphChr10.t1126/AphChr05.t674/AphChr22.t963/AphChr26.t170/AphChr31.t510/AphChr17.t824/AphChr03.t353/AphChr24.t1060/Aphmerge.16317.1/AphChr28.t787/AphCh…	40
Root	GO:0048653	anther development	120/17096	246/43025	0.0024145	0.0170539	0.0133587	AphChr12.t569/AphChr32.t281/AphChr16.t618/Aphmerge.15887.1/AphChr15.t1093/Aphmerge.9966.1/AphChr01.t1716/AphChr35.t330/Aphmerge.11861.1/AphChr14.t1273/AphChr11.t1197/AphChr18.t1144/Aphmerge.19517.1/AphContig001371.t15/ptg001376l_pilon_pilon.t40/AphChr04.t1222/Aphmerge.7525.1/AphChr16.t216/AphChr22.t751/AphChr32.t319/AphChr11.t1270/ptg001335l_pilon_pilon.t2/AphChr47.t193/AphChr31.t925/AphChr03.t36…	120
Root	GO:0009682	induced systemic resistance	83/17096	163/43025	0.00243155	0.0171336	0.0134212	AphChr37.t925/AphChr07.t217/AphChr20.t1217/AphChr37.t647/AphChr06.t1189/AphChr05.t758/AphChr22.t1219/AphChr11.t1159/AphChr49.t163/AphChr31.t620/AphChr46.t305/AphChr10.t941/AphChr03.t1150/Aphmerge.13413.1/Aphmerge.15867.1/AphChr14.t962/AphChr49.t41/AphChr13.t308/Aphmerge.12911.1/AphChr20.t730/Aphmerge.88.1/Aphmerge.17880.1/AphChr47.t378/AphChr04.t1261/AphChr37.t581/AphChr45.t419/AphChr30.t941/AphC…	83
Root	GO:0015204	urea transmembrane transporter activity	19/17096	28/43025	0.00243168	0.0171336	0.0134212	AphChr51.t178/AphChr28.t1259/AphChr17.t1399/AphChr16.t1226/AphChr37.t111/AphChr24.t604/AphChr07.t663/AphChr09.t278/AphChr17.t1400/AphChr37.t351/AphChr16.t932/AphChr34.t788/AphChr09.t546/AphChr34.t1066/AphChr25.t799/AphChr28.t891/AphChr14.t276/AphChr02.t86/AphChr36.t134	19
Root	GO:0000322	storage vacuole	56/17096	104/43025	0.00245734	0.0172935	0.0135464	Aphmerge.1618.1/AphChr03.t523/AphChr01.t1954/AphChr51.t178/AphChr15.t896/Aphmerge.8790.1/AphChr10.t1109/AphChr28.t1259/AphChr20.t1364/AphChr12.t344/AphChr35.t530/Aphmerge.18620.2/Aphmerge.2639.2/AphChr24.t604/AphChr07.t663/AphChr15.t347/AphChr26.t238/AphChr17.t1225/Aphmerge.15317.1/AphChr45.t450/AphChr14.t293/AphChr07.t1367/AphChr37.t351/AphChr01.t2005/AphChr16.t932/AphChr01.t2004/AphChr37.t860/A…	56
Root	GO:0005881	cytoplasmic microtubule	73/17096	141/43025	0.00247025	0.0173634	0.0136012	AphChr39.t496/Aphmerge.4798.1/Aphmerge.17163.1/AphChr15.t1093/AphChr35.t330/AphChr10.t480/AphChr22.t1168/Aphmerge.13811.1/AphChr20.t400/Aphmerge.2094.2/Aphmerge.10313.1/Aphmerge.16935.1/AphChr26.t1227/AphChr10.t16/AphChr03.t2041/AphChr31.t1005/AphChr28.t541/AphChr46.t316/Aphmerge.617.1/AphChr06.t1331/AphChr01.t2077/AphChr35.t326/Aphmerge.10313.2/AphChr45.t585/AphChr18.t504/AphChr38.t128/AphChr19.…	73
Root	GO:0052555	GO:0052555	48/17096	87/43025	0.00252989	0.0177397	0.013896	AphChr31.t385/AphChr29.t1091/AphChr12.t1186/Aphmerge.6380.2/AphChr20.t387/Aphmerge.14765.2/AphChr04.t615/AphChr30.t455/AphChr01.t785/AphChr32.t1188/AphChr14.t152/AphChr20.t226/AphChr21.t441/AphChr23.t69/AphChr08.t1288/AphChr17.t133/AphChr31.t382/AphChr03.t1850/AphChr34.t215/Aphmerge.6380.1/AphChr05.t239/AphChr25.t254/AphChr05.t241/AphChr28.t417/AphChr05.t1065/Aphmerge.17799.1/AphChr05.t253/AphChr…	48
Root	GO:0052556	GO:0052556	48/17096	87/43025	0.00252989	0.0177397	0.013896	AphChr31.t385/AphChr29.t1091/AphChr12.t1186/Aphmerge.6380.2/AphChr20.t387/Aphmerge.14765.2/AphChr04.t615/AphChr30.t455/AphChr01.t785/AphChr32.t1188/AphChr14.t152/AphChr20.t226/AphChr21.t441/AphChr23.t69/AphChr08.t1288/AphChr17.t133/AphChr31.t382/AphChr03.t1850/AphChr34.t215/Aphmerge.6380.1/AphChr05.t239/AphChr25.t254/AphChr05.t241/AphChr28.t417/AphChr05.t1065/Aphmerge.17799.1/AphChr05.t253/AphChr…	48
Root	GO:0010017	red or far-red light signaling pathway	91/17096	181/43025	0.00254191	0.0178026	0.0139452	AphChr26.t1157/AphChr06.t1265/Aphmerge.4363.1/Aphmerge.13977.1/AphChr03.t829/Aphmerge.17646.1/AphChr18.t658/AphChr46.t222/AphChr10.t1274/Aphmerge.14531.1/AphChr21.t582/AphChr22.t846/AphChr37.t925/AphChr15.t223/AphChr13.t427/AphChr26.t969/AphChr38.t515/AphChr06.t1434/AphChr49.t104/Aphmerge.18641.1/AphChr05.t1241/AphChr21.t1181/AphChr06.t1069/Aphmerge.6803.1/Aphmerge.4931.1/Aphmerge.1956.1/AphChr03…	91
Root	GO:0010166	wax metabolic process	82/17096	161/43025	0.00255069	0.0178212	0.0139597	AphContig001349.t23/Aphmerge.15717.1/AphChr04.t422/Aphmerge.1263.1/ptg001370l_pilon_pilon.t1/AphChr20.t1210/AphChr08.t1469/AphChr18.t1681/AphChr13.t767/Aphmerge.8715.1/AphChr30.t261/AphChr17.t1248/ptg001349l_pilon_pilon.t30/AphChr18.t1562/AphChr30.t303/AphChr03.t669/AphChr24.t288/AphChr04.t428/AphChr22.t376/AphChr15.t174/Aphmerge.2428.2/AphChr29.t1085/AphChr36.t148/ptg000074l_pilon_pilon.t108/Aph…	82
Root	GO:0055074	calcium ion homeostasis	82/17096	161/43025	0.00255069	0.0178212	0.0139597	Aphmerge.19338.1/AphChr13.t1291/AphChr32.t928/Aphmerge.18299.2/AphChr20.t158/AphChr03.t1925/AphChr26.t969/AphChr38.t1076/AphChr08.t1393/AphChr29.t507/AphChr06.t1069/AphChr10.t129/Aphmerge.19282.1/Aphmerge.6500.1/AphChr04.t805/Aphmerge.11067.2/Aphmerge.13635.1/AphChr27.t38/AphContig000074.t96/AphChr15.t297/ptg000049l_pilon_pilon.t128/AphChr08.t150/AphChr19.t1094/AphChr44.t452/AphChr35.t350/AphChr3…	82
Root	GO:0052542	defense response by callose deposition	72/17096	139/43025	0.00258933	0.0180543	0.0141424	AphChr27.t251/AphChr16.t527/AphChr19.t467/AphChr02.t405/Aphmerge.1680.1/AphChr08.t1187/AphChr34.t292/AphChr06.t1189/AphChr28.t1334/AphChr29.t989/AphChr46.t305/AphChr49.t41/AphChr17.t437/AphChr17.t439/AphChr47.t378/AphChr02.t1309/AphChr04.t1261/AphChr37.t581/AphChr03.t640/AphChr30.t941/AphChr30.t499/AphChr04.t1357/AphChr49.t234/AphChr37.t798/AphChr30.t500/AphChr49.t40/AphChr37.t800/AphChr05.t643/A…	72
Root	GO:2000379	positive regulation of reactive oxygen species metabolic process	20/17096	30/43025	0.00259183	0.0180543	0.0141424	AphChr05.t1158/AphChr12.t1296/AphChr37.t585/AphChr32.t676/AphChr39.t267/AphChr25.t275/AphChr18.t713/AphChr21.t1099/Aphmerge.4990.1/AphChr06.t199/AphChr02.t440/AphChr28.t432/AphChr43.t294/AphChr19.t951/AphContig000045.t37/Aphmerge.2202.1/AphChr22.t798/AphChr14.t680/AphChr16.t1263/AphChr37.t73	20
Root	GO:0009556	microsporogenesis	47/17096	85/43025	0.00262859	0.0180543	0.0141424	Aphmerge.3091.1/Aphmerge.18299.2/AphChr04.t704/AphChr03.t1925/AphChr08.t1393/AphChr25.t213/AphChr26.t194/AphChr19.t368/Aphmerge.19282.1/AphChr17.t329/AphChr32.t319/AphChr06.t97/AphChr19.t1127/AphChr45.t727/AphChr32.t728/AphChr43.t116/AphChr14.t624/AphChr28.t1353/AphChr42.t611/AphChr29.t1196/AphChr13.t1023/AphChr09.t200/Aphmerge.14631.2/AphChr46.t636/AphChr03.t1270/AphChr28.t385/AphChr30.t533/AphC…	47
[truncated: 2,217 more rows]
