# Supplementary material for: Genome-wide identification and functional prediction of long non-coding RNAs in plastic growth in Alternanthera philoxeroides
Source: iScience. 2025 Sep 2;28(10):113488. doi: 10.1016/j.isci.2025.113488 (PMC12475864; doi:10.1016/j.isci.2025.113488)
Supplement: Table S3. LncRNAs identified in this study [file mmc4.xlsx]

## Sheet: TableS3
Table S3. LncRNAs identified in this study.
lncRNA	Chromosome	Start Position	End Position	Strand	Sequence
AphChr01.t19	AphChr01	20337	20609	-	ATTCGCGACATGAAGCAGTTCAATTTTGCCCTAAAATTGAGTCACGAAAGTGAAAAACGGAGCTCCGGAGGCCGTATAATCTATCCGGATTCGAATTTGGTAGGGGTGTCTTCACATTATATTCTTATTTTAACCTATTTTGAATCCCCGTGTCGTCAGATTCGCGAAATGAAGCAGTTCAATTTTGCCCTAAAATTGAGTCCCGAAAGTGAAAAACGGAGCTCCGGAGGCCGTATAATCTATCCTGATTCGAATTTGGTAGGGGTTCGTTAA
AphChr01.t20	AphChr01	20664	20918	-	ATGAAGCAGTTCAATTTTGCCCTAAAATTGAGTCACGAAAGTGAAAAACGGAGCTCCGGAGGCCGTATAATCTATCCGGATTCGAATTTGGTAGGGGTGTCTTTACATTATATTCTTATTTTAACCTATTTTGAATCCCCATGTCGTCAGATTCGCGAAATGAAGCAGTTCAATTTTGCCCTAAAATTGGGTCCCGCAAGTGCAAAACGGAGCTCCGGAGGCCGTATAATCTATCCTGATTCGAATTTGGTAGGG
AphChr01.t56	AphChr01	41165	41431	-	ATTCGCGACATGAAGCAGTTCAATTTTGCCCTAAAATTGAGTCCCGGAAGTGAAAAACGGAGCTCCGGAGGCCTTGTAATCTATCCGGATTCGAATTTGGTAGGGGTGTCATCACATTATATTCTTATTTTAACCTATTTTAAATCCCCGTGTCCTCAGATTCGCGAAATGAAGCAGTTCAATTTTGCCCTAAAATTGAGTCACGAAAGTGAAAAACGGAGCTCCGGAGGCCGTATAATCTATCCGGATTCGAATTTGGTAGGGGGT
AphChr01.t91	AphChr01	68951	69214	-	ATTCGCGAAATGAAGCAGTTCAATTTTGCCCTAAAATTGAGTCCCGAAAGTGAAAAACGGAGCTCCGGAGGCCGTATAATCTATCCGGATTCGAATTTGGTAGGGGTTCCATCACATTATATTCTTATTTTAACCTATTTTGAAGCCCCGTTTCGTCAGATTCGCGAAATGAAGCAGTTCAATTTTGCCCTAAAATTGAGTCCCGAAAGTGCAAAACGGAGCTCCGGAGGCCGTATAATCTTTCCATATTCGAATTTTGTAGGG
AphChr01.t107	AphChr01	81391	81645	-	ATGAAGCAGTTCAATTTTGCCCTAAAATTGAGTCACGAAAGTGAAAAACGGAGCTCCGGAGGCCGTATAATCTATCCGGATTCGAATTTGGTAGGGGTTCCATCACATTATATTCTTATTTTAACCTATTTTGAAGCCCCGTTTTGTCAGATTCGCGAAATAAAGCAGTTCAATTTTGCCCTAAAATTGAGTCCCGAAAGTGCAAAACGGAGCTCCGGAGGCCGTATAATCTTTCCATATTCGAATTTTGTAGGG
AphChr01.t109	AphChr01	82027	82290	-	ATTCGCGAAATGAAGCAGTTCAATTTTGCCCTAAAATTGAGTCCCGGAAGTGAAAAACGGAGCTCCGGAGGCCGTGTAATCTATCCGGATTCGAATTTGGTAAGGGTGTCTTCACATTATATTCTTATTTTAACCTATTTTGAAGCCCCGTGTCGTCAGATTCGCGAAATGAAGCAGTTCAATTTTGCCCTAAAATTGGGTCCCGGAAGTGCAAAACGGAGCTCCGGAGGCCGTATAATCTTTCCATATTCGAATTTTGTAGGG
AphChr01.t113	AphChr01	84038	84301	-	ATTCGCGAAATGAAGCAGTTCAATTTTGCCCTAAAATTGAGTCCCGAAAGTGAAAAACGGAGCTCCGGAGGCCGTATAATCTATCCGGATTCGAATTTGGTAGGGGTTCCATCACATTATATTCTTATTTTAACCTATTTTGAAGCCCCGTTTCGTCAGATTCGCGAAATGAAGCAGTTCAATTTTGCCCTAAAATTAAGTCCCGAAAGTGCAAAACGGAGCTCCGGAGGCCGAATAATCTTTCCATATTCGAATTTTGTAGGG
AphChr01.t116	AphChr01	84832	85095	-	ATTCGCGAAATGAAGCAGTTCAATTTTGCCCTAAAATTGAGTCCCGGAAGTGAAAAACGGAGCTCCGGAGGCCGTGTAATCTATCCGGATTCGAATTTGGTAAGGGTGTCTTCACATTATATTCTTATTTTAACCTATTTTGAAGCCCCGTGTCGTCAGATTCGCGAAATGAAGCAGTTCAATTTTGCCCTAAAATTGGGTCCCGGAAGTGCAAAACGGAGCTCCGGAGGCCGTATAATCTTTCCATATTCGAATTTTGTAGGG
AphChr01.t118	AphChr01	86169	86414	-	ATTCGCGAAATGAAGCAGTTCAATTTTGCCCTAAAATTGAGTCCCGGAAGTGAAAAACGGAGCTCCGGAGGCCGTGTAATCTATCCGGATTCGAATTTGGTAAGGGTGTCTTCACATTATATTCTTATTTTAACCTATTTTGAAGCCCCGTGTCGTCAGATTCGCGAAATGAGGCCGTATAATCTTTCCATATTCGAATTTTGTAGGGGTATCTTCACATTATATTCTTATTTTAACCTATTTTGA
AphChr01.t121	AphChr01	88003	88266	-	ATTCGCGAAATGAAGCAGTTCAATTTTGCCCTAAAATTGAGTCCCGAAAGTGAAAAACGGAGCTCCGGAGGCCGTATAATCTATCCGGATTCGAATTTGGTAGGGGTTCCATCACATTATATTCTTATTTTAACCTATTTTGAAGCCCCGTTTCGTCAGATTCGCGAAATGAAGCAGTTCAATTTTGCCCTAAAATTAAGTCTCGAAAGTGCAAAACGGAGCTCCGGAGGCCGAATAATCTTTCCATATTCGAATTTTGTAGGG
AphChr01.t124	AphChr01	88797	89060	-	ATTCGCGAAATGAAGCAGTTCAATTTTGCCCTAAAATTGAGTCCCGGAAGTGAAAAACGGAGCTCCGGAGGCCGTGTAATCTATCCGGATTCGAATTTGGTAAGGGTGTCTTCACATTATATTCTTATTTTAACCTATTTTGAAGCCCCGTGTCGTCAGATTCGCGAAATGAAGCAGTTCAATTTTGCCCTAAAATTGGGTCCCGAAAGTGGAAAACGGAGCTCCGGAGGCCGTATAATCTTTCCATATTCGAATTTTGTAGGG
AphChr01.t132	AphChr01	91918	92181	-	ATTCGCGAAATGAAGCAGTTCAATTTTGCCCTAAAATTGAGTCCCGGAAGTGAAAAACGGAGCTCCGGAGGCCGTGTAATCTATCCGGATTCGAATTTGGTAAGGGTGTCTTCACATTATATTCTTATTTTAACCTATTTTGAAGCCCCGTGTCGTCAGATTCGCGAAATGAAGCAGTTCAATTTTGCCCTAAAATTGGGTCCCGGAAGTGCAAAACGGAGCTCCGGAGGCCGTATAATCTTTCCATATTCGAATTTTGTAGGG
AphChr01.t133	AphChr01	92236	92499	-	ATTCGCGAAATGAAGCAGTTCAATTTTGCCCTAAAATTGAGTCCCGGAAGTGAAAAACGGAGCTCCGGAGGCCGTGTAATCTATCCGGATTCGAATTTGGTAAGGGTGTCTTCACATTATATTCTTATTTTAACCTATTTTGAAGCCCCGTGTCGTCAGATTCGCGAAATGAAGCAGTTCAATTTTGCCCTAAAATTGGGTCCCGGAAGTGGAAAACGGAGCTCCGGAGGCCGTATAATCTTTCCATATTCGAATTTTGTAGGG
AphChr01.t134	AphChr01	92554	92817	-	ATTCGCGAAATGAAGCAGTTCAATTTTGCCCTAAAATTGAGTCCCATAAGTGAAAAACGGAGCTCCGGAGGCCGTATAATCTATCCGGATTCGAATTTGGTAGTGGTGTCTTCACATTATATTCTTATTTTAACCTATTTTGAATCCCCGTGTCATCAGATTCGCGAAATGAAGCAGTTCAATTTTGCCCTAAAATTGGGTCCCGGAAGTGCAAAACGGAGCTCCGGAGGCCGTATAATCTTTCCATATTCGAATTTTGTAGGG
AphChr01.t135	AphChr01	92872	93135	-	ATTCGCGAAATGAAGCAGTTCAATTTTGCCCTAAAATTGAGTCCCGGAAGTGAAAAACGGAGCTCCGGAGGCCGTGTAATCTATCCGGATTCGAATTTGGTAAGGGTGTCTTCACATTATATTCTTATTTTAACCTATTTTGAAGCCCCGTGTCGTCAGATTCGCGAAATGAAGCAGTTCAATTTTGCCCTAAAATTGGGTCCCGGAAGTGGAAAACGGAGCTCCGGAGGCCGTATAATCTTTCCATATTCGAATTTTGTAGGG
AphChr01.t141	AphChr01	95517	95771	-	ATGAAGCAGTTCAATTTTGCCCTAAAATTGAGTCCCGCAAGTGCAAAACGGAGCTCCGGAGGCCGTATAATCCTTCCAGATTCGAATTTGGTAGGGGTGTCTTCACATTATATTCTTATTTTAACCTATTTTGAATCCCCGTGTCATCAGATTCGCGAAATGAAGCAGTTCAATTTTGCCCTAAAATTGGGTCCCGGAAGTGCAAAACGGAGCTCCGGAGGCCGTATAATCTTTCCATATTCGAATTTTGTAGGG
AphChr01.t144	AphChr01	96891	97154	-	ATTCGCGAAATGAAGCAGTTCAATTTTGCCCTAAAATTGAGTCCCGGAAGTGAAAAACGGAGCTCCGGAGGCCGTGTAATCTATCCGGATTCGAATTTGGTAGGGGTGTCTTCACATTATATTCTTATTTTAACCTATTTTGAAGCCCCGTGTCGTCAGATTCGCGAAATGAAGCAGTTCAATTTTGCCCTAAAATTGGGTCCCGGAAGTGCAAAACGGAGCTCCGGAGGCCGTATAATCTTTCCATATTCGAATTTTGTAGGG
AphChr01.t155	AphChr01	101863	102126	-	ATTCGCGAAATGAAGCAGTTCAATTTTGCCCTAAAATTGAGTCCCGGAAGTGAAAAACGGAGCTCCGGAGGCCGTGTAATCTATCCGGATTCGAATTTGGTAAGGGTGTCTTCACATTATATTCTTATTTTAACCTATTTTGAAGCCCCGTGTCGTCAGATTCGCGAAATGAAGCAGTTCAATTTTGCCCTAAAATTGGGTCCCGGAAGTGCAAAACGGAGCTCCGGAGGCCGTATAATCTTTCCATATTCGAATTTTGTAGGG
AphChr01.t158	AphChr01	103453	103707	-	ATGAAGCAGTTCAATTTTGCCCTAAAATTGAGTCCCGGAAGTGAAAAAAGGAGCTCCGGAGGCCGTGTAATCTATCCGGATTCGAATTTGGTAAGGGTGTCTTCACATTATATTCTTATTTTAACCTATTTTGAAGCCCCGTGTCGTCAGATTCGCGAAATGAAGCAGTTCAATTTTGCCCTAAAATTGGGTCCCGGAAGTGCAAAACGGAGCTCCGGAGGCCGTATAATCTTTCCATATTCGAATTTTGTAGGG
AphChr01.t160	AphChr01	104351	104605	-	ATGAAGCAGTTCAATTTTGCCCTAAAATTGAGTCCCGGAAGTGAAAAACGGAGCTCCGGAGGCCGTATAATCTATCCGGATTCGAATTTGGTAGTGGTGTCTTCACATTATATTCTTATTTTAACCTATTTTGAAGCCACGTGTCGTCACATTCGCGAAATGAAGCAGTTCAATTTTGCCCTAAAATTGAGTCCCGGAAGTGCAAAACGGAGCTCCGGAGTACGTATAATCTATCCGGATTCGAATTTGGTAGTG
AphChr01.t168	AphChr01	107734	107997	-	ATTCGCGAAATGAAGCAGTTCAATTTTGCCCTAAAATTGAGTCCCGGAAGTGAAAAACGGAGCTCCGGAGGCCGTGTAATCTATCCGGATTCGAATTTGGTAAGGGTGTCTTCACATTATATTCTTATTTTAACCTATTTTGAAGCCCCGTGTCGTCAGATTCGCGAAATGAAGCAGTTCAATTTTGCCCTAAAATTGGGTCCCGGAAGTGCAAAACGGAGCTCCGGAGGCCGTATAATCTTTCCATATTCGAATTTTGTAGGG
AphChr01.t171	AphChr01	109324	109587	-	ATTCGCGAAATGAAGCAGTTCAATTTTGCCCTAAAATTGAGTCCCGGAAGTGAAAAAAGGAGCTCCGGAGGCCGTGTAATCTATCCGGATTCGAATTTGGTAAGGGTGTCTTCACATTATATTCTTATTTTAACCTATTTTGAAGCCCCGTGTCGTCAGATTCGCGAAATGAAGCAGTTCAATTTTGCCCTAAAATTGGGTCCCGGAAGTGCAAAACGGAGCTCCGGAGGCCGTATAATCTTTCCATATTCGAATTTTGTAGGG
AphChr01.t174	AphChr01	111176	111439	-	ATTCGCGAAATGAAGCAGTTCAATTTTGCCCTAAAATTGAGTCCCGAAAGTGAAAAACGGAGCTCCGGAGGCCGTATAATCTATCCGGATTCGAATTTGGTAGGGGTTCCATCACATTATATTCTTATTTTAACCTATTTTGAAGCCCCGTTTCGTCAGATTCGCGAAATGAAGCAGTTCAATTTTGCCCTAAAATTAAGTCCTGAAAGTGAAAAACGGAGCTCCGGAGGCCGAATAATCTTTCCATATTCGAATTTTGTAGGG
AphChr01.t177	AphChr01	112288	112551	-	ATTCGCGAAATGAAGCAGTTCAATTTTGCCCTAAAATTGAGTCCCGGAAGTGAAAAACGGAGCTCCGGAGGCCGTATAATCTATCCGGATTCGAATTTGGTAGTGGTGTCTTCACATTATATTCTTATTTTAACCTATTTTGAAGCCCCGTGTCGTCAGATTCGCGAAATGAAGCAGTTCAATTTTGCCCTAAAATTGGGTCCCGGAAGTGCAAAACGGAGCTCCGGAGGCCGTATAATCTTTCCATATTCGAATTTTGTAGGG
AphChr01.t178	AphChr01	112606	112854	-	CAGTTCAATTTTGCCCTAAAATTGAGTCCGGCAAGTGCAAAACGGAGCTCCGGAGGCCGTATAATCTTTCCAGATTCGAATTTGGTAGGGGTGTCTTCACATTATATTCTTATTTTAACCTATTTTGAATCCCAGTGTCATCAGATTCGCGAAATGAAGCAGTTCAATTTTGCCCTAAAATTGGGTCCCGGAAGTGCAAAACGGAGTTCCGGAGGCCGTATAATCTTTCCATATTCGAATTTTGTAGGG
AphChr01.t182	AphChr01	114297	114560	-	ATTCGCGAAATGAAGCAGTTCAATTTTGCCCTAAAATTGAGTCCCGGAAGTGAAAAACGGAGCTCCGGAGGCCGTATAATCTATCCGGATTCGAATTTGGTAGTGGTGTCTTCACATTATATTCTTATTTTAACCTATTTTGAAGCCCCGTGTCGTCAGATTCGCGAAATGAAGCAGTTCAATTTTGCCCTAAAATTGGGTCCCGGAAGTGCAAAACGGAGCTCCGGAGGCCGTATAATCTTTCCATATTCGAATTTTGTAGGG
AphChr01.t185	AphChr01	115990	116244	-	ATGAAGCAGTTCAATTTTGCCCTAAAATTGAGTCCCACAAGTGAAAAACGGAGCTCCGGAGGCCGTATAATCTATCCGGATTCGAATTTGGTAGGGGTGTCTTCACATTATATTCTTATTTTAACCTATATTGAATCCCCGTGTAGTCAGATTCGCGAAATAAAGCAGTTCAATTTTGCCCTAAATTTGAGTCCCGAAAGTGAAAAACGGAGCTCCGGAGTACGTATAATCTATCCGGATTCGAATTTGGTAGGG
AphChr01.t188	AphChr01	117682	117936	-	ATGAAGCAGTTCAATTTTGCCCTAAAATTGAGTCCCACAAGTGAAAAACGGAGCTCCGGAGGCCGTATAATCTATCCGGATTCGAATTTGGTAGGGGTGTCTTCACATTATATTCTTATTTTAACCTATATTGAATCCCCGTGTAGTCAGATTCGCGAAATAAAGCAGTTCAATTTTGCCCTAAATTTGAGTCCCGAAAGTGAAAAACGGAGCTCCGGAGTACGTATAATCTATCCGGATTCGAATTTGGTAGGG
AphChr01.t189	AphChr01	118002	118262	-	ATTCGCGAAATGAAGCAGTTCAATTTTGCCCTAAAATTGAATCCCGAAAGTGAAAAACGGAGCTCCGGAGTACGTATAATCTATCCGGATTCGAATTTGGTAGTGGTGTCTTCACATTATATTCTTATTTTAACCTATTTTGAAGCCCCGTGTCATCAGATTCGCGAAATGAAGCAGTTCAATTTTGCCCAAAAATTGGGTCCCGGAAGTGCAAAACGGAGCTCCGGAGGCCGTATAATCTTTCCATATTCGAATTTGTAG
AphChr01.t213	AphChr01	130240	130500	-	ATTCGCGAAATGAGGCAGTTCAATTTTGCCCTAAAATTGAGTCCCGGAAGTGAAAAACGGAGCTCCGGAGGCCGTATAATCTATCCGGATTCGAATTTGGTAGGGGTGTCTTCACATTATATTCTTATTTTAACCTATTTTGAAGCCCCGTGTCGTCAGATTCGCGAAATGAAGCAGTTCAATTTTGCCCTTAAATTGAGTCCCGAAAGTGCAAAACGGAGTTCCGGAGGCCGTATAATCTTTCCATATTCGAATTTGTAG
AphChr01.t217	AphChr01	133363	133623	-	ATTCGCGAAATGAAGCAGTTCAATTTTGCCCTAAAATTGAGTCCCGGAAGTGAAAAACGGAGCTCCGGAGGCCGTATAATCTATCCGGATTCGAATTTGGTAGGGGTGTCTTCACATTATATTCTTATTTTAACCTATTTTGAAGCCCCGTGTCGTCAGATTCGCGAAATGAAGCAGTTCAATTTTGCCCTTAAATTGAGTCCCGAAAGTGCAAAACGGAGTTCCGGAGGCCGTATAATCTTTCCATATTCGAATTTGTAG
AphChr01.t219	AphChr01	134260	134520	-	ATTCGCGAAATGAAGCAGTTCAATTTTGCCCTAAAATTGAGTCCCGGAAGTGAAAAACGGAGCTTCGGAGGCCGTATAATCTATCCGGATTCGAATTTGGTAGGGGTGTCTTCACATTATATTCTTATTTTAACCTATTTTGAAGCCCCGTGTCGTCAGATTCGCGAAATGAAGCAGTTCAATTTTGCCCTTAAATTGAGTCCCGAAAGTGCAAAACGGAGTTCCGGAGGCCGTATAATCTTTCCATATTCGAATTTGTAG
AphChr01.t221	AphChr01	134996	135208	-	GAAAAACGGAGCTCCGGAGGCCGTATAATCTATCCGGATTCGAATTTGGTAGGGGTTCCATCACATTATATTCTTATTTTAACCTATTTTGAAGCCCCGTTTCGTCAGATTCGCGAAATGAAGCAGTTCAATTTTGCCCTAAAATTAAGTCCCGAAAGTGCAAAACGGAGCTCCGGAGGCCGTATAATCTTTCCATATTCGAATTTTGTAGGG
AphChr01.t229	AphChr01	139549	139809	-	ATTCGCGAAATGAAGCAGTTCAATTTTGCCCTAAAATTGAGTCCCGGAAGTGAAAAACGGAGCTCCGGAGGCCGTATAATCTATCCGGATTCGAATTTGGTAGGGGTGTCTTCACATTATATTCTTATTTTAACCTATTTTGAAGCCCCGTGTCGTCAGATTCGCGAAATGAAGCAGTTCAATTTTGCCCTTAAATTGAGTCCCGAAAGTGCAAAACGGAGTTCCGGAGGCCGTATAATCTTTCCATATTCGAATTTGTAG
AphChr01.t231	AphChr01	140446	140706	-	ATTCGCGAAATGAAGCAGTTCAATTTTGCCCTAAAATTGAGTCCCGGAAGTGAAAAACGGAGCTCCGGAGGCCGTATAATCTATCCGGATTCGAATTTGGTAGGGGTGTCTTCACATTATATTCTTATTTTAACCTATTTTGAAGCCCCGTGTCGTCAGATTCGCGAAATGAAGCAGTTCAATTTTGCCCTTAAATTGAGTCCCGAAAGTGCAAAACGGAGTTCCGGAGGCCGTATAATCTTTCCATATTCGAATTTGTAG
AphChr01.t233	AphChr01	141182	141394	-	GAAAAACGGAGCTCCGGAGGCCGTATAATCTATCCGGATTCGAATTTGGTAGGGGTTCCATCACATTATATTCTTATTTTAACCTATTTTGAAGCCCCGTTTCGTCAGATTCGCGAAATGAAGCAGTTCAATTTTGCCCTAAAATTAAGTCCCGAAAGTGCAAAACGGAGCTCCGGAGGCCGTATAATCTTTCCATATTCGAATTTTGTAGGG
AphChr01.t242	AphChr01	145097	145360	-	ATTCGCGAAATGAAGCAGTTCAATTTTGCCCTAAAATTGAGTCCCGGAAGTGAAAAACGGAGCTCCGGAGGCCGTATAATCTATCCGGATTCGAATTTGGTAGTGGTGTCTTCACATTATATTCTTATTTTAACCTATTTTGAAGCCCCGTGTCGTCAGATTCGCGAAATGAAGCAGTTCAATTTTGCCCTAAAATTGGGTCCCGGAAGTGCAAAACGGAGCTCCGGAGGCCGTATAATCTTTCCATATTCGAATTTTGTAGGG
AphChr01.t260	AphChr01	156320	156574	-	ATTCGCGAAATGAAGCAGTTCAATTATGCCCTAAAATTGATTCCCGAAAGTGAAAAACGGAGCTCCGGAGGCCGTATAATCTATCCGGATTCGAATTTGGTAGGGGTTCCATCACATTATATTCTTATTTTAACCTATTTTGAAGCCCCGTTTCGTCAGATTCGCGAAATGAAGCAGTTCAATTTTGCCCTAAAATTAAGTCCCGAAAGTGCAAAACGGAGCTCCGGAGGCCGAATAAATTCGAATTTTGTAGGG
AphChr01.t263	AphChr01	157423	157686	-	ATTCGCGAAATGAAGCAGTTCAATTTTGCCCTAAAATTGAGTCCCGGAAGTGAAAAACGGAGCTCCGGAGGCCGTGTAATCTATCCGGATTCGAATTTGGTAAGGGTGTCTTCACATTATATTCTTATTTTAACCTATTTTGAAGCCCCGTGTCATCAGATTCGCGAAATGAAGCAGTTCAATTTTGCCCTAAAATTGGGTCCCGGAAGTGCAAAACGGAACTCCGGAGGCCGTATAATCTTTCCATATTCGAATTTTGTAGGG
AphChr01.t408	AphChr01	1446040	1446677	+	ATGATGATTAAGTTCAACCAACGTCAAGGAAAGACTTTCATATTTCATCATTGTGTTGAGCCCATGAGGGAATATTCAACTCGATGGAATCCGGGTAAAGATTCAACAAATATTAGTGTTGGTAGTTCAAAGAGGTCAAGTGATGAAGCTGGAATTTCACGTCCTAATGGTGTCAAGAAAGTGAAGGCTCAAAGAAAGATGAAAGGAAATGTCATGCAACTAGAAGATCTTAACACCGCTTTGAGTGGGATGAGGAGGATAGAAAACTTCTCTGTGACAGCCTTTCCGAGATGA
Aphmerge.44.1	AphChr01	1955818	1957663	+	GTCATAAGCCAAAAACAACACAAGTTTGAGGCCAAGCACAAGGTGCATGCTTTTTGCTGACTTCTGAAATAATGAGGCATTTCACCATTTCTCTTCTTGCTCTTTTTTTGGTAAGTATTCAGGGCAACACTACTAGTAATATTCTCTCAAACTTAATAATTCAACTATACTCATAATATTATGATTTATGAACATATATCTCAAATGTTCTAGTTTTGTTTGTGAAAGGTTACATAGTTATATTACAATAATAATATTAGATGATTACTGAATATAAATGCAAATTACTAAATGGAAATAACACATTTATAGTTGTAACTTTTAAAGTAGGTTTGTGAATGACAATTTTTTACTTTTTTTAATTTGTATTTAATAATTTTCATTTGCATTTAGCATAAA…
Aphmerge.128.2	AphChr01	6175214	6178254	-	GATAGTGACATATTCTCTCATAAAATGTCTCTATCGGTGGCAACCTTTGTGGAACGGAGTAACCCGAGGAAATATGGTGTTGGCTAGGTAGTTGGTAGGCGCTAAAAGTGGAAGTTGTAATCGCGGGTAAATGGCAATAGACAACACCGAATCACCTCCATCAACATCTCCATCACAATCACCCTCGCATTCTTCAGCAACCAGCCATGGCCGTCACTTCTACCTCGCCGTCGATCGTTTCAATTTCAAATTAGTATTTCTCTTAATTAATTTCACTAAACCCTAATTATTCCTCGCTTTTTAAATTTTTCCATTAATTGAACTTTTTATGAATCTTGTAGGATACATTTGTGGATTTGCTAGGTGTTTTGGGACGAAAATCAGGGCTTTCTATTGTAG…
Aphmerge.169.1	AphChr01	8385587	8388450	+	AAGAAGATAGAAGTATATCTAGCCTCTTTGCTAGAACGTTAACTTCTGAAAAATTTCTTAAATCTTAGCTTTTTTCCATTGATTAACAAACAAACATGGGAGGAGGCAACGGTCAAAAATCCAAGATGGCTCGTGAAAGAAACGCTGAGAAGAATAAAGCTTCTAAAGGTTCTCCAATTTTTCTATTTTTGCTTTAAAATTATTACTATTACTAATATACTCTTATAATTACTTCTATTTATACTTATTCCGTCCTAAAATACTTGCACCATTGACTTTTTACGAATGTCAATACACTTTTTCAATCTATTTTATCTCGAATTGTGTATTATAAAAAATTTTAAAAAATAAATATTAATAATCTATCGACTCTAACGATTCAAACAAGTTCGCACATGA…
Aphmerge.170.1	AphChr01	8394052	8396878	+	GGGTATTTCTAGGTTCACAATCTCACCTAATTTACTCGTTTTCTCCACCCAAATTGCTGGTCATTTATTCGAAATTAGGGTTAGGGTTTGAAACAATCAAAAAACAAGATGGGAGGAGGCAATGGCCAGAAATCTAAGATGGCTCGCGAGAGAAACGCTGAGAAGAACAAGGGTGCTAAAGGTAGTCAACTTGATACCAATAAAAAAGCCATGAGTATCCAGGTGGAGTAGTTTTCTTATTTGATCTTCTAGTTTTTTTGGGCACTATTATTACAGTTGTGTATTATTTACCTTCTCCTGACCTTAACTTTACGCACTATATTGGGTTGTGGTTTATTAACTGATCAACTATTGGTTGAGAACCCACAAAATTACTGAAAATTGTAGTTATAATTTAAT…
AphChr01.t834	AphChr01	14276146	14276550	-	ATGGGGAAGTTCGGAGCTATTGCAATTGTTGTTGTTGCTTCGAAATGGTGGAGCTGGGGTGATGAATGGATGATTGAATTAGAGCCGGGCTCTGTGGTGATGCACGGGGGTTCAAAGGTGGAGCAGCGTGGTGAACAGCTGGTGCTGCACCGTGGTGTTGAATTGGAGCTTGGTGGTGAGGTTGTTGCTGTGTGGGAGAGGGGCTGGTTGTGGTAG
AphChr01.t912	AphChr01	17764061	17764680	+	ATGGGCTGGGGTGATGCTGCTGGTGGGGAGTGTTGGGCTGTGTGTTGGCCTGTGTGTGAGGCTGTGTCGTGGGAGTGTGTGCAGCAGGGGATGAAGGCATTGAGAAGTGCTGGGACGTTGGGCATCGAGTGGGCTGGTCATGGAACATGGGCAGCAAGGTCTGGGGCTGATGTGCACATCAGTGCTGTCGTGGGACGATGGGCAACATCAGAGGCTGTACGTGGGACATCAGTGTAG
AphChr01.t934	AphChr01	18626890	18627279	-	ATGGATATGGATATGGCTAGAATTTCGGAGGTTGGAAAGGCGGTTTCAGGGCAGCGCTTGATGATGGCGAGTGGTGTATGGTTCTGTTGCGGTCTTGGTGGTGGTGATGGGTTAGATTATTGGCCTAGGGGGAAGTTTGTGGGCATCGCGAGCCCTAGTCTTGGGGTTCGAGGGCTAAGGAAGCATGGGTGTCGAGGTCTTCGTGCTGGTTCAGGATGCTGTTATGAGAAGTGTGGGCTGAGTGTGTGTAGGGTTGTTCATGTTGTGTCCAGGCAATGGGCTTAG
AphChr01.t1178	AphChr01	29960124	29960363	+	AGAGTCGCAGCAATAAAAATCGTGAAGAGAGAGAATTTGCGGCGAGCGTGCGAGCGTCTGCTCCTTCCTCCGAGTGTCTGGCCGGCGGTGGGGAGGGGGTTGCCATCCTGGTGGCCTTCCTCCCCATCCGGTGATGCGTGGGTTTTTTTTCGGCGCTTGGGAAGCTGTGGAGCTCGGGGAGGTGACCTAGCAATTCGCGGTCCTTGCCGGCGAGCTGTTTCCTCGCTTCCCCGAGCTCTC
Aphmerge.347.1	AphChr01	41194104	41200616	+	GCTTTTCTTTTGGCTTTTTCCAGAATTTCCTCATTGCCATAGAAAACGTGTAGCCCTAACACAAGAGAGATTTCTTGCTTGTAAGATCACAACTTCACAAGTAATAATAATAATAAATAGAGAGAGAAAGTGCAAGTATATAGTTTAAGAAAGATATTTTCTTATATTTCCTATTCTTCTTATGATTTTGGTTCCAGATAGTAATGGTTAATTTTTTCGGTGGTGGGTATTATGATAGTGGTGGTAGTGGATGGGCCCATAGTGGTGGTTATATAGCTTAACAAAAGGGAGGCTAGGGAGTGGTAGGGGAATGCTAGCATTGGAAGATTGGATCTATAAGATATATGGATAAATTTATGTTGAACGGTATTAGTGTGGCTCAAAATAAAGAAGATATGA…
Aphmerge.554.1	AphChr01	67362751	67363648	-	ATCAATTACATTTTCTCCTCTCCTTCCTCGTCCTATATATAACATTAGTGAAGCAAAGCTTAATTTCCTCACCCAACTCCTCCACAACACTACTTCAAAAAATTTATCATTCTAATTAGTTCCTTTATACAAAACAATGGAACTTATCCAAGGTTTGGTAGTGTGGGAGGAGCATCTTCATGGGTCTTAACTCGGTGGCTTGGGTTTCCTCGAAATTCCACTTGTTTGTTTGTGCTTTCACCATTTACAAGAAGTATTTGATTATGATTATGAGGGGAGATTAATCTTCAAAGATAAATGATGAAGGAACAAACAAGCTAAGCCGGCAAGTCAATATAATGGCATAATGGGCTATTTTCTTTTTGTGTGTGTGTTTTTTTAAATATTATATCGAGAAAG…
AphChr01.t2001	AphChr01	68232643	68233385	-	ATGGGTTGTTGGGACGGTGACTTATGGCATTGGGAAGGCATTGGGAAGTGGTGGAGGTCTTTATTTCAGTGGGAGATTGCCCTTATTTGTGAAATGATTAACATTATAGGCTCAAGAACCCCATCCATCTCCATGACTGACTCTTTGCTCTGGCTCCTTGATACCTCAAAAGGCTTTAGTGTTAGTGCTTTCTTTGAGCTGGCTACTGCCAAAACCTTTCAGAGAACACTTGAACCTCAGGTTGCAAGATCAGTAGAGGCAATATGGGATTGGAAGAACTGA
AphChr14.t183	AphChr14	1855101	1855451	-	ATGTGCCAACTCTGCCAGGGTTCTCATGATACTTTGATGTTGGAAGCCTTAGCTGCTAAGAAGGCTGCCCGAAATGCTATGGAAGCTGGTTTTAAGGATATTTTGGTAGAATCCAATGCCTTACTACTTGTTATGCCCTTAAACAAGAAGAGTAAAGGGGAGGCCACTCTTAGGGGTTTGGTTAGAAGAGTACCCTTCTGCTCTCCTGAAAGACTTGGATCCTATTTCTTAATTTAA
AphChr14.t244	AphChr14	2994263	2996503	+	ATGAAGAAAGAAAAAGAAGTTTCAGATGCTTTTTTTGCTGATGATGGGGCAATTAAAGTGGTGTTTTGGGGCGTCATTCACGATTGGAGTACACTGCTCCTCAAGTTTGTAAAAAAAAATAGACTTTTGAATCTGAAAATCATGTATCATGTAAGTATTGTCGTTGGTGAGCTTTGGCATGTTGATGAATTTGGTGTCGGTTTGTATGTGAAAGACTTTAACGCCCTTATAGTTATCCTCGTTGTTCATTTATTTGCTTAA
AphChr14.t275	AphChr14	3569239	3569641	+	ATGGAGATTAACAAGTTTGAATTATCTGAAGCTCAGTATCAGCATGTGTCAATTATTGAGCAGTTGGTTTCAAATCTGGCTGATCTCAGAAGCAGAATCAGTGGCGACAAGAGTGAGAAGCAATTTTGGATCATTTACTTCATTTTGTTGCTTCCAAGGTTAAATGAGGACGATGCAAAGCTTCTGTCAACTCCTGAGGCAAGATTTGCACTTCCATTCAACTTTGTTTTCCCCTCTTTAAGTGGGTAG
AphChr14.t798	AphChr14	17733936	17734372	-	ATGAATGGTAGATACTTAGTGGTTCTTATTGATGATGATTCATCTATGCGTGCCATGTGGAATATTGCTTCACAAATCTCTGCTCCTGCAATGGAGATATATGTGAAGCAAGTTGAAAAAGGTGATGCGGATGATATTGAGGGTCACATTAACTCTAATCCGGATGAAGATGAGGAAAGAAGAGAATTGATTGATAAGGCAATAATGAATGGAGCCCCAACTCATGATTGGCTGAGGATTGATGAGTCGAATTAA
AphChr14.t854	AphChr14	20094344	20094718	+	ATGCATCAATTAGTAGTTAAGGATTTGGTTGATATTGATGACTGTGGAAGAGGTAAGAGAAAAGTATTTTTTGAAGATGCTTATGTTCGATATCAAAAGAGACAATTTCAAGAGGACTTTCTTGGTGTTGTTTTCCCTGATAAGCACCTACTCGATGACTCTAATGAGACAAAGGTAAGCACCCCAAATGGTACTCCTTATGAGGAAACAAATATTGATTCGACTGAAATTGAGTATCTTAAATGGCGCCTTAGAAGGCATAATGGTGATATTTGA
AphChr14.t978	AphChr14	25111029	25111423	-	ATGTGCGAGACTGCAAATCGCTGGTGGAAAACTGAAGACTGGCTTAGGAAAAGGTATGGAGAAGTTTGTTTAGATGATAAGCATGAGCAACATTTCAGAGTTCTTGGTTACCAGTGGCGTGTACTTCGCTTTAATGACGTGACACGTCAGAGTGCTGTAAAAGTTATGGCCACTACGAAAGCATCGGATTCTTGTTCAGTATACTACGTGCAACAGCCACATGTTCTGGCTGTTCCTTGTGAGTATTACTGA
AphChr14.t1137	AphChr14	31556802	31557128	+	ATGGGTGTTACTGTTGGGTGGCGGATGTGTTTGAGTTATTGGTGGCTTCTATGGTTTAGTTGGTGTTTTTCGAGGAGGCTTCTTGGTGGCATGGGGGGCTGTGGTTTCCCAACTGTGGTTGGTCGTGGGTTCTTTACGTGGTGCTTAGGCTTGGTAGTGGTGCTCGTGGCGGTAGGGGAGAGCCGTGTTGGGTTTGCATTAGGTGTGCTCACATTGTTGTAG
AphChr14.t1223	AphChr14	34338934	34339752	+	ATGGCGGCCTTGCCTTTGGAGGAGGTGGCGGCGACGGGGGGAGGCTACGGTTTAGGGGGTGGTGGCAACAAGAGGCTAGGGTTTGGTGGTGGCGGGAGGCTAAGGTTAAGGGGATGGTGGGCGGCGACGGTAGGTCTGGGACTAAGGCTCACAGCGCGGCTAGGGTTAGGGGTTAGGGGAGGCGGCGCGGCTAGGGTTAGGGTTAGGGGAGGCGGCGCGACTAAGGTTAGGGGAGGCGGAGGGCGGCTGGCTTGGAATCTATGA
AphChr14.t1548	AphChr14	43901441	43901695	+	ATGAAGCAGTTCAATTTTGCCCTAAAATTGAGTCCCGGAAGTGAAAAACGGAGCTCCGTAGGCCGTATAATCTATCCGGATTCGAATTTGGTAGGGGTGTCTTCACATTATATTCTTATTTTAACCAATTTTGAAGCCCCGTGTCGTCAGATTCGCGAAATGAAGCAGTTCAATTTTGCCCTAAAATTGAGTCCCGGAAGTGAAAAACGGATCTTCGGAGGCCGTATATTCTATCCTGATTCGAATTTGGTAGGG
AphChr15.t66	AphChr15	42899	43129	-	ATTCGCGAAATGAAGCAGTTCAATTTTGCCTTAAAATTGAGTCCCGAAGGTGAAAAACGGAGTTCCGGAGGCCGTATAATCTATCCGGATTCGAATTTTGTAGGGGTGTCTGCATATTATATTCTTATTTTAATCTATATTGAAGCCCCGTGCCTTCAGATTCGCGAAATGAAGCAGTTCGATTTTGCCCTAAAATTGAGTCCCGAAATTGAAAAAAAAGCTCCGGAGGCC
AphChr15.t68	AphChr15	43656	43919	-	ATTCGCGAAATGAAGCAGTTCATTTTTGCCCTAAAATTGAGTCCCAAAAGTGAAAAACGGAGTTCCGAAGGCCGTATAATCTATCCGGATTCGAATTTGGTAGGGGTTTCATCAAATTATATTCTTATTTTAACCTATTTTGAAGCCCTGTGTCTTCAGATTCGCGAAAAGAAGAAGTTCGATTTTACCCTAAAATTGAGTCCCGAAAGTAAAAAACGGAGCTCCGGAGGCCGTATAATCTATCCGGATTCGAATTTGGTAGGG
AphChr15.t78	AphChr15	47662	47892	-	ATTCGCGAAATGAAGCAGTTCAATTTTGCCTTAAAATTGAGTCCCGAAGGTGAAAAACGGAGTTCCGGAGGCCGTATAATCTATCCGGATTCGAATTTTGTAGGGGTGTCTGCATATTATATTCTTATTTTAATCTATATTGAAGCCCCGTGCCTTCAGATTCGCGAAATGAAGCAGTTCGATTTTGCCCTAAAATTGAGTCCCGAAATTGAAAAAAAAGCTCCGGAGGCC
AphChr15.t91	AphChr15	52744	52974	-	ATTCGCGAAATGAAGCAGTTCAATTTTGCCTTAAAATTGAGTCCCGAAGGTGAAAAACGGAGTTCCGGAGGCCGTATAATCTATCCGGATTCGAATTTTGTAGGGGTGTCTGCATATTATATTCTTATTTTAATCTATATTGAAGCCCCGTGCCTTCAGATTCGCGAAATGAAGCAGTTCGATTTTGCCCTAAAATTGAGTCCCGAAATTGAAAAAAAAGCTCCGGAGGCC
AphChr15.t119	AphChr15	66681	66902	-	ATGAACCAGCTCAATTTTGGACTAAAATTGAGTCCCGAAAATGAAAATCGGAGCTCCGAAGGCCGTATAATCTATCCGGATTCGAATTGGGTAGGGGTGTCTTCACATTATCTTCTTATTTTAACCCATTTTGAAGCCCCGTGTCGTCAGATTCGCGAAATGAAGCAGAACAATTTTGGCCTAAAATTGAGTTCGAAAGTGAAAAACGGAACTCCGGATGCC
Aphmerge.1197.1	AphChr15	1646898	1649520	+	AAACACTACACACAACAAAATAAATAAGAATTGTTAGAGCCAAGAGCTCTAACTATGTGAGTGTGGGTGAGACACGAACTCATCCTAGATATGTTAGAGTATATATTTGTGTAGGTTGTGGAACAAGTGTCCCACCAAAATTATCATTATACAAATTACGATTAAAGAAATAAAATACAATATTATTTGGGTCCATTACAAATTTCGCGTGCGCCCAAATTTCTATCA
AphChr15.t262	AphChr15	4204027	4204477	-	ATGAACTTGGCTGATGGGTACACATGGGGGCTGCTGGTGGTGCCGCTGGTGCCCATTGTGCTGGGTAGATGTGCTGTTGGATGTGCTAGGTGGGGTGCTGTGTCCGGGGTAGGTGTGTGTAGTTGTGGTGCACTGATGTGTACCCATCGTGGGCTGATGGGTACACATGGGTGCTGGGTGTTGGTGAGTGTGTGCTGGGCAGTGGTGAGATGTGCTGGGGGTGTGTGTGCTGGTGTGTACCCATCGTGGGGCTGA
Aphmerge.1296.1	AphChr15	12158593	12160117	+	ACCCCTTTCCTTTCTCTCTATTGTCTATTCCCATTTCCCCAAACCAAGTAAACCAAAGTAAAAAATTACAAAGAAAATTCAATGTATTCAAAAATTTTCACTCCGCCCTCCATTATTATGTTTTTTCTTTGTGATAAATAATTTTGGTAAGTAAAATTCTTCAGTTCTTTAAATCAACTTTTTTGTTTTGTTATTTTTGTTTTGGGTTTTTTTTAACTATTTTTTCAAATAGTTTTGAAAACATTATAAATCTTCAAATTTGAAATTTATCCCAATAATTTTTAAAAAAAAAAGTTCCATTTAAATTTTCTTTATTTTATAGTTCTAGTTTTCGATTTTCCTTTTTTTTATCAATTTTAGATTTTTGGATGATATTTATCTTACTCAATAACGGTTTGA…
Aphmerge.1340.1	AphChr15	22424700	22424943	-	AACTCCGCCTGTGAGTAAACTCACTGCCGGTCTCAAGCCGGATAAAGGAGGAGGGTTGAGTGATAGGTTTGTGACAACCAACTCATAAAAATTATATCACATCCGATGATCATGACCAGATTGGATGGTGAGAATAGTACTAGGTTGGGTGACCTCCTAGGAAGTCCTTGTGTTGCATCATTATCTTGGTTCATGTAGCCAACTCCATGTTATGGGATTAAGGCTCTGGAGAAGAAGAAGAAGA
AphChr15.t678	AphChr15	22599078	22599459	+	ATGATGAACCTAGTTAACAGATTCAAACCACAGATAGAAGGTAATGACAATGCAAAATGGAAAGAGGCTGCTGATGGTAGGTTTTCAGTCAAGGCATGTGCTGACTATGCGGATGATAGGATGTATACAAGAGCTTTACCAAAGCAGATTATGAATAGGCTCTGTGTAGTTTTTGCTCTGAAAACATCGAAACATATTCACATCTATTCTTTACTTGCCGTAAGTCATGGCAAATATGGGGGCAGATTTTTGAATGGTGGAATGTGA
Aphmerge.1351.1	AphChr15	26972028	26973506	+	TGGTGTTCCTCTGTTATACCCGTCGGTAGCTCCACTCCCTGTGTAAAAAAATCCCATAAAACGCTAGCAATTGATGTGAGTGGTATGTCTGGGTCCAGCAGTTCCCTCCTCCCACTGTCTTCCTCTCACTCCGACTTACAGTCCTCAAGACGAAAGGCGACCTCACTGCTCGATGTGGGTCTTGTTCTTGGATGATCGATCCGGCAAGCCATTGGGGGCAGTAGGCGTGGTCGTGGTTATCATCGTTACTTCTCACTTCCTCACCTTGTCTTTTAAATGGATTAATACTTCCAATAGTTGGGTTGTGGCGTTCAGGGTGGCTAATTGTCCATTGCCTTTGTGGGTGGTTGTTTGTTTTCGTTCCCTTCCATTTGGAGCTTCAATTTCAGTTACGAACTA…
AphChr15.t770	AphChr15	27407068	27407629	-	ATGGTCGGCCTCTTTGTCTCGTTTCTCTGCTCCCAATTCGCCCCTTCTGAAACAGCGGCTCCCAGGATGAATCGTGGGTTGGTGGTGGGTCTAGGGGTGTTGTCATGGCTGCTCGCCGGAATCCGGGCTTGTGATTTAGACGGGCTCTGTTGGGTGTACTTTCCTCGGGGTTGGATTCGTTTGGTTAATGCCCGATTCAAGAGCAAGCGTAGCTCCTTATCTCGGGGCGTTGGGTCTAGCCTCCCGCGTGGATTGTTTGGCAGTACAAAGTCTACTCTTCGCTCACTGAAGTGA
AphChr15.t779	AphChr15	27742633	27743158	-	ATGGCTGATTGGTGTTGTTCAGTGGTTGTTAGGGCCTTGATAGGTAGCGCAACGGTGGGTTCGCGATTGAGTTGGGTTGTGGTGCCTTGGTTGCTCTGGGTTCGTGGTGCTGTTGTAAACGGTTACTGCTGGGGGTTGGCGCGATGGTGCTTGGTAGTAGCTTGGACTGCGGAGTTGGGATTTCGTGGAGGTGTCCGATGGTTGGGTCAGCAGTGGGTTCGTGGTGGTAGTAGGTTAGACCAGTGGTGCGGCGGAATCGCGTCTCAGCTGCAGCAATGA
AphChr15.t1334	AphChr15	42527050	42527340	+	ATTCGCGAAATGAAGCAGTTCAATTTTGCCCTAAAATTGAGTCCCGGAAGTGAAAAACGGAGCTCCGGAGGCCGTATAATCTACCCGGATTCGAATTTGGTAGTGGTGTCTTCACATTATATTCTTATTTTAACCTATTTTGAAGCCCCGTGTCCTCAGATTCGCGAAATGAAGCAGTTCAATTTTGCAATAAAATTGAGTCCCGGAAGTGAAAAACGGAGCTCCGGAGGCCGTATAATCTACCCGGATTCGAATTTGGTATTGGTGTCTACACATTATATTCTTATTTAA
AphChr15.t1437	AphChr15	42581943	42582197	+	ATGAAGCAGTTCAATTTTGCCCTAAAATCGAGTCCTATAAGTGAAAAACGGAGCTGCGGAGGCCGTATAATCTACCCGGATTGTAATTTGGTAGGGGTGTCATCACATTATATTCTTATTTTGACCTATTTTGAAGCCCCGTGTCGTCAGATTCGCGAAATGAAGCAGTTCAATTTTGCCCTAAAATCGAGTCCCGAAAGTGAAAAACGGACCTCCGGAGGCCGTATAATCTACCCGGATTCGAATTTGGTAGGG
AphChr16.t12	AphChr16	17444	17737	-	AGCTCCGGAGGCCGTATAATCTATCCGGATTGGAATTTACTAGGGGTGTCTTCACATTCTATTCTTATTTTAACCTATTTTGAAGCCCCGTGTCATCAGATTCTCGAAATGAAACAGTTGAACTTTGCCCTAAAATTGAGTCCCAAAAGTGAAAAACGGAGCTCCGGAGGCCGTATAATCTATCTGGATTTGAATTTACTAGGGGTGTCTTCACATTATATTCTTATTTTAACCTATTTTGAAGCCCCGTGTCGTCAGATTCTCGAAATGAAGCAGTTAAATTTTGGCCTATAA
Aphmerge.1525.1	AphChr16	345501	348826	-	AATCCTCTCATGAACAAAAAAAGGTATTAGTAGTAGGAAAGAAATAAAAAGGTAACGGAAGTGAAAAAGATTAGGGATTGGGGATTAGGAGTTGAGAGCGGTGAAGATGGGCATAGGAATTAGTGTGGGTGTGATGGGAGTTGTTATACTCTCCTACGCCGCCTACTCGACAATTCAATATAGAGGATTCTTAAAGATCACTGAAGACCAATTCACAGGCCCTCCTATCCATGTTTTACTTGAATTACTGCTTGGATTTGTGTTGTGTATGTCCGCCGCCTTAACTGTTCCGGGCTCTTTCCATTCTATTCATCCTTCCTCTTCTCAAAACAGGTCTCCCTTCTTCGTTTTCTTTCCCTTTTTTTTTTTCCATTCTTTCTTGTTTGGGTTCTTGGTGTG…
Aphmerge.1645.1	AphChr16	8155140	8157079	-	AGGACTCGGCCTTCTATTTCTCTCTCCTACCTAATAAAAAACCCTCATTAACCACCCAAGATAGCTTCACATCTTGCCGCCATCACCACCACCTTGACCCAGCTTGACTTCCTTCGATGTCATCGGCGCCACCCAAGATTTCCAAACCCTCCAACACCCACTCATAGAAACCCTAATTTATTAACCAACCCAAACACCTACACCAATAATCGCCTCCCACCACCAGCAGCGGAACCAGCGGTCAACAATTTGAGACCACAATCAGGCATAAATCAACAAAATCAAGCAAAAATTTGGCGATTCAACATCGTTATCCTCACCACAAATTAGCAAAAAAAGTTTTATTGAAGAAATTTACTCGTTGGCCGAGAGTTATGGAACCGAATTATATGGATCAAT…
AphChr16.t474	AphChr16	13816331	13819288	-	ATGGTTGTGCTGGTCCTTGTCTTGGGTTTGGCGGCCTTGCCTGCTGCCTTCGCTCGCCTTTTGCAGGGTCGAATTGCCTCCAATAGAATCCACTCTATTACTAAAGATGATGGGTCAATGGTGGTGGATGATAGCTCGATTGCAGCCGAATTTGAAAGCTTTTACAGAAAGCTTATGGGCACTTCAAACCCAGTCACCAAGATCAATCCAGTGGTGTTGCATGGTGCTTAG
AphChr16.t547	AphChr16	17320160	17321500	+	ATGGTGCGACATGCTGGGACAGCTGGCATGCGATGGGCTGCTGATGTGCGGGTAGCAGCACATCAGTTGGCAGCACAGGTGCAACGCAGCACATTGTGCTGGAACGTGGCAGGACAGCAGCACATTTATTCTAGGATGTTGGGACAGACGCAGGACGATGGAGCATATCTATTTGAGCATCGTAGGACAGTGTTGCACATTAGTGTGCATCTTCGTGGGACAGTAGCTGGGTAG
AphChr16.t568	AphChr16	18191469	18191859	+	ATGATGAGGATTCTCGGGGAGACCAGGTTCTGTGCTGGGGATGATGATGGGCTACGGATGATAAGCTTAGGGGCACTTCTAAAGCCGATACAGAAGATGGCAATGCAGGCCTGTGCGAACCCTCGCGAACCTGTTTTCCAGAGAAAGAGAGTTATGGTGCTTGCTCAGAGAACTTCAGAAGCAGATAGATTCAGTTGCCTTACCTCACTTGCTGTTATTGCCAATTTTGAAACTGCTGGAGGGACTACATTGCTGGGCAGACTAGGGGCAGGGGGGAGCAGGACTTGGTTTTAG
AphChr16.t698	AphChr16	23764642	23765551	-	ATGAAAAGAGGTTTGAGGAAGTGGGATAAACCACTTGGGGGTAAAATGACCACTAATTGGGTTGTTAAGAAGAAGGTGGATGATGATGCTAAGCCTAGTAAAGAGCGTGAGGATGATAAAGTTGCTAAAGAGGCTATTTTCACTCCTATTGGTTCACTTCCTCAACAGAATAATGAGGGTGGTCTATTGTGGAGAAGAGAAGAGCTAGCAAGATGA
AphChr16.t713	AphChr16	24530171	24530583	+	ATGTGTAGAGCTAACCGCACATGGCTCATGATGCGCTTGCTTAGATGGAACGAGATGTGCTGTGTAGCTGGGGCAATGGCAGCTGGGGTGCCGAGAAGTGCTGGAACGAGGGTGTTTGTGTGTGCGAGGAAGTGGGCAGGCGTGTTGGGTAGAACGTGGGCTGTGTTGGGCATGACTCTTGCTAGTTTTGGGCGTGGGTTGGGCAGTGTGATGCGATGTGGGACTTGCGAGGGAACATGA
AphChr16.t1101	AphChr16	37614798	37617609	-	ATGTTGTTACGGTGGCGACAATGTGGTAGTGGTGCTGGGCAGTGGGGCAGCATCGGACTGGTTGTGGACTGGAGTCGTGGCTTTAGTGCGTGCGTTGTGGCTGCGGTGCTGGGCAGTGGGGCAGCTATGTGCTGCGTCGTGGAACGATGGGCACCTGTGTGCCGGGACGTTAGGTTGAAGTCAGGTCTTAGGTTAAAGTTGAGTTCAAATTAG
AphChr16.t1200	AphChr16	39880696	39880932	-	ATGCCAACAGGGATGGATAAACTAAGAAATCTTCGCACTTTAACATATTTTGGTGATGATAATTCCACAAAATTACAAAAAGGAGAGCTCATTGACTTGAAGGGTCTTTCCCTCACGTGTTACCTTTGTATTAAAGTGGAGAGATTTTCACATAGTAATAAGCCCATTCCTACAAAAGGAGAGGACATATTAAAGGGAGCACGTTTCAAGGAATTAGACATAATTTGCGAAGATGAA
AphChr16.t1205	AphChr16	39987775	39988097	+	GGTAGTAGTTTCTCTGGTTGCTGGTCTGTTGTTGTTTGCACCGCTGATGGAGTTGTTGTATTACGGCTGCTACTGAGTCCTGTTGCTGATGTGGTGCTGAGTCTGCTGCTGCTCTTAACAACGTTGCAGTTTTGGGATGTCGAGGATGCCCAACAGCTGGTTCTCAGTTGTGGTGACGGGCTGTGTGGTGTAACTCGGAATACCAGGGTTACTCTTGTTGGCTCGGGTGGTTGA
AphChr18.t22	AphChr18	33581	33877	-	ATTCGCAAAATGAAGCAGTTCAATTTTGCCCTAAAATTAAGTCCCGGAAGTGAAAAACGGAGCTCCAGAAACCGTATAATCTATCCGGATTCGAATTTGGTGGGGGTGTCTTCACATTATATTCTTATTTTAACCTTTTTTGAATCCCCGTGTCCTCAGATTCACGAAATGAATCATTTCAATTTTGCCCTAAAATTGAGTCCCGAAAGTGAAAAACGAAGCTCCGTAGGCCGTATAATCTATCCGGATTCGAATTTGGTAGGGGTGTCTTCACATTATATTCTTATTTTAACCTAA
AphChr18.t28	AphChr18	38360	38614	-	ATGAAGCAGTTCAATTTTGCCCTAAAATTAAGTCCCGGAAGTGCAAAACGGAGCTCCAGAAACCGTATAATCTATCCGGATTCGAATTTGGTGGGGGTGTCTTCACATTATATTCTTATTTTAACCTTTTTTGAATCCCCGTGTCCTCAGATTCACGAAATGAATCATTTCAATTTTGCCCTAAAATTGAGTCCCGAAAGTGAAAAACGAAGCTCCGTAGGCCGTATAATCTATCCGGATTCGAATTTGGTAGGG
AphChr18.t32	AphChr18	41532	41786	-	ATGAAGCAGTTCAATTTTGCCCTAAAATTAAGTCCCGGAAGTGAAAAACGGAGCTCCAGAAACCGTATAATCTATCCGGATTCGAATTTGGTGGGGGTGTCTTCACATTATATTCTTATTTTAACCTTTTTTGAATCCCCGTGTCCTCAGATTCACGAAATGAATCATTTCAATTTTGCCCTAAAATTGAGTCCCGAAAGTGAAAAACGAAGCTCCGTAGGCCGTATAATCTATCCGGATTCGAATTTGGTAGGG
AphChr18.t33	AphChr18	43404	43700	-	ATTCGCAAAATGAAGCAGTTCAATTTTGCCCTAAAATTAAGTCCCGGAAATGAAAAACGGAGCTCCAGAAACCGTATAATCTATCCGGATTCGAATTTGGTGGGGGTGTCTTCACATTATATTCTTATTTTAACCTTTTTTGAATCCCCGTGTCCACAGATTCACGAAATGAATCATTTCAATTTTGCCCTAAAATTGAGTCCCGAAAGTGAAAAACGGAGCTCCGTAGGCTGTATAATCTATCCGGATTCGAATTTGGTAGGGGTGTCTTCACATTATATTCTTATTTTAACCTAA
AphChr18.t35	AphChr18	45024	45278	-	ATGAAGCAGTTCAATTTTGCCCTAAAATTAAGTCCCGGAAGTGAAAAACGGAGCTCCAGAAACCGTATAATCTATCCGGATTCGAATTTGGTGGGGGTGTCTTCACATTATATTCTTATTTTAACCTTTTTTGAATCCCCGTGTCCTCAGATTCACGAAATGAATCATTTCAATTTTGCCCTAAAATTGAGTCCCGAAAGTGAAAAACGAAGCTCCGTAGGCCGTATAATCTATCCGGATTCGAATTTGGTAGGG
AphChr18.t43	AphChr18	51497	51793	-	ATTCGCAAAATGAAGCAGTTCAATTTTGCCCTAAAATTAAGTCCCGGAAGTGAAAAACTTAGCTCCAGAAACCGTATAATCTATCCGGATTCGAATTTGGTTGGGGTGTCTTCACATTATATTCTTATTTTAACCTTTTTTGAATCCCCGTGTCCTCAGATTCACGAAATGAATCATTTCAATTTTGCCCTAAAATTGAGTCCCGAAAGTGAAAAACGAAGCTCCGTAGGCCGTATAATCTATCCGGATTCGAATTTGGTAGGGGTGTCTTCACATTATATTCTTATTTTAACCTAA
AphChr18.t45	AphChr18	53561	53857	-	ATTCGCAAAATGAAGCAGTTCAATTTTGCCCTAAAATTAAGTCCCGGAAGTGAAAAACTTAGCTCCAGAAACCGTATAATCTATCCGGATTCGAATTTGGTGGGGGTGTCTTCACATTATATTCTTATTTTAACCTTTTTTGAATCCCCGTGTCCTCAGATTCACGAAATGAATCATTTCAATTTTGCCCTAAAATTGAGTCCCGAAAGTGAAAAACGAAGCTCCGTAGGCCGTATAATCTATCCGGATTCGAATTTGGTAGGGGTGTCTTCACATTATATTCTTATTTTAACCTAA
AphChr18.t60	AphChr18	69281	69577	-	ATTCACGAAATGAATCATTTCAATTTTGCCCTAAAATTGAGTCCCGAAAGTGAAAAACGAAGCTCCGTAGGGCGTATAATCTATCCGGATTTGAATTTGGTAGGGGTGTCTTCACATTATATTCTTATTTTAACCATTTTTGAATCCCCCTGTCGTCAGATTCGCGAAATGAAGCAGTTCAATTTTGCCCTAAAATTGAGTCCCGAAAGTGAAAAACGGAGCTCCGTAGGCTGTATAATCTATCCGGATTCGAATTTGGTAGGGGTGTCTTCACATTATATTCTTATTTTAACCTAA
AphChr18.t62	AphChr18	70868	71164	-	ATTCACGAAATGAATCATTTCAATTTTGCCCTAAAATTGAGTCCCGAAAGTGAAAAACGAAGCTCCGTAGGGCGTATAATCTATCCGGATTTGAATTTGGTAGGGGTGTCTTCACATTATATTCTTATTTTAACCATTTTTGAATCCCCCTGTCGTCAGATTCGCGAAATGAAGCAGTTCAATTTTGCCCTAAAATTGAGTCCCGAAAGTGAAAAACGGAGCTCCGTAGGCTGTATAATCTATCCGGATTCGAATTTGGTAGGGGTGTCTTCACATTATATTCTTATTTTAACCTAA
AphChr18.t69	AphChr18	74676	74972	-	ATTCACGAAATGAATCATTTCAATTTTGCCCTAAAATTGAGTCCCGAAAGTGAAAAACGAAGCTCCGTAGGGCGTATAATCTATCCGGATTTGAATTTGGTAGGGGTGTCTTCACATTATATTCTTATTTTAACCATTTTTGAATCCCCCTGTCGTCAGATTCGCGAAATGAAGCAGTTCAATTTTGCCCTAAAATTGAGTCCCGAAAGTGAAAAACGGAGCTCCGTAGGCTGTATAATCTATCCGGATTCGAATTTGGTAGGGGTGTCTTCACATTATATTCTTATTTTAACCTAA
AphChr18.t71	AphChr18	76104	76400	-	ATTCACGAAATGAATCATTTCAATTTTGCCCTAAAATTGAGTCCCGAAAGTGAAAAACGAAGCTCCGTAGGGCGTATAATCTATCCGGATTTGAATTTGGTAGGGGTGTCTTCACATTATATTCTTATTTTAACCATTTTTGAATCCCCCTGTTGTCAGATTCGCGAAATGAAGCAGTTCAATTTTGCCCTAAAATTGAGTCCCGAAAGTGAAAAACGGAGCTCCGTAGGCTGTATAATCTATCCGGATTCGAATTTGGTAGGGGTGTCTTCACATTATATTCTTATTTTAACCTAA
AphChr18.t74	AphChr18	78007	78303	-	ATTCACGAAATGAATCATTTCAATTTTGCCCTAAAATTGAGTCCCGAAAGTGAAAAACGAAGCTCCGTAGGGCGTATAATCTATCCGGATTTGAATTTGGTAGGGGTGTCTTCACATTATATTCTTATTTTAACCATTTTTGAATCCCCCTGTCGTCAGATTCGCGAAATGAAGCAGTTCAATTTTGCCCTAAAATTGAGTCCCGAAAGTGAAAAACGGAGCTCCGTAGGCTGTATAATCTATCCGGATTCGAATTTGGTAGGGGTGTCTTCACATTATATTCTTATTTTAACCTAA
AphChr18.t76	AphChr18	78959	79255	-	ATTCACGAAATGAATCATTTCAATTTTGCCCTAAAATTGAGTCCCGAAAGTGAAAAACGAAGCTCCGTAGGGCGTATAATCTATCCGGATTTGAATTTGGTAGGGGTGTCTTCACATTATATTCTTATTTTAACCATTTTTGAATCCCCCTGTCGTCAGATTCGCGAAATGAAGCAGTTCAATTTTGCCCTAAAATTGAGTCCCGAAAGTGAAAAACGGAGCTCCGTAGGCTGTATAATCTATCCGGATTCGAATTTGGTAGGGGTGTCTTCACATTATATTCTTATTTTAACCTAA
AphChr18.t78	AphChr18	80387	80683	-	ATTCACGAAATGAATCATTTCAATTTTGCCCTAAAATTGAGTCCCGAAAGTGAAAAACGAAGCTCCGTAGGGCGTATAATCTATCCGGATTTGAATTTGGTAGGGGTGTCTTCACATTATATTCTTATTTTAACCATTTTTGAATCCCCCTGTCGTCAGATTCGCGAAATGAAGCAGTTCAATTTTGCCCTAAAATTGAGTCCCGAAAGTGAAAAACGGAGCTCCGTAGGCTGTATAATCTATCCGGATTCGAATTTGGTAGGGGTGTCTTCACATTATATTCTTATTTTAACCTAA
AphChr18.t81	AphChr18	82310	82564	-	ATGAAGGAGTTCAATTTTGCCCTAAAATTGAGTCTCGGAAGTGAAAAACGGAGCTCCGGATACCGTATATTCTACCCGGATTCGAATTTGGTAGGGGTGTCTTCACATTATATTCTTATTTTAACCTTTTTTGAATCCCCGTGTCCTCAGATTCACGAAATGAATCATTTCAATTTTGCCCTAAAATTGAGTCCCGAAAGTGAAAAACGAAGCTCCGTAGGGCGTATAATCTATCCGGATTTGAATTTGGTAGGG
AphChr18.t84	AphChr18	85293	85589	-	ATTCACGAAATGAATCATTTCAATTTTGCCCTAAAATTGAGTCCCGAAAGTGAAAAACGAAGCTCCGTAGGGCGTATAATCTATCCGGATTTGAATTTGGTAGGGGTGTCTTCACATTATATTCTTATTTTAACCATTTTTGAATCCCCCTGTCGTCAGATTCGCGAAATGAAGCAGTTCAATTTTGCCCTAAAATTGAGTCCCGAAAGTGAAAAACGGAGCTCCGTAGGCTGTATAATCTATCCGGATTCGAATTTGGTAGGGGTGTCTTCACATTATATTCTTATTTTAACCTAA
AphChr18.t86	AphChr18	87198	87494	-	ATTCACGAAATGAATCATTTCAATTTTGCCCTAAAATTGAGTCCCGAAAGTGAAAAACGAAGCTCCGTAGGGCGTATAATCTATCCGGATTTGAATTTGGTAGGGGTGTCTTCACATTATATTCTTATTTTAACCATTTTTGAATCCCCCTGTCGTCAGATTCGCGAAATGAAGCAGTTCAATTTTGCCCTAAAATTGAGTCCCGAAAGTGAAAAACGGAGCTCCGTAGGCTGTATAATCTATCCGGATTCGAATTTGGTAGGGGTGTCTTCACATTATATTCTTATTTTAACCTAA
AphChr18.t89	AphChr18	90563	90817	-	ATGAAGGAGTTCAATTTTGCCCTAAAATTGAGTCTCGGAAGTGAAAAACGGAGCTCCGGATACCGTATATTCTACCCGGATTCGAATTTGGTAGGGGTGTCTTCACATTATATTCTTATTTTAACCTTTTTTGAATCCCCGTGTCCTCAGATTCACGAAATGAATCATTTCAATTTTGCCCTAAAATTGAGTCCCGAAAGTGAAAAACGAAGCTCCGTAGGGCGTATAATCTATCCGGATTTGAATTTGGTAGGG
AphChr18.t95	AphChr18	102758	103054	-	ATTCACGAAATGATTCATTTCAATTTTGCCCTAAAATTGAGTCCCGAAAGTGAAAAACGAAGCTCCGTAGGGCGTATAATCTATCCGGATTTGAATTTGGTAGGGGTGTCTTCACATTATATTCTTATTTTAACCATTTTTGAATCCCCCTGTCGTCAGATTCGCGAAATGAAGCAGTTCAATTTTGCCCTAAAATTGAGTCCCGAAAGTGAAAAACGGAGCTCCGTAGGCTGTATAATCTATCCGGATTCGAATTTGGTAGGGGTGTCTTCACATTATATTCTTATTTTAACCTAA
AphChr18.t100	AphChr18	109261	109557	-	ATTCACGAAATGAATCATTTCAATTTTGCCCTAAAATTGAGTCCCGAAAGTGAAAAACGAAGCTCCGTAGGGCGTATAATCTATCCGGATTTGAATTTGGTAGGGGTGTCTTCACATTATATTCTTATTTTAACCATTTTTGAATCCCCCTGTCGTCAGATTCGCGAAATGAAGCAGTTCAATTTTGCCCTAAAATTGAGTCCCGAAAGTGAAAAACGGAGCTCCGTAGGCTGTATAATCTATCCGGATTCGAATTTGGTAGGGGTGTCTTCACATTATATTCTTATTTTAACCTAA
AphChr18.t106	AphChr18	120376	120654	-	TTCAATTTTGCCCTAAAATTAAGTCCCGGAAGTGAAAAACGGAGCTCCAGAAACCGTATAATCTATCCGGATTCGAATTTGGTGGGGGTGTCTTCACATTATATTCTTATTTTAACCTTTTTTGAATCCCCGTGTCCTCAGATTCACGAAATAAATCATTTCAATTTTGCCCTAAAATTGAGTCCCGAAAGTGAAAAACGAAGCTCCGTAGGCCGTATAATCTATCCGGATTCGAATTTGGTAGGGGTGTCTTCACATTATATTCTTATTTTAACCTAA
AphChr18.t107	AphChr18	121328	121606	-	TTCAATTTTGCCCTAAAATTAAGTCCCGGAAGTGAAAAACGGAGCTCCAGAAACCGTATAATCTATCCGGATTCGAATTTGGTGGGGGTGTCTTCACATTATATTCTTATTTTAACCTTTTTTGAATCCCCGTGTCCTCAGATTCACGAAATAAATCATTTCAATTTTGCCCTAAAATTGAGTCCCGAAAGTGAAAAACGAAGCTCCGTAGGCCGTATAATCTATCCGGATTCGAATTTGGTAGGGGTGTCTTCACATTATATTCTTATTTTAACCTAA
AphChr18.t110	AphChr18	124185	124463	-	TTCAATTTTGCCCTAAAATTAAGTCCCGGAAGTGAAAAACGGAGCTCCAGAAACCGTATAATCTATCCGGATTCGAATTTGGTGGGGGTGTCTTCACATTATATTCTTATTTTAACCTTTTTTGAATCCCCGTGTCCTCAGATTCACGAAATAAATCATTTCAATTTTGCCCTAAAATTGAGTCCCGAAAGTGAAAAACGAAGCTCCGTAGGCCGTATAATCTATCCGGATTCGAATTTGGTAGGGGTGTCTTCACATTATATTCTTATTTTAACCTAA
AphChr18.t113	AphChr18	126758	127012	-	ATGAAGCAGTTCAATTTTGCTCTAAAAATGAGTCCCGATAGTGAAAAACGGAACTCCAGAAACCGTATAATCTATCCGGATTCGAATTTGGTAGGGGTGTCTTCACATTATATACTTATTTTAAGCATTTTTGAATCCCCGTGTCGTCAGATTCGCGAAATGAAGCAGTTCAATTTTGCCCTAAAATTGAGTCCCGAAAGTGAAAAACGAAGCTCCGTAGGCTGTATAATCTATCCGGATTCGAATTTGGTAGGG
AphChr18.t117	AphChr18	131170	131448	-	TTCAATTTTGCCCTAAAATTAAGTCCCGGAAGTGAAAAACGGAGCTCCAGAAACCGTATAATCTATCCGGATTCGAATTTGGTGGGGGTGTCTTCACATTATATTCTTATTTTAACCTTTTTTGAATCCCCGTGTCCTCAGATTCACGAAATGAATCATTTCAATTTTGCCCTAAAATTGAGTCCCGAAAGTGAAAAACGAAGCTCCGTAGGCCGTATAATCTATCCGGATTCGAATTTGGTAGGGGTGTCTTCACATTATATTCTTATTTTAACCTAA
AphChr18.t120	AphChr18	133743	133997	-	ATGAAGCAGTTCAATTTTGCTCTAAAAATGAGTCCCGATAGTGAAAAACGGAACTCCAGAAACCGTATAATCTATCCGGATTCGAATTTGGTAGGGGTGTCTTCACATTATATACTTATTTTAAGCATTTTTGAATCCCCGTGTCGTCAGATTCGCGAAATGAAGCAGTTCAATTTTGCCCTAAAATTGAGTCCCGAAAGTGAAAAACGGAGCTCCGTAGGCTGTATAATCTATCCGGATTCGAATTTGGTAGGG
AphChr18.t127	AphChr18	141012	141290	-	TTCAATTTTGCCCTAAAATTAAGTCCCGGAAGTGAAAAACGGAGCTCCAGAAACCGTATAATCTATCCGGATTCGAATTTGGTGGGGGTGTCTTCACATTATATTCTTATTTTAACCTTTTTTGAATCCCCGTGTCCTCAGATTCACGAAATGAATCATTTCAATTTTGCCCTAAAATTGAGTCCCGAAAGTGAAAAACGAAGCTCCGTAGGCCGTATAATCTATCCGGATTCGAATTTGGTAGGGGTGTCTTCACATTATATTCTTATTTTAACCTAA
AphChr18.t129	AphChr18	142440	142736	-	ATTCGCAAAACGAAGCAGTTCAATTTTGCCCTAAAATTAAGTCCCGGAAGTGAAAAACGGAGCTCCAGAAACCGTATAATCTATCCGGATTCGAATTTGGTGGGGGTGTCTTCACATTATATTCTTATTTTAACCTTTTTTGAATCCCCGTGTCCTCAGATTCACGAAATGAATCATTTCAATTTTGCCCCAAAATTTAGTCCCGAAAGTGAAAAACGAAGCTCCGTAGGCCGTATAATCTATCCGGATTCGAATTTGGTAGGGGTGTCTTCACATTATATTCTTATTTTAACCTAA
AphChr18.t131	AphChr18	143399	143689	-	ATTCGCAAAATGAAGCAGTTCAATTTTGCCCTTAAATTGAGTCCCGAAAGTGAAAAACGGAGCTCCGTAGGTTGTATAATCTATCCGGATTCGAATTTGGTGGGGGTGTCTTCACATTATATTCTTATTTTAACATTTTTTGAATCCCCGTGTCCTCAGATTCACGAATTGAATCATTTCAATTTTGCCCTAAAATTGAGTCCCGAAAGTGAAAAACGAAGCTCCGTAGGCCGTATAATCTATCCCGATTCGAATTTGGTAGGGGTGTCTTCAATTTATATTCTTATTTAA
AphChr18.t138	AphChr18	148984	149238	-	ATGAAGCAGTTCAATTTTGCCCTAAAATTAAGTCCCGGAAGTGAAAAACGGAGCTCCAAAAACCGTATAATCTATCCGGATTCGAATTTGGTAGGGGTGTCCTCACATTATATTCTTATTTTAACCTTTTTTGAATCCCCGTGTCGTCAGATTCGCGAAATGAAGCAGTTCAATTTTGCCCTAAAATTGAGTCCCGAAAGTGAAAAACGGAGCTCCGTAGGCCGTATATTCTACCCGGATTCAAATTTGGTAGGG
AphChr18.t140	AphChr18	150722	151000	-	ATTCGCGAAATGAAGCAGTTCAATTTTGCCCTAAAATTGTGTCCCGGAATTGAAAAACGGAGCTCCGTAGGCCGTATAATCTATCTGGATTCGAATTTGGTAGGGGTTTCTCCACATTATATTCTTATTTTAACCTATTTTGAAGCCTCGTGTAGTCAGATTCGCGAAATGAAGCAGTTCAATTTTGCCCTAAAATTGAGTCTCGGAAGTGAAAAACGGAGCTCCGTAGGCCGTATAATCTATCCGGATTCGAATTTGTTAGGGGTGTCTTCACATTAA
AphChr18.t143	AphChr18	152790	153068	-	ATTCGCGAAATGAAGCAGTTCAATTTTGCCCTAAAATTGTGTCCCGGAAGTGAAAAACGGAGCTCCGTAGGCCGTATAATCTATCTGGATTCGAATTTGGTAGGGGTTTCTCCACATTATATTATTATTTTAACCTATTTTGAAGCCTCGTGTAGTCAGATTCGCGAAATGAAGCAGTTCAATTTTGCCCTAAAATTGAGTCTCGGAAGTGAAAAACGGAGCTCCGTAGGCCGTATAATCTATCCGGATTCGAATTTGTTAGGGGTGTCTTCACATTAA
Aphmerge.1975.1	AphChr18	283275	288589	-	GTGGTTCTTTCCATGATTTTGTTTTCTTTTAGTCGTTTTTAGCTCATTTTTTTCTCTATTTTCCACTTGATTTTACGTTTGGTTGGAGTTATGTGATTGGTTTTATGAATGCACGACTTTTGATTAGACAAAAGGGTTGGAAAAAATGAAGAAAGTTGAGCCCATAAGGATCGTGACCAGGCCGGTACCCGGATTTCTGGTACATGAAACACCGGGTACCCAGTATTTTCCGGGGTCCGGTACCTTATTTTTTGCCTAACTTTGGGTACCCTGGAATATTTTTTCGACCCATGACCCCGAGTGGTACCCTATTGAGGTGGGACGGGTCGGGTAATCAGGTCAGCCCACATTCTCGGGTATTTTTGCACTGTCAAATTTTGCTAATGCAGTTTTGAAAAC…
Aphmerge.2029.1	AphChr18	3086613	3088168	+	GGAACTCTCATTCCCATACCATTACCTCCACAACTCTTACTAGGCCGCTCTCTACGGCCTTTTCATCTCTTTTCCCTCTCAACTAAACCCAACCCAATAAAATAACCCATTCCTTCTTAACTAAAATATCTCTTTTATTTAATTTACATAAACACCCCCCATTTCATTGATTTTGCAGTTTAACAAAAAACTTCTCTCTCTTTCCAGGTACCCTTTTTTCTTCAATTTCATATCTTTATAATTTCATATAATGCATGATTATATATACATACATATTTTTGTATAGATCTTGGTTTATTTTTCTGTTTCATTTCATATTAACACTGCCCTGATTACAATCATGTATTTTGCTACGTATTGAGTTAAAAAAATACCTTAGCTCTTATAATGGCCGAAAGT…
Aphmerge.2053.1	AphChr18	3850494	3854138	-	ATTCTAATTGGATTGGAAGGCAAAATACGAGATTGGAGGGCGGGACCTGTAACCCTCTTCTCATAACCCCACTTGTCGGAAACCACCGCCGTCGCCTCGCCACCGTCGTCTACCAAAATTGAAACCTTCTAATTTACCCCAAATCATGGATCCATTTATAATTTGGATTGATTATAGAAAATATTGGTTAATTAGATTAGATAAGGGTGAAATTGAATTTTTTAGGTTTCATAAAGCAGCAAAGCCCTAATAACAAAAAGTTCACATCAGGATGGGACAGCATCTGGCCAGTCATCTGTTCAGAGTTCTTCAATAACTTGTGAAACTGAAGTGACTTCAAGACATGAAGAGGAGTTGACAGATGTTGAATTTGTTGATGCTACCGATGGAACTCAGATA…
Aphmerge.2333.1	AphChr18	16093884	16103863	-	TTAATTCAATTCGAGAACTCTCTTTTTCTCTCTCCTCACAACAAAATAATTTCATCTTTTTTCTCCATTAGATCTCTCTCATTCAAATTATTTTCTCCAAATTTTATCTTATTATTTTAACTCATCGTTCATAGATCTATCATATGAGCTCCGTTTTGCAATTATCTTTTTATAGTGGTCTGCATTGTATCGGATTAGATCGTTTATTAATCTTTAGAGATGCAATTTTTGCTTTTTTTGTCCAGGAATATTGTCTTGCTTCGGCAATTCTGATCCTTTGTTTGGTTGCCGTTGATGATCGGAAGTATCCTTGGTAAGATGATCAAGCATCGAAAGAAGAAGGGCTAGCTGTTCTGAGTCTCCAATATGGTGGGTTTGACATAAATTCTATAAAATTTG…
Aphmerge.2333.2	AphChr18	16094421	16103863	-	TTAATTCAATTCGAGAACTCTCTTTTTCTCTCTCCTCACAACAAAATAATTTCATCTTTTTTCTCCATTAGATCTCTCTCATTCAAATTATTTTCTCCAAATTTTATCTTATTATTTTAACTCATCGTTCATAGATCTATCATATGAGCTCCGTTTTGCAATTATCTTTTTATAGTGGTCTGCATTGTATCGGATTAGATCGTTTATTAATCTTTAGAGATGCAATTTTTGCTTTTTTTGTCCAGGAATATTGTCTTGCTTCGGCAATTCTGATCCTTTGTTTGGTTGCCGTTGATGATCGGAAGTATCCTTGGTAAGATGATCAAGCATCGAAAGAAGAAGGGCTAGCTGTTCTGAGTCTCCAATATGGTGGGTTTGACATAAATTCTATAAAATTTG…
Aphmerge.2331.1	AphChr18	16115345	16119820	-	ATTCATTCAATTCTAGAACTCTCTTTTCTCTCTCCTCAAAATAAAATCATGCCATCAATTTTCTCAATTAGATCTCTTTTATATAAATTATTATTTTCTCCAAATTTCATCTTTATTATTTCAACACATCGCTCATAGATCTATCATATGATCTCCGATTTTCAATAATCTTTTAGAGGTGTGCGATGTAACTGATTAGATCGTTTCGGAATATTTAGAGATACAATTTCTTTGTTATTACTTATAATCGAGGGTTTGTGAACATGATCTCGCTGCAGTGATTCTTATCCTTGGTCTGGTTGTTGATGGTAGGAACTTGGAAGTATCCCTGGCAAGATGGTCAAGCATCGTAAGATGATATTCTAGTTTTTCCGAGTCTCCAATATGGTTGGTTGATCT…
Aphmerge.2331.2	AphChr18	16115354	16119820	-	ATTCATTCAATTCTAGAACTCTCTTTTCTCTCTCCTCAAAATAAAATCATGCCATCAATTTTCTCAATTAGATCTCTTTTATATAAATTATTATTTTCTCCAAATTTCATCTTTATTATTTCAACACATCGCTCATAGATCTATCATATGATCTCCGATTTTCAATAATCTTTTAGAGGTGTGCGATGTAACTGATTAGATCGTTTCGGAATATTTAGAGATACAATTTCTTTGTTATTACTTATAATCGAGGGTTTGTGAACATGATCTCGCTGCAGTGATTCTTATCCTTGGTCTGGTTGTTGATGGTAGGAACTTGGAAGTATCCCTGGCAAGATGGTCAAGCATCGTAAGATGATATTCTAGTTTTTCCGAGTCTCCAATATGGTTGGTTGATCT…
Aphmerge.2379.1	AphChr18	17953403	17954760	+	GTCCTAAAAAAGGTTCAAAAAACCCCCCCAAATATCCGTGACATATACACTACCACTACTATTACAAACATCTCTCTACGAAAGTCTTAATACACAAACATTTACCTCCCTTGTTGCTTCAAATTCTCTCTTATATCTCATATTATTGCACTACTACTACTATTTTAAACCAAGCTCAAAAGAAGATCCCTCCTTTTTCTTTCACAACTTGTGATTTGGTTTATATGAGGTTAATTATCGATTGGATACATTGCTAAACGATGC
Aphmerge.2456.1	AphChr18	22786058	22787527	-	GAAATAGCCAAATACACTAATTTCATCTTTCTCTCTATTTTTACCAACTTCTCTCCAATTTTATTTCATTCATCTTTCTTCTCAGGTACTATTTCTTTTCATCTTTAGTTAATATTTTTCATTATTTTTCTTTGTGGGTCTTTTTTTTCTATGTTTTCTGAGTTTTCTTTTTCTTTTTATTTTCTCTATGATTTTAACTCTGATCACCTGTTCTTTATTACTAGCTAGTATCTTTACAGTACGAATTTTGTTTTGATATTTTTATGCAATTCTTTTATACAAATATTGCGTATTTTTTAATTAATTTATGTGATCATGCATTTAACTTTATCACAATGATCTTTCACTTGATCATAGCTTTCTTTCGGTTATGCAATTTCTTTTTATTTTTATTTTTTG…
AphChr18.t1356	AphChr18	26351595	26352067	-	ATGATCCGTATGTCGTACATGCCCAACATTTTGGACAATGTTGGAGGATATGGGGAAGTACTTTGTGTCCAGCAGAGCAGAACTAATGAAGGAGAAAGAATGAAGAAATGGGCAGAAGTCTCATGGAGAAATCGTCGGTTATCATTGGCTGAAGCACTTGACTTTTCTGAGTCATCTACAAAAGTTTTAGTAGTTGATACTCGGATTTGCAGAGCTCTTTAG
AphChr18.t1426	AphChr18	28825340	28829889	-	ATGTGTCGCACAAAATCGCAGTTCACAGATCTTGATGATTCCCAGAAAAGTGAGGTTCGACTTGGAGATGACAAACAACTTCAGGTTATCGGAAAGGGTACAGTTGGCATCAATACAAATAAAGGTGATGTAAAGCTCATTACTAATGTGCAACCCGACGACCCGTCGCCATCTTCGACGACCCGTCGACCAAGCGCAGTTTGGGACCAGATGAGTAACTTCGAATACCCGACGACCCGTCGCCATCTTCGACGACCCGTCGACCAAGCGCAGTTTGGGACCAGATGA
AphChr18.t1468	AphChr18	29961626	29961844	+	ATGGGGTGTTTTGGGTGGTGGGGGTTGGGTTTAGGTGGTGAATGGGGTGTTAATGATGGTGGTTTTACGGGTTGTGAGATAGTGATGGTGGGCCTAGTGGTTCCTGTGAATGGTGGTGGTGAGGCGTGCAAGGTGGTGGTGGTGGAACGATGGTGGGACACTGGTGGGAGTAATGGTGAGTGGTGGTTATTGGTTGGTGGCTATGGGTTGTATGGTGTG
AphChr18.t1626	AphChr18	36431995	36432389	-	ATGAACTTCACATTGGGGTTTAAGAGCGAAACTTGGGCGAGTTTAAATATAGCTCAGTCGACTGTGTGGGTTGCTGGCGGTGCCGTAGTGATTGATTGGCTGGCTGTTGAATGGTGGTGGCGAGATGGTGGAGCAGTGGAGATGACTTCGGGGTGGACAGCACTGCACGGTTGCTGCTGGGCTCGGTTTGGTGGATTACGGGCTGTGGAGCTGATGGGTAGTGGTTTTAATGGCGAAAATGGGTCTGGGTATATTGGTTGGGTTATCAAGTTTGGGGTGTTTATTTGGAGTATTTGA
AphChr25.t4	AphChr25	11397	11654	+	ATTCGCGAAATGAAGCAGTTCAATTTTGCCCTGAAATTGAGTCCCGTAAGTGAAAAACGGAACTCCGTAGGTCGTATAATCTATCCGGATTCGAATTTTGTAGGGGTGTCTTCAAATTATATTCTTATTTTAACCTGTTTTGAATCCCCGTGTTGTCATATTCGCGAAATGAAGCAGTTCATTTTTGCCCTAAAATTGATTCCTAGAAGTGAAAAACGGAGCTCCGGAGGCCGTATAATCTATCCGAATTCGAATTTG
AphChr25.t59	AphChr25	40056	40295	-	TTCAATTTTGCCCTAAAATTGAGTCCCGGAAGTGAAAAACGGAGCTCCGTAGGCCGTATAATCTATCCAAATTCGAATATGATTGGGGTGTTTTCGCATTATATTCATATTTCAACCTATTTTGAAGCCCCGTGTAGTCAGATTCGCGAAATGAAGCATTTCAATTTTGCCCTAAAATTGAGTCCCGGAAGTGAAACACGGAGCTCCGGAAACCGTATAATCTATCCGGATTCGAATTTG
AphChr25.t69	AphChr25	49151	49402	-	ATTCGCAAAATGAAGCAGTTCAATTTTGGGCTAAAATTGAGTCATGAAAGTGAAAAATGGAATTCCGGAGACCGTATAATCTATCCAGATTCGAATTTGGTAGGGGAGTCTTCACATTATACTCTTATTTTGACCTATTTTGAAGTCCTGTGTTGTCAGATTAGCGAAATGAATCATTTCAATTTTGGCATAATATTGAGTGCCGAAAGTGAAAATCGGTGCGTTGAAGGCCTTATAATCTATTCAGATTGA
AphChr25.t70	AphChr25	49457	49702	-	TTTAATTTTGCCCTAAAATTGAGTCCCGAAAGTGAAAAACGGAGCTCTGGAGGCCGTATAATTTATTCGCATTCGAATTTTGTAGGGGTGTCTTCACATTATACTCTTATTTTTACCTATTTTGAAGTCAGGTGTCCTCAGATTAACGAAATGAAGCAATTCAATTTTGGCCTAAAATTGAGTCCCGAAAGTGAAAAACGAAGATCCGAAGGCCTTATAATCTATCCGTATTGGAATTTGGTAGAG
AphChr25.t78	AphChr25	53565	53783	-	TTCAATTTTGCCCTAAATTTGTGTCCCGAAAGTGAAAAACGGAGGTCTGGAGGCCGTATAATATATCCGGATTCGAATTTCGTAGGGGTTTCTTTACATTATATTCTTATTTTAACCTATTTTGATGACCATTCTCGTCAGATTAGCGAAATGAAGCAGTTCTATTTTGGCCTAAATTCAGTTCCGAAATTGAAAAACAGAGATCCGGATGACTTATAA
AphChr25.t86	AphChr25	57934	58152	-	TTCAATTTTGCCCTAAATTTGTGTCCCGAAAGTGAAAAACGGAGGTCTGGAGGCCGTATAATATATCCGGATTCGAATTTCGTAGGGGTTTCTTTACATTATATTCTTATTTTAACCTATTTTGATGACCATTCTCGTCAGATTAGCGAAATGAAGCAGTTCTATTTTGGCCTAAATTCAGTCCCGAAATTGAAAAACAGAGATCCGGATGACTTATAA
AphChr25.t94	AphChr25	61857	62075	-	TTCAATTTTGCCCTAAATTTGTGTCCCGAAAGTGAAAAACGGAGGTCTGGAGGCCGTATAATATATCCGGATTCGAATTTCGTAGGGGTTTCTTTACATTATATTCTTATTTTAACCTATTTTGATGACCATTCTCGTCATATTAGCGAAATGAAGCAGTTCTATTTTGGCCTAAATTCAGTCCCGAAATTGAAAAACAGAGATCCGGATGACTTATAA
AphChr25.t103	AphChr25	79275	79490	-	ATGAAGCAATTCAATTTTCGCCTAAAATTGAGTCCTCGAAGTGAAAAACAGAGCTCCGGAGGCCGTATAATCTATCCGGATTCGAATTTGGTAGGGGTTTCTTTACATTATAGTTTTTATTTAACCTATTTTGGAGTCATGTGTCGGCAGATTTGCGAAATGAAGCAGTTCAATTTAAGCCTAAAATTTAGTCCCGGAAGTAAAAATCGGAGCACC
Aphmerge.2621.1	AphChr25	420286	422646	+	ATATAGAAGGTGGATGATATGATCACAAAATAGAAGTATAGCAATAGCAATAGCATTGTTTGAAGATGAAGAACCAGTGGTGGAGAAGGCCAAGTGTGTGATTATAAGTTTTCCTCTTTTTATTCTTGGTGTAAGGTGTAACATCATGATGCGATGGAGTGGTCTTTCTTCTCTTCGTTCTCCTTTCTCCGCCGCCACCACCACCGCCAATTCTTCTACTTGTACTTCTCTTTTCTTTTCTTTTTTGCTTATTGTTTTCTTTGTGTGTCAGTAACCCACGACCCGCCCCACCCCGCCTCCCAACTTGCTTTGCTGTCATTTCATTTCATATTATATTTCCATTCTTTCTCTATTTTTTTTAGGGAATGCTAAGCATATTATTAGTTGGCCTTAGTATGT…
Aphmerge.2652.1	AphChr25	2087955	2088303	-	TCATTTATGAACCTACATTTGCCCAAACAGCCACACGCATTACGTTTTCCCCCTTAGGTTTAGCCCTTCTTGGCCTAGCCTATTTTCCTTTGTACCCATGTATTTTTAGCTCCACATATCATTAATTTTCCTCTATTACCCTTGAGAGATGCAAGATACATTTAAGTGTGTGTTGTGAAAATTTTTATGTAATTGGGAGCATTTGGGATGATGTATGTATATTTCGGTTCATAGATTATATTTTCCCCATATTTTAAGTCCGTATGATGATTTTTCTGTATTTTTGGTCATTATTATGGCAATACGTATTTATAGAATTATTTTGAGATATACATTTGTAAAAAGTTAG
AphChr25.t390	AphChr25	8827030	8828115	-	ATGTTAGGGGCTAGTTCTCCAAGAAAAAATTCTGAGTATGAGGGTACCAATCAAGCAAGGCCTGCAGTGGGTGGTGGAGAGCACATAGAGGATATTGGGAGTGTAGTGGTTGAAGAAAAATTAGAGGACAAAGGTGTTGAATTCACTAAGGAACCGTGTAAATCTGTTGATGCCTTAAATGGAAACCAGAATTTCCATAACATGAGGGTTAGAGGAATGGTTAATGGACACCAAATTCATATATTGATTGACCCAGGAAGTACTCATAACTTCTTGGATGTTAAATTAGCATAG
AphChr25.t482	AphChr25	12677612	12678125	-	ATGTGCATCTCCGGCTGCTCCGTAACGGGTCACTTGCAGGTGTGTTGCTCAGCTTCCGATCCTTGTGCTGCTCGACTCTACAGCGCCGCCGCCGTGGGCTGTACGCCGGCGAATCACCGACGACCTCACCGTGCTCCAACAACTCGGAATCTTAGCAGCGCTGCTTTGGTTGCAAGGAAGCTGGCGTGGCTTGGCTTGGCTTCGTCTTGA
AphChr25.t539	AphChr25	15965960	15966319	+	ATGTTCTGGCCGGCCATGACGATCACCTGGGAACCATCGATGCACTGTATCGTGGCTCCTGGTTGCTCGTGGGATGCGTGCAGGACCAGATCTAACTTTGGTTCGTGGCGCTGCTACCGTGTTGATCGTTCGAGTGAGTTTCGTTTTCCGGCGGGGTGGTACGGAGGGGCCGTGATCTCGCTTTCCTCGTTGAGCTGCTTCCGTGTTGCTCGTGGCACGGAGTGCGCTTCGGTTGGTGCTCCGACCTCGGGGGCTACAGCCATTGAGCCCGGTTTCTAG
AphChr25.t906	AphChr25	34430692	34431048	-	ATGTTGATTAATGTTACGCTCTTTGTCGTCTTCTTGACGAGGAAGTTATTCGAGACTACCGGTTCCACCAGTGTTGATGTTGTTGTTTTGCTTGTGGTGGCGTGGGGTCATTGGAGGTCCGACCAAAGCATATTGGTGGTGACCGCGAGTGTGGGCTTCGATTATGGTGGCGCGTTGTGGAGGTCCGATGGCCTGAAGTTCGGCTCTAGCGGTGCCGGTGGGGGCAATGGTGTCGTTGTTGGCTGCTTTGGGTGTGAAGGATTATAA
AphChr25.t944	AphChr25	36587993	36588512	+	ATGATTGGCGACGATGTAGTGGTGTTATGTTTATGGGTAGTTCAAGTTGGTTTACGGATTGTTGTGGCCGTCTTGTTGTCGTTCGTGGTGGGCCGGTGGGCCGCGCCAGTGGTTCTCAGTGGCTCTATAGTGGGCTATTTCAGGTTTGTTGTTGGGCTTCGTGAATCCTCATTGCGGTTTCGCGACGGGGTTGTTGCTGGGTCAAGGTGTGGTGATAATGGTTTTGGTGTTGACGGTGGTCTGCTTGTGGTGTACGGCTTAGCTGACTGTAGGCAGTCTCGGTGA
AphChr25.t953	AphChr25	36885927	36886130	+	ATGGTGCTTGAGCAGCGTTGTGGCTACATGGTGGACTGCTGGGTTGTGCACGGTGGTGGTGACTGGCGGCGTGAAGCTTCTTGTGGTGGACGGCGGAGCAGGCTGGAGCTGTTGTTTCGGTTGTTGGGTGATGAGACTGCTGCTGGAAAATTGCTGCTGATGTTGAAGGTTGTGATGGCTGTCGTTGCTTGCATTGAAGTTGTG
Aphmerge.3075.1	AphChr30	9877944	9899255	+	GCTCTTTAACTATTTCTCTCTCCTTCTCTATGCTTCACTCTAGGATACACATTTTTCTCTCTCCGTCGTCGTTTCAATTCTTCATTGCTGTCGTTTTGAATTCCACGATCACATTTCATGTAGTATTTTTTATCCTTAATTTCCACACAAATTTCATTTAATTCTCCAATAATTTCAAACCTTTTTTTTTGTCGCAATTTGAAATTTATTAGGGCAACATATTTCGCCGAAAATTACATTTAACGGTAAATATGGAGATTTTGAAGAATGCAATTTGTAACATATACTTCTCTTTATTTGATGCTTACAATTGGAGATATAATCATGATACTATTTTGCGTATGATAAATGGCTGATCAAAAATCAATTGAGGAAACCAGGGTTTGGTGATGACAACAT…
Aphmerge.3165.1	AphChr30	14954902	14957512	+	GAGACACTATGTTGGTCCATTATCATATTAATTTAGACAACTACTTTAGTATAGTGCTCTACAAAAGATAATAAAGATATTTTTCAGTGAGGAAAATTAACTTCATCTCCATGGCAGCTGAAGTGGAGATAGAAATGGAGTATATGTTCTTATTAATCTTGTTTTTCTCCACAAAAGCAACAAAGTATGCCCCACAAGATGCTTCCTCTCTTGTGTTTCGGATAGATATCTCTTGGATTTTTATCAGGCATGTTGAGATCTTGAAATACAAAGCTTGATAAATTAAAGGTGATTAATATGTAAGATTTGATGATGTTGGTTAATTATGTGGTTGATAGCTTATTATATTGGTTACCATACTTGAACCATTCCAAGGAGGAATATTTCTGTCAGATTTCC…
AphChr30.t827	AphChr30	20813050	20813468	-	ATGGTGTGGCTTTGGGTGGTGGATGCGTGGATAAGGACCGTTGAGTGTCCTGTTTTGGTGGTTGTGCCGCGTTTAGGTGCGTTTTGTAGGCCCAAGTTTGTGGAGTTGCTGCAATATTCTTGGCGCTTTGTGGGTGGATTGGTTTTGTTTTGGGGTTTAGTCTTGACAGTAGACGTGGCTGTCATTCGGTGTTGGTGTGGTATCATTTTAGGAGGCGGTTCAGGTGAAGATGGTGGTGGTGAGGCTCGTGAGTATGGTTTTAGGTTCGTGGTGGTGTGGGTGAACCGCTAG
AphChr30.t1051	AphChr30	29288690	29289124	-	ATGGAAGGAGTATTGACAATAGAGAACAATAATATTGGAAGACAAAGTTGGGGAAATCGCACCATGTCCTCCTTAAACACACCACCTTTACCATTACTAGCTTTGTTTGGTGTAGTCATACCGAAACCCGAGCATGACTCGATCCACCGGGTGGGAGGGTCCCCGTGGGGTGTGGCCTTGGTGTTGATTCTTCTCCTTGTCATGGTTTCTTACCATTCTACTGTTGGTGCTCAATGGTTTCGACCTCTTTGGTATTCTCATTACTATCCCTGA
AphChr40.t91	AphChr40	3820219	3820614	-	ATGCAGCAGCATTCCAGGAACCTTCAGCAGCGTTCCTGCACCTTTAGCAACGTTCCTGCACATTCAGCAGCGTTCCTGCACATTCAGCAGTGTTCTTGGTGCTATTGCAGCGTTCCTGGAACCTTCAGCAGCGTTCCTATTCCTGTTGCAGCGTTCCTCAGCGCTTCTGATGCTATTGTAGCGTTCCTAATACACTACAGCAGCGCTTCTGATGCTATTGTAGCGTTCCTGAAACACTACAGTAGCACTTCAGATGTTTCTGCAGCACTTTTGATGTTTCTGTAG
AphChr42.t44	AphChr42	1114156	1116053	-	ATGTATGCTTCCGCCCGATCCTTGACGTCATCCATGGTTTTAAAGTTCTTCCATTCTACGTCTTTAAGGAATGGCCCATCTCTCAAACCCACTCTGAATGCCATAAGAGCCGTTGGAGGTTCCTGTAAATGGGAACGTAAAGGTGTTCCTGTTGACACAGGAACTTATATTGCGAGATGCTACAGGAACGTGGGGAGCGTTCCTGTTATGAACAGGAACAGTGTTCCTGTTCCTGTTAGGTTGGTTACAGGAACGTGA
AphChr42.t179	AphChr42	4971465	4973247	+	ATGTGTGGGCAGCAGGCAGCAGCAGGAATGGGAGACATAGGTCTGGACAACAACCCATCAGTGGGTAGTAGTGCTGAGCGAGGGTTGTCATGTGCACGTTGGGGTACTGGACGCAGGATTGATGTGCAAGGCAGGTGCACATCATGGGCTCACCGAGGTTGGGGAACCTGGGAACATCCAACTCCTCAATACAAGGGTCGAGGAGCCAATGGGACAGGCTGCCGAGACAAATGGGGCATGCTTCGAGCAACGGGACCGCTTGGAGCATAA
AphChr02.t11	AphChr02	14563	14826	-	ATTCAGGAAATAAAGCACTTCAATTTTGGACTAAAACTTAGTCCCGAAAGTGAAAAACGGAGCTCCGGAGGCCCTATAATCTATCCGGATTCGAATTTGGTTGGGGTGTTTTCACATTATATTCTTATTTTAACCTATTTTGAAGCCCCGTGTCGTCAAATTTGCGAAATGAAGCACTTCAATTTTGCCCTAAAATTGAGTCCCGAAAGTGAAAAACGGAGCTCCGGAGGCCGTATAATTGATGGGGATTCGAATTTGGTAGGG
AphChr02.t28	AphChr02	21857	22120	-	ATTCAGGAAATAAAGCACTTCAATTTTGGACTAAAACTTAGTCCCGAAAGTGAAAAACGGAGCTCCGGAGGCCCTATAATCTATCCGGATTCGAATTTGGTTGGGGTGTTTTCACATTATATTCTTATTTTAACCTATTTTGAAGCCCCGTGTCGTCAAATTTGCGAAATGAAGCACTTCAATTTTGCCCTAAAATTGAGTCCCGAAAGTGAAAAACGGAGCTCCGGAGGCCGTATAATTGATGGGGATTCGAATTTGGTAGGG
AphChr02.t33	AphChr02	24267	24488	-	ATGAAGCACTTCAATTTTGCCCTAAAATTGAGTACCGAAAGTGAAAAACGGAGCTCCAGAGGCCGTATAATCTATCCGGATTCGAATTTGGTAGGGGTGTTTTCACATTATATTCTTATTTTAACCTATTTAGAAGTCCCGTGTCGTCAAATTTGCGAAATGAAGCAGTTCAGTATTGCCCTAAAATTGAGTACCAAAAGTGAAAAACGGAGCTCCGGCGCC
AphChr02.t38	AphChr02	26136	26399	-	ATTCAGGAAATAAAGCACTTCAATTTTGGACTAAAACTTAGTCCCGAAAGTGAAAAACGGAGCTCCGGAGGCCCTATAATCTATCCGGATTCGAATTTGGTTGGGGTGTTTTCACATTATATTCTTATTTTAACCTATTTTGAAGCCCCGTGTCGTCAAATTTGCGAAATGAAGCACTTCAATTTTGCCCTAAAATTGAGTCCCGAAAGTGAAAAACGGAGCTCCGGAGGCCGTATAATTGATGGGGATTCGAATTTGGTAGGG
AphChr02.t43	AphChr02	28357	28620	-	ATTCAGGAAATAAAGCACTTCAATTTTGGACTAAAACTTAGTCCCGAAAGTGAAAAACGGAGCTCCGGAGGCCCTATAATCTATCCGGATTCGAATTTGGTTGGGGTGTTTTCACATTATATTCTTATTTTAACCTATTTTGAAGCCCCGTGTCGTCAAATTTGCGAAATGAAGCACTTCAATTTTGCCCTAAAATTGAGTCCCGAAAGTGAAAAACGGAGCTCCGGAGGCCGTATAATTGATGGGGATTCGAATTTGGTAGGG
AphChr02.t44	AphChr02	28674	28928	-	ATGAAGCACTTCAATTTTGCCCTAAAATTGAGTACCGAAAGTGAAAAACGGAGCTCCAGAGGCCGTATAATCTATCCGGATTCGAATTTGGTAGGGGTGTATTCACGTTATATTCTTATTTTAACCTATTTTGAAGCCCCGTTTCTTCAGATTTGGAAAATGAAGCAGTTCAATTTTGCACTAAAAGTGAGTCCCGAAAGTGAAAAAGGAGCTCCGGAGGCCCGTATAATCTATCGGGATTCGAATTTGGTAGGG
Aphmerge.3843.1	AphChr02	15366653	15369491	+	GACTCCTATATTGATGATTTTTGTTTATTTTGTTGCAGAAAAAAACTATTGGCTTGGCCAAACCGGAAAAAATTTGAGGCGCATTAATGAAGAGAAAAAGGAGGTTATAGTCTTTACGGACTGTCCAAAGTCCAATGTTTTTCCTTTGTATTTTCTCTAGACAGCCATAACGCTCTTAGTCTATAAAAGAACAGTTAATATTCATTTATCTCAATATCACATCTTTTCTCACCAAACCCTTACTCCCAATTCTAGATCTACCATTACAATTTTGCCATTTCTCCCCTTTAAGGTATGTAGCCTACTTCTCTTTACTCTAGTTGCTAGGGGGCATTTTTTGCAATGAATCTTACTGGTTAAAAGATCTATTTCATCAGCAGATTTTATTAGTTTAATAAT…
AphChr02.t617	AphChr02	19156713	19157042	+	ATGGAGATGTCGAAATATCCAAGTCAGAAACCTTCTAGTTGGAGGTCTGAAGTAGATGGCAATCCTGGTCAAAGAATGGTTACTGCTTCAGCCAGGAATCGAACACCATCTCCTGTTGATGAGGTTGTGTACCCGGGTGTAGAAGAGATGGGTAACGTTGAGCAACATTCATGGGACAATGAGTTATTTGAGCATGAGATTGCGGACTATCACGTTGATACTTCTAGTTAG
Aphmerge.3884.1	AphChr02	21255831	21257515	+	CATTTCCTCACTTTCACTCAATCTCTCTCAAATCAATCTCACCTTCACTCCTTCAGATATTGCACATATGTCCCATAAATTTTGGTGGAGCTTGTGTCTTAAATCAATTCCTCACTTTCACTTTCTCTCAACTACCAAGAAGCCGACATATGCATCATCCCCGCCGCTGTTTGTATCATAATCACCTCCGTTTGCATCATCGTCCCCTACCTCAACATATAATATCCACATGCACATTATCGCCACCTTATTCTTAGTGTCCCCGGTCACGAAACCACGGACCAGCCTCTCAAACCCAACGAAACTGAGGTAAGGAGCAAAACTCGATCTGATTTGCAAATATATGTGTTTTTTAGGAATTAATCAGATTTAAAATTTATGGATGAAAATAAAGAAATT…
AphChr02.t775	AphChr02	25306679	25307250	-	ATGATTCTTGGAAAATGTGCTTTGATCTTCTATCATGTTTCGGTGAAGTGCCCTGGTGTCGAGGAAGTGTGTGCGTTGGAGCAAGGGATGTGCAGCAAGTGTGGAGCGAGTAAAACTAGACAATGTGTTTCTGGGTCAAGAAGTGCTAGGCGATGGGCGCTGAGTAGGACGATGTGCTGGGCAGGGGTGCTGCGATGTGCACATGTGTACGGGAAAATGCGAGACCATGTGTTGCGATTGTATGCGAGGCGCGAGCTTGACGAAGGCGATGGGCTACGATGTGCTTGA
AphChr02.t815	AphChr02	26983030	26983434	+	ATGGTCCCCCTACTTCGGAGGGTGGAAGGAAAAGGAAGAGTACGAGGAGGATATCTACTGAGACATCCTCCAATGATTGTGGTAGCCGCCTCGGGCATTCCGACAGCTATCCCCATTCATCGAGAGGGTGCATCCAGGTCTAACGTTGCCCCCTCGCGAAGGGCCAAGAAGGCGTCGACCCCCGAAGAGGTGAATCGTCTGATCCCCTTTGATTTGGACGACGATGATGATAATGACTTGATGGCTGAGTACCAAGCGGAGTACATGGCCTTTGAGAAACGATAG
AphChr02.t871	AphChr02	29411002	29411318	+	ATGGCTGCTGGTTCACGTCGTCCTCAGTCGCAAACCACCTCAACCAAAGCCGGTGTTGGTTACTACCCACAGCAAAAGGAGGTCCTTCTAGCCCGGATTGCTGGATGTCGGCGTCTCCTTAGAGCTCAAAGCACCGAGGGTGCACAGATTGCTGGTCGTCGGCGACCTGTGAACCGTAACAGTGGCAATAGCCCGAAGCACCGTGATAAAGTACGGGCACCGTTGGTGTAA
AphChr02.t886	AphChr02	29976242	29976505	+	ATTATGGCTAATCATATCACTGTTATTGATATATCTTTCAAGAGCCTACTAAAAAACATAGCTAAGATACTTGGTTTTTGTTATCCATTTTATGGTTGCTTAAATGACAAGAGTTATGTTGCTTATGTGGTTATTCCACAAAGGGAAGGGAATTTGGAATTTTTTAAGGTTGATGAGTTGTCTACATCTTTACTAAAATCAGAAGAAGATGCGGTAAAGAATCTTGTTCATGTTCTAAAGAAAGTGTTCAATTTACAAATTTAA
Aphmerge.4092.2	AphChr02	50675615	50678530	-	AGAATCATGATTGGAATAGGAGAGCAAGTCTATTCAATTCTTCTCTTGAGCTTCTTCTTTCTGGAGGTTTTTACCACTGGCTTCGTTCCTTATGTTGGAAAAGTGCTGAATTTCTTGCTTCTTTCCTGGATGTATGCTTATTACTGTTTTGAGTACGTCATATTGCTTCTGTTTCCTCATATTGTTGTCTTTGCAATTGTTTGGTTTTGATTTTAAATAATAATGTGGCTGCTCTATCTAGGTACAAGTGGAATCTTTCAGGTGTTACTCTTGACAGAAGGCTGGACTTCTTTGAATCAAATTGGGCATTTTTTGCTGGATTTGGTAGTTCTAGCTTAAATTACATTTTCCACATTTTAATTCCTGTGCTGCTATTTTATCATTTCACACTTTTAGTTC…
AphChr02.t1444	AphChr02	53438294	53438598	+	ATGACGGTGGTTCAGCGAAAGGTGTATGGTTGTGACCAGTTGGTGGAACTAGTGGTCTCGTGGTGGGTTGCTTGTGTTAACCAAGAGGACCGGTTTGATGGCGTTTTGATGGTAGGTTGCAACATTGGTGGTGTTAGGTCCGATTTGGTGGTTCGTAGTAGTGGTGGCGTCCTAGTGCGTAAGCTTGTGGGTGGTGTTCTTATTGCTGGTTCCTCTGTTTCGTGGCTGCGTTTTGGCGCTGGTTCAGTTTCGTGA
Aphmerge.4119.1	AphChr02	53930096	53935034	+	GCACCATTCTAGGGTTTTCTAAACAAAAATTAAATTCCCAAATTTAATCTTTGTTTTTTAAACAAAAAAAGAAAAGAAAGGGCGAGAATGATAGAGGTAGTATTGAATGATAGGTTAGGTAAGAAAGTAAGAGTAAAATGCAACGAAGATGACACAATTGGAGACTTAAAGAAGCTAGTTGCCGCCCAAACGGGTACCCGACCCGATAAGATCCGTATTCAAAAGTGGTATACCATTTACAAAGACCATATTACTTTGAAGGATTATGAGGTTCATGATGGCATGGGCCTTGAACTCTACTACAACTGATCCAATTCATTGCTTGGTTTTCTTCTCTTTCTCTGTTTTCTTTTTAAATAAAGTTTGTATGTGAATTTTGGATTTTTTTTTATGTGGATT…
Aphmerge.4217.1	AphChr02	61104989	61105397	+	AGGGGCGGACCCAGGATTTTATGAGAGGGGTGGCACAGTTAAATAGTTAATCCATCGATAATTATATATATGAAAATTAAATGAGTGACGGTAGTTATTGTGGTAGTGGTGATACTTTCCCTAATAGAAAATAATGCGGTCAATATTTTCTATTAATCATCTTTTTAAATTTGACAATTATATTGTCAGCAAAAAATAAATTTTGCACAACTAGTTAAAGAAACTTAATTTAATTTAACTATGATTACAATACAATTAAAATATATGTTTAAATTAAAAAGTTAATCGTAAGTCAAAACAAAATTTAACAATATTTCATAGAAAGAATATTTCTCAGTTAGCGTTCATAATTTGGACAAGCAATCGACTAATTAGGCCAAATTGTTTTTAGCTTAAATC…
AphChr02.t1807	AphChr02	63937952	63938170	+	AAACGGAGCTCCGGAGGCCGTATAATCTATCCAGATTCGAATTTGGTAGGGGTGTCCTCACATTATATTCTTATTTTAACCTATTTTGAAGACCCTTGTCGTCAGATTCGCGAAATGAAGCAGTTCAATTTTGCCCTAAAATTGAGTCCCGGAAGTGAAAAACGGAGCTCCGGAGGCCGTATAATCTATCCGGATTCGAATTTGGTAGGGGTGTCTTAA
AphChr03.t55	AphChr03	47898	48146	-	ATGAAGCAGTTCCATTTTGCCCAAAAATTGAGTCCCGAAAGTGAAAAACGGAGCTCCGGAGGTCGTATAATCTATCCAGATTCGAATTTGGTAGGGGTGTCTTCACATTATATTCTTATTTTAACCTATTTTGAAGCCCCGTGTCGTCTGATTCGCGAAATGAAGCGGTTCCATTTTGCCCTAAAATTGAGTCCCGAAAGTGAAAAACGGAGCTCCGGAGGCCGTATAATCTATCCGGATTCGAATTTG
Aphmerge.4284.1	AphChr03	1084534	1088666	-	TTTTGGCCGTTTCAATCTAAGTTTAATTCTACAGTTTTCCCTTTCTTTTTCCTCATATATACCCCTCACAAAACCAAAGATTTGATGCTTTTTGGTTTCTTGAGCCACCCAATTCTCTCTCTTTACCCAGATTTAACTCAAAAGAAGACCCCCCATCAATATAAACTCTCTCATCATTACAAACTCTCACCTTTGTCTTCTCATATTCTCCATTTCTCTCTCTAAAAGAGAGTTTGCTGCATCTGTCTTAGCAAACTCCATTGCTAGGGCTTTTTTCTAAAAAGACAAGCTCATGTGAAGTACTTGTGAACTTAGAGAGATGCTCTTCACCTTGTTGAAGGGGGTTGTTGGTTGCATGATCCACGTCTTGATGGAGGACGAATCGGTGTTATTGATTCA…
Aphmerge.4289.1	AphChr03	1337208	1339567	+	AGTTTTTCAACGTTTTTTCTCTCTCCTCTTTTTTTTCTAGTGTTCGTGTGGGGTTTTAGTTTTACATTACAAGATCATGTAAAATTACCATTATTTTTTCTTGTTTTGATTTTCCAACACAAATCTATTTTCAAACCCTTCACTAAATAAAAATAATTTATTTTATGTACATAAAATAATGGCTTGGTTTGAGTTGTACAATAAAAATAATTTGTCTTGATGATTTGAGGTTCAAGTTGAAGACAAATAACAAGGAGAAAACAAAGGGAAAGGTTTCATTTTAAGGTTAGTTTTTCTTTTCTTTTTGTTGTATTGATAGAATATAAAATTATTACGAGACTTAACTATCAGCTTAAGGTTTTGATTAATTTGATCCGTTGATATGGTATTAGAGGCAAC…
Aphmerge.4364.1	AphChr03	3669046	3674139	-	AACTTTCTTTAAAAAGAATGATGTGGGACAAAGTAATTTAAATAGAGACCAATCGGATGGTTTATTATTCCACAATTTAAGCAATTTGCCGTTAATTTCATACCGAATTTCTCAATTTTCCCTTTCTTTCAATACTCTTTTAACAATTTCGCCTCTTTTTCTTCTTTAGAAACCTTACCATGGTTAATTATTTCATGGAATTCCCCCAAATTTTGGACATCAAGTTCATAAATATTGAATCTTTGGTTGGGAAATTAACTGGGTTGTTTTTTTAAGGATGGTTTTTTAACTCAAAAGTGAAGAAAAGATGGTGAATTAAATTGAATCTACGGAGGCTCGAACCCAGGTCTCTTGAGTGTTTGATTGAGGTGAACTTAATTGAATTGGGTTGCAATGATG…
AphChr03.t1279	AphChr03	23711268	23712328	-	ATGCACATGGATCAAGGGGATTATGATGGTGCACATGAAAATGATGTTTCTCATGGACATCATTATGTTGAGAGGGTCGTTACTCCTATAGTAGGTAAAGATGAACAAGACTACCATTATAACCATGCTGATGTAGATAAGCTTGATACTATTGTTCATCTTGTTGAAGCTCAAAACATGGCTAGTCCCTCCATTAAAAGTCCCTCCACTGTCGAGGTTGTTGCTGAGGTCACTGCTAGCCACGATGTTTCGAGACTTTAG
AphChr03.t1535	AphChr03	34244185	34244566	+	ATGTACTGGGACGAGACTAGTTGTGTCGGGCTAGGGGAGGATACTGGGTGCTGTGTCCGAGAAGATGGGCAGGGGGTGCTTGGACATTGGGCTTGTGTGTGGGATGGGTTGTGTGTGGAGGGAGTTGGGGTACTGGGCGAGACATGTGTTGCTGGGTTGAGGGTGTCGAGAGTGTGTAGGCAAATGTGGGGTGGGGGGGAACTACGTTGGGACAATGGGCAACGTTGGGGACTAGTTTGTTCGGGTACGGGGCTAGACAATGTGCAGGACATATGCGCAGGTGCTGGGTAG
AphChr03.t1713	AphChr03	42744701	42745119	+	ATGGGATGTGTTAGGAGAAATAGTGTCGAGTGCAGGATTGTGTACGAGGGCTGTATAGGACTGTGTGTGACGAAGGAGTGCAGGTGTGATGTTGTATGTGCAAGGGAGTGGGATGATGTTGGGATTGTACTGGGTAATGGGACTGTGGCTGTTGCGATAGTGGATAATAGTTGGGTAATGGACAGCGATGGGCAGGCTGGTTCGAGCAAGGCTCGGGATGTAGAATTGTGA
AphChr03.t1764	AphChr03	45447151	45447529	+	ATGAGGGTGAAGTTCGCGGCCTTGGTTGGGCTAGAGCTGCTGGCTGACTCGGGTATGGTGGTGTTGGCTGGTGAGCCTGAGTGGCTGGGCTCTGGCGCGAAAATGGTGGTGAGCTTGTGCTACGGCTGGGCACATGGTTGTTGGTTATGGTTGTTGGGTCATATTTCGGGCTGTGTTGGTGGCAAATTGGTGTTGTTGGGTCTTGGTGGTGGCGAAGTGGTGTTGTTGGGTGTTGCTGGGTTACTTCGAGGTGTGTTGCGACTTGAGTTGGTGATGGGCTGCTGA
AphChr03.t2044	AphChr03	58631847	58632092	-	GTGAGTCCCCTGTTTTGGCTGCTTGTTCCATCGGCTTTTGAGGTGGGTGGTGTGGATAATGGGTCTCGCCCCTCTCTGAGTGTTGCGGACTATTTCCTTGGTGGAGGTGTCGTAGTGGTTCCGTGGCTTCACAGAATTCAGTCAGGTTGGGGTTTCTTGGGTGTGATTTCCATCAGACTTTCAAACCTTGGCTGTATTTCGGTTCCATGGATTTGTGGCTTTGGTTCCTTTAATTCTTGCTCTACG
AphChr06.t3	AphChr06	12868	13122	-	ATGAAGCTGCTCAATTTCGACCTAAAATTGCCTTCCGAAAGTGAAAATCGGTGCTCCGTAGGCGTTATATTCTATCCGGATTCGAATTTGGTAGCGGTGTCTTCACATTATATTCTTATTTTAACCTATTTTGAATCCCCGTGTCGTCAGATTCACGAAATGAAGCTGCTCAATTTCGACCTAAAATTGCCTTCCGAAAGTGAAAATCGGTGCTCCGTAGGCGTTATATTCTATCCGGATTCGAATTTGGTAGCG
Aphmerge.4939.1	AphChr06	1672957	1674579	+	GTTGTCATCACTCATCACTCAATAATCAATGAAGAGTGTGAAGAGTGTTAAAGAATGAGGCAAGAGAGAGTCTTTCTCTTTTTGGGAGTTATAGAGGGCTGTTTGCCACTCTCTCTTTTTGCCAATGATTTCTCCACTTAACCAAACAGCCCTCAACCAAACCAAAAAAAAAAAAAAAGATTATTTGCTCAAATTATTACTATGTAATAATTGGGGCACTAATTTTATCTCATTTGAGAGTTGAGACTTGAAAGGGGAAATTACTACTACTACTACTACTAAGTATTTTTATTATTATTATTATTATTTTGGGAAAAATTGATCTTAAATATATCACCTTTGTTTGAAGGCAGTGATGATAAATCCTTTTTAGTAATCAAACTAGTTTGTGGGGGGTTT…
Aphmerge.5019.1	AphChr06	8055381	8057133	-	CAAAACCTCTTATCATAATGAAAAAGTCAGGCATAATGTTATACTTCATCATTATTACTACACTCTGTTTCCTCAAATTTACAGGTCGATGCTCGTCAACTCTTTACTGTCCATCACCTTCTACAGACATTTTACACAGAATAGCACCAAGAAGAGCTTTGGGTACATTTCTCACTCAACATAAAACAAGACCTGTTACGGTGAGCTTATTGATAACTATATTCATATTTCTTTGTATAAATAGTATCTGAAAGGGGCGAGGGACAATTATTCTGAATATCAGGTATCCTATTTATTGGGCAAAATCAAGTTAACAAAGTTTCTTTCCTGCCTCATGTATAAGATGCAGATTTCAGATGCATTGAAGCACTCACCTGTCAAAGAAGCATTCAGAAGAGA…
AphChr06.t325	AphChr06	10088813	10089082	+	GTGGTGGTGTTGGTATCGGAGGAGGAAATGAAGGGTGCAGTTGATCTTGGGGTGAGAATTAGAGGAGAGATTGTGCGAGGTGAAGGGGGGATTGGCGGTATTAATTCTAGTGTCGAAAAGGAGCATGGTAGGCCAAAGAAGGTTGCAGTCCAAGGGGAAGGAAAAACTGTGAAGGATATGCTTTCAATTTCAGCAGCATATGAAGCATGGATTCGTGGAGAATGGTGCAAATGTTGGGGGGCTAGAGCTGAGGATGATAGTGTGTTGTAG
AphChr06.t417	AphChr06	14607116	14609793	-	ATGTTGTTGACTAATGATGGAATCAAGCTTGAAGAGCATGACCTCATTCAAGCTGAATTCATTAGGTTTTGCAAAGGTGGTTTCGGTGGTGTAGAGTCGGGGTTTCGAGGTTGGGGTAGCAACGCCTGGTCATGGTGGTTTGTAATGCCTGTTCATGGAGGTGTAGCCATTTTTTTGATGTGGCGACTTGGGTTCTTCGTAGGTACTGATGTTTGTGGTGGGGTGGTGGGTGGCCCTGTTTCGGTGGTCTTAGCCTTGTGGAGGTAG
AphChr06.t507	AphChr06	17995126	17996594	-	ATGTATGGACCGTCGGCTCAGGAGGGTGGCAAGAGGAGGAAAAGTACACGCCAGAGCACTTCCGAGACTTCCTCTAAGAAACACCGAGGCTCGGCTCCTCTAACAAAAGCTCGAGAGCTCGGCTCGAGAGCTCGTTGGGCTCGGCTCGGCTCGATACCTAACCGAGCCAGCTCAGCTCGGATTCGGGAAAAGCTCGGCTTGCAAGCTTTTAAGCGAGCCGGCTCGCGAGCTGGCTCAGCTCATTAG
AphChr06.t571	AphChr06	21163727	21165070	-	ATGAGATACACTGACAATGATGGCTGTACTGTTGCTCTGATGTGGCCGCTGCTGTTGGAGTCTTCCAATGAGGCTAGGGTGTGGTTCTGTTGCGGCAGTAGTTGCGAGGCATGTGACAAAGTTCGTGAAGCTGCTGGTGGGACGAAACAAATTTCGAACAAAATCATTGACATGAAAAGAGTGAAGGTCAGAGGAGATGATAGGAGAGAGAATGACGAGGATAGACGATCGTGGCTGTTGGCTACTCTGAATTTTCTGAGACTTGATCTACAATTACCGAAGTAA
AphChr06.t581	AphChr06	21635114	21635504	+	ATGATGAGGATTCTCGGGGAGACCAGGTTCTGTGCTGGGGATGATGATGGGCTACGGATGATAAGCTTAGGGGCACTTCTAAAGCCGATACAGAAGATGGCAATGCAGGCCTGTGCGAACCCTCGCGAACCTGTTTTCCAGAGAAAGAGAGTTATGGTGCTTGCTCAGAGAACTTCAGAAGCAGATAGATTCAGTTGCCTTACCTCACTTGCTGTTATTGCCAATTTTGAAACTGCTGGAGGGACTACATTGCTGGGCAGACTAGGGGCAGGGGGGAGCAGGACTTGGTTTTAG
AphChr06.t1055	AphChr06	41421843	41422316	-	ATGGAACAGACTTCGGATGAGGAGTTGAATATTGACTTTCCTGAGGAGGAAGAGGAGAAGGAGGAAGAAGCCAATGCTTCAAGAGAAGAAGAGGAGAGGCTGACATTGGCCAAGGCTCTTTTGGGATGGACTTCTCACATCACGATCATATCTCACAATGTAGCTGTTCGTCAAGCAAAGAAAGATGAGGACGAATTCAAAAAGGAAGTATTGTCGAAATCACCGCCAAAGTAG
AphChr06.t1144	AphChr06	44280617	44281070	+	ATGGAGAGCCCTATCGCACCCATCAACCACTTCCTTACCCCTAATTCGCCGAGGTCCTATGGCTTGGTAGGGGGTGTTTTGGTGTGTGTGGCTTCATTGGGTGGGTGGTGGTTAATGGTAGTTGGGTTTATTCGAGGTGGTTTGAGTGAAGGTGGAGTGTTTGGGGTTAAGGCTAGGGGTGGAGTGATCGGGGTGTTGGTAATAAATGCAAGGAGGTTGGTTGGTGGTCGATGGGGTCGTCGAGGCAAGGGGTGGTTTGGTGGTGATGGGGTGGTGTTTTGA
AphChr07.t82	AphChr07	344911	346079	-	ATGAAGGCGCCGATGAGTGATGTGTGGCAGATGATGTGTAGGGACGAGTGTCCAGCGGGGTTGGCGACGGAGGGTATTTGTTTGGAGCGTTTGGAGGTTGATGGAGGCGATGCAAGGAGGTCTTTGAGAAATGTAAATAGTGCTGAAGTTCAAGGTGATAAAATGGCTTCCAAGGGACATAGGATGAGGATATATTGGACTTTGTTTTAA
AphChr07.t294	AphChr07	4863350	4864837	+	ATGACAGTAGTACTTTCACTGGTTATCTGGAGTCACATACAGTTCGGGGCCAGTAGTTCGGAGATATATGATGTGGCAATGGCTGCTTTACAAGAGGCTGCAGAAAAGGTTTCAATGGCTTTAAAGACTGGGGAAAAAAGTTCTGTGGCAAATGGTCATGTTAAGGACTCAACAGAAGACGGATGCTTAGGTAATAAAGGCGGCATTGATGGTGTTGGGAACCTCAGTGAGCAAGTGTCTGAGGTGAGTCGCGAAATCAAGAAAGCGAATTAG
AphChr07.t782	AphChr07	20060139	20060351	-	AGTGCCCGACTTACTTGGGTCGCGATCACAGCAGTGACCTCGGTGACGGCCAACTTTCATCCGGCGTCAACTCTTTCATCCGGCATCCGACTTCAGCTGGGGACGCGAACTGAAGCCTCCTGTGAAGCAGCGTCTGGGTCGGGTCGCGTGTGGTCTCCGGCGCTTCAGCAGTTTATCCGTGAGTTGATCTCACCACTTCTTCCTGGACGATGA
Aphmerge.5870.1	AphChr07	25609681	25615318	-	TGCTATTTTCCAGGCTCACAGCACATTGGCCCTGGTGTTCTCATCTTAACTTATGGTGTTCTTCTTCTTGTACTTTCATTTAGGATTTGTTAGTTTTGTAGTGATGTGCTCGTTTATAGCTTTGCCAAGCGTACTCCATGTTTTTCAGAATAATTTTTCATGAATTACGATGGTGTAGATTTTTCATTTAGCTATTGTAGAAGTGTTGGAATTCGAGCCTCTATTTGCTGATGAACTGGTTTTCTTATGGTTGATTGATTTTGGTGTAGTTTTTGGATCTATTCTTGATTTAATTAACTAAATTGCAGAAGGTGCTTTTTTGCTAAGATCAGTAACAATGTCCGTTGTTTTTATTATAAAGGATCTCTTTATACTCCCAAGTATTAATTTTCTCTGGTG…
AphChr07.t931	AphChr07	27058369	27058759	-	ATGATGAGGATTCTCGGGGAGACCAGGTTCTATGCTGGGGATGATGATGGGCTACGGATGATAAGCTTAGGGGCACTTCTAAAGCCGATACAGAAGATGGCAATGCAGGCCTGTGCGAACCCTCGCGAACCTGTTTTCCAGAGAAAGAGAGTTATGGTGCTTGCTCAGAGAACTTCAGAAGCAGATAGATTCAGTTGCCTTACCTCACTTGCTGTTATTGCCAATTTTGAAACTGCTGGAGGGACTACATTGCTGGGCAGACTAGGGGCAGGGGGGAGCAGGACTTGGTTTTAG
AphChr07.t957	AphChr07	28506671	28507037	+	ATGGTGTTGGTGGTTATTGGTGTTGGATGGGTTATTTGGTGTTGGACACTCAGGCGTTGGCCTAGTGTTAGGTGTGGTTGGTTTCTTCGCCAAGGTGTCGTACCCTCAGCTGCTAATGAGGGTTTTGAGGAGTGTGCACGTTTCTGGTATTTGTTGGCTGCGTGTCCAACTTTTGAGTTTTTGTACCTTGGGTTTTGGTACCTCTAG
Aphmerge.5892.1	AphChr07	29632629	29634283	-	TGGCAATCAAATTAATAGAAGTAGCTGATATTGAAGAGGAAGAACCCACACCTAAACCTGAGCTCTGCTCTGTTAAAATGCCGATTTTGGGTTTCTTTGTTTTCTTGATTCTTCTCTCTTTGCCTTCTTCTCGTACTTTTCTCTTTTCTTTCTTTTCTTTCTTTTCTTTTCTGTTTTTCTTCTTCTTTAAAAATTAAAAAAAAAAAATCATTTTTAAATTTTGATTTCTTTTTGCAGAATCCCACAGTTTTACAGGCCCAAGCCGTTCCCTGCTTCAAACCCAGAATAGTAAGTAGAGTACTTTACATTTTCTCTCTTCTTTTTTGCTTTTCTCATCTCATTTTTTTATGTTGACAATTTTATTATACTTGTGTTTCAATTAACTCAATAACTTATGAT…
AphChr07.t1009	AphChr07	30868325	30869923	+	ATGGTTCTATTCAATGGCGGAGAAGGAGGCCTCGGTGAAACAGATAATGGTCGTCTCGATGGTGGCGATGCTCCTAACTTTGGTGGGATCCTACAGTTGCAAAGAAGGGCAATGGTAACTAATGCAGAAAGGCAAAGGCCTAGGATGGGAAGAGGATTTATACTTCATCCCTCATTTGTGATTGTTGATGATATCAAGGGTAAGGCTTAA
AphChr07.t1068	AphChr07	33277241	33277614	+	ATGGCCACTCAGGAGAGGGATCATGCATTCATACAGGGGTTAGGGGCTAGGAATGACAGGCTGGGGGGGTTTGGAGGCCTACAAGTGGGGAATGAGTGTATTGTTCATGTTCCTAAGCAACAGGCGCATAAGGGTAGGGATTTGCTTATCTTTCTACGGCGACATGATGGGGCAGGTGGTAGCGGTAGTGGTGGTAACAATGAAGAGAATCCTGATGAGGAGGAATGCTATTGA
AphChr07.t1104	AphChr07	35145795	35147013	-	ATGGTGAACTCATGCCCAACGCATGAGACAGGACATCGGAGAGGGAAGCAGGAGGAGGAGGGCCATTCTGCTCATCGCCCTACTCGTCATCATCAAGAGAGGCAACCGGGTGCTGGTGAACTTGGCTACGTGTTATGCGGCCAACGACAATGGATTTATGTTGTTGTTTGCCCTTTGAGTTCGAACCTTTCAACGACAATGGGTTGA
AphChr07.t1137	AphChr07	36534114	36534520	-	ATGTCTGTGTGTTTGGAATTTATGGGGCTGTGGGAATGCATGAGGGGTGGTGGTGTGGGTGTAATGTTTATTGTTGTTGTTATGTGTGGTGCTACAAGGTGTACTGGTGATGAAGTTGAAGTGGTGAAGTCAGTAGCGCTACTGAAATGCAATCTGAGCTGTTGGGTTGTGTTTTGCTCAACTGCTCCAATATTAGTTGCTCATAAGGGGAGGGTTGAGTACCGTGCTCCTGAGAGTGGTACTGGGAACCCTTCGGTGCTACAAAAGCAGCACCTTGGGGTGCTCTGGGCTGCCTAG
AphChr07.t1141	AphChr07	36676799	36677263	+	ATGGTGGCAAGTAGGTGGTGTTGCGGTTTTGGCGAATTGGGTGGTATTGCTTGTTGGAGTCAGTGGTGGTGTGTGGTGGCCAGCTGTCTGCGATGGATTGGTGGTGGTTCGATTGATGCGGGCATCATTAGTGGTGGTTGTGATGCTGGAGTTCGGGCAGCTAATGTTGTGACGTGGTACGATGGTGAATACGTGTGGTGCGGTTCTGTTGGTGCTGGTTCGGTGGGCAAGTGCGGCTGGTAG
AphChr07.t1190	AphChr07	38962377	38962945	+	ATGGCCCTTAGGCATGTATGTGATCATGTGAGGATTGTCAAAAGGTGGGTGCCCAAGAAGAGGACTGTGATGTTAAGTAATGATGAAATTGCTTCACCAGTGTCTAAGGTCCCTTTTATGGTGGGTACTCCTGATGCTGCAATTAAGAAACTACACTCTGATAATGAAATGGGTTGGCAGGCTGCTACCAAAGTAGGCAAGACAGCTAACAGGAAGGCTCTATTACTTAGTGGTCCAAGTAGGGGGTTTGAGGTGCTTTTCTAG
AphChr07.t1395	AphChr07	46315975	46316315	-	ATGCACATTAGTGGGCAAGGTCGTTGGGGACAAGTCTGCGATGGGCTAGGACGTGCTACACATCAGTCCTGGCATGGGCTGAAAGATGGGCACCTCATCAGCATATCAGTGGGATCGACTAGGACTGATGTGCCATATGGAGCTGGACGTGGGCAGCGGTGGGCACTTCTGGTGCACATCAGTGCACAATATTTGAGACGCGGAGCTAGGCAGCAGTACATGGGTACACATCAGTGCTGGACTTGGGCATTTGTACGTGGGACAACAACTAATTGTCGCGGAACGTAA
AphChr07.t1437	AphChr07	48076536	48076898	-	ATGGCATTTGCTATGCTGATGGTGAAGACTCCACTGCTCGCTTATGCTGAAGTCGGACCTACTAGTCCTGTTAATTGGAACGTTGTTCAAGTTAAGCTTGACCAACACTCTGGAAGCAAATCTGAGTATGGAGACAATATTCTTGGAGGAAAGTGCTCAGCTGAAATTAACGGTTCTTCTGATGTTGCAATATTTCGTTGA
AphChr08.t24	AphChr08	23740	24003	-	ATTTGCGAAATGAAGCACTTCAATTTTGTCCTAAAATTGAGTCGCGAAAGTGAAAAACGGTGCTCCGGAGCCAGAATAATCTATCCGGAATCGAATTTCGTAGGGGTGTCTTCACATTATATTGTTATTTTAACCTATTTTGAAGCATCGGGTCGTCAGATTTGCGAAATGAAGCACTTCAATTTTGTCCTAAAATTGAGTCCCAAAAGTGAAAAACGGAGCTCCGGAGCCAGTATAATCTATCTGGAATCGAATTGGCTAGGG
AphChr08.t31	AphChr08	27550	27798	-	CACTTCAATTTTGCCTTAAAATTGAGTCCCGAAATTGAAAAATGGAGCTCCGGAGGCCCTATAATCTATCGGGATTCGAATTTCGTAGGGGTGTCTTCACATTATATTCTTATTTTAACCTATTTTGAAGCCCCGTGTCGTCAGATTTGCGAAATGAAGCACTTTAATTTTGCCCTAAAATTGAGTCCTCAAAGTGAAAAACGGAGCTCCGAAGGCCGTATAAGCTATCCGGATTCCAATTTGGTAGGG
AphChr08.t38	AphChr08	31979	32260	-	ATTTGCGAAATGAAGCACTTTTATTTTGCCCTAAAATTAAGTCCCGAAAGTGAAAAACGCAGCTCCGGAGGCCGTATAATCTATCCGGATTCGAATTTGGTAGGGGTGTCTTCACATTATATTCTTATTTTAAGCTATTTTGAAGCCTCGTGTCGTCTGATTCGCGAAATGAAGCAGTTCAATTTTGCCCTAAAATTGAGTCCCGAAAGTGAAAAACTGATCTCCGGAGGCCCGATAATCTATCCGGATTCGAATTTGGTAGGGGTGTCTTCACATTATATT
AphChr08.t39	AphChr08	32615	32896	-	ATTTGCGAAATGAAGCACTTTTATTTTGCCCTAAAATTAAGTCCCGAAAGTGAAAAACGCAGCTCCGGAGGCCGTATAATCTATCCGGATTCGAATTTGGTAGGGGTGTCTTCACATTATATTCTTATTTTAAGCTATTTTGAAGCCCCGTGTCGTCTGATTCGCGAAATGAAGCAGTTCAATTTTGCCCTAAAATTGAGTCCCGAAAGTGAAAAACTGATCTCCGGAGGCCCGATAATCTATCCGGATTCGAATTTGGTAGGGGTTTCTTCACATTATATT
AphChr08.t40	AphChr08	33427	33681	-	ATGAAACAGTTCAATTTTGCCCTAAAATTCAGTCCCGAAAGTGAAAAACGGAGCTACAAAGGCCCTATAATCTATCCGGATTCAAATTTGGTAGGGGTTTCTTCACATTATATTCTTATTTTAAGCTATTTTGAAGCCCCGTGTCGTCAGATTTACGAAATCAGGCATTTCAATTTTGCCCTCAAATTGAGTCCCGAAAGTGAAAAACGGAGCTCCGGAGGCCGTATAATCTATCCGGAATCGAATTTGGTAGGG
AphChr08.t44	AphChr08	35792	36073	-	ATTTGCGAAATGAAGCACTTTTATTTTGCCCTAAAATTAAGTCCCGAAAGTGAAAAACGCAGCTCCGGAGGCCGTATAATCTATCCGGATTCGAATTTGGTAGGGGTGTCTTCACATTATATTCTTATTTTAAGCTATTTTGAAGCCTCGTGTCGTCTGATTCGCGAAATGAAGCAGTTCAATTTTGCCCTAAAATTGAGTCCCGAAAGTGAAAAACTGATCTCCGGAGGCCCGATAATCTATCCGGATTCGAATTTGGTAGGGGTGTCTTCACATTATATT
AphChr08.t45	AphChr08	36428	36709	-	ATTTGCGAAATGAAGCACTTTTATTTTGCCCTAAAATTAAGTCCCGAAAGTGAAAAACGCAGCTCCGGAGGCCGTATAATCTATCCGGATTCGAATTTGGTAGGGGTGTCTTCACATTATATTCTTATTTTAAGCTATTTTGAAGCCCCGTGTCGTCTGATTCGCGAAATGAAGCAGTTCAATTTTGCCCTAAAATTGAGTCCCGAAAGTGAAAAACTGATCTCCGGAGGCCCGATAATCTATCCGGATTCGAATTTGGTAGGGGTTTCTTCACATTATATT
AphChr08.t48	AphChr08	38020	38283	-	CAGTTCAATTTTGCCCTAAAATTGAGTCCCGAAAGTGAAAAACCGAGCACCGGAGGCCCTATAATCTATCCGGATTCGAATTTGGTAGGGGTGTCTTCACATTATATTGTTATTTTAACCTATTTTGAAGCCCCGTGTCGTCAGATTGTCGAAATCAAGCACTTCAATTTTGATCTAAAATTGAGTCCCAAAAGTGAAAAACGGAGCTCCGAAGCCAATATAATCTATCTGGAATCGAATTGTGTAGGGGTATCTACACATTAA
AphChr08.t58	AphChr08	42708	42962	-	ATGAAGCAGTTCAATTTTGCCCTAAAATTGAGTCCCAAAAGTGAAAAACCGAGCACCGGAGGCCGTATAATCTATCCGGATTCGAATTTGGTAGGGGTGTCTTCACATTATATTGTTATTTTAACCTATTTTGAAGCCCCGTGTCGTCAGATTTGCGAAATGAAGCACTTCAATTTTGATCTAAAATTGAGTCCCAAAAGTGAAAAACGGAGCTCCGGAGCCAATATAATCTATCTGGAATCGAATTGCGTAGGG
AphChr08.t59	AphChr08	43028	43288	-	ATTTGCGAAATCAAGCACTTCAATTTTGTCCTAAAATTAAGTAACAAAAGTGAAAAACGGAGCTCCGGAGCCAGTATAATCTATCCAGAATCGAATTGGGTAGGGGTATTTTCACATTATATTCTTATTTTAACCTATTTTGAAGCCCCGTGTCGTCAAATTTCAGAAATGAAGCAGTTCAATTTTGCCCTAAAATTGAGTCCCGAAAGTGAAAAACCGAGCACCGGATGCCCTATAATCTATCCGGATTCGATTGGGTAG
AphChr08.t64	AphChr08	45839	46093	-	ATGAAGCAGTTCAATTTTGCCCTAAAATTGAGTCCCAAAAGTGAAAAACCGAGCACCGGAGGCCCTATAATCTATCCGGATTCGAATTTGGTAGGGGTGTCTTCACATTATATTGTTATTTTAACCTATTTTGAAGCCCCGTGTCGTCAGATTTGCGAAATGAAGCACTTCAATTTTGATCTAAAATTGAGTCCCAAAAGTGAAAAACGGAGCTCCGGAGCCAATATAATCTATCTGGAATCGAATTGCGTAGGG
AphChr08.t65	AphChr08	46159	46419	-	ATTTGCGAAATCAAGCACTTCAATTTTGTCCTAAAATTAAGTAACAAAAGTGAAAAACGGAGCTCCGGAGCCAGTATAATCTATCCAGAATCGAATTGGGTAGGGGTATTTTCACATTATATTCTTATTTTAACCTATTTTGAAGCCCCGTGTCGTCAAATTTCAGAAATGAAGCAGTTCAATTTTGCCCTAAAATTGAGTCCCGAAAGTGAAAAACCGAGCACCGGATGCCCTATAATCTATCCGGATTCGATTGGGTAG
AphChr08.t72	AphChr08	50980	51243	-	CAGTTCAATTTTGCCCTAAAATTGAGTCCCGAAAGTGAAAAACCGAGCACCGGAGGCCCTATAATCTATCCGGATTCGAATTTGGTAGGGGTGTCTTCACATTATATTGTTATTTTAACCTATTTTGGAGCCCCATGTCGTCAGATTTGCGAAATGAAGCACTTCAATTTTGATCTAAAATTGAGTCCCAAAAGTGAAAAACGGAGCTCCGGAGCCAATATAATCTATCAGGAATCGAATTGCGTAGGGGTATCTACACATTAA
AphChr08.t76	AphChr08	52901	53155	-	ATGAAGCAGTTCAATTTTGCCCTAAAATTGAGTCCCGAAAGTGAAAAACCGAGCACCGGAGGCCCTATAATCTATCCGGATTCAAATTTGGTAGGGGTGTCTTCACATTATATTGTTATTTTAACCTATTTTGGAGCCCCATGTCGTCAGATTTGCGAAATGAAGCACTTCAATTTTGATCTAAAATTGAGTCCCAAAAGTGAAAAACGGAGCTCCGGAGCCAATATAATCTATCTGGAATCGAATTGCGTAGGG
AphChr08.t128	AphChr08	412217	412511	+	ATGGTTGTATTGTGCGTTGGGCAGGACTGTGCAACATGGTGCAGGGCTATAGGCAAGGGTTCTCGGATAGCTGGGCTGCTGGTGATGGGTTATTGTTGTGCTGCTATGCTACTGAAGTTGGGCGGTAGCGTGGCTGTGCAGCAGTGTTGCACTGGAGCTGGATATGGGGCAGCAGGTTGGGATGGATGGGCAGCAGTGTGGTGA
Aphmerge.6039.1	AphChr08	995841	998628	+	ATTCACAAACTTTATCAAAATGGTGGATAGTTTAATGGATATGCTTCCTCAAACTTATCATCAGTTGTTCCATTTATCAAGCTTCTTATGTAAGTTCTAATCTTTTCTATTTTATTATACTTTGAAATATACTTCTATGTCTCTCGGAAACAGTCTCTATTACTCCTATGATGTATGTATTATTTTGATAGAAGTAAGGTTAGGTACATTCCATTAGTAGGACAATTGTTATTGTTATTTATACTTTAAAATACAAGTCACTTATGAGGATAGAGATAAGGCTGCGAAATTACTACCTTTACTAGTCTCCGCATTAGGGGGACAAATTATTATTGTAAGTAATATGGAACGGAGGAATTAATATTTTCATCTTATAATGTTGGAGGTAAGGTTGCGGAG…
AphChr08.t156	AphChr08	1076128	1076502	-	ATGACTAGAGCAAACAAACAGACTATCCTTTTGCCTGGACACGGTCGAGTAGGCGATGAACACATTCTTAGGAGGCAAGGCTTGAGTGAGGGAGTTGCTGCTAGTCAAGTTGTGGCTTCTTTGAAGAACATCAGAACTGTCTTTTCGCCTGTGCGATTCTTGAAGAGGTTTGGTGCAGTAGAAGCTCATTCGCGAGAAGCCTTGGATGATTGTATTGAATACATTAAGTCGTGTTCTTCATCTCCTGTTTCGATTTATTCTGATTTGAGAGGTAATGATAGTTGA
AphChr08.t766	AphChr08	23397974	23398279	+	ATGTCAGAACCGTGGGAGAATCGCCGTTGGTGGCTACCTTCCCGTGGTCGAGCAGAGCCCAAACGCCAGAACACTGCTGGTTTCCAACTATGGGTGGACGCTGCTTCCGTTGATGGTTTCACCTCGGCACCTCAGATCTCGAAACGCCCGAGCAGCCTGCAAACCGTGCAGCAGGTTGACGGTAAAGCCGTTGCCTTGGAAGGTGGGATGCCGGCCACGAACTAA
AphChr08.t808	AphChr08	25342421	25343964	+	ATGCCGGATCTGAGGAGGACTGAGAAGATTGCTATTTCAGCTATCTATGGACTTCACACAGTGGGTGATAGGAGGCCACTGTGGAGAGAGTTGACTGACCTGAGTGGTAGTCGAGTGATCCCTTGGCTGATTATAGGTGGTTTTAACACTATCTTTAGTGGAGAACATCGTTTGTTTGGAGCTGAGGTCACTGATGCTGAGATTAGAGATGGGGTTGAATGTATTCAGAGGAATGGTTTGACTTTTATTAAGGGCACTGGGCACTTTTTCTCTTGGTTCAAGGGGCAAAATGCTTAA
AphChr08.t872	AphChr08	28114814	28115283	+	ATGGTGTCTCCGATGTGTACTTGTCGGTTGAGAAAAGTGGTCAAGTCTCCTTGTGTCGAAAGTTTTCCTAAGAAATGGGTCATTGGCGGCGTGTCTTGTGGTTTAGCGGCGATGGAATCAAGATGGTGTTGCTTGTATCTCCTTGTATCGAAAGTCTTCCTAAGCAATGAGTTTCTTAGGCGGCGTGTCCCATGTGTGATCGGCGGTACCGGAAGGGAGCTTGATGCATCGTGGTGTTTGGCGATGGTTTAG
AphChr08.t883	AphChr08	28574002	28574375	+	ATGCCTGCCAAGCACTTAGTTGCTGCTCCTGCTGCCCGCCAAGCGGGCAAAACGCTCGTTATCCTTACTGTTCTCTCTGCGGGAGCCCCTCCCATTGCTCTAGCCATAAATCTAGAGAGATACTACGAGCCCTCCGTCTCAGATTCTATCGCCGCGGCCATCTGGTTCACCGATACTACCAAAAAGTCTCATGCTTACGTTACTCTTATTGATGGTTTTCTTATCTTAGACCACGAAGACTCCGGTCGTGCTTTTGGTTTCTAG
Aphmerge.6331.1	AphChr08	42210966	42216353	-	GTTGAAAAGTAGTGGTACTCCAACCTACTCTTCCACCCTCTCGATCTTTTAAATCAATAAAGGCTCAATAGAATGTTAATTTTTGTTTTTATTTTTAGTATCAAAAAATTTTCAAAGATTTCACCATGTATTCCACTTCCTATTCTCGTTATAACCCTAATTTGAACTCAAATAACCAATTATCTTCAACCAAATTACCCAAATCCAACCCCAAATTGGCTAGAGCTTCCAGAAGATGTATGGTCCATAATATTCTCAAAACAATACACAATACACAATACACATTAAGGGTGTAAGTTATTTGGTGAAAAACCGAAACCAATCCAATCCAAACCAAACCAAACCAAATTATTAATTTGGTTTTATGTTTGGTTTGGTTTAGGGAAAAAGAATATTTGG…
Aphmerge.6376.1	AphChr08	44396519	44399710	+	ATTGTGTATTAGGGTTTAGAACATCCTGGATGATAACCAAGTTCAAGCCGCCGATGTTTTGTACTTGCAAATACAAAATCAAAAAACATGAAACACACATAAATTAGTTTTTTTTTGTTCTCCATTGTTACTTTTAGCATCTCTTTTTTATCTCTCACATCACATTATCATAATTCTCAAGGTTCTTTTTTTCTTTCTAATCTTCAATTATTTACAACGTTTGTTTTTTATTTTTCGCAATTAAATTTGGAAAATGGCATATTTTTAGACACGGGTGTTAATTAGATATTCAATAATTAGCGACCTTTTGCACGGTGCCTATAAATATTGCTTTTATTCGTTACGATTGAAGGGTTCTTTCTAAGTTCCCTTCAAATTTATAACAGCTACATATTTATC…
Aphmerge.6616.2	AphChr09	2547688	2548076	-	GTGATTATGATAAATATATTTTGACATTGCTGGTTGTTTGTCTTCTCTATTAAAACCAGGGTACTTACTACTTACTATCGATGTTTTCGCAGGTTCGATGCTTGTACTTAAAGAGCACCATGGGCAAGCCATACCGCATCTTTTAAAGGGCTTGTTCTTATTGCGTTTTTTTGGTTAAGTTTCGTTGGGTAGGGTGTTCCGAGGTTTTTGTTTACTGAATCTAGTAGAACAATATTTCAAGTTTTGTGAGCTTTTAGTATATTGGAATCATGTTATTCAATGTAATGGCAAAATATTTTTCACTCAGTTTCATTGCCTTCGACATCTTTTTAATTTCGTATATGATGTTTTTGACCCTATGGGCAGTTTTGCTTTTCCATTGTGTTGTT
Aphmerge.6660.1	AphChr09	4532623	4532874	-	AACTCCGCCAGTGAGTTTACTCACTGCCGGTCCCAAGCCCGGATAAAGGAGGAGGGTTGAGTGATAGGTTTGTGACAACCAACTCATAAAAATTATGTCACATCCGATGATCATGACCAGATTGGATGGCGAGAATAGTACTAGGTTGGGTGACCTCCTAGGAAGTCCTTGTGTTGCATCGTTATCTTGGTTCATGTAGCCAACCCCATGTTTATGGGATTAAGGCTCTGGAGAAGAAGAAGAAGAAGAAGT
Aphmerge.6714.1	AphChr09	7494815	7500073	-	GCCTTCGCAAATAAACACCTTTTTTCTCAATTAATTTAATTTCTCTCTCCTATTTTTTTTTCTAACGCATGGTAACCGTCTGATCATTTTTCAATCATCTCTGATCAAATTTTTTTCTCAATTCTAGGTTTGATTCCTTCTTTCTCTTCATCTTCATCTTCATCATCAATTTTATTTTATTATTTTTTTTCTAAATTTTGTTATGATTTTTTTTTTTGTTTTCTTTTTCGTTTTTTTTGACCGATCATTGGTTTTCTAGTGTAGTTTTGCTTTAATTGTGATCATAACTTAATTTCTGATTTTTAAATTTTTTTTTTGTGTATATATGTTTAAATTATTTTCTCCGATAAAAGTAAGAGCATATTATATTTATTTTGGTACAGAGTATGATATATCATA…
Aphmerge.6716.1	AphChr09	7702785	7707646	+	AGGTTCAAACTTCGTTTTCGAACCGTACGAAGTATAAATTTGGTAACCATGACTACGCTTGCCTCAAGATTATCTTTCGAGATCTCTTCATTCGTGAAGGGTGCTGGCACCGAAACCAGTGGAATAGTATTTACTCCACCTGCAAATGAAAAAAAGAAACTTGGGTGAGGAAGAAGCCTGAGCAGGTGGTCTATCTACTGGAGAGAGTTATCGACACAGAATGTTAGGATCACTTATGAATTCTGGCAGTCTATTGAAGCAAAATAGTTCACTTGCAAATGATTCATTTGGAAGAAAAGATCCTATGATATGATATGAATACGTTGCCCGAGAATATGCTGCTGCTTCCCGGATGTAGTGTCCAATACAAATACCAGATTCCGGATTGAAATTTTCAGG…
Aphmerge.6735.1	AphChr09	8771399	8773362	-	GAAAAGCTCATCACATTATAAGTTCACCCCCCTCAATTCACACACTTCTTTATTTTTCTCTTACTAAGCAAGCCAACACTTCTCTTTATTAGTTCTCTTTAACTTTTTTTCATTCATTACTAGAAATTGTAGTTCATACCTTTTGTTCTCTCCTCATTGCGCTCTTAGCACCTTAGAGGTAATTTAATTTTAGATTTTACCGCTGGTCTTCAACGACAATTTTGTTGCAAGCAAGAAAAAACAAAGGTTTATACTTTTATGCATTGTTCTTCATAACTTACCTCTCGTTCTTAAAATTCATTGTGTTAAATTTGAATAATTTTGGGAAATTAGGAAAGAAATTGAGAAAAAAGAACTCTTTGTTGGAATGTGAATAGAAAATGGTACATTTGTAGTAAT…
Aphmerge.6790.1	AphChr09	15353849	15354887	-	GTGAGAGTTTCCGCCTTTGGGGGTTGGTTTCTTTTAAGGCTCTCACTACATGACCCTGTCTTGCCGCTAAACATTGAGGCGGCAAATGAAGAAGAAGCTGTGAAACTTGCACTTACTATGCGTGAAGCTGTCAGAGAGTTCCGAGCTTTGGACATTTCATCATTGGATAGATTTATCAGTTAAAGTCAATTTTGCTCTTGTGAGGCTGTTTCGTCCGCCATGGTGATCACTTAAACTTCAAGGTTCTCAGAGCTGCTGTGATTCACTAGGAGTGAGTTCATTGCTTGGTGAAATGAAGGAGCATATAAAGTATTTGTACCATAAAATTATTGAAGGTTACAAGCATTCAAAAGTATAATGGAGTTTTTATTTCAAGGCAAGCCAACATTTTTCCAATTT…
Aphmerge.6814.1	AphChr09	17476975	17484949	+	AATCTTATTTGTTGCAACCAAAAATAAATAGAGAGAGTACCACCCCAGGCATTTGAATTTCACCAACTCGGCTACAAATGCTCGGTAATAAATATCTTTATTAATACTTGCAAACTCAAATACGATGACTTCCGCAACAATTCTCTGAAAAACCCACTTTAGTTTTCGACCGTTGGAGTCTCCAAAGTCCAAACTATCTCTAACCCCTCTTATGGAGGTGTTTTTTTCTGGGAAAACTTTATTCTATTCTTATTGGCGGTTGCCGGTGATGGGTCTGGTGGTTCTCTTGGTGGTCATGTATATAGTAGGGGTGGTGGTGGTGGTGGGAATCAATGTAAATGGAGCTTGCTTGTTCACTTGTTTGGTACGTGGACTTCGTTGTGAAGTTTTTAGTCCTAA…
AphChr09.t1046	AphChr09	28917563	28921551	+	ATGTACCCCTCAATGTGTCAGAGCCATGCTCATTGTATTGTTTGTCTTGAGCTCTATCTTGTCCTACTCACTCCTTCTGGAGTTGACAGATTCTTGTTGCTGCGTAGTGTTTTGCAGGAAGTTGGTATTGAGAAAGTTGATGTGATGACTAAGAGGAAGGCCAAGAAGAGGAGAAAGACAGGAAAGAAGATGAGGGATGGCCAAAAGTCTCCTATGCTCATTACTCCTCCATGCTGCAGAGGAGGTGGTTCTTTCTCTCACCAACTATATCGTCCCGAATCGTAA
Aphmerge.6880.1	AphChr09	30114633	30117078	+	ACAACATAACATAACACCAAACAAAACAAGTATCATCTCAAGCTCAAAAGAGTTAATTCTTTCGCTCAAAATCATCACCATGTCGGGCGTGTGCGGTAACTGCGACTGCGCTGACAAGAGCCAGTGTTCCAAGGGAAATCAGTATGGAATTAATTTCGTTGAGGATGACAGCATGTAAGTTCAATTCCAGAAATGTGCATACTATATAGTATTCATTTTCATTTTGGAAGTGTCACATTTTATTTTGACATAAATACAATATAAGTCAAAGAGCATCGAGTACACCATCTGTAATTTTCTCATTATTAGGAGTAATAATAACTTTTCCAGCAAACAAATTATACAAGAGCAATGGTAGTCTTTTTTTTACCCCCACTTTGATTATTGTTATTAGGATGG…
AphChr09.t1163	AphChr09	34812317	34812658	+	ATGGTTCGTGAAAGGTCTGGTGGTGCTGTCTTTTGCTACTGGGTTGCTGATCTGCTGGGTAGTTTGTTCTGCTTTCTGTTTCCCTTTTCGTTGCTATTGTGGGGTGTAATCAGGAGGAAAAGTGGAAGGCGAATGGGCTGCGTAAATGGTTCGGTTGAGCTATGTGTTTGTCGACATGGTTGTATGATTTGGGACAATGTGGTGAATGAGCAATTGGTTTGTGATGTGCTGATTATGGGTACCGATGGTGGAGTTATAAATTGA
AphChr09.t1458	AphChr09	48117902	48118249	+	ATGGGCTACTGGGTAGGTGCTGATGTGCTTGGATTGGAGCAGTATGTGTGGAGTTTTGGTGCGAGCAGGCCTGAGAAAGGGTTGGTGTTGGGTAGCCTGGGCATGAGCAGAACAGGGGCAGGGGCTGAGACGTGGACAATGAGTGCTGGACAATGTTGCTATGATGTTGCGCTAGAGCTGGGACGTGGGACTTTGTTGTTAGGACGATGGGTTACATTGGTCGGGCTTATGTGCACATTAATTTTGGATGTGCACTTATAG
AphChr09.t1531	AphChr09	50888338	50888592	+	ATGAAGCAGTTTCATTTTTGCCTAAAATTGAGTCTTGAAAGTGAAAATCGGAGTTCCGGAGGCCGTATAATCTATCCGGATTCGAATTTGGTAGGGTTCTGTTCAGATTATATTCTTATTTTAACCTATTTTGATCCCCCGTATCGTCATATTCGCGAAAAAAAGAAGTTCAATTTTGACCTAAAATTGAGTCCCAAAAGTGAAAAACGGAGCTCCGGTGGCCGTACAATCTATTCGGATTCGAAATTTGTAGTG
AphChr11.t392	AphChr11	428610	428903	-	TCTTATTTTAACGTATTTGTAAGCCCCGTGTATCATATTCGCGAAGAGAAGCAGTTTAATTTTGGCCTAAAATTGAGTCTCGAAAGTGAAAATCGGAGCTCCGGAGGCCGTATAATCTATCCGGATTCGAATTTGGTATGGGTTTCTTCACGTTATAGTCTTATTTTAACCTATATTATAGCCCCGTGTCGTGTGATTCGAGAAATAAAGCCGTTCAATTTTGGCCTAAAATTAAATCCCGAAAGTGAAAATCGGAGCTCAGGAAGTCGTATAATCTATCCGGATTCGAATTTG
AphChr11.t408	AphChr11	437477	437722	-	AAGCAGTTAAATTTCGGCCTAAAATTAAGTCCCGAAAGTGAAAATCGGAGCACCGGAGGCCGTATAATCTATCCGGATTCGAATTTGTTATGGGTGTCTTCACGTTATAGTCTTATTTTAACCTATTTTGAAGCCCCGGGTTGTCAGATTCGCGAAAAGAAGCAGTTAAATTTCGGCCTAAAATTGAGTCCCGAAAGTGAAAATCGGAGCTCCGGAGGCCGTATAATCTATCCGGATTCGAATTTC
AphChr11.t499	AphChr11	1627952	1628342	+	ATGATGAGGATTCTCGGGGAGACCAGGTTCTGTGCTGGGGATGATGATGGGCTACGGATGATAAGCTTAGGGGCACTTCTAAAGCCGATACAGAAGATGGCAATGCAGGCCTGTGCGAACCCTCGCGAACCTGTTTTCCAGAGAAAGAGAGTTATGGTGCTTGCTCAGAGAACTTCAGAAGCAGATAGATTCAGTTGCCTTACCTCACTTGCTGTTATTGCCAATTTTGAAACTGCTGGAGGGACTACATTGCTGGGCAGACTAGGGGCAGGGGGGAGCAGGACTTGGTTTTAG
AphChr11.t563	AphChr11	4271359	4271749	+	ATGATGAGGATTCTCGGGGAGACCAGGTTCTGTGCTGGGGATGATGATGGGCTACGGATGATAAGCTTAGGGGCACTTCTAAAGCCGATACAGAAGATGGCAATGCAGGCCTGTGCGAACCCTCGCGAACCTGTTTTCCAGAGAAAGAGAGTTATGGTGCTTGCTCAGAGAACTTCAGAAGCAGATAGATTCAGTTGCCTTACCTCACTTGCTGTTATTGCCAATTTTGAAACTGCTGGAGGGACTACATTGCTGGGCAGACTAGGGGCAGGGGGGAGCAGGACTTGGTTTTAG
AphChr11.t590	AphChr11	5666816	5668030	-	ATGACCCTTTCAATAATATTATTAAGTAGTATGGGGCAGTGCAGTGGGCTGGTCGTGGGACACAGGTGCACATCAGGTGCTGGACGTGGCACTGATGTGCTGGAACGATGGGCAGCAGATGCACATCAGTGGGGCTGCGATGGGCATTTGCGTGCTGGGTGTGTGCTGAGACATAGGCAAACTGGTGCGCGATGTGCTGGGAGCAGGACACAAACTCATGGATGA
AphChr11.t650	AphChr11	9571275	9571596	+	ATGGTGCTTGTTTGTTCGTGTCTAGGGGTCCTTGGGTGTCGGTGTTGTGCTGGTGTGCCCGTGGTGTTGGTCTTGGGCGGCGCTATAGGGGTCAGTGAGGGCTGCTTTGAGGCGTTTGTGGGTGGTGTTTCCAGCGGACGAGGAACGCTAGTTTCGGCTTTTTGGTGTGGCGGGTGTGACATGGCTTTGGAGGGTTTTTTGGCCTGCGGTGGTGTGGGAGGGCCATTGAAGTGA
AphChr11.t856	AphChr11	20232402	20232768	-	ATGAGTGCGGGTTTGAAGAAGGCTAAATGTGAAGGGAATAAAACAGTGTCAGGTAGCTATTTGTCGAAAGTTCCAGCTGAATCTATGATGGAGGTGGGTAAAAAAGCTACTCAAGATAAGCCTAAATGGACTGAGGTTGAGGGTAATACTTTAGCTGGGATTGGTATGCCATTATCGTATATTGCACCAGACATGAAGCAAGGGAAAACCAATGGCAAAGATCAAGCTTCAAGAGATGCATAA
AphChr11.t869	AphChr11	20715311	20716019	+	ATGGACGACATTCCGTCAGAATCTCTGCCAAGTGACTGGGAAGAGGAGGAGGATGTATTGGCAACCCCCGTTGACTACCGCCAGCTACGTGGTACCGGAGGCCGCTTCGCTCCCGGTGGAGTTAGCACACAATCTCAATCTGGGAGCGGCCACTTGCCGAGCTCAGGCATCTACATCTTTTCTCAAACGGTGGGATTTATGATCCTGAGTTGA
AphChr11.t915	AphChr11	23544761	23545154	-	ATGGCAGAAGGAAGGGAAAGAGGACCCACCATTGTTTCAGAGGCAAGAATACAACAAGTATCCCTATTGGTAATGGGACAAAAGAAGAGGTCAACAACATGGAGATTGTTAGTAATGTGGGCCAGTGGTGGAGGAGGAGGTCGTGGTGTTGGGATGGTGGAGTATTGTATACAAAATGCAATTCCATCACATAATTATACCAACTGTTCTGTTCATGATGTTCATAATCTAATCGATTAA
AphChr11.t997	AphChr11	27394757	27395184	-	ATGGGTGTTCCCAAGACTGTTTTTGGCTGTGTGTGGCTGACCATGGATGTCTTTGCCCATGGTGAGGCCGGTGTGTCTCGTGTTGGCAACGCGAGCATAGCCATCCTTCCATGGCACCGTGGGTTTGCCGGACGTGATCCTGATTGGCAATACAATGACACACATGGTTGTTTGGGTACGGAAGTGCATTTAGTGCGTGCACGTCTTGATGTCGTAGTGCTCGGAGGGTGGTGTGAGTACAACCGTGTTGTTGTACTTGTGGGTATTCTCACGTAG
AphChr11.t1033	AphChr11	28668699	28669344	-	ATGCAACAATGTGGTGCATACTTGATTATAGCACAGTTGGTTGCGGTGGGTGGGATGATATTACTGCCAAGGATCGTCCAGGTTGCTCACGGTGCTATGGTTATTAGGCCGCTAGATAGTAATGCATTTGTGTACACTCTTGTGGCTTCTTGGTGTTGTAGAATTGTTTCACTTACCATCTTTTTTGGATCAGGTATGATCGGGTTTCAGACGTATGGTAGCCATGAGGGCGATGGCCTATTTTCTGCTACCATTTGA
Aphmerge.7079.1	AphChr11	31099673	31100944	-	AACTTGCTTTCTTTGTTTTCTTCGTTTCTCACACTTGCACCTCTTTAGTCTTTCCCCTTATTTATTTATCCTCGAAATTGAAATATTTGTTGCAGAGAAGCTGAAAAATATGGGAGGAGGTAATGGCCAGAAATCTAAGATGGCTCGCGAGAGAAATGCTGAGAAGAACAGGGGCCCTAAAGGTAGCCAACTTGATACTAACAAAAAAGCTATGAGTATCCAGGTATTTTGCATCTTCTATCTAGTTTTTGTTTTTTATTTTTTTTACCTAAATTTCAATCATTTCAAAAAATGAACCAGACTATCACTGTATTCTCAAAAAATAACAAAAAAAAGATCCTAAAAGGCAAAAAAAAAAAAAAAAAAAAAAGAGCCGGAGTGCATTATTGTGAAGTAGTT…
Aphmerge.7079.2	AphChr11	31099745	31100944	-	AACTTGCTTTCTTTGTTTTCTTCGTTTCTCACACTTGCACCTCTTTAGTCTTTCCCCTTATTTATTTATCCTCGAAATTGAAATATTTGTTGCAGAGAAGCTGAAAAATATGGGAGGAGGTAATGGCCAGAAATCTAAGATGGCTCGCGAGAGAAATGCTGAGAAGAACAGGGGCCCTAAAGGTCTTCTTTCTTTTTCTCTTTTTTTCTCTCTCACTATTTTTTTTAGTTAGAAAATGTTAATTATTAGTTTTATTTATCAATCTGTTATAGGTAGCCAACTTGATACTAACAAAAAAGCTATGAGTATCCAGGTATTTTGCATCTTCTATCTAGTTTTTGTTTTTTATTTTTTTTACCTAAATTTCAATCATTTCAAAAAATGAACCAGACTATCACT…
Aphmerge.7216.1	AphChr11	40428170	40433141	-	AACTTTCCTAAAATTTCTCCTTCCAAAGGAGTCTTCTACTTCATAGATCAGTAACCTTTTTTTGTCACAAGATTGAATTATATATACTTTCACATCTATCTCATAAGTTTGAAATTTTTAGGGGATAAAATTTTTGTAACAAACTCTTATCTTAATTCATCCCCTTATAAACTACCACTCCCTCCCCTTCAAAAAAAAAAAAATATAAGAAATTTAGTTTCTTATGGAGTTATATTGGTTAGAGAAAGCTATCATTTTACCAGTTAAACGACTTTGCCGTGGTTTTGCTTCTCGTCTTCGTTTTCAAAAGCGTGGGATACTGGTATTAAGCCAAGAAGTGAAAGCCTGTGAATATGAAGATGTTCATATCATGTGGGAGATGTTGAAGAAGACTGAATC…
AphChr13.t75	AphChr13	61072	61326	-	ATGAAGCAGTTCTATTTGGGCCAAAAATTGTGTTCCGAAAGTGAAAAACGGAGCTCCGGAGGTTGTATAATCTATCCGGATTCGAATTTTGTAGGGGTTCCTTCACATTACATATTTATTTTAACCTATTTTGAAGCCCCGTGTCATCAGATTCACGAAATGAGGCTGTTCAATTTTGGACTAGATTTGAATCCCGAAAGTGAAAAACGGAGCTCCGGAGGCCGTATAATCTATCTGGATACGAATTTGGTAGGG
AphChr13.t121	AphChr13	87268	87522	-	ATGATGCAGTTGAATTTTGGCCTAAAATTAAGTCCCGAAAGTGAAAATCGGAGCTCCAGAGGCCTTATAATCTATCCGAATTCGAATTTGGTAGGGGTTTCTTCACATTATATTCTTATTTTAACCTATTTTGTAGCCCCGTATCGTCAGATTAGCGAAATGATACAGTTCAATTTTGGCTTAAAATTGAGACCCAAAAGTGAAAATCGTAGTTCCGGAGGCCTTATAATCTATCCGGATTTGAATTATGTATGG
AphChr13.t135	AphChr13	95148	95429	-	TTTGAAGCCCCGTTTCGTCAAATTTGCGAAATAAAGAAGTACAATTTTGGTCGTATAATCTATCTGGATTCGAATTTGGTAGGGGTGTTTTCACATTATATTCTTAATTTAACCTATTTTAAAGCCCCATGTCGTCAGATTCGCGAAATGAAGCAGTTTAATTTTATCCTAAAATTGAGTCCCCAAAGTGAAAATCAGAGTTCCGGAGGCCGTATAATCTATCCGGATTCGAATTTGGTAGAGGTGTCTTCACATTATATTCTTAGTTTAACCTATTTTTAA
AphChr13.t145	AphChr13	100324	100599	-	ATAACCAAACCAAATAAGTTAACCTATTTTGAAGCCCCGTGTCGTCAGATTAGCGAAATGATGCAGTTCAATTTTGACCTAAAGTTAAGTCCCAAAAGTGAAAATAGGAGTTCCGGAGGCCTTATAATCTATCCGGATTCGAATTTGGTAGGGGTGTCTTCACATTATATTCTTATTTTAACCTATTTTGAATCCCCGTATCGTCAGATTCGCAAAATGAAGCAATTCAATTTTGGCCTAAAATTGAGTCCCAAAAGAGAAAAAAGGAGCTTCGGA
Aphmerge.7384.1	AphChr13	520557	520807	+	AACTCCGCCAGTGAGTTACTCACTGCCGGTCCCAAGTCCGGATAACGGAGGAGGGTTGAGTGATAGGTTTGTGACAACCAGCTCATAAAAATTATGTCACATCCCATGATCATGACCAAATTGGGTGGTGAGAATAGTACTAGGTTGGGTAACCTCCTAGAAAGTCCTTGTGTTGCATCCTTAAAATCTTGGTTCATGTTGCCGACCCCATTTGTATGGGATTAAGGCTTTGGCGAAGAAGAAGAAGAAGA
Aphmerge.7400.1	AphChr13	1346210	1349347	+	GTATACTTCTCATTTTTCTTGATTCTTTCTCTCTCTAACTTTCTCTCTCCTTCGACTTTACTTAGAGAGAGAAGTCAGTAAATCAAGCTAACAAAATCTCAACAATCTTTACATTGTTCAAGATTGCAAACATATTTAATAAACTTAATTAAATGTGGGTTCTTTTTTCATACATTTTTCGTTCTTATTAGTCTCCTTAAGTGCTAAATATAGACGTAAAACTGCGTACATCTTAAAATTTATATTTTCTTATTATTTGGGTTTTGTTGTAAAAGAGCTGATTGTTAAGGATTAGTCTTAACCATGTTTTATTCTTTTTATTGGGTGTTTTGAGTAAAAGTAAGGTAGCGTAAATCTTATGTTTTTATAGACTCCATTTTAGTGGGATTATAATGGGTT…
Aphmerge.7485.2	AphChr13	3954383	3955997	-	GTAGTTATAGTACAAGTATACTTCAAACAAATGTCGGCAATGGCTTCAATTCTCTATCTCTTCAATCTTATTAATTTCAAAACAAATTAAAATCTACCAATAAGAAAAATTAAAGAGAAATCACATTAACCCATGTATTCTTAGATCTAGTTTCAAAATTATCTACCATTTTCCCGTCTTTTTTGGTTGATTTGGGGATATGGGTTGGTTTATAAACCCTAAAATAAGTTTCTTTACTTTTAGTCATTATTTAATTTCGATTTTTTTTATTGGGTTCTTGCTTGCTAATGCAATTTCAGCTCAGGAAAGTGGTGATAATAATGAGAATGAAAAGGGTGTTGGTGGATCAATTAAGAACTTGGGTCGACGTAGTAAGGTGTGATTAAATTGTTGAATTTG…
Aphmerge.7566.1	AphChr13	7750536	7751228	-	GCACCTCTCACTTTTTCTCATAATATTCTTCTTTAGTTAAACACTAATTCCTCTTAATTATTTTATTATCTTAATAATTATTATATATGATAATTATCCAAGAATGCGAAGAAGAAGAAAAAGGAAGGCCATGTATGAGTTGATCTTGGATTCAGAAGAGAGGTCGCAAGTTCGAATCTCATCCATGCATAACATGAAGAAAAAAAACTCAAGGGTTACTATGATGATGATGATGATGGTGATGGTGATGGTGATGGTGATGATGATGTGAAGAAGAAACATCTACAAAGAGGGATTTGTAGGGGCTTTTTTTATGTATGATGATGATGATGGTGATGTGATATTGATGATGATGATGATGATGATGATCTTGGAGGGAAATGTTGTCCTCTAGGCAAG…
Aphmerge.7667.1	AphChr13	13488763	13490057	+	CCCATATTTATTATTCCTTTGCAAAGTATATCTTATGTGCCGGTGTGTTTTCCTCCTTGCTTGCTCTTTCTATTGACTAGATTTTTTGTAACTAATGTTTGTCTCTTGTGTAAGAGAAAGGTAAAGAGATGGCTTTCGATGAAGCTGTTACGCAAGGAGGCGAAGCAGCTGCTGGTGATGCCGTCATTTTCTCGTCTATGGATGATCTCTCCTTAGGGCGTGACCTCTTTATGGGTAGCGGGACCGAGGTCGGCCATACCAATGTGTTACCAGAAACCCCTACGAGTCATGGCTACAATGAGAGTGCTAATGAAGATGTAAAATCGTCCGTTGGGGAGAAAAGGTTGCAGCCTTAGTGGACACTAGGGCAATGAGGACTCGGAGAAACTTTTTTGGAAG…
AphChr13.t960	AphChr13	24119057	24119574	+	ATGTTCGAGGGCCATGGAGACTGTGCTTGTGTCTCGTCATCGTTGGGCAAGTTCGGGAGTCAAGGTGTGGGTGAGGCTGAGAAGCAAGGAGTTGTGTCTCGTGTGTGTGCTGGGTTGTTCGATTGGTGTCAAGGAGATGGGCTGATAGAGTACTCGATGTGTAGCGCAGGTCTTGTGATTGCTGGGTTACTAGTTTTGGTATGA
AphChr13.t1030	AphChr13	27840782	27841268	+	ATGTCCAGCCTCTGTATTGATGCTGAAGCTCTCTTTCTGCTTCGGATGTTAAAGCTGCTGCTGTTAAGCCTTAATGTGGCCACTGTTAATGGTTGCTTACTTCGATGCTGTTTTGTTGTTGCTGGTGTTTTTGTTGCGCAAAGATTCATAAACTCTGGTGTCAGGTCTCACTCTCTTGATCAATTTCAGTTTCTTCGTGGGGTTTTAACTGCCCATCTCAGTCTTGCTAGAACATCTGATATGGTTTCTCTGGGGGTCGATTAG
AphChr13.t1096	AphChr13	29954092	29954337	-	ATGCCAACCTCATCACAAAGCTACCAACAACAAGAAAATGAAAATCCATCTTCTTCTCCTAACCCTAACCCTTGCCGAATCATGGTACTTTCTCAAGAACCCACACCCATTAAAACTATCCTACCTGAACCACTTGAGAAATATCATCATCAAATACCCACTAAAAATCAAGAAAGTGGGGCACTTGATGAAATTCTCAAAAATCATTTTGAGAACTTGGGAACCATAGAAAATGAAGATGTTGTG
AphChr13.t1098	AphChr13	29994641	29994865	+	GCTCGTGAGGCTTGTGGACTCTACTCGTTAAGCCTCGACTCATGGGCTTGTTTAGGCTCGGCAACCTACCGAGCCCCAGCCTTCAAGGCTCAAAGCTCGGCTCGTGAAGTTCACGAGTCGGCTCTGCTCGGCTTTGGCTTGGGCTCAGGCTCTCCGTGCTTTTTAACGAGTCGGCTCACGAGCTCTCATGAGCCGGCTCGTCTCATTAGTAGCCCTAGTCAAAAT
AphChr13.t1141	AphChr13	32207832	32209517	-	ATGACTGTGGCTTGGGAGTCATTAGAAGCACCAAAACACTTAGGTGGGTTAGGTCTTGGTAACATACAGATGGTTCCTGATGGCCCTTGGAAGGATGTAGCCAATGCAATGGAGAAGTTACCTTGTGCTAGACTTGCTGCTGCTAGTGCCCGGGCTGCTCACAGTGTTGTTGCTATTTTATATTGTGATGTTGTTGACGAAACATTGGATTGA
AphChr13.t1187	AphChr13	34323815	34324137	-	ATGGTCGTTGTACTTGAGGCCGGTAGTGAGTTATCGTCAGTACTAGAGGTGGAACTAGTGGTCCCATGTTGTTATGCGACCCTGGTGGCTGCTATGGTGGTAGAGTTCGGTAACGTAGTTGTTGTGGTGGCTGCTCCTTTGGTGGGTCTTTTCTCTTTGAATTATTGGATCGTGGCGGAGGTGAAGCGATTATGGTTGTTCTCGTGGTGGTTCCGTTGA
AphChr13.t1237	AphChr13	36359361	36359750	+	ATGGGGATGCACTTGGTGATCGTAGCAGCAATCCATCTCTCAAGAGCGGGTGCGGGTGCGGGTGCGGGTGCTTGTGCTAGCATAATTTCCCCAGGGATAGCCGCTCAAATTTTCACCACCCGCAACCGCACCCGCAACAACAATAGTCAGAATGGTGGTAATAGTAATAATAGATGGGATCGAGCAATTCGATTGGTTCGAGAAAGAGTAGCACTAGCAAGAGATTCACCAGGGTCTTTACATCATGATGATGAAGAAAGTCTTCATATCCTATCTATGCTTGCTCTTTAA
AphChr10.t42	AphChr10	2053652	2054338	+	ATGCTACTTGGAAGGTCGTGGCAGAGTGATTGGGATTTGAGACACAAGGGGCATACCAATTTGTATACGATCAAGAAGGTGTTGACTCCATTGCCTCCTTCGCAAGCTATTCCACCTAAGTTCAACGATAAGGAGACTTTGTTAGCAAAGCTAAATTTGGGTGGTGCTCCAAGAAACACAAAACCAAGATACTCGATGAAGGTGAAGAAGGATGGAACTCAACTTGTGGTGGTACTTAATCGTCTTGTTCGAGCTTGTTAG
AphChr10.t74	AphChr10	3374379	3374798	+	ATGTGTTGGCAATGGTGGAGTTATGTGTTTGTGGGTGGTTACCTGAGTGAAGTTGATGATGGTGTTGGTACCCTTGTTGGAGTTGGAGATGGTGGCCGTTGTAAATTTGGCATTGGAGTTGGTGTGAAGATTGACGTGGGAATCAAGGGGGTTGAGCGTGGTTTGGTTTTCAGGTTCTTAGAAGCCCTTATTGGTATTGGTGTCTTTCCTTGGATATCTTAA
AphChr10.t204	AphChr10	8202172	8203785	+	ATGTGTAATGGTGTCCTTGAGCCAAACAACGATGATATTAGAGTTACAATAGGAGCTGATGTTGAGAAGGTTTTTCATGGTATTGGTGGAGTAGCTTCTAGTGGTGGGTTACCTACTGGTGTTGAGAATGGTGAAGCTACTATGGAGGATCACGAGGCTGAAGCTGGGGTCTTCATTGAAAAGTCGTGGTCAGTCAATGAGGTTGTAGAAGATGATGCAGCTGATTTAGAGTTGTCGAGGGCTGCTCCTTCCTGA
AphChr10.t254	AphChr10	10099735	10099986	+	TCCAAAAGTTTTCAAGTGTTGATCCATGAAGAGTGGAGGAAAATGAGTAGAATTCCAGTACACCAAAAACTAAAGTTGTTGAAGCAACCTATCCAGAAGTGGAATACAATTGTGTATGGAAATGTAGATCAGAAAATCACTCAGTTGAATAAGGAGATTCACAAACTAGATGAAATATCAGATGGAAGGGATTTAAATGATATGGAGGAAGCTAGACTTGCTGCCTTAAAAAGTGAGGCTTCCCATTGGAAA
AphChr10.t361	AphChr10	15367759	15368354	+	ATGGGGGTGATGACGGAAAAACCACAGCAACCGCCCATTATATCCCACCAATGTGATGAGGTTATGACGGAGCAAACTGTGAAATCACCTGTAAAAGATGAATGGGATGATCTTATGGACATGTTTTCTGCTCTCGCGGAAACTGCAGAACTTCCTTCCCAATCCGAGGATTATGATCCCAATGAACTTGAAGCGTATGTTTCAATTCTTTTAACTCTTTGA
AphChr10.t481	AphChr10	20562887	20566092	-	ATGATCAAGGAAGGCGTGCAAGTAGCGAGGCTTGATGCTCAAGAACTCATTAAAATGTCTAAGCATTGGCAATTGGCGGCAGTGTTCTATGTAGTAGGGGATATCCCAAAGCTTGACTCCTTGCATAGGTTCATAAAGCTTGCTTGGCCATCTATTAGCAAACCTAGAGTCTTTTTGCATAAGGATGGGTTGGTGGTTAACCCCACTAAGAGTTTTGTGTTCATGGCCGGGGTTCCTGAGCAGATTCAGAGTGAGATTTCCCTGTTAGATATCTAG
AphChr10.t565	AphChr10	23975075	23975473	+	ATGCTAGGATTCAGGGTCGCTGGTTTCAGGGCGGTGGCTTATCGACGACGAGGGTTTCTTCAGTCAGTGGCAGTTTCGGGTCTCTCGGTGGGTCGTTGCTTCAGTGATGTTGAGAATGGTTGTGTGATTAACACCATTCCAAACCTTACTGTCTCAATTAACACCAAAGATCATTCCACGGTTTACTTCATGCCTTATGGGTCTATTCATCTTTGTTTGCACCGTTCATTCGATTGGAGTTGA
AphChr10.t1137	AphChr10	43114331	43114727	+	ATGTGCTGGGCTGATGGGCAGTCTGTGTGTGGGCAGTGGCGTGTGTGTGAGGCTATATGGGTGTGCTGTGTGTGTGAGAGGCTGTTAAGGGAGTGGGGGCAGTGTCAAGCAAGTCTGGGCAGGGGCTTGCGATGGGCTGCATTGGCTGAACTGATGTGCACATTAGTGCTGGCAGCGTGTGCACATCAGTTCTGGATGTGCACTTGTACGCTGAACACAGATGCACATCAGTGCTGGGCAATGACTTGCGATGTGCTAGATGTAGGCAGGACCTGCAACAAGGGCTGA
AphChr35.t14	AphChr35	45922	46176	-	ATGAAGCAGTTCAATTTTGCCCTAAAATTGAGTCCCGGAAGTGAAAAACGGAGCTCCGGAGGCCGTATATTCTATTCGGATTCGAATTTGGTAGGGGTGTCTTCACATTATATTCATATTTTAACGTATTTTGAAGCCCCGTGTCGTGAGATTCGCGAAATGAAGCAGTTCAATTTTGCCCTAAAATTGAGTCCCGGAAGTGAAAAACGGAGCTCCGGAGGCCGTAGAATCTATCCGGATTCGAATTTGGTAGGG
AphChr35.t17	AphChr35	50049	50303	-	ATGAAGCAGTTCAATTTTGCCCTAAAATTGAGTCCCGGAAGTGAAAAACGGAGCTCCGGAGGCCGTATATTCTATTCGGATTCGAATTTGGTAGGGGTGTCTTCACATTATATTCATATTTTAACGTATTTTGAAGCCCCGTGTCGTGAGATTCGCGAAATGAAGCAGTTCAATTTTGCCCTAAAATTGAGTCCCGGAAGTGAAAAACGGAGCTCCGGAGGCCGTAGAATCTATCCGGATTCGAATTTGGTAGGG
AphChr35.t47	AphChr35	77729	78013	-	AAGCAGTTCAATTTTGCCCTAAAATTGAGTCCCGGAAGTGAAAAACGGAGCTCCGGAGGCCGTATATTCTATTCGGATTCGAATTTGGTAGGGGTGTATTCACATTATATTCATATTTTAACCTATTTTGAAGCCCAGCGTCGTCAGATTCATGAAATGAAGCAGTTCAATTTTGCCCTAAAATTGAGTCCCGAAAGTGAAAAACGGAGCTCCGGAGGCCGTAGAATCTATCCGGATTCGAATTTGGTAGGGGTGTTTTCACATTATATTCTTATTTTACCCTAA
AphChr35.t241	AphChr35	2754363	2754714	-	ATGATGGGGGGGGGGCAGTGCCATGAAGGTGTTGTGATGGTGTTGTGGTGTTGCCGTGAGATGGCCTGGTATGCTGGTGAGATGCTACGTTGGGCAGCAGTGGCAACGGATAGGCACATGTGCTGGGACGTGGGCTGGTCGCGAGCCGGGCTAGTGCACATCGATGTATTGGTCGCGAGCCAATTGTGCACGTTGATGTGCTGGTCGCGAGCCAATAGTACACGTTGA
Aphmerge.8309.1	AphChr35	15598033	15606442	-	GAAAAAAAGTCTGATGGTTAAATTTACCTAAAGAGTGCTTATGCTAGGTTTTGTTCAACAGCCTTGGATGTTGGGTCGGCCGTAATGCTTTATTGGGTTTTTTAATTTATTTTATTTTTAAATAGGAGGGTCGAAACTAAATTTCGATGAATTGTACGAGGGTCGAAAATTAATTTCGACCATTAAAAAAAAGTATTATTTGGGGTTTAAATGGGGGTTTTACCCGAAAGAGGAGGAAAATGAGGAATTCTTAGGGGTGGCTCTTCAAGCTCGGGTAAAAGCGAACCCATTTTGGATCCAAGCAAGTTCCTGCATTATTTATAGGAAAATTGATTTGACGGATTTAGACATGGTTCAAAGATAAGTTGAGGTCCTGAATAATCATATTGAAAGTCTTGT…
Aphmerge.8336.1	AphChr35	20998430	21002044	+	GTTATAATAAGATCAAGAACATGTAGTATTGCACTACTAGCACTGTTGTGAGAATGTATGAATTTCAGGTTAATTGTTACTTTGATATGAATGTTTTCTTATCAATTTTAGCTTTTGATTAGTTTTGTGTAGGAAGATTTAGGGGGGAGGGGGATGAGGATGTGTGATATTTTGTTTTGCTTAAGAGCAATGCTTATTCTCTTACTCCAAATTGATCATAGATGCTTGGTGTTCTAAATAGATTGTGAGTTAAAGATTTCTAGATGTGCATCGGAAAAAAAAACTTCTTACAAAGGCTGATATGGCTTTATTAACTTTACTATATATAGTTCTCTTGCATTCTCTATCAAAAACTTTTCATTTGATGTTAGCCTCTGAATCTATTAGTTGCCTACTAGC…
AphChr36.t15	AphChr36	862102	862458	+	ATGTTGATTAATGTTACGCTCTTTGTCGTCTTCTTGACGAGGAAGTTATTCGAGACTACCGGTTCCACCAGTGTTGATGTTGTTGTTTTGCTTGTGGTGGCGTGGGGTCATTGGAGGTCCGACCAAAGCATATTGGTGGTGACCGCGAGTGTGGGCTTCGATTATGGTGGCGCGTTGTGGAGGTCCGATGGCCTGAAGTTCGGCTCTAGCGGTGCCGGTGGGGGCAATGGTGTCTTTGTTGGCTGCTTTGGGTGTGAAGGATTATAA
AphChr36.t196	AphChr36	8977731	8978231	+	ATGGTGGTGCGATTGTTGAGTTGCTTATTGTTGTTTGGTTGGAGCATTAGTTCATGGGATGTTGAAGGGTTGCGGTTAGTGGTTGTGTTGGTTGTGTTGGGTGGTTCAATTGGGGCTCAATGGTGCTGTGTTGATGGTGCTCACGGTGGCTGGGTGGTGGAGATTGGTTGGGTTGGTTATATATTGGTTGCAAGTTTGGTGGTGTATTGGTGTCGAGGAGGTGGTGTTGTGCTCGAGAGTGGTGGTGGTACATTGGTTGTATTGTTCTCGGGTTAG
Aphmerge.8545.1	AphChr37	2865753	2867318	+	AGGACTCATCAAATCTCCTTCAAAAATATAAATCATAATTATCATTAATTAGTTCCTAACTCAATCTAGATTGGTGAGAGATTGTTAAAAATATCTACTAATCTCCCTCTTACTATAAGTTTGTTATATCAAGAGGGACATTAGCACAACTTTTAACAATCTCTTTTCCAATCTTGACCAAGTTAGTATGTTAAGTTTGTGCTTGTTCTATCTAATTCATTCCACTTGCTTCATGTATAGGTAAAATATTATTAGCAATATTGCATGGCAAGAGAAGAGAGGCTTAGAAGGAGTATATTATGAGTTGTTATTGTCAAATATAAATTTTTCTATTTATTTTGTTGGTATTATGGGAATTGAAGGGTTGGGAAAACTGCTCTCGTTTAATTAGTTTTTAAT…
AphChr37.t435	AphChr37	9070656	9071005	+	ATGGGGTGCGCGTGGTGCTGCTCTCCCTCGGCAGCTACAGTTCAGGCGATCGGCGCCCAGCTAGCGGCCTTGGCGACTCGGATCTGGCTTGTGGGGCTGGTCCATGGTTGTTGTTTCCGGGCTGTTGGGTGCGTGCGTGGTTTGGAGCTTTCCGGCGATGGTGGGCCTGCCTGTGGGCCTACGGGCTGTTGCCAGCTTCCGGCGAGTTGTTGCCGGTTGTGGCTGTTCAAATCTGGCGTGGGCCTGGTTTGGCTTCGCTAG
AphChr37.t544	AphChr37	12550670	12551034	+	ATGGTCGTGGATGTTTTGGGTTCTTCTGGTGCAGCAGCTGCTGGTGGTGGTTGTCCCGCGATGGGGAGTGTTGTTTTCTTGCTGGTGGTGTCGACAGTGATGTGGGAGGCTGTTTTCTTCTTGGTGGGCTGTAGGAGTTGGCGGTATGCTGGGGTGGTTTGGCTTGGTGCTAGGGTGTTTTGGTTCGGTTTGGTTGCGTCGTTGGTGGTGGTAGGTGTTGCTTAG
AphChr37.t742	AphChr37	19594039	19594413	+	ATGATGTTGCTCGTGAAGGTGATGCATGGTGGTGAATTGGTGAATGATGCTGCTGGCGTGGTGAAGGCTAAAGTGGGGTGTGGAGCTGCTGCTAATTGTTGTTGTTGCGAGCTCACGGTGATGTTAAGCAGACGAGTGGAAGTGGTGGTGGTGCAGGCGGGCTACTTGGCTCGTGGTGAGCTTAGTTGTGTGCATTGGCTTTTGATTTTGTTGTGGGTGAGTGGGGTACAGGAGTGA
AphChr37.t759	AphChr37	20002362	20002589	+	ATGGCTGGCGCAGGGGCCAAAAGGGTGCACCCCTCGAGCCCAATAAAGAAGCTCGCTAGATCATCGAAGGGTGGGTCAAGTTTGAGCCAGAAAAAGTTCAACGGCCAAAATCAAGATCAGAAAAAGCTGAGAAAGACCAGGTCAAACCAAATATCAAATAGTAAAAATAAATCTAGTAGAGGAGGTGGTGGTGGTCCAGCTGTTATCAAATATGTCTTTAGAAACAAG
AphChr37.t1119	AphChr37	26953915	26954205	+	ATTCGTGAAATGAAGCAGTTCAATTTTGCCCTAAAATTCTGTTCCGGAAGAGAAAAACGGAGTTCCGGAGGCCGTATAATCTATCCGGATTCGAATTTTGTAGGGGTGTCTTCACATTATATTCTTATTTTAACCTATATTGAAGCCCCTTGTCGTCTGATTCGCGAAATGAAGCGGTTCTATTTTGCCCTAAAATTGAGTTCCGAAAGTGAAAAACGGAGCTCCGGAGGCCGTATAATCTATACGGATTCGAATTTGGTAGGGGTTTCTTCACATTATATTCTTATTTAA
AphChr37.t1120	AphChr37	26954550	26954840	+	ATTCGTGAAATGAAGCAGTTCAATTTTGCCCTAAAATTCTGTTCCGGAAGAGAAAAACGGAGTTCCGGAGGCCGTATAATCTATCCGGATTCGAATTTTGTAGGGGTGTCTTCACATTATATTCTTATTTTAACCTATATTGAAGCCCCTTGTCGTCTGATTCGCGAAATGAAGCGGTTCTATTTTGCCCTAAAATTGAGTTCCGAAAGTGAAAAACGGAGCTCCGGAGGCCGTATAATCTATACGGATTCGAATTTGGTAGGGGTTTCTTCACATTATATTCTTATTTAA
AphChr37.t1121	AphChr37	26955194	26955448	+	ATGAAGCAGTTCAATTTTGCCCAAAAATTCTGTTCCGGAAGAGAAAAACGGAGTTCCGGAGGCCGTATAATCTATCCGGATTCGAATTTTGTAGGGGTGTCTTCACATTATATTCTTATTTTAACCTATATTGAAGCCCCTTGTCGTCTGATTCGCGAAATGAAGCGGTTCTATTTTTCCCTAAAATTGAGTTCCGAAAGTGAAAAACGGAGCTCCGGAGGCCGTATAATCTATACGGATTCGAATTTGGTAGGG
AphChr37.t1125	AphChr37	26957100	26957354	+	ATGAAGCAGTTCAATTTTGCCCTAAAATTCTGTTCCGGAAGAGAAAAACGGAGTTCCGGAGGCCGTATAATCTATCCGGATTCGAATTTTGTAGGGGTGTCTTCACATTATATTCTTATTTTAACCTATATTGAAGCCCCTTGTCGTCTGATTCGCGAAATGAAGCGGTTCTATTTTGCCCTAAAATTGAGTTCCGAAAGTGAAAAACGGAGCTCCGGAGGCCGTATAATCTATACGGATTCGAATTTGGTAGGG
AphChr38.t67	AphChr38	48090	48320	-	ATTCGCGAAAATAAGCTGTTCAATTTTGGCCTAAAATTGAGTCCCGAAAGTGAAAATCGGAACTACGGAGGCCGTATAATCCATCCAAATTCGAATTTGGTATGGGTGTCTTCACGTTATAGTCTTGTTTTAACCTATTTTGAAGCCCCGTGTCGTCAGATTCACGAAAAGAAGAAGTTCAATTTTGGCCTAAAATTGAGTCCCGGAATGGAAAATCGGAGCTCCGGAGCC
AphChr38.t70	AphChr38	49352	49582	-	ATTCGCGAAAATAAGCTGTTCAATTTTGGCCTAAAATTGAGTCCCGGAAGTGAAAATCGGAACTACGGAGGCCGTATAATCCATCCAAATTCGAATTTGGTATGGGTGTCTTCACGTTATAGTCTTGTTTTAACCTATTTTGAAGCCCCGTGTCGTCAGATTCACGAAAAGAAGCAGTTCAATTTTGGCCTTAAATTGAGTCCCGGAATGGAAAATCGGAGCTCCGGAGCC
Aphmerge.9038.1	AphChr38	5822236	5823616	+	ACACAGCCGCACCCATACAATCACTTCATCTTCTACTTTCACTCTCTCCTCTGACACTCATTTAAAGTATAAACCCAGCTTCATTTATTAATTTATTTCAATATAACAAAATAAATAACCAAAATCTAAAACACTTTGACGATTTAATATGTCCTTAACAATCGCCGGGTATATGGAGTAGAATCAAAGAATTCTAAGCCGATTTCGATGATGAAAGTAGACAGATAATTATTCAAACAGATAAGTTTAGATTTTTTTTTTGGTTATTTCTCTATCGTTATTTAGACGAAATTTATAACTTCTTTGGGTTTATTAATTTTTTTTTGTTCAACTTAAAAATAATTACGGATGTTTAATAAATTTGTAAAATACTACTTTACAATAGAGAAAAATTATTTA…
AphChr38.t865	AphChr38	17570497	17570838	+	ATGAGCATCGGGTATGGGTTGGCGAATGATAGGCAAGTGAACCTGTGGTGTTGTTGGCAGTGGCTATTGGCGGCGTTGGTGGTGGTGCATGGTGATGGTGTTTCGGGTGGTTTGCGGTTGTACATGGTTCAGGTACTGGATTTGATTGCTAATGGGCTAGTTGCGGCGCTGGTTGTCATGATTGTGTTGAGCTCTATGGCGCGCATGGTGATGGAGCATCAGTGGGCCTAG
AphChr38.t952	AphChr38	20026338	20026568	-	ATGGAAAACATGGATGAGTATACATTGCTATGTGAAGTCTTTCAAAGTTTTTCAAGGAGTATTAGCCGCGAGTTTTTCGAAGCTAATAACGAGAATGGACCTAGTCCACATCTTTACCAACATATTCTTAAAGTTGAGAAGAAGGACAAGGAAGAAGCTAATGCTAGACCGCTTAAGCGATTCAAAGCAAGAGAAGGTACTAGTATGGAGAATCAACATGACGAGATTGAA
Aphmerge.9387.1	AphChr41	3596940	3597288	-	TTTCCGAAAGAGCCATCCCTTATCATTTCAGTTTCCCTCCTTTTCTAACCCTAACCCTCGTACCTCATCTCAAGTTTTCCCCTCATTTATAAGCCTCCATTTACCTAACTTGTCTCATTTCTACAGCAGCCCCAAGCGATCAAGGAGAGAGAAGAGCTTTGCTTTTATACAACTCAACTTTGTTACCCCAAACCATAGCCATCCCACCCCTTTCCCTCATCCTTTGCCTCTCTCTCTCTAATTCTCACCTCTCATTACATTACCCCACGAAGAGCCGATGATGATGGTGATCAACTGAAGACATTATCGGGGCTTCTCGAATGCTTCATATGTGATTCACATTTTCAAG
AphChr41.t138	AphChr41	5872109	5872469	+	ATGTTGGCGGGTCGTGGTGGTTCCCGTAGTGGGTGTGGTGGTGGTCGTAGGGTGGTGTTTGGGTGGTGTGGAGGACTGTGTCGGCCTGGGTGGCACCGCTTTGATGCTGGGCGGCCGCTGGTTTATTTATGGCGGTGCTACGTATGGGTGTTAGATCTTTTAGGTGTTGGTTTTGTTGTTGCCATGTGGGTGGTTCAATGTTGGTATTGGTGGTTCTGGTCAGCAGGCGGTGGTGATGCTTTTGGGTGGTTTAGGCTTGCGATGGTATGGGACAATCGCTAG
Aphmerge.9462.1	AphChr43	886415	886779	+	GGCTTTGTAAAAATTTTGGTCTTTGTAAAGGATATAGTGACATTGTATTAAGACATTCTCCAGCTGATAGTATAATATTGTTTCGATAGCATCGATAACAATGCAAGCTAGCGGTACGTACAGACTATAGTCTACTGCCTTGTGATATGGAAATAGTATTTTCTCTTAGTGTAGTTACACTTTAAGGATGAACCCTACTTGTAAATTATATTTACTCTACTGCCTTTTGATTAGTTGTATGATTGGAATCTGCAAACTATTATATGAAATATGATTGCTCCTATGCAGAAGTTCTTGATTC
Aphmerge.9486.1	AphChr43	2653232	2654059	-	GGGGGCCACAATCCCACCAATCCAAATATTAAACCTTATACCCTCCACCTTACTATCTTTCTATATAAAATGTCTTCTTGTAATTATACTCCTTGTATAATTATCCACTATTAGTACTAGTCTTTATGACTTCCAAATAGTGAGAGTTTTATATCATTGTAATTTGCCCTACTCATTTGGGTATTATTGTACTCTCATTATTTCGTACATAGTGGATTTATATGCTCGTTTAATTAGTGGGGTTCATTCCCATGATACAATATGTGTCCCGTTCTAATACTTATCTTGTCATTTTTATCTTCAATTTATACTTCTCAATTTTATACATCTTTTATCCGCTTCCGCTCGCACTCTCAACCCTAACAGTATCAGAGAGCATCAACCCAAGGCGACTCATTT…
AphChr43.t302	AphChr43	6098834	6101299	+	ATGGAGAGAATAGGGTGGGGATGGCATATATGGTGGGGAGATAGAGAGAGAGCGATTAATGTGACGGTGGGTCAAGAAATTTTAGGTTGGCGTGTATGGTGTGAAGATATTCCTCATTACTTCTTTCAAGGACACCTGTTATATGGAGATTATACCCAAGTTCTTGAAATCAAAACGAGTCATCTTTTTAAGCTTTTGGGCCGAAGTTCATTACAACTCGATATATCCACAAGGAGACACGGAAATGCTTTGAGTTGGAGATTTCATTCAAGACATAATGCTTCATGA
AphChr43.t468	AphChr43	10452786	10454064	-	ATGTCAATTGCATCAGATACTAAGGTTTTTAGGGTGATATGTTTTGATAGAGCTGCTAAGGTTTTGTTTGGTTGTTCTGCTGATGACTTATTCCATTTTGCCAAGTTTCATCCTTTTGCTGCTTCAAATGCTGCTAAAATGCTGGAAGGTGAAATGTGTAGAATGACATTGGCCAAGCCTAAGAATGGTAATGCTCAACATCTTCGTGTTTCATGTGTTGTTCCTTTAAGCTCTGGCTTTCAGCCAGTTATTCAGTCATTGAAAGAAATCTATGGAGTGTGA
AphChr43.t607	AphChr43	15343815	15346529	+	ATGGACCCCTCGACCAAACGGGGTCCCCGTGTCATTCCTCCAAGAGGTGTTGCACGAGCTGGTGGCACACCGAGGAGGAGGGCCCCTGATGTTGAGGGGGATGGTCTAGAGCCGAGGAGGATAAGGATGAAGCGTGGTGCCCTCTCTACAGCAAGGCCTGATGAGGGTACTGAGGCTGGGGCTAGGGAAAAGGACGAACTGACCAAGGAGAAGGAGGAGCTGGGGGCTTGTTGTGCTTGTGCTGAGGAGGAGCTTGTCCATTCCCATCAAAGGATTGGTTAG
AphChr43.t722	AphChr43	19031753	19032401	-	ATGGTGTTAGTATCTAGTGTGGGTAACCCTAGCAGTGATGTGGGTGAAGCTGCTTTCGGAGAGGGTAGATATCGTGGGCTTGTGTTGTTGGCGAGGTTTGTTGGATCTGTCGTGTGGTGGTGTGCTTTTGGGGTGTTTCCGGTGGTGTGGGTGACGCCGGTCCACAATGCAGTGACCCTCCAAGCTAGCTCGGGACTTGAAGAGCGCTTCTGA
AphChr47.t4	AphChr47	11195	11485	-	TATCCTCAGATTCGCGAAATGAGACAGTTCAATTTTGGCCTAAAATTGAGTCTCGAAAGTGAAAAACGAAGCTCCGGAGGCCTTATAATCTATCCGGATCCGAATTTGGTAGGGGTGTCTTCACATTATATTCTTATTTTAACCTATTGTAATGCCCAGTGTCATCAGATTCGCAAAATGAGGCAATTCAATTATGCCCTAAAATTGAGTCCCGAAAGTGAAAAACGAAGCTCCGGAGGCCGTATAATCTATCCGGATTCGAATTTTGTAGGGGTGTCTTCACATTATATT
AphChr47.t35	AphChr47	28877	29125	-	ATGAGACAATTCAATTTTCGCTTAAAATTGAGTCCCGATAGTGAAAAACGCAGCTCCGGTGGCCGTATAATCTATCTGGAGTCGAATTTTGTAGTGGTGGCTTCACATTATATTTTTATTTTAACCTATTTTGATGCCCAGTATCATCAGATTCACGATATGAGACAGTTCAATTTTGGCCTAAAATTGAGTCCCGAAAGTGAAAAACGGAGCTTCGGAGGACGTATAATCTATCCGGATGCGAATTTG
AphChr47.t72	AphChr47	51295	51549	-	ATGAGGCAATTCAATTTTGGCCTAAAATTGTGCCCCGAAAGTGAAAAACGGAGCTCCGGAGGCCGTATAATCTATTCGGATTCGAATTTGGTAGGGGTGTCTTCACATTATATTATTATTTTAACCTATTTTGAAGCCCCGTGTCATCAGATTCGCGAAATGAGGCAGTTCAATTTTGGCCTAAAATTGTGCCCCGAAAGTGAAAAACGGAGCTCCGGAGGCCGTATAATCTATTCGGATTCGAATTTGGTAGGG
AphChr47.t74	AphChr47	51931	52176	-	TTCAATTTTGGCCTAAAATTGAGTCCTGAAAGGGAAAAACGGTGCACCGGAGGCCGTATAATCTATCCGGATTTGAATTTGGTAGGGGTGTCTTCACATTATATTCTTATTGTAACCTATTTTGAAGCTCCGTATCATCAGATTCGCGAAATGAGGCAGTTCAATTTTGGCCTAAAATTGAGTCCCGAAAGTGAAAAATGGAGCTCCGGAAGCCTTATAATCTATCCGGATTCGAATTTGGTAGGG
AphChr47.t99	AphChr47	65146	65394	-	CAGTTCAATTTTGCCCATAAATTGAGTCCCGAAAGTGAAAAACGGAGCTCCGGAGGCCGTATAATCTATCCGGATTTAAATTTGGTAGGGGTGTCTTCACTTTATACTCTTATTTTAACCTATTTTGAAGTCCCGTGTCGTCAGATAAGCGAAATGAAGCAGTTCAATTTTGACCTAAAATTGAGTCACGAAAGTGAAAATCGGAGCTTCGGATGCCATATAATCTATCCGGATTGGAATTTGGTAGGG
AphChr47.t105	AphChr47	68742	69017	-	ATGTGTCCCGAAAGTGAAAATCGGATATCCGGAGACCTTATAATCTATCCGGATTTGAATTTGGTAGGGGTGTCTTCACATTATATTGTTATTTTAACCTATTTTGAAGCCCCGTGTCGTCAGATTTGCGAAATTAAGCAGTTCAATTTTTCCCAAAAATTGAGTACAAAAAGTGAAAATCGTAGCTCCGGATGCCATATAATCTATCCGGATTCGAATTTGGTAGGGGTGTCTTCACATTATACTCTTATTTTAACCTATTTTGAAGCCCGTGTT
AphChr47.t495	AphChr47	11928617	11929035	+	ATGGTGTGGCTTTGGGTGGTGGATGCGTGGATAAGGACCGTTGAGTGTCCTGTTTTGGTGGTTGTGCCGCGTTTAGGTGCGTTTTGTAGGCCCAAGTTTGTGGAGTTGCTGCAATATTCTTGGCGCTTTGTGGGTGGATTGGTTTTGTTTTGGGGTTTAGTCTTGACAGTAGACGTGGCTGTCATTCGGTGTTGGTGTGGTATCATTTTAGGAGGCGGTTCAGGTGAAGATGGTGGTGGTGAGGCTCGTGAGTATGGTTTTAGGTTCGTGGTGGTGTGGGTGAACCGCTAG
AphChr48.t36	AphChr48	1313998	1314398	-	ATGCTTGTGGCTGGTAAGGTGGTCCTCATGGTGGTTGATTGTAAAAAAGTTGTTGCTGCTGCTTTTGTTACTGCCATTGGTTTCCTTAGCCTTGATAGCTCTGCTGTTGAGAATATGGTTGTGGCTTCTGTTGTGAAGAAGATGGGTTTAAACTGTTATCACCGCCATACGCCAAATTACTTCTCAACGCCTGATATGGAGGTGTACCATATCTAG
AphChr48.t95	AphChr48	4099864	4100203	+	ATGGGTGATCGTCACGGTAAAGGGAAGGGATTCATGATGAAGTCGTTTGATTGGAGATCGCAGGATTATGGTAACCCCCACCGCAGAAGGGTCACTGGCTCAGCACGCCGACAGGGCGTGATGACATGGACGACATTCCGTCAGAGTCTCTGCCAAGTGACTAGGAGGAGGAGGAGGATGTATTGGCAACCCCCATTGACTACCGCCAGCTACGTGGCACCAGAGGCCGCTTCGCTCCCGGTAGAGTTAGCACATAATCTCAATCTGGGAGCGGTGTAG
AphChr48.t217	AphChr48	10207778	10208520	-	ATGTGTGTAAGCCTATGTGCGTGGGGTGTGACAAGTGTGGGCAGGAGTTCAATAAGATTTGAGACCAATGGAGTCCCTGAGGAGCAAAAGGCGACTCATTCTACTTTCTACTTGAGAGGAGCAACTGACCATTGGTGGACTATTAGCTGTGTCGAGCTGGAGACACATGCTGACTTTGGTTGGGACCGATTCCTGGAGGCCTTGAGAGCCAAGTACTATCCTTTCCACCTGCAATAG
AphChr22.t32	AphChr22	1081461	1082656	-	ATGTGGAGAATCCTAGCGGAAACCAAGGGGGTGCTGCAACAGAAACCTGTGTTTCGTCGTTCTCGCACCTTCGCTGTGAGGGATCGCCTGGCATCTTCTAGAGCCACGACGAGCGTGACTTCTGTCGGGCCTGATGATGATTCTGATGTTGACCTTACTTTAGATATCATTGACTCTAGGCTAGCTAACATTCAGTTAGGGATGAACACTATTATTGCTAACCAAGCCCGCCAGATCACATTGAGACCAACTTAG
AphChr22.t164	AphChr22	6916014	6916361	+	ATGTTGGGCTGTGTGGCAGTAGCATGGGCAGCAGTGGTGCAGGTTGTGTGTGTTGCATGGGATAAGGGCGTGCGACAGCAGCATGGGGTAGAACGTGTTGCACATCAATGCCATCGATGGGCAGTGGGTGCTAGAACGGCAGCACATTGTGCTGAGACGCGGGCCAGGAAGATGCACGTTCGCGCTGGGATGATGGGCCAGACGCAGGATGTTGGGCAGGATCATTCGAGCATCGCTAGACATTGA
Aphmerge.9985.1	AphChr22	10557105	10557435	+	CTTATACCCTCCACCTTACTATCTTCCCATATAAAATGTCTTCTTGTAATTATACTCCTTGTATAATTATCCACTATTAGTACTAGTCTTTATGACTTCCAAATAGTGAGAGTTTTATATCATTGTAATTTGCCCTACTCATTCGGGTATTATTGTACTCTCATTATTTCGTACATAGTGGATTTATATGCTCGTTTAATTAGTGGGTTTCATTCCCACGTTATATTACGTGTCCCGTTCCAATACTTATCTTGTCATTTCCATCTTCAATTATACTTCTCAATTTTATACATCTTTTTATTAGCTTCCGCTCGCACTCTCAACCCTAACA
Aphmerge.10025.1	AphChr22	16303400	16308622	-	GATGAACCATCAGATAACTAGTTCAATTAAGGATTCAGCGTGTTGGCCCAAGTTGTTCAATTAAAATTACTCTATTATTGCTTTGTTCTTCAACTTTCTATTGCTGGTTTTTGTTTTTGAAGTGTGATGATTCTTATGGCGTTCTGAAGTGATTTTCGCCCTAGTGAATGGATTAAATAAGTAGAGCAGTTATCAAAGATGTGTTCATGAGTCGGTTTAAATAGAGGATCGATTTTTCTTTGATGGGGTTTCCTTTTACTAGAAGCGCAATGAAGGTATGCTTCTTACTTCTAACTTAAATTGCGTGAAAGCTAATTCTTTGGTTTGGAATTATTATTAATTATAGTAAAATGACTTATTAAATCATTTGAGTTTCTTATTTATGTGAATCACAATATA…
Aphmerge.10064.1	AphChr22	19139341	19142819	+	ATTCAATTCTAGAACTCTCTTTTTTCTTTCCTCAAAATAAAATCATGCCATCATTTTTTACCATTAGATCTCTCTTTTCTAAATTATTTTCTCCAAATTTCATCTTATTAATTAAACACATCGTTCATAGATCTATCATATGATCTCCGATTTTCAATAATCTTTTAGAGGTGTGCGATGTAACTGATTAGATCGTTTCGGAATCTTTAGAGATGCAATTTTTTTTGTTATTATCGAGGGAAATGAACGTGTTCTCACTGCAGTGATTCGTATCCTTGGTTTGGTTGTTGATGGTTGGAAGTATCCTTGACAAGATGGACAAGTATCAAAAGAAGATATGCTAGCCTTTTCGAGTCTCCAATATGGTGGGTTGATATAAATGTTTTACTTGTATCAATT…
Aphmerge.10067.1	AphChr22	19174336	19178580	+	CTCCTATAAATTAAAATCCCTCCACTTTAAAATTCATTCAATTCTCGAACTCTCTTTTCTCTCTCCTCACAACAAAATAATGACATCTTTTTCTCCATTAGATCTCTCTCATTCAAATTATTTTCTTCAAATTTCATCTTATTATTTTAACAAATCGTTCATAGATCTACCATACGAGCTCCGTTTTGCAAGTATCTCTTTAGAGGTCTGCGTTGTATCGGATTAGATCGTTTATAAGTCTCTAGAGATGCAAATTTTGCTTTGTTGTCCAGTTTATGGACGTTATTAATGGGAATTGATTACGATTTGGGAAACTCGTGAGCTTCTACTGCTTACACTTTCTCTTGGGTAATATGAACATGAATATTGTGTCGCCTCAGGTGATTCTGATCCTTTGGT…
Aphmerge.10067.2	AphChr22	19174371	19178580	+	ATTCAATTCTCGAACTCTCTTTTCTCTCTCCTCACAACAAAATAATGACATCTTTTTCTCCATTAGATCTCTCTCATTCAAATTATTTTCTTCAAATTTCATCTTATTATTTTAACAAATCGTTCATAGATCTACCATACGAGCTCCGTTTTGCAAGTATCTCTTTAGAGGTCTGCGTTGTATCGGATTAGATCGTTTATAAGTCTCTAGAGATGCAAATTTTGCTTTGTTGTCCAGGTGATTCTGATCCTTTGGTTGCGCTTGTCGTTGATGGTTGGAAGTATCCTCGGTAAGATGGTCAAGCATCGAAAGAAGAAGGGCTAGCTGTTCCGAGCCTCCAATATGGTGGGTTGACATAAATGCTATAAAATTTGTATCCCTTGTGCATTATTTCTTTGA…
AphChr22.t510	AphChr22	19942388	19942621	+	ATGCTTGTGGGGTTTGATGTTACTGTTGAGGTGGAGGATGGTCAGGGCTTCAAGAAGCCAGTTAAATATGAATTTTTTCAACCATACTGTCAAAAGTGTAGTAGCGTAGGTCATAGATGCCAAGATGAGAAGAAGGTGATATGGAAATGGGTTCCAAAGGGGAGGATTCCAACTCTTACTCCTCCACAGGTGGAGCTTATGCAATCTCCTAAGGTGGTTAGTAAAGGAGAGAAG
Aphmerge.10101.1	AphChr22	21920614	21922998	-	AAATAAATAAAATTAGAGCTCTCAAAACACATACCAAGATAGATACTACTAGTACTAGTATTAAAAACTCACTTAAAATTTGATATCCTGATTTTTCTGCCTAGTTTTGGTTGCTATCAATAACCAATTCAAGTTAAGGTGAAACTTTATTTGGTGACTCGGAGGTTTACATTTACAAACATGGCTATAGAAGTAGCCTTGGATGATGATATTTTCTTTGCAGATTTGAATAGGCAAATTTCTCTCTTGATAGAAGAGGATGATGATGATTTTCAAGTTGCTAACTATTCTTCTATTACCCCACAGGTATTTATTTCTCTAGTTCTAGTTACTTTTGCATAGTCTACACCAATTTGACACATCTTCTGTATTACTTATAACAAAGTTTGGTTTTATACT…
Aphmerge.10274.1	AphChr22	31799143	31800578	+	GGCCACAAAAACACAATCCCACCAATACAAAATAATGTATAAGGGTAACATAATCAATATTAGCCCTTATACTTAATTCACTTCACCTTATTTTATTTACTCAATGTCTTCTTGTAATTATACTCCTTGTATAATTATCCACTATTAGTACTAGTCTTTTGTGACTTCCAAATAGTGAGAGTTATGTCATTGTAATTTACCCTACTCAACTGGGTATTCTTGTACTCTCATTATTTCATACATAGTGGATTTATATGCTCGTTTTATTAGTGGGTTTCATTCCCACATTATATTCGTGTCCCGTTTTACTACTTATCTTGTCATTTCTATCTTCAATTTATACTTCTCAATTTTATACATCTTTTATTAGTTTCCGCTCGCACTCTCAACCCTAACAAG…
Aphmerge.10323.1	AphChr22	33785846	33836325	-	CACCAATCCAAATATTAAACCTTATACCCTCCACCTTACTATCTTCCCATATAAAATGTCTTCTTGTAATTATACTCCTTGTTTAATTATCCACTATTAGTACTAGTCTTTATGACTTCCAAATAGTGAGAGTTTTATATCATTGTAATTTGCCCTACTCATTCGGGTATTATTGTACTCTCATTATTTCGTACATAGCGGATTTATATGCTCGTTTAATTAGTGGGGTTCATTCCCATGATGTATTATGTGTCCCGTCCAATACTTATCTTGTCATTTCCATCTTCAATTATACTTCTCAATTTTATACATCTTTTATTAGCTTCCGCTCGCACTCTCAACCCTAACAAATAGTTATTAGAATCGGGATTCTACTGTACGATTCTAATTACGATTCTA…
Aphmerge.10401.1	AphChr22	37371160	37374193	+	ACACCTACAACATATTCTATAATTACAAAGTTAGTTTCTTGTGGTCAACTAATATCATCATCAATATGATCAAGACTGAAACTCAACAACAACAAAATATGGACAACGTCCCTCCTGCTGGTTACCCAACTTTAACTCCTCCCGAAGGAAAGATGAAGAAGAAGGGTTGGTTCCGCACCAAGAAGAGAGGAGAGAAAGGTTTCATTGAAGGATGGTATGTTATATTTATCTCACCTTTTCTACTAATCACTTTTTATTAAAGACAAATAGTAATTTCTTAAGTACATAATTTAAGCTTTTCTATAATCAAAATTCCTTAGACAAACCACAAAATTGAAGTATTAAACAAGATCTCTGAGCTTATAATAAGTTGTTTTTTAACCTCACTTTAATAAAACT…
AphChr23.t130	AphChr23	5167726	5168091	+	ATGAATTATGCCAGAGTATTGGTGGAAGTAGATGTAACAAGACCATTGTTAGAGGAGGTCCAATTTAGACATGTGTGTGGTGAGGAAAAGCCAAGGTTGATTCAAAAATGGGCTCCAAAAGAGGTGCCACAAAAGGAGGTGAAACCCCAGTCTACTCCAGCTGTTGTTACTCCAAAACCTCCAAGTGAGAATGAACTTGGATGGATTACAGCAACTAAAGTAGCAAGAAGGAAAGTACAACAATCAACAACCGTGTCTCAGCGAAGCAGCTCTTCTTTGTTTTAG
AphChr23.t186	AphChr23	7903398	7906016	+	ATGTACTGGTCGCGAGCCAATGGGCAACGTCGATGTGCTGGTCGCGAGCCAATAGGCAACGTCGATGTACTGGTCGCGAGCCAATGGGCAACGTCGATGTACTGGTCGCGAGCCAATGGGCAACGTCGATGTACTGGTCGCGAGCCAATGGGCAACGTCGATGTACTGGTCGCGAGCCAATGGGCAACGTCAGTGTACTGGTCGCGAGCCAGGCAGGAAGGATCTGTTGCAGCTCGTAGGTAG
AphChr23.t284	AphChr23	12456118	12458262	+	ATGGCTCCTCCTTTCGTAGAGAAGGTTCAATCATCACCATCCCTAGAGATCACTCCTGAGCATCTGACGAATGAGGTAATCTATCCTGATTGTGGTCCTGGTATATCTAATGATTATACAAAAAATGTAGAGATACCTTTACAGGATGCCCAGGAAGAACAGGGTGAGAATTGGCAGACGGATGAACCAAGTTTGAGTGTTGTTCTACATACAATTGCATCTGATGAATAG
AphChr23.t469	AphChr23	21851901	21852322	-	ATGGGCTGGAATGGTGTGTGCAGTGTTAGGGTTGTTGTGCTGCGATGTGGGGCTGTGTTGGGGCAGACAGTGCTGGTGGGCAGCTTGTGCGTAGGGGGCTGGGACATTGCACTGGTATGGCACATCAGTGTGCTGGTCGTGGGTAGGAAGTGCAATGAAGAACTGGAACATGAGCAATTGTGCCGAGACAAAATGTTGGGCAGCAGGCGGTTTGGTGAGTATAAGGCTGGTGGTCGTGGGACGTGA
Aphmerge.10502.1	AphChr23	25192318	25192718	-	AATCCCACCAATCCAAATATTAAGCCACTATACACATAAGTGGGTGCACACACCACTACTAAACATAAAGTTATAACCTTATATCCTCCACTTTATCTTACTAGCTAAATGTCTTCTTATAATTATACTCCTTGTATAATTATCCACTATTAGTACTAGTCTTTGTGACTTCCAAATAGTGAGAGTTTTATCATTGTAATTTACCCTACTTATTCGGGTATTATTTTACTCTCATTATTTCGTACATAGTGGATTTATATGCTCGTTTAATTAGTGGGTTTCATTCCCATGGTATATTATGTGTCCCGTTCCAATACTTTTCTTGTCATTTCTATCTTCAATTATACTTCTCAATCTTATACATCTTTTATCGCTTCCGCTCACACTCTCAACCCTAAC…
AphChr24.t2	AphChr24	10179	10442	-	ATTCGCGAAATGAAGCTGTTCAATTTTGCCGTAAAATTGAGTCCCGTAAGTGAAAAACGGAGCTTCGGAGGCCGTATAATCTATCCGGATTCGAATTTGGTAGGGGTGTCCTCACATTATATTTTTATTTTAACCTATTTTGAAGCCCCGTGTCGTCAGATTCGCGAAATGAAGCAGGTCAATTTTGGCCTAAAATTGAGTCCCGAAAGTGAAAAACGGAGCTTCGGAGGCCGTATAATCTATCCGGATTCGAATTTAGTAGTG
AphChr24.t4	AphChr24	11627	11872	-	ATTCGCAAAATGAAGCAGTTCAATTTTGCCGTAAAATTGAGTCCTAAAAGTGAAAAACGGAGCTTCGGAGGCCGTATAATCTATTCGGATTCGAATTTGGTAGGGGTGTCTTCACATTATATTCTTATTTTAACCTATTTTGAAGCCCAGTGTCGTCAGATTCGCGAAATAAAGCAGTTCAATTTTGCCCTAAATTTGAGTCCCGAAAGTGAAAAACGGAGTTCCGGAGGACGTATAATCTATCCG
AphChr24.t7	AphChr24	13235	13480	-	ATTCGCAAAATGAAGCAGTTCAATTTTGCCGTAAAATTGAGTCCTAAAAGTGAAAAACGGAGCTTCGGAGGCCGTATAATCTATTCGGATTCGAATTTGGTAGGGGTGTCTTCACATTATATTCTTATTTTAACCTATTTTGAAGCCCAGTGTCGTCAGATTCGCGAAATAAAGCAGTTCAATTTTGCCCTAAATTTGAGTCCCGAAAGTGAAAAACGGAGTTCCAGAGGACGTATAATCTATCCG
AphChr24.t10	AphChr24	14366	14611	-	ATTCGCAAAATGAAGCAGTTCAATTTTGCCGTAAAATTGAGTCCTAAAAGTGAAAAACGGAGCTTCGGAGGCCGTATAATCTATTCGGATTCGAATTTGGTAGGGGTGTCTTCACATTATATTCTTATTTTAACCTATTTTGAAGCCCAGTGTCGTCAGATTCGCGAAATAAAGCAGTTCAATTTTGCCCTAAATTTGAGTCCCGAAAGTGAAAAACGGAGTTCCGGAGGACGTATAATCTATCCG
AphChr24.t16	AphChr24	19296	19559	-	ATTCGCGAAATGAAGCAGTTCAATTTTGCCGTAAAATTGAGTCCAAAAAGTGAAAAACGGAGCTTCGGAGGCCGTATAATCTATTCGGATTCGAATTTGGTTGGGGTGTCCTCACATTATATTCTTATTTTAACCTATTTTGAAGCCCCGTGTCGTCAGATTCGCGAAATGAAGCAGGTCAATTTTGGCCTAAAATTGAGTCCCGAAAGTGAAAAACGGAGCTCCGGAGGCCGTATAATCTATCCGGATTCGAATTTAGTAGGG
AphChr24.t19	AphChr24	20408	20671	-	ATTCGCGAAATGAAGCAGTTCAATTTTGCCCTAAAATTGAGTCCCGAAAGTGAAAAACGGAGTTCCGGAGGCCGTATAATCTATCCGGATTCGAATTTCGTTGGGGTGTATTCACATTATATTCTCATTTTAACCTATTTTGTAGCCCCGGGAGGTCAGATTCGCGAAATGAAGCAGTTCAATTTTGCCGTAACATTGAGTCCCGAAAGTGAAAAACGGAGCTTCGGAGGCTGTAAAATCTATCCGGATTCGAATTTGGTAGGG
AphChr24.t29	AphChr24	24674	24949	-	ATGAAGCAGTTCAATTTTGCCCTAAAATTGAATCCCCAAAGTGAAAAACGGAGCTTCGGAGGCCGTATAATCTATCCGGATTCGAATTTGGTTGGGTTCTACCCACATTATATTCTTATTTTAACCTATTTTGATGCCCCGTGTCGTCAGATTCGCGAAATGAAGCAGTTCAATTTTGCCCGAAAATTGAGTCCCGAAAGAGAAAAACGGAGTTCCGGACGGCGTATAATCTATCCGGATTCGAATTTGGTAGGGGTGTCCTCACATTATATTCTT
AphChr24.t40	AphChr24	29444	29728	-	ATTCGCGAAATGAAGCAGTTCAATTTTGCCCTAAAATTGAATCCCCAAAGTGAAAAACGGAGCTTCGGAGGCCGTATAATCTATCCGGATTCGAATTTGGTTGGGTTCTCCCCACATTATATTCTTATTTTAACCTATTTTGATGCCCCGTGTCGTCAGATTCGCGAAATGAAGCAGTTCAATTTTGCCCGAAAATTGAGTCCCGAAAGAGAAAAACGGAGTTCCGGACGGCGTATAATCTATCCGGATTCGAATTTGGTAGGGGTGTCCTCACATTATATTCTT
Aphmerge.10598.1	AphChr24	2270642	2270886	-	AACTCCGCCTGTGAGTAAACTCACTGCCGGTCCCAAGCCCGGATAAAGGAGGAGGGTTGAGTGATAGGTTTGTGACAACCAACTCATAAAAATTATGTCACATCCGATGATCATGACCAGATTGGATGGCGAGAATAGTACTAGGTTGGGTGACCTCCTAGGAAGTCCTTGTGTTATCGTTATCTTGGTTCATGTAGCCAACCCCATGTTTATGGGATTAAGGCTCTGGAGAAGAAGAAGAAGAT
AphChr24.t772	AphChr24	18933056	18933404	+	ATGCGTAGGGATGGGTGGGTGCAGAGGGTGGCACAAGGGGGTGAAGGGGTGGATGCGCAGGGGGTGGCACAGGGGTTTGTAGAATGGGGTGGCCGGGTGAGGCTTAGGGGCGGGTGTCGTGTGACTTGGGGTGAGGGGATTGGTGGGGCATGGGGTGGGGGTGGGCGGCGCAAAGGAATTAAGGAGGGTGGTGCTGGTGGTGGGGGTGAAAGGGGTATGTGGCACTGGTGGTTGGGCTCAGGGGTGGGCGACGGTTGGGGTGGGTGGCGTTAG
AphChr24.t808	AphChr24	20247422	20248464	-	ATGGGCGGTACTGCTGCTGGTTTTTTTGGGTGTGGCGGTGGAGTTCGGTGGTGGAATGGTCGGTTCGCGGGGGTGTTTATTGAGTTGGTGGCGACAGTTCTTTGGCTTGGGTGTTTGGGTGCCTTTATCCTTGGGATATCGAGGCTTTGGGCCTTGTGGGCAGTTTTTGGGACTCTTAAGGTGTTTCTTAAGATGGCTTGCAGCAGCTTAGTGGGGTGGTTATCGAGGATTCCGAAGAGTGACTTGTTGACTTGTGAAGCTCTTAGGAGGTGTCTTGGCGGGTTTTAA
AphChr24.t849	AphChr24	21680091	21680481	+	ATGGATGTCAATTGGTTGCTAAAGAAGATTAACAAAATGTATCAGAATTGGAAATTCATTCTTGGCATGTACTGTAAAAATGGGGAGAATGAAGTAGAGGATGTGTTTGAGAGCTATCCCTCTTTAGAATCGGATGATTGGTTGAAATTTAAGGAGCGATATGAGGCTGATGAAGAGTTGATGAGTCGTAATGTGAAGCAGCATGGGGGCTCTTATATTGTGTTTTATGAGACATGGTGTAGCAATTAG
AphChr24.t859	AphChr24	22087735	22088098	+	ATGGTGCTGGCAGTGTGTGGCTTGTGGGCTGTGCTGGGCAGACAATACTGGGGATGTGCTGTTATGTGTAGGAAGGGAGCAGGGGTAGTGAAGCTGGCCGAGACAAAGGGAACTAGTGTTTGTGCTAGACTGCTGTGGCGTGTAGGGCTGGTATTGCTGAGTACTTTGTGTGTTCGAGGGAGTGCAGGAAGGTGGGCTGCTGCTGGACTGAAGGCCTACTGTGGGCAACGACAATATGCACTGCTTAGTAGCTAG
AphChr24.t1023	AphChr24	28170918	28173364	-	ATGCATGAGATATGGCTGCAAAGGGGTGCAACTATCTATGGTAGTGGAAAGAAGGATGCTAGGCAAGCAGTGAAATCATTGATGTTTCGTGCAGCTGGAAGAATGAAGGACCATATGGCCCGCACTCTGGCTTCTCCGGTGCTCCCTGGAGGACGGCGACTCAAAGCAATTACTCATGCGACACTTTTTGCGAGGGGTAAATACTTCCAAGCTTTGGTGGAGTGTACATGGCTATGTGATGTTGTGGGGGCTATGATGACAGGCTATTGGAGGGATGCTTCGGATTTGTAA
AphChr26.t6	AphChr26	16599	16853	-	ATGAAGCAATTCAATTTTGGCCTAAAATTGAGTCCCGAAAGTGCAAATCGGAGTTCCGGAGGCCGTATAATCTATCCGGATTCGAACTTGGTAGTGGTTTCTTCATATTATATTCTTATTTTAACCTATTTTGAAGCCCCGTGTCGTCAGATTAATAAAATGAAGCAGTTCAATTTTGTCCTAAAATTGAGTCCCGAAAGTGAAAATCGGAGTTCCAGAGTCCTTATAATCTATCCGGATTCGAATTTGGTAGTG
AphChr26.t7	AphChr26	16878	17162	-	TTCAATTTTGGCCTAAAATTGAGTCCCGAAAGTGAAAATCGGAGTTCCGGAGGCCATATAATCTATCCGGATTCGAATTTGGAAGGGGTTTCTTCAAATTATATTCTAATTTTAACCTATTTTGAAGCCCCGTGTCGTCAGATTATCGAAATGAAGCAGTTCAATTTTGTCCTAAAATTGAGTCCCGAAAGTGAAAATCGGAGTTCCGGAGGCCTTAAAATCTATCTGAATTCGAATTTGGTAGTGGTGTCTTCACATTATATTCTTATTTTAAGCTATTTTTAA
AphChr26.t21	AphChr26	23106	23360	-	ATGAAGCAGTTCTATTTTAGCCTAAAATTGAGTCCCGAAAGTGCAAATCGGAGTTCCGGAGGCCGTATAATCTATCCGGATTTGAATTTGTTAGGGGTTTCTTCACATTATATTCTTATTTTAACCTATTTTGAAGCCCCGTGTCGTCAGATTAGTGAAATGAAGCAGTTCAATTTTGTCCTAAAATTGAGTCCCGAAAATGAAAATCGGAGTTCCGGAGGCCTTATAATCTATCCGAATTCGAATTTGGTAGTG
AphChr26.t25	AphChr26	24534	24788	-	ATGAAGCAGTTCTATTTTAGCCTAAAATTGAGTCCCGAAAGTGCAAATCGGAGTTCCGGAGGCCGTATAATCTATCCGGATTTGGATTTGTTAGGGGTTTCTTCACATTATATTCTTATTTTAACCTATTTTGAAGCCCCGTGTCGTCAGATTAGCGAAATGAAGCAGTTCAATTTTGTCCTAAAATTGAGTCCCGAAAATGAAAATCGGAGTTCCGGAGGCCTTATAATCTATCCGAATTCGAATTTGGTAGTG
AphChr26.t30	AphChr26	26596	26844	-	CAGTTCAATTTTGTCCTAAAATTGAGTCCCGAAAGTGAAAATCGTTGTTCCGGAGGCCTTATAATCTATCCGGATTCGAATTTTGTAGTGGTGTCTTCACATTATATTCTTATTTTAAGCTATTTTGAAGGCCCAAGTGGTCAGATTAGCGAAATAAAGCAGTTCAATTTTGCCCTAAAATTGAGTCCCGAAAGTGAAAATCGGAGTTCCGGAGGCCTTATAATCTATCCGGATTCGAATTTGGCAGGG
AphChr26.t66	AphChr26	47257	47520	-	ATTTGCGAAATGAAGCAGTTCAATTTTTCCCTAAAATTGAGTCCCGAAAGTGAAAATCGAAGCTCCGGAGGCCGTATAATCTATCCGGATTCGAATTTGGTAGGGGTTTCTTCACATTGTATTCTTATTTTAACCTATTTTGAAGCCCCGTGTCGTCAGATTAGCGAAATGAAGCAGTTCAATTTTGAACTAAAATTGAGTTCCGAAAGTGAAAATCGGAGCTCCGGAGGCCGTATAATCTATCCGGATTCGAATTTGGTAGGG
AphChr26.t78	AphChr26	55009	55299	-	AATCGCGAAATGTGGCAATTCAATTTGGGCCTAAAATTGAGTTACGAAAGTAAAAAACGGAGATCTGGAAATTGTATAATCTATCCAGATTCGTATTTGGTAGGGGTGTCTTCACATTATATTCTTATTTTAACCTATTTTAAAGCCACGTGTCATAAGATTCGCGAAATGAGGCAGTTCAATTTTGGCCTAAAATTGAGTCTCGAAAGTGAAAAACGGAGATCCGAAGGGCGTATAATCTATCCGGATTCGAATTTGGTTTGGGTGTCTTCACATTATATTTTTATTTAA
AphChr26.t116	AphChr26	78401	78616	-	TCCCAAAGTGAAAAACGGAGCTCCGGAGGACTTATAATCTATCCGGATTCGAATTTGGTAGGGGTGTCTTCACATTATATTCATATTTTAACCTACTTTGAAGCTCCGTGTCGTCAGATTTGCGAAATGAAGCAGTTCAATTTTGGCCTAAAATTGAGTCCCGAAAGTGAAAATCGTAGCTCCGGAGGCCTTATAATGTATCCGGATTTGAATTTT
AphChr26.t123	AphChr26	81100	81348	-	ATGAAGCATTTCAATTTTGGCCTAAAATTGAGTCCCCAAAGTGAAAAACGGAGCTCCGGAGGACTTATAATCTATCCGGATTCGAATTTGGTAGGGGTGTCTTCACATTATATTCATATTTTAACCTACTTTGAAGCTCCGTGTCGTCAGATTTGCGAAATGAAGCAGTTCAATTTTGGCCTAAAATTGAGTCCCGAAAGTGAAAATCGTAGCTCCGGAGGCCTTATAATGTATCCGGATTTGAATTTT
Aphmerge.11245.1	AphChr26	11214847	11216790	+	ATATTTTATACTTTTACTTTCTTGTTTTGAAAGTTCGATATATAAGTACGTCATATTTCCTTTGCTTTGCTACCCACCATTCTGGAATACTCTACTTAAACAAACACCAACCACTGTGACGACATGGCAATCGAGGTTAGATTTCTTCATTGTTCAACATTCAAGTGTCTTTTATTAAGAATTTTATCAATATTAGGCTCTAATCTATTCATTGTAGCTAATCTTATTTTATCTGATTTTTTCTTTAAAAATTATAAAATTCATTGAATACTGTCTCCGTAATAAAATAGGACCCTCCTTTTAACTTTATGCAATATTGACTTAGTTGATTTTATTTGTTAATTTCTCTCAAATATATAAGACTAAACATGATCATATGCGATCTTATTTGATTGGTTG…
AphChr26.t701	AphChr26	17650600	17651337	+	ATGAGGAAGGCTCTTAATGTTGTGGGAGGAGTATCCGAGAAAGAGGAGAGGAAGAAGAAGACGAGGAGACCTTCGGCGCGGCAACCTTGGCGTCAAGCCGAGGCTAGCATAGCTTCTTTTCAGCCTTTCCAAGCTTTTCAGCTTCACCAATCAAAGCAAGCGCAATTGGACCTGAGCCCTTGCGAGGAGGAACGTCTTGCCCAGTTCCGTCGCGTAGGAGGTCCTAGTGCCTAG
AphChr26.t740	AphChr26	19312735	19313175	+	ATGGATTCATTGATTAATAGAAACCCAACACCTCCAGCTTACATCCTTCATCACCCATTTTACAACGAGGTGGATTTGAGGGAGGATTGGTTCTACCCATCCCCAAAATGCAATCACCTACCTATGGAGGAAGAAGAGTGGAAGGTGGAGGAGGACTTCAATGATGTGGAGATTGAAGATAATGCTGAGGATGATCTTACAGTTAATACCGAGGATTGCGTTGTCATCGATTAG
AphChr26.t767	AphChr26	20081745	20081972	-	TTGGGTTTGGTTTGGAACATAGGTTTTGAAACAGGTAGTGTGTGGAGTGAAAATGAGTTCACCTCTTTTTGTTGCATGTATGGTAAAGAGGTTGAAGACGATGTATCAGTTTATGTAGGTGGCGAATACAGTGGTCAAGTTTATGATGCTAGGGGTCTCTTTGTTGTGTTCGGATTTGGGTTGGAAATAGGTGATTTCGGTGGTCATGTTGATGGTTTTAGTGGATGA
AphChr26.t888	AphChr26	23148476	23152466	-	ATGGTGACGGCGAAGCAGGTGGACACAGGGAAAGCCCAGGCACCATCAACAAACAAAAATGAGCTCAGGCCAACGATGGCAGAAGTTTCGCTTATGCTTTCAGGAGGACTGAACTTCAATAAGGACAAGAGGGTTAAGGAAAGCCAGAGTAAACTTGCTGGTCTGGCAAATCTGATGAACTCAATAGTCATTCATGGTTAG
Aphmerge.11407.1	AphChr26	23662364	23664952	-	AACTTGCAGCCGTCTTCTCCTCTTTCTCTCTTCCTCTCTCTCTTTCTCTCTAATCTTCGCCCCTCTACGCTCTCTGTCTCTCTCTCTCTAATTTTTCTTATTTTCGTGTAACTGTAATTGTATGCTGTTTCCTCGAGTTCAAATGCGTAAAAGGGAGTTACGACTTCATGAGAGTGTAGGTGATCTAAATAGAAATTTGGTGAATTAAATTTTTATCCAGATTGATTGCGGAGAGTGGCTCTTAACTTGAGCTGCTTAGCTAACGGTAGCAAAGAGCCATGCTGATAGCAAATATAAGCTTTCTTCTCTCAACCTCGCCGACGCCGAAGGGAATTATCCTTCCTTGTGAACAGTACTGTTCGCAGCCGTTTCCATCCAATGGATTTTATTCGCTCATTT…
Aphmerge.11434.1	AphChr26	25415553	25419757	+	ACCTTTAATTCTCTCTTTCATCCCTTATTTCTCTCTGCTCCCTCTCAATTTCTACTGTATCTCTTACTCTCTCTTTCTCTCCAGCGAAGGAAAAGATTGGTGGCCTCACAAAGTGATACCCACCATTGTTGAGCGGTATTTCTTCATATTTTCCACATTAAAAGTTTCATGAATTTCTTCAAGTTTTTGAAGATTGATTTTATATTATATTTATCTAGCTACTATTTTAGTTGGGAATTTTCACTTTTCTCCTTTATTCTTGAATCTAGGGTTTTAGTTTTGTTCTTGTTTTTTCTCTTAATTGCTTGATTTTTTTTTATATTGTTGAATCTAAGGTTCTTAAATAGCAGTATAGGTAATTTGGTGATTATTGATTTTCTAGGGTTTGAATTTTATTCG…
AphChr26.t1488	AphChr26	36332391	36332639	+	CAGTTCAATTTTTCCCTAAAATTTAGTCCCGGAAGTGAAAAACCTAGCTCCGGAGGCCATATAATCTACCCGGATTTGAATTTGGTAGGGGAGTCTTCACATTATATTCTTATTTTAACATATTTTGAATCCCTGTGTCGTCAGATTCGCGAAATGAAGCCGTTCAATTTTGCCCAAAAATTCAGTCCCGGAAGTGAAAAACGGAGCTCCGGAAGCCGTATAATCTACCCGGATTCGAATTTGGTAGGG
AphChr26.t1489	AphChr26	36332694	36332957	+	ATTCGCGAAATGAAGCAGTTGAATTTTACCCTAAAATTGAGTTCCGGAAGTGAAAAACGGAGCTCCGGAGGCTACATAATCTACCCGGATTCGAATTTGGTAGGGGTGTCTTCACATTATATTCTTATTTTAACCTATTTTGAATCCCTGTGTCATCAGATTCGCGAAATGAAGCAGTTCAATTTTGCCCTAAAATTGAGACCCGAAAGTGAAAAACGGAGCTCCAGAGGCTGTATAATCTACCCGGATTTGAATTTGGTAGGG
AphChr26.t1490	AphChr26	36333027	36333275	+	CAGTTCAATTTTTCCCTAAAATTTAGTCCCGGAAGTGAAAAACCTAGCTCCGGAGGCCATATAATCTACCCGGATTTGAATTTGGTAGGGGAGTCTTCACATTATATTCTTATTTTAACATATTTTGAATCCCTGTGTCGTCAGATTCGCGAAATGAAGCCGTTCAATTTTGCCCAAAAATTCAATCCCGGAAGTGAAAAACGGAGCTCCGGAAGCCGTATAATCTACCCGGATTCGAATTTGGTAGGG
AphChr26.t1524	AphChr26	36358332	36358580	+	CAGTTCAATTTTTCCCTAAAATTTAGTCCCGGAAGTGAAAAACCTAGCTCCGGAGGCCATATAATCTACCCGGATTTGAATTTGGTAGGGGAGTCCTCACATTATATTCTTATTTTAACATATTTTGAATCCCTGTGTCGTCAGATTCGCGAAATGAAGCAGTTCAATTTTGCCCTAAAATTCAGTCCCGGAAGTGAAAAACAGAGCTCCGGAAGCCGTATAATCTACCCGGATTCGAATTTGGTAGGG
AphChr26.t1527	AphChr26	36360240	36360488	+	CAGTTCAATTTTTCCCTAAAATTTAGTCCCGGAAGTGAAAAACCTAGCTCCGGAGGCCATATAATCTACCCGGATTTGAATTTGGTAGGGGAGTCCTCACATTATATTCTTATTTTAACATATTTTGAATCCCTGTGTCGTCAGATTCGCGAAATGAAGCAGTTTAATTTTGCCCTAAAATTCAGTCCCGGAAGTGAAAAACAGAGCTCCGGAAGCCGTATAATCTACCCGGATTCGAATTTGGTAGGG
AphChr26.t1531	AphChr26	36363099	36363353	+	ATGAAGCAGTTCAATTTTTCCCTAAAATTTAGTCCCGGAAGTGAAAAACCTAGCTCCGGAGGCCATATAATCTACCCGGATTTGAATTTGGTAGGGGAGTCCTCACATTATATTCTTATTTTAACATATTTTGAATCCCTGTGTCGTCAGATTCGCGAAATGAAGCAGTTCAATTTTGCCCTAAAATTCAGTCCCGGAAGTGAAAAACAGAGCTCCGGAAGCCGTATAATCTACCCGGATTCGAATTTGGTAGGG
AphChr26.t1536	AphChr26	36366287	36366535	+	CAGTTCAATTTTTCCCTAAAATTTAGTCCCGGAAGTGAAAAACCTAGCTCCGGAGGCCATATAATCTACCCGGATTTGAATTTGGTAGGGGAGTCCTCACATTATATTCTTATTTTAACATATTTTGAATCCCTGTGTCGTCAGATTCGCGAAATGAAGCAGTTCAATTTTGCCCTAAAATTCAGTCCCGGAAGTGAAAAACAGAGCTCCGGAAGCCGTATAATCTACCCGGATTCGAATTTGGTAGGG
AphChr26.t1538	AphChr26	36367082	36367351	+	CAGTTCAATTTTTCCCTAAAATTTAGTCCCGGAAGTGAAAAACGGAGCTCAAGAGACCGTATAATCTACCCGGATTCGAATTTGGTAGGGGTGTCTTCACATTATATTCTAATTTTAACCTATTTTGAATCCCTGTGTCATCAGATTCGCGAAATGAAGCAGTTCAATTTTGCCCTAAAATTGAGACCCAGAAGTGAAAAACGGAGCTCCAGAGGCCGTATAATCTACCCGGATTCGAATTTGGTAGGGGTATCTTCACATTATATTCTT
AphChr26.t1542	AphChr26	36369466	36369714	+	CAGTTCAATTTTTCCCTAAAATTTAGTCCCGGAAGTGAAAAACCTAGCTCCGGAGGCCATATAATCTACCCGGATTTGAATTTGGTAGGGGAGTCCTCACATTATATTCTTATTTTAACATATTTTGAATCCCTGTGTCGTCAGATTCGCGAAATGAAGCAGTTCAATTTTGCCCTAAAATTCAGTCCCGGAAGTGAAAAACAGAGCTCCGGAAGCCGTATAATCTACCCGGATTCGAATTTGGTAGGG
AphChr26.t1545	AphChr26	36370897	36371166	+	CAGTTCAATTTTTCCCTAAAATTTAGTCCCGGAAGTGAAAAACGGAGCTCAAGAGACCGTATAATCTACCCGGATTCGAATTTGGTAGGGGTGTCTTCACATTATATTCTAATTTTAACCTATTTTGAATCCCTGTGTCATCAGATTCGCGAAATGAAGCAGTTCAATTTTGCCCTAAAATTGAGACCCAGAAGTGAAAAACGGAGCTCCAGAGGCCGTATAATCTACCCGGATTCGAATTTGGTAGGGGTATCTTCACATTATATTCTT
AphChr26.t1549	AphChr26	36373282	36373530	+	CAGTTCAATTTTTCCCTAAAATTTAGTCCCGGAAGTGAAAAACCTAGCTCCGGAGGCCATATAATCTACCCGGATTTGAATTTGGTAGGGGAGTCCTCACATTATATTCTTATTTTAACATATTTTGAATCCCTGTGTCGTCAGATTCGCGAAATGAAGCAGTTCAATTTTGCCCTAAAATTCAGTCCCGGAAGTGAAAAACAGAGCTCCGGAAGCCGTATAATCTACCCGGATTCGAATTTGGTAGGG
AphChr26.t1553	AphChr26	36376621	36376869	+	CAGTTCAATTTTTCCCTAAAATTTAGTCCCGGAAGTGAAAAACGGAGCTCCGGAGACCGTATAATCTACCCGGATTCGAATTTGGTAGGGGTGTCTTCACATTATATTCTAATTTTAACCTATTTTGAATCCCTGTGTCATCAGATTCGCGAAATGAAGCAGTTCAATTTTGCCCTAAAATTGAGACCCAGAAGTGAAAAACAGAGCTCCAGAGGCCGTATAATCTACCCGGATTCGAATTTGGTAGGG
AphChr26.t1554	AphChr26	36376939	36377187	+	CAGTTCAATTTTTCCCTAAAATTTAGTCCCGGAAGTGAAAAACCTAGCTCCGGAGGCCATATAATCTACCCGGATTTGAATTTGGTAGGGGAGTCCTCACATTATATTCTTATTTTAACATATTTTGAATCCCTGTGTCGTCAGATTCGCGAAATGAAGCAGTTCAATTTTGCCCTAAAATTCAGTCCCGGAAATGAAAAACAGAGCTCCGGAAGCCGTATAATCTACCCGGATTCGAATTTGGTAGGG
AphChr26.t1559	AphChr26	36381142	36381390	+	CAGTTCAATTTTTCCCTAAAATTTAGTCCCGGAAGTGAAAAACCTAGCTCCAGAGACCGTATAATCTACCCGGATTTGAATTTGGTAGGGGAGTCCTCACATTATATTCTTATTTTAACATATTTTGAATCCCTGTGTCGTCAGATTCGCGAAATGAAGCAGTTCAATTTTGCCCTAAAATTCAGTCCCGGAAGTGAAAAACAGAGCTCCGGAAGCCGTATAATCTACCCGGATTCGAATTTGGTAGGG
AphChr26.t1562	AphChr26	36384162	36384410	+	CAGTTCAATTTTTCCCTAAAATTTAGTCCCGGAAGTGAAAAACCTAGCTCCGGAGGCCATATAATCTACCCGGATTTGAATTTGGTAGGGGAGTCCTCACATTATATTCTTATTTTAACATATTTTGAATCCCTGTGTCGTCAGATTCGCGAAATGAAGCAGTTCAATTTTGCCCTAAAATTCAGTCCCGGAAGTGAAAAACAGAGCTCCGGAAGCCGTATAATCTACCCGGATTCGAATTTGGTAGGG
AphChr26.t1570	AphChr26	36391163	36391411	+	CAGTTCAATTTTTCCCTAAAATTTAGTCCCGAAAGTGAAAAACCTAGCTCCGGAGGCCATATAATCTACCCGGATTCGAATTTGGTAGGGGAGTCTTCACATTATATTCTTATTTTAACATATTTTGAATCCCTATGTCGTCAGTTTCGCGAAATGAAGCAGTTCAATTTTGCCTTAAAATTCAGTCCCGGAAGTGAAAAACGGAGCTCCGGAAGCCGTATAATCTACCCGGATTCGAATTTGTTAGGG
Aphmerge.11681.1	AphChr27	903926	904413	-	AGGCCCCGCCTGGTTTCCTAAGAAAAAGTATGGAGTAAATTTCATCAGGGAACATAGTACAGAGCAATTAATAAGGGAGCAAATCTTTTCTTTCCCCGAGGTTGGAATAAATCAAGGAGTAAAAAGGCTTGTGTTTGGTCGGAGTGAGAAAAAGAGTTTGTCAAACAGGGCTAGCGTTCAACTTCATCGGCGGCAAGCTGACCGGAGGTAGGCTAGATGAGGCAGGACGAAGGTGGGCTAGATGGCGGCTGGATCGATGAGGGCAGTTAATAAACGATAATGGTTGCGTTGATTAAAGCAAGATGCAAGCTTTGTGAAGTCAATGGAGGAAAGATTTATCCTAGTATACCCAAAGGTAAATATTTACCCTCATTTATGGAGTACAAGTTTGCTCCATCA…
AphChr27.t297	AphChr27	10005910	10006399	+	GTTGATGCTGGTTGTGTTATGGTTGTTCGAGTTGCTGGTGTTGATTACAATGGTCCGGCGTTGCCCTGGCGAGTGGTCGACGGGGCTAAGGTTGTTCGATGGTTGTTGGGGCGTGGTCTAGTTCGCAGTGGTGTGCTTGATTATTATGGGTTGCGTTTTGTTGCTGCTGGGCTTGTTGGCTCGGTGATGTGTGGGCGGTGGCCTGGCAGTGGTCGTGGTAGCTATGGGCCTGCTCGTGGGCCATTTTAG
AphChr27.t589	AphChr27	21278471	21278773	+	ATGGTCGTAGACGATGCATCCGAGGACATGGATGATGTTGAGTCTGTGGCCTTTTCAAAAGCTGATCCCACACCGACAGCTCCAGTTGATGAAGAAGCTAATCCCATACTCGTGGTCTTTACGCTCCTAGCAGGATTGGTACACAGTCAGCATATAGGAACGGTGTTGAGGGCACGGCTAGTAGCAGAAGGCCTGCTAAGAGGGGTCATACAAATTCTTATTGGATGA
Aphmerge.11802.1	AphChr27	23725466	23731278	+	GATCATTGAAAAGTTCTCACAGCTCTATTTATTGCAGCCACTAGATTCTTCTATATCAGTATATAAAGGATATGGTTTATCTAAAGAAATGGAATCATATCTTATTTCAAATGGACTTCAGCAAGCAAGTTTCTCAATTAGTGCCACTGATGTGCAAGACGAACTGTTTGGTGTTCTCGCTGTTTGCCCATTTCAGGTAAGAATTTAAGAATAGCAACTATATTGAGAAGTTATTATTTGTTCTTGCTGTTGATGTCCGTGTTATTTTATTAGGTATTAGCAAAATCAAGGTTTTTATAGGTGGTATGATATTGGCTTGTAAGTTGTGACTTTTTGCTTAAGAGCTCTAACCTTCAAACATCTTTTTCAGATTTGAAAGGCCTATTTTCTCTGGCCAAA…
AphChr27.t736	AphChr27	28650325	28650794	+	ATGGTGTCTCCGATGTGTACTTGTCGGTTGAGAAAAGTGGTCAAGTCTCCTTGTGTCGAAAGTTTTCCTAAGAAATGGGTCATTGGCGGCGTGTCTTGTGGTTTAGCGGCGATGGAATCAAGATGGTGTTGCTTGTATCTCCTTGTATCGAAAGTCTTCCTAAGCAATGAGTTTCTTAGGCGGCGTGTCCCGTGTGTGATCGGCGGTACCGGAAGGGAGCTTGATGCATCGTGGTGTTTGGCGATGGTTTAG
AphChr27.t752	AphChr27	30015396	30015632	-	ATGGGTGATGATAACACCAGTTTTTTCCATGCAACTGTGAAGCAAAGGAATCAGGCTAGCAGCATTGTGAGGCTGGTACGAGAAAATGGTGAGCAATTCACATCTTTTGAGGGTATTCAGCAGGAGATCCTCCAATTTTATGAGGGTCTCTTGGGCTCTACCTCAGACACAATTGCCTTAAATAGAATTGTTGTGAGAGCTGGCAAATTATTATCTAGTTTGGAAGCTGAAGATTTG
Aphmerge.11823.1	AphChr27	31011100	31014069	+	AAATGACCAAGTTATTAAAGCTGAAAGCCCAGAAGTTTGAGAAACCTCAGTAATGTTTATTAGTAGAAGTCAATCTCTCCCCAAAAAACAAAAACAAAAGCAAAAACAAAAACCTAGTACTACTCTACAGTTCACACTTTCACCTACCTTTTCTCTTTACAATTCACTTCACTCTTCTTTTTATTTTACTATTCTACAATTTTACTTTTTTGATTCAAAAAAACCACACTAAACCGAAAAGAAAACCTCTTCTGGGGTTTCCGCTTCAATTGATTTGTGATTTTTTCCCTTCTGTAATAAATCGTACATTCCGTGAAATTTTATAGAGATGGATGAGGAATTGATCAATGCTTGCAAGGTACTAATGTACTCCCGTTATTTTTTTTGTTGTTGGTAGTT…
AphChr27.t817	AphChr27	32428875	32429223	+	ATGGCTCGGAGGCCAGCATTGAAAAGGGCTTCGGGCCCAGTACCCTCTTCGACCCTTGCTGCTAAAAAGGTCAGGACATCGGATAAGATCGAAGAGGTGATCCACGATGCTATACCTCTTCGGTCACAGAGGTTTCCGATGGTAGAGACCGAGAAGGCAGGAGAGAAGGCACCCACGCCTTCCAAGGAGGCCAGCTTCCCTCCAAAGTCGAAGCAACATGAGCCTTTGATCATTGACGATGATGAGGATGAAGACGAGTTTGAAAGACAGCTTCAGTAG
AphChr31.t1	AphChr31	9935	10189	-	ATGAAGCAGTTCAATTTTGCCCTAAGATTGAGTCCCGTAAGTGAAAAACGGAGCTCCGGAGGCTGTATAATCTATCCGGATTCGAATTTGTTAGGGGTGTCTTCACATTATATTCTTATTTTAACCTATTTTGAAGCCCCGTGTCGTCAGATTCGCGAAATGAAGCAGTTCAATTTGGCCCTAAAATTGAGTCCCAAAAGTGAAAAACGGAGCTCCGGAGGCCGTATAATCTATCCGGATTCGAATTTGGTAGGG
AphChr31.t3	AphChr31	11520	11774	-	ATGAAGCAGTTCAATTTTGCCCTAAGATTGAGTCCCGTAAGTGAAAAACGGAGCTCCGGAGGCTGTATAATCTATCCGGATTCGAATTTGTTAGGGGTGTCTTCACATTATATTCTTATTTTAACCTATTTTGAAGCCCCGTGTCGTCAGATTCGCGAAATGAAGCAGTTCAATTTGGCCCTAAAATTGAGTCCCAAAAGTGAAAAACGGAGCTCCGGAGGCCGTATAATCTATCCGGATTCGAATTTGGTAGGG
AphChr31.t556	AphChr31	9997526	9997738	+	ATGGCCCACTTGCCACCTATATTCCGAACCGAATCCGGACCCTGGTACCAAACCAACAATAATGGTGAACTCCAAACCAACTACATGGAGAAGAGGCAGCTCTTCCTTAGGAGTTATCAATTTAGAAGGAAGCAAAGCTTAGGTGAGAAAATCAAGAGGTCTTTGGTTCGGTTCAAACGTGTATTCTTGGTTCGGTTGAGGTCACTACGTAGG
Aphmerge.12182.2	AphChr31	17029565	17030650	+	GGTTGGGTTGTCCTTTCTGATAATACTGGAGCCATAGAATTGGCACGGACACATGCTAATCAGATCCGATGGGAAGCTAGGGTGATTGATCCACAAAATGGAAGTGATCAAAGACTTCTTGTTTGCCAAAAGCCATTTTTGAGAAAATAATACTGTATCATCTATAGTTTCACAAAGCAGAGGCCTCTGAATTGTTACTCTGGGGAGATTTAACTTGAATATATATACACTGTCACTGAAGCTGTTTGTTGAAGATTTGACATGTGGTAAATTCATCCTTGACAATGGACATATTGAAATTGTAGAGTAGAGTTATATTCTTTGCAGTAAATAGCTGCAGTGTTTTTTTTCCCTTGTGAAGCATTTTTGTAGCAATTCATTTTTTTGCCCTTTTTCTTT…
AphChr31.t848	AphChr31	19975387	19975650	+	ATGCAATGGTGGAAGAGGTTGCTATCGTCCTTCCTAAGTTTTTCACATCGTAATGGTGAAGTAGATGAATCGAAGAGGATTGAATACTTTCAAGGATCTCATTATTCTCAAGAGTTATTTACAGAAGAAGTTAGTTGCCAAAGTTTAGTATGTGATTTCTCCTCTTTAGTGGATGTGGTAACTATTGAGCCGGTTATGGTGTTTGATGAGATTTTAGTAAAGACGGCTACTACTGTGAAGCAACTTTTGCCTACCAGTCCAATG
AphChr31.t849	AphChr31	19975747	19975947	+	GGGAAGGATGATGATGTTAGTGTGCAGCTGGATGTTGCAGTGTGTGATAAAGTAACTATAGCTGTTGGTGGTGAAAATTTCTCTTCATCTCCCTTGCCTACATCAAGGGTCGTGAATGGCGTGACAAAGAAGCCAATTAATGGCCTTAAGAATGTGTCTTCACTTTCCCCAAGAAGATTAAATCTCATATCAAAGACCTTA
Aphmerge.12226.1	AphChr31	22721422	22723913	+	GTAGTGACGCCCGTGGAATGGACTGTAGTGCATCATTTTGACGCTGAATACGAGTATCAATTTGAAGGTGGAAGCTTGTTGTTGTAAAAAAATGAAGGCAAAATTGATCCAGTGCTCCAATAATTGCCTTACATCTCAACTTATAAATATCTGGAAACATCCTTCTAGTCTTCCATTCTCAGCATCAACAATGTCTCTTCACACAGGAGGGTCAATGAAGAAAGCATATGATGGTTTGTTATTGGATGCTGGTGGGACCCTTTTGCAGCTTTCACAACCTGTTGAACAAACTTATGCTCTTCTTGGCAACAAATATGGTACTCCTCCGTCGCATTTTTCTGTTCCACTTTGACTTTTGACACTGTTCATTTGAACAGTTGACTTATCAATTTCTTCTAA…
AphChr31.t947	AphChr31	24522852	24523199	-	ATGTGTGCAAGGTTGAGTGAAGGTGTGCTGGAAATGAGATGTGTATGTATCAGACAACAGCGTTGGTGTGGGGCAGTGCAAGGGGATTGGAGCTGGGATGTGGCAAGTGTGTGCACCGATGGCTGGTGCGATAGGCTGGTTATGGGCATATGTGTTGGAACAAATGCTAGGCTGTATGTGCAACCTGATGTTCACATGCACATGACTGCTGGAACGATAGAGAAGGCGCGAGACAGGGTCGTACATCAGTGA
AphChr31.t954	AphChr31	24819163	24819489	+	ATGGGTGGTGGCGTGTCTTGTGGTAGTGTTATGCTGGTGGGTGGTGCGCATGTAGATTGTGGAGTGGGTGGAGACCTTTCATTGATGGTGCGTGGTGATTTTGGTTGTGGCGCTGCTGTTGGTGTGGGTGTTGGGAGGTGTGTTAGGGCAGTTGTGTGGTGTTTTTTCATCATGTTGGTGGCCCTTGGTGTTAGTTCAGGTGGTGGTGGTGTTTGCAGGGGTTGGTTCTGCTGCTTTTTGGGTGTTAGTGGTGGCTGTTTGCGTTAG
AphChr31.t977	AphChr31	25906539	25907299	+	ATGGATGATGATGGCTTAGTTGTTGCTGTAAATACAGATAAATCAGTTGATGATGATGGCTTAGCTGATGTCATAAGTGACGATAAAGCAATGAACGATGATGGCCTAGCTACTGTTATAAGTGCTGTTAATAGCAAACTGATCTTAGGGGACGCTGGTGCAGTTGAGGAGCCATTTGAGGTGCTTGAAGAGACTCACTTTGAGGTTCTCATGTCCACCACATGA
AphChr31.t1090	AphChr31	30899075	30899601	-	ATGGGCCCTTATTGTGGACCTCGTATCCGTGTAGCAGACGACTGTGTTTCAGATCCATACTTGTGCACTCATAAAGCTAATGTTCATCACTTGGCCCTAACGCTATTCGTGCAGCTGACGTTCATGCACCTTAAATTCGTAACTCGTGTAGCCGACAATCATAACCCTTGTGCTATTCGCGCAACTGATGCTCGTGTTCATGGCGTTTTTGCAACCGACCTTCGAATAACTTTTGTTGTAGCCGATGTTTGTACAAGTCAATGA
Aphmerge.12385.1	AphChr32	4947971	4948670	-	GCACCTTATCTTTATATCTCCTCTTCTACAAGCAAGAAAACTCTCCAAGAGCTTAAGTCAAATACATTTGTAATATCATAGAGAGTTGTATAAGTACTTATAAGCTTACAAGAAATATTTCCTAAGTACTTGTAATAGAGTTAACACAAGATATAAGTGTTAACTTAGTGCCTCACAATACTTTTTAGTATTGAAAACAATTGAGTGTTAGTTAGTTGAGTGTGGCTCTTGATTAAGTCTTTGTGAGTTGGTGAGTGATTGGAGGAAAGGCTTGCTACCAAGTCTCTTTGTCTTAGGGAAAGGGTGAGTGGAGTTAGAGACTTCGAGAGACCTTGTTCCGAGAAGAAAAGGGATTGGGGAGATTGTATTCCTTCAAGTGTACTACCAATCAAAAGATTA…
AphChr32.t321	AphChr32	7264000	7264553	-	ATGGTCTTAAGTCATCTACAAAAAATCGGTGGTTCATCTGAGGAATATATCAAAGAGTTTGATAAACTAGCTATCATGTGTGAAGTTGCTAAAAAGGAAGAGTTGAAATTGAGACATTTTCTAGCTGGTTTAGATCGTGATATCTACAAGAAGGTGGATGCTACATCAAATCTTACCTATGATGAGGCGTGCAAGTATGCTATCAAGTTCGACAATCACAGGAAGAAGAAAGGGGAACTGTTGTTTCAAGTTGAAGAAAAAATTATCTGA
AphChr32.t524	AphChr32	14638658	14639150	+	ATGGCTCAGAATCTTCCCCAACATGCCTTGGATTATTCTGTACCATACCATTTAAGTTTGTGTCCAACTGGGCTTCCTTTGGCACAAATGGATGCTCAAACATCCGAGCACCTTGGCTTGGCCCAAGATGACCCATCGGCACTTGATGATGATTTTGGCATTGAGCCTGATGACCCATCACCGCTGCCGCCATCTGGTGGTGGTTGA
AphChr32.t534	AphChr32	15035571	15036861	+	ATGAGGTTTGGAGTTATTGGGGATGCACTTGTAACTCCTTACTATTCCCCTGGTAGTAGGGATAAGGAAGAAAGGTGGACTTTGGTGAGAAGAACGAAAGCTGGTAAGGCCCCTCAAAGAATTTTTAGGGAAGGTCTTCAGCTGAGTGGTACCGTTGTAGAAAGATTAGCTTGCATTGATGAAGAAGGGAGAGTGAATGATGCTGAAGAGGAAGATGATAGAGTGGGGCATGAAAAGGCTCCTCTAAGCATATGA
AphChr32.t634	AphChr32	18035766	18036090	-	ATGCTTTACGCTGTTTTAATTGAAGAAGGAGTATGTGCTGCGAGCGCCTCTCAAGGTGGCAAAGAGGACGCCATTGATTGGCCGTTGACTGCTTCGGGTTCCATCTGCGACGCTGACCAGCTTAATCACGGTGAGCACGCTGCTTTTCTTGAGTGCAGTTCACGGTGGGCATCTACTTGTTGGATCTCCATCAGCCGTTGCTGGCTGTCAACGTTCTGGCTTGGGATCGCGATTTGCTGCCACCGCTCCTCCTCGGGCTAA
Aphmerge.12584.1	AphChr32	20988396	20996853	-	GGAGACTCGTACATTTTACTCATACTCTTAACTAAACTCTGGAGCAAGCCTCTCTCACAACTTCACTACTCAGTAATCGGTGTATTTGCCTATTTGATGGAATCAGAGTCTTTCAAATTTGGGCCTTATAAAATAGATGCAAAGGAAGTGTTTTACTCTACCAATCTCTCATATGCCATGGTGAACTTGCGTCCACTTCTTCCTGGTAAGTCTTATTTTGATCTTGTTTAATGCACTTTTTTTCAACATTTATTCAGAAAAAGGGTTTAATTTCAGTTGTTATGACTTTATGTTGGGCATTCTCATTTCTGAGTTTTGCCTTATAGGGCAAAGTCCAATCATGCTCTGTGGCGTGCTGAGAAAGTTTGCAATCAATTCAGAAACGTTGAATTGAATATT…
Aphmerge.12599.1	AphChr32	21461704	21466808	-	CCCCGAACTCCTCATCGTTTACTGTGGTAGCTAGAGAGAGAAAAAACAAAGACATCGAAGAGAAAGAGAGAGAAAAAAAATGGGAGGTGATGGACATGGCACAACTTTCAAGGGCATCACCGTCCACGCCCCCAAACGCTGGCATTCCGTCACCGGAAAGGGCATGTGCGCTCTTATGTGGTTTTGGGTTCTCTACAGAGCCAAGCAAGATGGTCCAGTTGTATTGGGCTGGAGGCATCCCTGGGATGGACATGATGATCATGGGCATGGACATTAAAGGGGTTTCTTGCAGCTAAGTCAAGAGCTTGTAGCTGAATGGTGGAAGAGCACTGTATGATTCCATATGAATGTAATAACTGACATTTTGGTAATTTTTTTTCCTAATAATGTGATTTTGGA…
AphChr32.t1161	AphChr32	29557412	29559431	-	ATGACATCTAATGCTGTGAGTAATGAGATTGATATTGTGCGAGAAGGTGAAGGGAATAGCTCTCTGTTGGATACTAATCTTGAGACTGTACATGATGTTGGAGAATCTGGCGGTGTTGGTGGTGAGTTGAGAAAGGAGGCTGTGGCCACTCCCAATGAGCATTTTGAGGATGATTTAGGAAAAGGGAAGCGTAAAAAGTTTCAGTCAACTAAGTTGCGTGGGAGTATTATCTAG
AphChr33.t3	AphChr33	86509	86715	+	ATGGGCCGACCTGACTACTCAGGAACGATTTCGAGTTGGGTACCCGACCCGGCCAAAAAAATTGGGTACGGGGTGGGTCATGGGCCGAAAAAACATCTTAGGGTACCCGAAGTTAGACGAAAAAGCGCATACCCGACCCGGAAAAATACCGGGTATCCGGTGACCCGGCTCGGTATATCCGAGCCGGGTCACGGGCCGATTTTGCAA
AphChr33.t41	AphChr33	1681711	1682196	+	ATGGGTTGTGTCAGCTTCGTGGGTTCTATCGTGGTGGTCCGACGGTGTTCTATGGGTGCATTGGCTGAGGGTAGTGGCTGTGTTCGTGAGGTTATTGGTGGTGGCTTGGGTGAGTGGCATGTGGTTTTGGGTGTGAGCGGTGGTAGTTCTTCCATATGGGTCAGTGTCAGGTTGGTCCGAAGCGTGGTTATGGCTGTTGTTGAGTATTTGTAG
AphChr33.t47	AphChr33	1813820	1814167	-	ATGGGCTACTGGGTAGGTGCTGATGTGCTTGGATTGGAGCAGTATGTGTGGAGTTTTGGTGCGAGCAGGCCTGAGAAAGGGTTGGTGTTGGGTAGCCTGGGCATGAGCAGAACAGGGGCAGGGGCTGAGACGTGGACAATGAGTGCTGGACAATGTTGCTATGATGTTGCGCTAGAGCTGGGACGTGGGACTTTGTTGTTAGGACGATGGGTTACATTGGTCGGGCTTATGTGCACATTAATTTTGGATGTGCACTTATAG
AphChr33.t69	AphChr33	2943783	2944170	-	ATGACAAAGGACTATGTTGTGGTACTCCACCAGATTGTGAGTGGAAAGCTCAGGCAGGGAACATATGCGGGGCCTCATTCGACTGGACCTGCAGTGGTATTTGTCGTTCAGACGAAAGGATTTATGAGGTTCACCAGCGTTGTGGAGAAAGCGAGGATGAACTATGGAAAGCCACTTTCTGAGGAACCTTGTAAGATGCAGATTGTTCATGGCGAGGAGGCATATCCTACAGATTTTGTTTCACAGGAATCATATCGTTCTGTAGTGTCCATGTAA
Aphmerge.12793.1	AphChr33	4624656	4624925	+	ACTAGGAAGCACGGAAACGCGAGGGTGGTGGAGTACCCCGTACCAGAAGCGTTTCCGGTACGAAAACGGCCGGGAATCGCCTCGAATCGGCTGGGAAACGTCTCCAATAAGTCAAGAAGCGGTCTTCTAACCGGAAACGTTTAAGAAACGTATGGGAAGCATCAAATCTATTTAGGAAACGCCATGTTAAAGGTTGGAGTGGTTTTTTTTTTTAAAGGGCTGGTCGGAGAGGTTGTTTTAGAAGAAGATGAATAGTTGAGTTTTATTGCC
AphChr33.t143	AphChr33	6113781	6114254	-	ATGATGGTGAAATGTCGCGGTGGTGCAGGGTGTTGTTTTGGTAAGGTGGTGGTGAGATTAGGAGCTGATGTTGGGTCGTGGAGTGTTGTGATGGTGGGTGCACGGTGGAGAGTTACTGCGTGGGTGTTGCGAATTGGTGGAGCTCAATTGGTGAGCTGGGTTATGGTGGAGAGTGTTGTTGGAGCTTTGAGGGGTTATATGCGTTATGGGGTAGTGAGGATAATAGGTTGA
AphChr33.t176	AphChr33	7386790	7387569	+	ATGAACAAGTTGGCACATTTAGAACTCACTAAACATGCTTTCTTGTGGTTTGATGGGGTTCAATTGAAACGAACTCGTGAAGGGAAGGAGAAGGTTAAGACTTGGCAGAAACTGCTCAAAACATTGAAGCGGCTTTTGCTAACATGGAGTGGGAGGAAGTCAAAGCATTGGAAAGGGAAGGTTGGTGATGCTGAAGAAGAGGAGGAGCAAGCGCTCAGCGCTAATAAAGCATTAGTAACTAAATTACCTTGGAACAATTTGCCTATTGATGAGTGCCCTCCTGAAGATGGATAG
AphChr33.t224	AphChr33	9511497	9511772	-	GAACATCATCATCAAATACCCACTGAAAATAAAGAAAGTGGGACACTTGATGAAATTCTCAATAATCATTTTGAGAACTTGGAAACCAAAGAAGATGATGATGCCTTGGTGAATCAAGGGGCGATGGAGGAAGAGAATACTCGGGAACTTCAATATCTTCCTTATGAGATAAAGAAGATGATGAAACGGATGATGATTGGACATGAGTTGTCAAAAGAGTTGTTGGATTCTTGTGGTAGTGTGAAGCAATTAATAGAGGTGCAAGGATGGGTGTAA
AphChr33.t240	AphChr33	10088972	10089349	+	ATGTGCGACTTTGTCTGCTGGTCTGCCACCACTGACCGTGGCTCGCCATTCAAGCCGGCGTCGTCAACTGCAGCTCCCCACCACAGCCGCTTCACCGCCGGCTTCTCCCTATACTCACCACTCCAGCTTCACCACCACCGAAGTTGCTTCCCCCTTTCAGCTGTGCTTAAGTACCTCAACCAACCTGCAGCTCACCACTCTTTCTTCTTCACCTCCTTAGCAGCTCCACCCTCACAACCTTGGCCTCCGTTCCTCAAACTCCGTGTCTAA
AphChr33.t266	AphChr33	11135663	11136035	-	ATGGCGGGCTTGGCGGTGGGCCTACGGCTATCTTTGCTCTGCCAGCTTCCGGCGAGCCTCTGCGTAGATCTGGTTTGGTTGGCTGAGCTTTCCGGCAATGGAGGTTTTACTGAAGGCGGGCGTGGCGGTGGGCCTACGGCTGACTTCCGGCAAGCTCATGGTTGGGTTGCTGTTCCTCTGTCGTGGGCCTGGTTTGGCTTCGCTGGTGGAGAGCCTTGTTGA
Aphmerge.12821.1	AphChr33	21558945	21560294	-	GGCCACAATCCCACCAATCCAAATATTAAACCTTATACCCTCCAACCTTATCTTACTAGCCAAATATTTTCTTACAAATATACTCCTTGTATAATTATCCACTATTAGTACTAGTCTTTTATAACTTCCAAATAGTGAGAGTTTTATCATTGTAATTTACCCTATTCAATTGGGTATTATTGTACTCTCATTATTTCGTACATAGTGGATTTATATGCTCATTTAATTAGTGGGTTTCATTCCCATGATATATTATGTGTCCCGTTCCAATACTTATCTTGTCATTTCTCTTTCTAATTTATACTCCTCAATTTTATACATCTTTTATTAGCTTCCGCTCGCACTATCCCGCTCGCACTATCAACCTTAACAAGTGGTATCAGCGCCATGGTTCGTTGG…
AphChr33.t429	AphChr33	21692011	21693182	+	ATGATGAGGTGCCAAGTGGTAACCGAGGGGCCTACACTGTGCCATTCTCGCACCTTCGCTGTGAGCGACCGCCCAGCTTCTTCTCGAGCCGCGGCGGACGAGACTTTTGTCAGGCTTAATGATGACTCTAATGATGACCCCACTCTCGGTAGCATCGACTCTAGGTTATCTAACATTCAACTAGGGATTAACACTATAATTGCTAACTAG
AphChr33.t580	AphChr33	29303377	29303839	+	ATGGGAACAACAAATAAGAACGAAGTACGGGGCTTGAGGGAGAAGGTTAGGCTGGCTGCGGGTTGTGACGGGCCTCCCCCACTTCTGAGTGGCTGTCAACCGGCTGGGTCTCCCTTGGGTGGCCTTCGCGCCTCTGCGACGGAGTCTCTCGGCGCTACCATCGACGCCTTCTACCGCAATCGCACCCTCCCTGTTGGTTTCATTTCTATGGCGTCTTGGACATGA
AphChr33.t593	AphChr33	29889956	29890795	-	ATGGTAGGACATCTAGTATGTGCTGATGAAGCAACTACTCAACAAAGTAAGGTCAGTTATGCTAGGCTTTTATTTGAAGTTGACCTTACCAAAGATTTGGTTGAGGAAGTTCAGGTAGAGAGGGTCAGTGTCACTGAGTTGGATGTATTTGAGCAGTGCATTACTGTTAAAGTGGATAAGAAGGGGCAACAACTACTTTACATTGTCACGATAGTCTATGGACTTCATTCAGTTGTTGATAGGGTGCCTTTGTAG
AphChr33.t599	AphChr33	30016525	30016758	-	ATGGGGTATTGGGAAGGATGTAGATGGCATTGGGATTTGAAGTGGAGAAGAGGTTTTCTAAGTGAGGAGAATAATAAGTTTCATAGTTTATTGAATGCCATAAAAACTATTACTTTCAAAAGTGATGACAGTGACAGAGGACATTGGAAGTGTGTTGATAATGGACAGTTCACTGTGAAATCATTCACAGAAGAGTGCAATCCATTGTTCTATGAGTACACTTTACCCATTGAG
AphChr04.t85	AphChr04	67523	67786	-	ATTCGCGAAATGAAGCAGTTCAATTTTGCCCTAAAATTGAATTACGGAAGTGAAAAATGGAGCTCCGGAGGCTGCATAATCTACCCGGATTCGAATTTGGTAGGGGTGTCTTCACATTATATTCTTATTTTAACCTATTTTGAATCCCTGTGTCATCAGATTCGCGAAATGAAGCAGTTTAATTTTGCCCTAAAATTGAGACCCGAAAGTGAAAAACGGAGCTCCAGATGCCGTATAATCTGCCCGGATTCGAATTTGGTAGGG
AphChr04.t90	AphChr04	71338	71601	-	ATTCGCGAAATGAAGCAGTTCAATTTTGCCCTAAAATTGAATTCCGGAAGTGAAAAATGGAGCTCCGGAGGCTGCATAATCTACCCGGATTCGAATTTGGTAGGGGTGTCTTCACATTATATTCTTATTTTAACCTATTTTGAATCCCTGTGTCATCAGATTCGCGAAATGAAGCAGTTTAATTTTGCCCTAAAATTGAGACCCGAAAGTGAAAAACGGAGCTCCAGATGCCGTATAATCTGCCCGGATTCGAATTTGGTAGGG
AphChr04.t100	AphChr04	80968	81222	-	ATGAAGCAGTTCAATTTTTCCCTAAAATTTAGTCCCGAAAGTGAAAAACAGAGCTCCGGAGGCCGTATAATCTACCCGGATTCGAATTTGGTAGGGGAGTCTTCACATTATATTCTTATTTTAACATATTTTGAATCCCTGTGTCGTCAGATTCTCGAAATGAAGCAGTTCAATTTTGCCCAAAAATTCAGTCCCGGAAGTGAAAAACGGAGCTCCGGAAGCCGTATAATCTACCCGGATTCGAATTTGGTAGGG
AphChr04.t114	AphChr04	89703	89966	-	ATTCGCGAAATGAAGCAGTTCAATTTTGCCCTAAAATTGAGTCTCGGAAGTGAAAAACGGAGTTCCGGAGGCCGTATAATCTATCCGGATTCGAATTTGGTAGGGGTGTCTTCACATTATATTCTTATTTTAACCTATTTTGAATTCCTGTGTCATCAGATTCGCGAAATGAAGCAGTTTAATTTTGCCCTAAAATTGAGACCCGAAAGTGAAAAACGGAGCTCCAGATGCCGTATAATCTGCCCGGATTCGAATTTGGTAGGG
AphChr04.t116	AphChr04	90974	91237	-	ATTCGCGAAATGAAGCAGTTCAATTTTGCCCTAAAATTGAGTCTCGGAAGTGAAAAACGGAGTTCCGGAGGCCGTATAATCTATCCGGATTCGAATTTGGTAGGGGTATCTTCACATTATATTCTTATTTTAACCTATTTTGAATTCCTGTGTCATCAGATTCGCAAAATGAAGCAGTTTAATTTTGCCCTAAAATTGAGACCCGAAAGTGAAAAACGGAGCTCCAGATGCCGTATAATCTGCCCGGATTCGAATTTGGTAGGG
AphChr04.t119	AphChr04	92722	92985	-	ATTCGCGAAATGAAGCAGTTCAATTTTGCCCTAAAATTGAGTTCCGGAAGTGAAAAATGGAGCTCCGGAGGCTGCATAATCTATCCGGATTCGAATTTGGTAGGGGTGTCTTCACATTATATTCTTATTTTAACCTATTTTGAATCCCTGTGTCATCAGATTCGCGAAATGAAGCAGTTTACTTTTGCCCTAAAATTGAGACCCGAAAGTGAAAAACGGAGCTCCAGATGCCGTATAATCTGCCCGGATTCGAATTTGGTAGGG
AphChr04.t122	AphChr04	94152	94400	-	CAGTTCAATTTTTCCCTAAAATTTAGTCCCGGAAGTGAAAAACGGAGCTCCGGAGGCCGTATAATCTACCCGGATTCGAATTTGGTAGGGGATTCTTCACATTATATTCTTATTTTAACATATTTTGAATCCCTGTGTCGTCAGATTCTCGAAATGAAGCAGTTCAATTTTGCCCAAAAATTCAGTCCCAGAAGTGAAAAACGGAGCTCCGGAAGCCGTATAATCTACCCGGATTCGAATTTGGTAGGG
AphChr04.t126	AphChr04	96855	97103	-	CAGTTCAATTTTTCCCTAAAATTCAGTCCCGGAAGTGAAAAACGGAGCTCCGGAAGCCGTATAATCTACCCGGATTCGAATTTGGTAGGGGTGTCTTCACATTATATTCTTATTTTAACCTATTTTGAATCCCTGTGTCGTCAGATTCGCGAAATGAAGCAGTTCAATTTTGCCCTAAAATTGAGTCCCGAAAGTGAAAAACGGAGCTCCGGAGGCTGCATAATCTACCCGGATTCGAATTTGGTAGGG
AphChr04.t130	AphChr04	100838	101116	-	TTTGAAGCCCCGTGTCGTCAGATTCGCGAAATGAAGCAGTTGGATTTTTTCCTAAAATTGAGTCCCAAAAGTGAAAAACGGAGCTCCGGAGGCCGTATAATCTATCCGGATTGGAATTTGGTAGGGGTGTCTTCACATTATATTCTTATTTTAACCTATTTTAATGCCTCGTATCGTCAGATTCGAAAAATGAAGCAGTTGAATTTTGCTCTAAATTTGAGTCCCAAGAGTGAAAAACGGAGCTCCGGAGGCCGCATAATACATCCGGATTGGAATTGG
AphChr04.t131	AphChr04	101181	101402	-	ATGAAGCAGTTGAATTTTGCCCTAAAATTGAGTCCCGAAAGCCAAAAACGAAACTCCGGAGGCCGTATAATTAATCCGGATTGGAATTTGGAAGAGGTGTCTACGCATTATATTCTTATTTTAACCTATTTTGAAACCCCGTGTCGTCAGATTCGCGAAATGAAGCAGTTGAATTTTGCTCTAAAATTGAGTCCGAAATTGAAAAACGGAGCTCCGGAGGCC
AphChr04.t136	AphChr04	105479	105697	-	ATGAAGCAGTTGAATTTTGCCCAAAAATTGAGTCCCGAAAGTGAAAAGCGGAGCTCCAGAGCCCTTATAATCTATCCGGATTGGAATTTGGTATTGGTGTCTTCACATTATATTCTTATTATAATCTATTTTGAAGCCTCGTGTCGTCATATTCACGAAATGAAACAGTTCAATTTTGGCCTAAAATTGAGTCCCAAAAGTAAAAAACGGATCTCCGGA
AphChr04.t180	AphChr04	434336	434731	-	ATGGGTGATCGTCACGGTAAAGGGAAGGGATTGACGATCAAGCCATTTGGTTGGAGATCGCAGGATGATGGTAACCCCCACCGCAGAGGGGTCACTGGCTCAGCACGCCGACAGGGCGCGGAGGAGGAGGAGGATGTATTGGCAACCCCTGTTGACTACCGCCAGCTACGTGGTACCGGAGGCCGCTACGCTCACGGTAGAGTTAGCACACAATCTCAATCTGGGAGTGGTGTAGAGGCTACGGGGAGTAGCAATCGACCAGCCAAGAGGAGTCGATCTGGTTCAGATTGA
Aphmerge.12896.1	AphChr04	4201806	4202096	-	TCTTCTTATAATTATACTCCTTGTATAATTATTCACTATTAGTATTAGTCTTTTGTGACTTTCAAATAGTGAGAGTTATTTCATTGTAATTTACCCTATTTAATTGAGTATTATTGTACTCTCATTATTTCGTACATAGTGGATTTTATATGCTCGTTTAATTAGTGGGTTTCATTCCCATGATGTATTATGTGTCCCGTCCAATACTTATCTTGTCATTTATCTCTTCAATTATACTTCTCAATTTCATACATCTTTTATTAGCTTCCACTCGCACTCTCAACCCTAACA
AphChr04.t816	AphChr04	17881723	17882834	+	ATGTTATGTCAGGGTGTATTAGGCTCGGGGGGTGTCTTGTTACGCTCTGTGTGTGTTGGTGAGCTGAGAGATGTTGAACAGTGTGGGGTTGCTGGGTACCCATGTGCATCGATGGGTACCCGGTGTTTTGGTGCCAAGGAGTCTGGGGAAAATGAGGGCTGGGGGTGTGCAATTGTGCGAGGAAGGGGGAGATGGGTGTGCGTATGGGCGAGAGGGATGGCGAGTGATGTGCATGTACTGGCCGTGTGTGCGAGGGGGCTTGACGAGTGTGGGGCGTGGGATTCGTCTTGA
AphChr04.t831	AphChr04	18893369	18893807	-	ATGTTGTTGTGCTCGTGGTGCCGTGGGGTCATCGAAGGTCTGACCAAGGCGTATTGGTGTTGCGATGGAGCAAGTGGTGCGAATGACGCAGAGGAGAGAGAAATTGATGAGAAAGAGAAGCAACCAGAAGATGATGGCGGTGGTGTGGCAGCGTCGGAGGTGGTTGTGATGAGAAATACGGTGGTTAATACTTCCGCTGCTGCTGTCGATGGTGATGGAGGTGATGGAATCGATGTGGTTGCGACTTGCGAGGGGTAG
AphChr04.t907	AphChr04	21569833	21572372	-	ATGGGGATTGATGGCAATAGAACAGTAATTTTGCAGAAATCAATTCTTAAAGAAGGGGTTCCTACTAAGAATCCTGGGAAAGAAGATGATGGTGATGCTCTTGCTGGTGTCTCAGGAGTAGAAGGGGGAAAATGGAGTGATAAATGCAATGGAAAAAGGCTGTCTAGCAAAGGAATGTACTTGGTTAAGTACAACCTTACTCGATTGAGTAAGGTGCACAAGGAATCGAGTAGATGGGCAGTGGCAAGCAAATGGTGCAACAATGGGCATCAATGGGAACCTTACGCGGTCGAGTAA
AphChr04.t985	AphChr04	26030735	26032762	-	ATGTGGTTGTTCTGCTGCTCTCGTGGTGGTGGGGTTCTTCTCCTCGCTACCATGGTCGTGATTCGCTTTGGGAGGGCGGTCCGTGGGCTTACTGCTGTGTTGGCTAGGATGGTGTATTCTTGGTCTCCTGGGGGTTTACTTTGTCCTTGTGGTGATTGCGGTGATGACGACAATGGTGTGTTGTTGCGTGGGGTTGGAAAGCGGCATCGTGGTGGTGGTGGTGAGGTTGGGATAAGAAGATATGAGAAGTTGGGATGA
AphChr04.t1219	AphChr04	37113214	37113599	-	ATGGTTCGGTTGCCGTCACGGTGGGGCTTGGTTACGTTGGGTTGTTATGGGTCTGGTGGTCTGATGGTCCTGGTTATGAGGTGGCGACAGTGGTTGGTTAAGGAGGTTGAGTCGTGGTTGTGGGCTAACTCAATGGATGATGACATTGGAGCTGATTGCGTTCTCGGGGGGTTGGGTTGGTGCCTTGTGTTTGGGCTAGTAGCGGTCGGTGGTGGTTTCGTGATGGTGCTCGGCGTGGTGCTGGTTCGGTATTGGTTATGA
AphChr04.t1318	AphChr04	42745868	42746137	-	ATGTCCTTCGATTTTGGTGTACGTCGGCGAGGGGGAGGGCATAAAGGCAACAAACACGGTGGTGGTGGAGCTTCTGGTAGTGAGGTTGGGGCTGGGGGTGACAATGGTTGTGGTGGAGGTTTATCTGGCTGGGATGGTGGGGTTGTGGTGGAGGTTTATCTGGCTGGGATGGTGGGGTTGTGGTGGAGAGAAGAATGGTAA
AphChr04.t1392	AphChr04	46730713	46733353	+	ATGAAGGGATCTGGGTCAAGGACGACGAGGGTGAGTCGCCTCACACAAACGCCAAGAGCAAGGCTTGAAGGTCCTGCTAGGTTGGGAGAACGGTGGAGGAGAGGAGGTGAGGGAGCGGCAGTTATTGAGGAAAGAGAGGATGCTCAAACCGGTGAGGTAGCGACGCCAAACTGGCCGCCTTACCACCCCACCGGAGGGCGTCGATGCAAGCCCAACAAAATTCAATGA
AphChr34.t64	AphChr34	41845	42141	-	AATTTTGTAGGAGTGTATTCACATTATATTCTTATTTTAACCTATTTTAAAGCCCTGAAGCAGTTCAATTTTGCCATAAAATTGAGTCCCGAAAGTGAAAGACGGATCTCCGGAGGCGGTATAATCTATCCGGATTGGAATTTGATAGGAGTGTATTCGCATTATATTCTTATTTTAACCTATTTTAATGCCACGTGTCGTCAGAATCGCGAAATGAAGCAGTTCAATTTTGCCCTAAAATTGAGTCCCGAAAGTGAAAAAAGGAGCTCCGAAGGCGGTATAATCTATCCGGATTAG
AphChr34.t70	AphChr34	45314	45610	-	AATTTTGTAGGAGTGTATTCACATTATATTCTTATTTTAACCTATTTTAAAGCCCTGAAGCAGTTCAATTTTGCCATAAAATTGAGTCCCGAAAGTGAAAGACGGATCTCCGGAGGCGGTATAATCTATCCGGATTGGAATTTGATAGGAGTGTATTCGCATTATATTCTTATTTTAACCTATTTTAATGCCACGTGTCGTCAGAATCGCGAAATGAAGCAGTTCAATTTTGCCCTAAAATTGAGTCCCGAAAGTGAAAAAAGGAGCTCCGAAGGCGGTATAATCTATCCGGATTAG
AphChr34.t84	AphChr34	51730	51948	-	AATTTTGAAGGAGTGTCTTCACACTATATTCTTAGTTTAACCTATTTTATAGCCCTGTGTCGTCAGATTCGCGAAATGAAGCAGTTCAATTTTGCCGTAAAAATTAGTCCCGAAAGTGAAAAACGGAGCTCCGGAGGCCGTATAATCTATCCGGATTCGAATTTGGTATGGGCGTCTTCACATTATATTCTTATTTTAACTTATTTTGATGCCCGTGTC
AphChr34.t217	AphChr34	4358705	4359214	-	ATGGGGAGGGGGTCGCCGTTCTGGTGGCCTCCCTCCCCATCCGGTGTTGCGTGGGTTTTAGGCGCTTGGGAAGCTGGGGAGCTCGGGGAGGCGGCGGCCTCTTCCTCGGCGCTTGCTCTGGCTGGTGTTCTCTGGCTTGAGTCGGCTGGTCGCCTCGCCGTCTGTCAGCTTGTTCGTGGTTCTCGTCCGGTGGGGCTTCTGTGCCGTCTTTTGACTGATGGCGTCGGCGGCGGTTGGGGCTTGGCTGCGGCGGCCTTTGGACTACCAGCAACAACGCGCGACCTTTACTAG
AphChr34.t283	AphChr34	6943519	6943889	-	ATGCAAGTAAGTGAGTCGGGCAGTATGGTGTTGTCGAGATGTTCTGGGTGTGCTGTTGTGATGCTGGTATGCGGTGAGATGGGGATTAGCGTATGGGTTTGCAAGGAGAGGGTGTATGCTGCGTCTGGGTGGGGCCGAGAAGGTGAGCTTGGAATTGCGCAGCAAGGTTCGGATTGCGTGTTGAAGGCATGTGAATCGGGTGCAAGGATGAAATTATGGTAG
AphChr34.t341	AphChr34	9647967	9648768	+	ATGGAGCACGGGTTGGAACTTAGGATTGGATCCACTGAGGATGAGGTGGTTGGTGGAAGCAAGAGGAAGAGGGGCAGGCCTGCAAAGCTCATGTCCAAGATAATGTTTGAGATGAATGAAGAAGTGAATAAGAGGATTGAGACCAACACAGTGGAGGGAAATGGTGATGTTGGTGTTGATGAGGAAGCTGAGCATACTTAG
AphChr34.t343	AphChr34	9725973	9726417	+	ATGGCGCCTTATACTAAGAGAACCGCTAGGAAATCTGTGACCCGGAGGTTACCTATGACTCGCTATGGGTGCCGGATGGAGCCTGATGAGGATATTGATTTTTATGTTAGGCGACTGAGAGCAGCTATTGATGAAATTGAGCATTTGGAGTATGAGAGGATTGATGGAGAGGAAAGTGATGATCCCGAGGAGGAAGAACCCATGGAAGGGGATGACTAG
Aphmerge.13450.1	AphChr34	24023417	24024227	-	AACTACAATACATTATACACACATAAAAATCTTACCAAGAAAAATAAATCCCAACATATTTCTCCTTATAAGTTTCCATATTTAATATAATTCTTTAGTAAACAAAGACAAATATATTGAATCAAACACTTTCACCAAACACGTTTTAAGCTTATTTAGCTTTAAAATCATTTATTTTGACTATTAAACTGATTTTGTTCAATCCGCTATCTTACCAAACACTTCTATAAAATGGTAGAGAATTTGAAATGGGTAGAGGTGGCACCTGCCACTTTGGTAAGGCAAAAGAGATACTCTTGCCCACCAAAATTGGAGACTATATTTGAAGAAGATCATAATGTTGATGAATTATATTTTCTGCCACTTTTACTGTTTGTTGGATCCTTTTTGGTGTTTTTA…
Aphmerge.13511.2	AphChr34	25989962	25991005	-	GTAAGTCTTTGTCTTTTTATCTTATTTTGAATGAACTATAACATATGACTCATATTATGGGTTTTCTACTTTTTTTTCTTATTCCTTTGTAATAGGTACCTAATAGTGTAACATGCTCATTTTCGGTTGATAAACATGTACTACAAGATGTATTCGAGGGTTCGTCCTCAAAGATAATACATTCAGGTACGATTGCTGCACATAACAATCGTGATAAGAAATTGTCTTGTCTTTATTTCAAAGATGAAGAGGAGTACAATAACTATTGTAACCACGCACATACTTCATCGTCTGGATACTTGTCAGACTTGGTTACACAAAGGAATCATGGGAGTTTTCTTGGAGTTGGGAGATATGACGGGGAGCCACTTCTTAGATGTATCTTTTGTGACAAGCTTG…
AphChr39.t66	AphChr39	2783843	2784198	-	ATGGATGGGGTTGGTTATCCAAATGAAGATATAAGTAAGGACATTGACATTGCTCTTCAAACTAAATGTCTCGTTCCTGGTTCTGGTGGTGTAGGGGGTGTTTCAACTCCATTGTTAAGCCCATTGAAGCAGTCAGTAATGGTAGTTGGTGACATTGAAGCTGAGCTTGAAGCAGCTTCCCCGTCGGTGATGCACATCTTAGAGAAGGTAGGGTTGAAGCAGCTTCGACCTCCTACATGA
AphChr39.t231	AphChr39	10116486	10117146	+	ATGATTCGGTACATCGGGTTGGTGGCCGAGCCAATTTCGAGGGTGAGCTTCGAGTACTTAGCCGAACAGTGGCATCTGGTTAAGCCGTGGGAGGGGCCTCAGATGTTATCGTTCGAGTGTGGTGGGCCTCGGGCTAGAGGTCATGACCTCGGATCAATATCGGCCATTGACCCCGGTGTTGGCCGAGCAATGGGGCTCGATGTGTCGGAACGGAGCCGAGCTATAGGCCTCGGAATGCGTGCCGAGGTGGTTTCTTCTCGGTTGGAAGGTGTTCAGCTCCTTGGACGCCAGAGCTGA
AphChr39.t348	AphChr39	14893318	14893714	-	ATGACCAATTCGGCAACTTCCGAGGTCGGAGTGTCTCCAGTTCGGGCAGATCCGAGAAGTGAGTTAAGGCGTCCGGTGTTGGACGACGGATGCTGGCTGCGAGAGTGGGTCCGAAGCTGTACCTCGGATGTTGGCCGCGGAAGCGGGTACGATGTTGGACCTTGGGTGGGTGGGTTCAAAGCTGGAGCAGTGATCTCTGGTCATGGTGATTTTGCCGAGAGCTGA
Aphmerge.13778.1	AphChr39	22354853	22365843	-	GGAAGCAAAGTCCAAGTTAGGCATTGAAGCTTGCGAAGAAAGAAAGAAGAGGAAGAGGAAGAGGAAGAGGAAGAGGAAGAGGAGGGAGGAGGGTGCATCTGTATAATGCATGGCTTCCGCCTCCAGTTGCAGAAGAGACGAAGAGAGAGAAAGAAGCGTTTGCAAGAGTTGTGGTTTCGTTGAAGGAATGTTATCGTCCTTCAGATCCTGATTCTGTCTATTCCACTCTCAAATGGGTTTCTGTTCTTGACCTTTTCATCAAGGCCAAAAGTGACTCGTCCCTTGAAGATGTAGGACCTCTTGTTCAACTTGGACTTGATATCTTTCTTGCATCTCCCCACAAACTCTACGTCCAGAAGTGCAGGCCCAGAGGGGTGGAGAGTTAAACAAAGACACTTT…
AphChr39.t601	AphChr39	22516339	22516596	+	ATTCGCGAAATGAAGCAGCTCAATTTAGGCCTAAAATTGAGTCCCGAAAGTGAAAAACGGAGATCCGGTGACCGTATAATCTATCCGGACTCAAATTTGGTAGGGGTGTCATCACATTATATTCTGATTTTAACCTATTTTGAGACCCCGTGTCGTCATAGTCGCGAAATGAAACAAATCAATTTTGGCCTAAAATTGAGTTTTGAAAGTGAAAAACGGAGCTCCGGAGGCCGTATAATCTATAGGGATTCAAATTTG
AphChr39.t608	AphChr39	22519414	22519617	+	AGCTCCAGAGGCCGTATAATCTATCCGGATTCAAATTTGGTATGGGTGTCTTCACATTATATTCTTATTTTAACCTGTTTTGAAGCCCAGTGTCATCAGATTTGTGAAATGAGGCAGTTCAATTTTTGCCTAAAATTGAGTCCCGAAATTGAAAAACGGAGCTCAAGCGGCTGTATAATATATCCGGCTTCGAATTTGGTAGGG
AphChr39.t627	AphChr39	22532125	22532328	+	AGCTCCAGAGGCCGTATAATCTATCCGGATTCAAATTTGGTATGGGTGTCTTCACATTATATTCTTATTTTAACCTATTTTGAAGCCCAGTGTCATCAGATTTGTGAAATGAGGCAGTTCAATTTTTGCCTAAAATTGAGTCCCGAAAGTGAAAAACGGAGCTCAAGCGGCTGTATAATCTATCCGGCATCGAATTTGGTAGGG
AphChr44.t63	AphChr44	51078	51326	-	CAGTTCAATTTTGGCCTAAAATTGAGTCCAAAAAGTGAAAAACAGAGCTCCGGAGGCCGTATATTACATCCGGATTCGAATTTGGTAGGGGTGTCTTCACATTTTATTCTTATTTCAACCTATTTTGAAGCCTCGTGTCTTCACATTCACGAAATGAAGCAGTTCAATTTTGGCATAAAATTAAGTGCCGAAAGTGAAAAACGGAGCTCCGGAGGCCGTATAATCTATCCGGATTCGAATTTGGTAGGG
Aphmerge.13825.1	AphChr44	2958283	2959580	+	GAGGTGGCTTCACTTCCTCTATGAGTTGCATTCACTGTTACTCTCCACCATTTCACTTCTATACCCTGCAAAAACATACGAAAAATGCTAAATTACATAGCAAACACTCTTGGCATTTCTCTGGCTACTCAAAAAACAGGCATTCAAGTGTTGTAATTTCACTAGTTGGAGTTTTACCTTTGAAAGTTGAAGCTTTTCATACTTTTACCCTTGTTGTTGCTAAACCTGCTGATACTTCAGTTTTAATCCAAACCGGGTATTTTTTTTTTAATATGTCGCTCTCTTTCATTTTATATTGATGTGTACATCTAACTCGCAAACCCTGCTAATATGAGAATTACTTGACATTGAGATAATAGCATGTTGATTTCCTTTTTTTTCTTTTTTTTCATCACTCCC…
Aphmerge.13847.1	AphChr44	5246492	5248686	-	GTTACCAAACATTAAGCAGTCTACGTCCACACTCATCCGACATCAATTAATTGACCAAATCAAATTCATCCCCCTTCCCTTCATTCTATTTCCTCTACATAAATAAAAGCCTCTAGGAGTATATCACAAAATAAGTACTATCAGATAAAAACCTAGAGGAAAAATTGTAGTCAAATTAAATGTCAATGGATAAGCGTAAATTTAATTGTCGGTGGAGTTTCATCAGCAGCTCCTTTCATTCCTCTTGTACTACTGCAGCAACAACATTTACAATCATCGTTTTTTTGCTTGGCCTTCCTTCTGCTTCATCAACTTCTTCGCCTTCAGGTTTCCCTACTTTTTTATTAATATGATTTTACGTTTAATGTTCATTACTTCCGTACTAAAATAAATGGTAGA…
AphChr44.t426	AphChr44	11007895	11008366	+	ATGGGTGGTCAGTGGCTGTGTGTCATTTGGGTGGGTCTATGTGGTCTGCATCACCGCGCTGAGTGTTGTGCTGGTGTTGTTGGTAGTGGTTGTCTCGGAGGTGTGGGTGAGGCTGGTGTTGGTGGCCCTGGCTGTGTGGGTGGGGCTTGTGGTGTTATGGCGATGAGGCTGGCTTTTGGGTCGGTGGTTTCAGGGTGTCTCTGGTGGTAG
AphChr45.t32	AphChr45	36459	36713	-	ATGAAACAGTTTAATTTTGGCCTAAAATCTAGCCCCGAAAGTGAAAATCGGAGGTCCGGAGGCCGTATAATATATCCGGATTCTTATTTTCTAGGGGTGTCTGCACATTATATTCTTATTTTAAAATATATTGAGGCGTCGTGTCGTCAGATTCGCGAAATGAAGCAGCTCAATTTTGGCCTAAAATCTAGTCCCGAAAGTGAAAATCGGAGCTCCGGAGGCCGTATAATATATCCGGATTCTTATTTTCTAGGA
AphChr45.t125	AphChr45	92841	93137	-	ATTCGCGAAATGAATCAGCTCAATTTTGGCCTAAAATTAAGTCCCGAAAGTGAAAATCGGAGTTTCGGAGGACGTATAATCTATCCGGATTCGAATTTGGTAGTGGTGTCTTCACATTATATTCTTATTTTAACCTATTTTGAAGCCACGTGTCGTCAGATTCGCGAAATGAAGCAGCTCAATTTTGACCTAAAATTGAGTGTCGAAAGTGAAAATCGTAGTTCCAGAAGCCTTATAATCTATCCGGATTCGAATTTGGTAGTGGTGTCTTCACATTATATTCTTATTTTAACTTAA
AphChr45.t133	AphChr45	96970	97221	-	ATGAAGCAGCTCAATTTTGGCCTAATATTGAGTCCCGAAAGTGAAAATCGGAGTTCCGGAGGCCTTATAATCTATCCGGATTCTTATTTTCTAGGAGTGTCTGCACATTATATTCTTATTTTGAAATATTTTGAGGCCTCGTGTCGTCAGATTCGCGAAATGAAGCAGCTCAATTTTGGCCTAAAATTAAGTCCCGAAGGTGAAAATTGGAGCTCCGGAGGCCTTTTAATCTATCCGGATTCGAATTCGGCA
AphChr45.t250	AphChr45	155961	156209	-	ATGAAGCAGCTCAATTTTGGCCTAAAACTGAGTCCCGAAAGTGAAAATCGGAGTTCCGGAGGCCTTATAATCTATCCAGATTCGAATTTGGTAGTGGTGTCTTCACATTATATTCTTATTTTAACCTATTTTGAAGCCCCGTTTCTTCAGATTCGCGAAATGAAGCAGCTCAATTTTGGCCTAAAATTGAGTCTCGAAAGTGAAAATCGGAGTTTCGGAAGCCTTATAATCTATCCGGATTCGAATTTG
Aphmerge.13950.2	AphChr45	639903	670347	-	TGGTGTGGTGGTGTTCAAAGAAACATGGGTTAAGATGAAGCTAGAAATAAAATTCTGGGATTCTATTGAAGCAAAATAGTTCACTTGCGAATGATTCATCTGGAAGAAAAGATCATATGATATGATATGAATAGGTTGCCCGAGAATACTGTTTCTCGGATATAGTGCCCAATACAAATACCAAATTCCGGATTGAAATTTTCTGGTTTATGAACCTGTTCTGAAGTTGACCATACCAATTAAAGGATCATGTTTCCTTTGAGATAAGGCTAACGGATATGACACTCCCTGATCAATCTCAGACATCTAGGAACAGAGTCTTGCTATTTCCATACTGGTTATAAAACACTTGATGGATGGGGCATGACGAGCAGCCTGTG
AphChr45.t270	AphChr45	777594	778173	+	ATGGATGTAGTGAGAAATGGAGGGAAAGTGATTGATGTAGTAGAGGAAAAGGAAAATATCCAGTGGCTTGAAAAGTCACTCGTGTGCAATGCAACAAGAATGCATCAAATGGAGGAGATTAGAGAAAGGATGAAAGCAGAGGGGCTGAGCGAGCTGGTGTCAGTGTCCAAGAATGTTGCATATGTCAAAGTCAAAGTCAGCAAAAGTTGGCTCAAGTTGAAGATTTGA
AphChr45.t641	AphChr45	10631274	10631672	+	ATGTATGATAGATTCTTAGTAGTCCTTTTAGATGGTGATTCATCTATGCGTGCAATGTGGAATATTTCTTCACAACTCTTTGTGCCTACAATGGAGGTTTATGTGAAGGAGGTTGAAAAGGGTATTGTGGATGACATTCCTGGTAAAATAGATTCTGATCTAGAAGAAGATGAAGAGAGAAGAGAAGCTATTGATAAGGAAATTTTGAGGGTCCACTGA
AphChr46.t1	AphChr46	9824	10108	-	TTTGAAGCCCCGTGTCGTCAGATTCGCGAAATGAAGCAGTTGAGTTTTGCCCTAAAATTGAGTCCCGAATGTGAAAAACGGAGCTCCGGAGGCCGTATAATCTATCCGGATTGGAATTTGGTAGGGGTGTCTTCACATTATATTCTTATTTTAACCTATTTTGAAGCCCCGTGTCGTCAGATTCGCGAAATGAAGCAATTGAATTTTTCCTTAAAATTGAGTCCCGAAAGTGAAAAACGGAGCTTTGGAGGCCGTATAATCTATCCGGATAGGAATTTGGTAGGG
AphChr46.t313	AphChr46	3860193	3860964	+	ATGTTGCTCTGTGATCGTGAGGTCACGGGTTCAAGTCCTGGAAGCAGCCTCTTGCAGAAATGCAAGATGCTGAAAGATCCCATCAATAGGACATATGCAACACATAAGGAATTCTCTTTTGATTTTGAGGTATATGTCCGTCGTCATTTTTCTAATTTTAAGCTTCCTAATTTCGCACTGGAGAAAACTGACTTTGTGCAAACTGTCTTTTTGAGAAATTAG
Aphmerge.14247.1	AphChr46	5151709	5152939	-	CATCGGCGGACTTACATTGTGACCTAGGGGGGCACGTGCCACCCTAGGGAAAAAGAAAAAATAAATTTAGGCCCCGCTTAGATTAGGAGTAAATATTAAAGAGGTAATAAAAAGTTAAACAAGTTAAAATTAATAGGAAGAAATAATGATTGTGAATGAAGTAGAGGTGGGGATAAAGAAAAATGAGGATGAAAGAGGAAGTTTTACTCCCATTTGAGGAGTAATATTTACCCGTCATTCGACTGGGATAAATATTTCTCTCCAAATTGAAGTAATGATTCATCTTCTTTCTCCATTTTCTTTATATCTTCATGTTCAATTTCCTCACAAGAACATTATCTCATTTGTAATTTAACTTGTTGACTTTTTGTTACCCCCTTAAATATTTACCCTAAATAT…
AphChr49.t98	AphChr49	3064297	3066496	+	ATGGAATGGTATAGGTGGCTCAAGCCGAACTCCATCACCACTTGGGAGGAGCTCCGATGTGCTTCTCTTCTAGAACCTATGAACATAATAGTTGAGATTAACTTGATGGAGCTCGTGGAGTTACAGGCTGAGCTATTTGATGCAGCGGCTGGGCTATTTGATGGAGCTGGAGGGCTGCAGCTGCTTCTTGGCTGTCGTGGAGGTTGCTTAGTGGTGAGGTGA
AphChr49.t109	AphChr49	3539467	3540595	-	ATGTTGCTCTGTGATCGTGAGGTCACGGGTTCAAGTCCTGGAAGCAGCCTCTTGCAGAAATGCAAGATTCCATATGAGACCAAAGGGTCTCTACAGTGCCCGAACGTCAATGACTCGTTGGAATCCGACAAGATTGTACGAGCACCTTGTAAAACATCATACGAGCCTTCGAGCTTGTTTATATGGGTAACATTAACCTAA
AphChr49.t117	AphChr49	3684705	3685147	+	ATGATCTTGTTTAAATCTTATCTGGGTGGTGTCGCTGGTGGCGACCATGGTCAATGCCTGGCTAGAGTCCGACGTGATGGTGGTTACCATGACAAATTGTTGATTTTGGTGAACCTTTGGGATTATGGTTATGGTCTTGTAATGGTAGAATTTATCAATAAGTTTGACGACGAACTTTTTCTTGAAAAGGATGGAGTGTAA
Aphmerge.14419.1	AphChr49	7649758	7650069	+	AAGAGAGAAGCCATACAATACAAATCTCACAAGCCATTACCTCAAATACAAATACAACTCATATTTCCCACTTTGTACAATACACACACTTTCTCTTATAATCCACTATTTTATATTTTCTTTGTAATACACTAAGAGAGTTATATTTTGTATTCACCCCAATAATTTTGGGTTATTGTAATACTCTCATATTTAATATAGTGGATATTTTCTAAATCGTGTGTGTCCCTCTTTAACACTTATCTTGCATTATCCCTTTACGTAAATTTCTCATTTACCTACGCTTCCGCACGCGCTCATTTCCTAACACAT
AphChr49.t251	AphChr49	7787761	7788112	-	ATGCTTGTAGCTTCAAAAGTCCAAAACAGGAAGCCTTTCTTTGGGAGGCATGGTCACTCTTCCGGTCGTCATCTAAAGATTGCAATACCTCCGGATTATGTTAGGATTTCAAGAGAGGCCGGTTCCTATTATGATCGATTTACCCTGCGTCACATAAGGTTCATTAAGTTTGAGAAAGGTTCCGAGCAGTTGGACGTAAATTTGGAGTGA
AphChr49.t262	AphChr49	7983777	7984128	-	ATGCTTGTAGCTTCAAAAGTCCAAAACAGGAAGCCTTTCTTTGGGAGGCATGGTCACTCTTCCGGTCGTCATCTAAAGATTGCAATACCTCCGGATTATGTTAGGATTTCAAGAGAGGCCGGTTCCTATTATGATCGATTTACCCTGCGTCACATAAGGTTCATTAAGTTTGAGAAAGGTTCCGAGCAGTTGGACGTAAATTTGGAGTGA
AphChr49.t402	AphChr49	12245965	12246334	-	ATGGCGCTTAGGCTTTGGGTGTCTTTTCGTGTTCTCGATATGTCGGCGATGGATGGTGTTGTTGTCGTTGTTTGGGCTGGTTGTAGCTCATGTTTCTATGGGGTTATTGAGGCGGCTGATGATACTGATGGACGTAGGGTTTCCAGCCTGGAAGGGAGTGCCGGAAGAGCTGGTGGTTATGGCGGTGCGGGAGTGCCATTTTCTTTTGAGTCTGTGGCTATATGGAAGTGCTGGTAG
AphChr50.t275	AphChr50	11267868	11268071	+	ATGGTGCTTCGGTGCCGAGAAGAGAGGGCCATGTGTTGGGACAATGTGCACATGGGATGGACCGATGTTCGCCTAGCCGAGGAGATGTGTTGCGAGTGTTGGGCTAGCGTGCAACATTGTCCAAGCAAGTGTGCTATGATGTGTTGGGCTTGCATACAACATTATTGTGAGGGTTGTAAGATGTTGCGATGTGCACTACGATGG
AphChr51.t41	AphChr51	1427155	1428322	-	ATGGTATATGAAGATCAATCTGCAGGTATAATTTGCTATAAAGATGACAGAGGGGAGATTATATGTGAAGGTTTTGATGAGGGTCCTCGTCTACTTCCCCATTCAACACCCTTACCTTGTTTAGTGGATGATGCTGCTATCATTGATCAGCTTCAGCAGAGGTGGCTTCAGATTATGAACGGGAAATCGACTGCGAATTCTAGCAGCTCGCTGGAAGAGCAGCATTCTTGTAATGGATCCAATACTTTGCATTGA
Aphmerge.14584.1	AphChr51	5238515	5238875	+	GGCCACAATCCCACCAATCCAAATATTAAACCTTATATCCTCCACCTTACTATCTTCCCATATAAAATGTCTTCTTGTAATTATACTCCTTGTATAATTATCCACTATTAGTATTAGTCTTTATGACTTCCAAATAGTGAGAATTTTATATCATTGTAATTTGCCCTACTCATTCGGGTATTATTGTACTCTCATTATTTCGTACATAGTGGATTTATATGCTCGTTTAATTAGTGGGGTTCATTCCCATGATGTATTATGTGTCCCGTCCAATACTTATCTTGTCAATTTTCATCTTCAATTATACTTCTCAATTTATACATCTTTTTATTAGCTTCCGCTCGCACTCTCAACCCTAACA
AphChr51.t385	AphChr51	10040810	10041028	+	AGTCCCGAAAGTGAAAAACGAAGCTCCGGAGGCCGTATAATCTATCCGGATTGGAATTTTGTAGGGGTGTCTACACATTATATTCTTATTTTATCCTATTTTGAAGCCTCGTGTCTTCAGATTAGCGAAATGAACCAGTTCAATTTTGGCCTAAAATTGAGTCCCGAAAGTGAAAAAGGGAGCTCCGGAGGCCGTATAATCTATCCGGAGTCGAATTTG
AphChr51.t401	AphChr51	10050142	10050396	+	ATGAGGAAGTTCATTTTAGCCCTAAAATTGAGTCCCGAAAGTGAAAAACGGAGCTCCGAAAGCCGTATAATCTATCCGAATTCGAATTTGGTAGGGCTGTCTTCAGATTATATTTTTATTTTAACTTATTTTGATGCGCAGTGTCATCAGATTCACGAAATGAGGCAGCTCAATTTTGGCCTAAAATTGAGAACCGTAAGTGAAAAACGATGCTCCGGAGGCCGAATAATGTTTCCGGATTCGAAGTTGTTTGGG
AphChr51.t402	AphChr51	10050601	10050882	+	TGTCATCAGATTCGCGAAATTAGGCAATTCAATTCTGGCCAAAAATTGAGTCCCGAAAGTGAAAAACGAAGCTCCGGAGGCCGTATAATCTATCCGGATTCGAATTTTGTGGGGGTGTCTTCACATTATATTCTTATTTTAACCTATTTTGATGCCCAGTATCATCAGATTCACGATATGAGACAGTTCAATTTTGGCCTAAAATTGAGTCCCGAAAGTGAAAAAAGGAGCTCCGGAAGCCGTATAGTCTATCCGAATTCGAATTTGGTAGGGGTGTATTGA
AphChr51.t420	AphChr51	10058461	10058727	+	TATCATCAGATTCGCGAAATGAGGCAATTCAATTTTGTCCTAAAATTGAGTTTAGAAAGTGAAAAACGAAGCTCCGGAGGCCTTATAATCTATCCGGATCCGAATTTGATAGGGGTGTCTTCACATTATATTCTTATTATAACCTATTTTGATGCCAAGTGTCATCAGATTCACGATATGAGACAGTTCAATTTTGGCCTAAAATTGAGTCCCGTAAGTGAGAAACGGAATTCCAGAGGCCGTATAATCTATCCGGATTCGAATTTT
AphChr51.t503	AphChr51	10116767	10117039	+	TGTCATCAGATTCGCGAAATGAGACAGTTCAATTTTGGCCTAAAATTGAGTCCCGAAAGTGAAAATGGAAGCTCCAGAGGACGTATAATCTATCCGGATTCGAATTTGGTAGGGGTGTCTTCACATTATATTCTTATTTTAACCTATTTTGATGCCCAGGGTCATCAGATTCGCGAAATGACGCAATTCAATTTTGGCCTAAAATTGAGTCCCGAAAGTGAAAAACGAAGCTCTGGAGGCCGTATAATCTATCCGGATTCGAATTTTGTAGGG
AphChr51.t507	AphChr51	10118218	10118463	+	TTCAATTTTGGCCTAAAATTGAGTCCCGAAAGTGAAAAACGAAACTCCGGAAGCTGTATAATCTATCCGGATTCGAATTTCGTAGTGGTGGCTTCACATTATATTCTTATTTTAACCTATTGTAATGCCCAGTGTTATCAAATTCGCGAAATGAGGCAATTCAATTTTGGCCTAAAATTGAGTTCCGAAAGTGAAAAACGAAGCTCCGGAGGCCGTATAATCTATCCGGATTCGAATTTTGTAGGG
AphChr51.t509	AphChr51	10118694	10118984	+	TTCAATTTTGGCCTAAAATTGAGTCCCGAAAGTGAAAAACGGAGCTCCGGCGGCCGTATAATCTATCCGGATTCGAATTCTGTAGGGGTGGCTTCACATTATATTCTTATTTTAACCTATTTTGATGCCCAGTATCATCAGATTCACGATATGAAACAGTGCAATTTTAGCCTAAAATTGTGTCCCGAAAGTGAAAAACGAAGCTCCGGAGGCCTTATAATCTATCCGGATCCGAATTTGGTAGGGGTCTCTTCACATTATATTCTTATTTTAACCTATTTTGATGCCAGT
AphChr51.t511	AphChr51	10119805	10120050	+	TTCAATTTTGGCCTAAAATTGAGTCCCGAAAGTGAAAAACGAAACTCCGGAAGCTGTATAATCTATCCGGATTCGAATTTCGTAGTGGTGGCTTCACATTATATTCTTATTTTAACCTATTGTAATGCCCAGTGTTATCAAATTCGCGAAATGAGACAATTCAATTTTGGCCTAAAATTGAGTTCCGAAAGTGAAAAACGAAGCTCCGGAGGCCGTATAATCTATCCGGATTCGAATTTTGTAGGG
AphChr51.t514	AphChr51	10120916	10121161	+	TTCAATTTTGGCCTAAAATTGAGTCCCGAAAGTGAAAAACGAAACTCCGGAAGCTGTATAATCTATCCGGATTCGAATTTCGTAGTGGTGGCTTCACATTATATTCTTATTTTAACCTATTGTAATGCCCAGTGTTATCAAATTCGCGAAATGAGGCAATTCAATTTTGGCCTAAAATTGAGTTCCGAAAATGAAAAACGAAGCTCCGGAGGCCGTATAATCTATCCGGATTCGAATTTTGTAGGG
AphChr51.t517	AphChr51	10122504	10122749	+	TTCAATTTTGGCCTAAAATTGAGTCCCGAAAGGGAAAAACGGAGCTCCGGAGGCCGTATAATCTATCCGGATTCGAATTCTGTAGGGGTGGCTTCACATTATATTCTTATTTTAACCTATTTTGATGCCCAGTGTCATCAGATTCACGATATGAAACAGTGCAATTTTAACCTAAAATTGAGTCCCGAAAGTGAAAAACGGAGCTTCGGCGGCCGTATAATCTATCTGGATTCGAATTTTGTTGGG
AphChr51.t530	AphChr51	10130265	10130537	+	TATCATCAGATTCACGATATGAGACAGTTCAATTTGGGCCTAAAATTGAGTCCCGAAAGTGAAAAACGGAGCTCCGGAAGCCGTATAGTCTATCCGGATTCGAATTTGGTAGGGGTGTCTTCACATTATATTCTTATTTTATCCTATTGTAATGCCCAGTGTAATCAGATTCGTGAAATGAGGCAATCCAATTCTGGCCTAAAATTGAGTCCCGAAAGTGAAAAACGAAGCTCCGGAGGCCGTATAATCTATCCGGATTCAAATTTTGTAGGG
Aphmerge.14711.1	AphChr05	1545440	1551894	-	ACTCATCCAAACCAAACCCCACATACTCTCTAACCTTCTTAACTCTATAAAAGCTTGTTACATTGACAAACTACATATTGTTAGAGTGGTCCTTCTTTCTTTCTATTATTTTACTCTTTACCTTTTTCTTCTTCTTCTTCTTTCTTTTCTTTTATCTTTACATTCTCTCTTTTCTATCTATCTTTATTTATCTCTATCTCTTATTAGTTGTCCTTGGCCTCCACTCCATAGCTGTGAAAGTCCTGTCATGCTTTTCCACAGCTTTCTTGAACTTTCCTCCGTCGTCATTGTTCCTTGAACTACTACTACTCTTCGTCATAGATGAAGTACATCTCTAACTATAATGTTTTACTTCCGCCCTTCCATTATACTTGTTACATTTACTAACTTTTTCTTTTA…
Aphmerge.14711.2	AphChr05	1545440	1551894	-	ACTCATCCAAACCAAACCCCACATACTCTCTAACCTTCTTAACTCTATAAAAGCTTGTTACATTGACAAACTACATATTGTTAGAGTGGTCCTTCTTTCTTTCTATTATTTTACTCTTTACCTTTTTCTTCTTCTTCTTCTTTCTTTTCTTTTATCTTTACATTCTCTCTTTTCTATCTATCTTTATTTATCTCTATCTCTTATTAGTTGTCCTTGGCCTCCACTCCATAGCTGTGAAAGTCCTGTCATGCTTTTCCACAGCTTTCTTGAACTTTCCTCCGTCGTCATTGTTCCTTGAACTACTACTACTCTTCGTCATAGATGAAGTACATCTCTAACTATAATGTTTTACTTCCGCCCTTCCATTATACTTGTTACATTTACTAACTTTTTCTTTTA…
Aphmerge.14759.1	AphChr05	5697647	5698008	-	TTTCGAAGATTACTCGTCAATGGATAATGTTACATTGGAAATATACCTCCAGTTGCGGATGCCCAAGATGGTTGCAAAATATCTTAGCAATTGCAATACAGAGAACAAGCATTTCTAAGCTTCAAAATTTATCAGCATTTTTGGACTTCAATGTATACAGGTTGTGGGGAAATAATACAAAGTTATGTAAAACTCTTTTTTAATAGTTATGTAGGTAAACATGCGAACCAGATGTTTAGCATCTGCTATGTCCAACCCCAAGGGGGTTCAATTGAATTGCTTTTCTTTAAAAACACGTTTTCCATCTCAGGAAAGCCTAATCTGATGGCTTGTGCCAAAAATAAAAACTTTGACTATTTACT
AphChr05.t368	AphChr05	9985297	9985512	+	GAGAGAGGGTTTTTCAAGGTTTATGCCAAGCTTGATGAGGTCAAAACTCAATTGAAGGGGTTGCATAGAAGTGAATTTGGGAATGTATCTAGTAAGATGGAGCATTATCATGAGGTGCTACAGCAAATACAAGATAAAATGGTGGATGACCCTTTCTCTCCTAATCTTATTGAGGAGGAGATTGAGGCTCTACAGTCATTGAGATATTGGAATAAT
AphChr05.t651	AphChr05	22218751	22219548	+	ATGGCTGGGCTGATTCGATGGTGGTCTTCTGGTTCGTGGCTTAGGTCAGTTATTGTGGGGCTGCTTCGAGTGGCAGTGGTGAGTAGTTGGTTGCGAGTTCGATGGCCGTGGTGGTCAATGGTGGTGCCTCAGTGGGGTGATTTGGCTATTATTCGGAGCTATTCTCGTACACGACGCAAAATCAACCTCGAGTACAGACAAAATGGGGAGTGA
Aphmerge.14883.1	AphChr05	23795563	23803158	+	GTACACTGTTGTAGGAGTTTACTAGTAAACTGCTATCGCTCCGCAATTCCATGAATAGTGAGATCTACCAGACTGCAAGGAGGTTCTGAGTAAACAAAGGGGCTTCAGTAATCGTTAAAAGAAAGCTCGAAACACATGGAATTCACAAAAACAAACTTGCATCTCTTCACTTGTAGTAAATCTCTTATATCAACTCTCAAATATCTAACCTCCGTTTATTCAGCTCAACCTATGCTACTTGGGACTTCCAGAGAAACAGTATGACACAAAATCATGTCTTACAAGCTGCTGAGGGGAGTAATTCAGGAATTCTAGCCTTGAAACAAAAGCTGCTGAATTGCCTGGAGTCTGAACAAGACAAAGAATTCTTGCTTGAGCAGCCAGCTTTGAGATGGTATG…
AphChr05.t734	AphChr05	27312900	27316329	-	ATGTGCCCATATGCCGGGGATTTGGTTCGCTACGGGGCTGCTATGTGGGACTTGTGTTGGGTCTGTGCGCTGCTGTGTGTGCAAGGGAGTAGGGAGTGTACTGGGGTGTGTGTGCTGCGTGGGACAGGGGTGCAGCAATGTGTCACTGATGTACTGGGCAGTAGCACATTAGTGCACATCAGTGTTACACGAAGCTGGAACGGAGCTGGGCAATGGGCTGTTTGGATGTGCGATGTGCTTGTCGTGGAACGTTATCGCGGAACTTCAGTCGAGCATCGTTAA
Aphmerge.14909.1	AphChr05	28290295	28294887	-	GAATTTCTTCCAGTAACTTCTCCCCCTCTCTCTCATGAAAATTCATGAACTATCAATTTCTCACTGCAATCAAAGAAGCCACATAGCTCCCCTAAAAAATCAAACTCTAAAAAGATAATATCTCTCATGTCCCCTTTTTTTTCTCTGTTTCTCTGTATTATCCATTTCATTTACACAGTTACACTTCTTTCTCAATCCCCCTTTAATTTTTTTTCATTGTAGATGACGCTACACTATAATTATTTCTTCTTTATATGTAGATATGTAACATTAGTTGTAGTTATGAAAGATGATACCAAGTTTATTGGAATTTGGGGATCTCATGATGAGAAGAAAGCAAATGTAAATCATTACGATTATGGTAAGACTAAGATGGAGTCCTTGAAAATTCTATCAAGG…
AphChr05.t762	AphChr05	28538887	28539218	-	ATGTGGGTGTTGTGTGTGCAGCGTGGGACTGAAGTGCACATCAATGCTGTCCGACGTGGTGCTGGTGCTGGACAGATGCAGAACGATGGGCAGTTCTGTTCAATTAATGCAGGACAGAGGTGCACATCAGTGTGCTGGATGTGCTACGTAGAGCTGGAACGTGGGCATCATTTCATGGACAGCAGCACATCAGTGGGTTGTTTGTGTGCATGA
AphChr05.t792	AphChr05	29612499	29612989	-	ATGAATCTCTCAGCTGGAGTGACTGGGGCAGCAGCAGCTGTTAATCCATCTCACAAGTCCATTGAATATGATGATGCAAATGTGAATCTCTCAGCTGGAATGACTGAGGCAGCAGCAACTGTTAGTCCAATTCATAAGTCCATTGAATATGATGATGCAAATATCTCGGTTGAAATGAATGAGGCAGCAGCAGTTGTAGAAGATCAGAATACACACAATGGGATACTGAATACAAGAGTTGGGAGAGCAACAGAATGCTAA
AphChr05.t853	AphChr05	32122937	32123274	-	ATGTGGGTGGAGGAGGCATATTGGGTTTCTCCTGGTGGTGTAGGTGTGGCCAAGCTTAGAGGCTTAGAGGTGGGTTTCCTTGGTGCGGCTCCTGTTTCAGATGTTGGGGTCACCACTGATGGTGGTGCTGGAGGTGTGGGTGGGGCTAGTTTGAGAGCGAGGCAGTGGCTCTTCGTGTGTTCTCCTGGTGGTGTGGGTGAGGTCGGGGTTGACTGTGGTGGTATGGGTGAACCCAGTCGTTGGAGGGCGACTCTAAAGGGCATTTTACGGTGA
Aphmerge.14965.1	AphChr05	34272382	34282605	+	AGGAACAAAATCAGGTGTAATAACTGAAATAGCTGTGAAATGTATCATAAATGAATTACTTAGTAACCAGTTAACCACTATATTCTAATTTACTTCTTATGTGATCTTGAGTTCTTCATCAAAATTCCTCCCCTCTTCATTTGTTCTCACTAAACCCTAAATTGAAAATTACTATCTTAGATTTCCCCCCATATTCGCTTCAATTTACAATCTCAACACTCTATATTATTAGTCAATGCAACAATGGTGGTCTGCAAATGCCGCAAAGCAACTAAATTGTACTGTTTCGTGCACAAGGTTCCTGTTTGTGGGGAATGCATATGTTTCCCTGAACACCAAATCTGTGTGGTCCGCACATACTCAGAGTGGGTAATAGATGGAGAGTATGATTGGCCTCCT…
AphChr05.t950	AphChr05	36542298	36542833	+	ATGCCCATTTTGACTCGGGCTAGTTTTGCTGTGGTTTTTCGGTGGCCAGTAACGGCGGGTCTTGTTAGTAAAACAGAGAACCAGCCTCTCGGCTCGGGGTTCCGGGGGAGATTGCTTCGTCTTTGTGCATTAGGTCTTTGTGGTTTCTGTGGTGTTGGTGTTGATCGTGGTGTGGTTCTTTTTGTTCAGGTGTTTTGTGCCGACAATGGGGAGAGTCGTGTCACGTGTGCTCCATGTTGTGCATCTCAACTTCCTCCAAGCTAG
AphChr05.t974	AphChr05	37224424	37226303	+	ATGAGTTCAATGAACTCCTGCTGTCCGGCGTTCTTCATCAGCTCCGGCCAACCTTCGGCTTCAGCTGCATCGTCAGCAGTGCTTACTTACGGCATCAGCGACGAGGTGGAGCTCCTTCACAGCGTCCTACTCCGAGTTCCTCCGCAGCGAGTACGATCTTCACTCCGGTTTGGCTCACCAGCTCCTTCACAGCGTCCTGCTTCGACCTCAGCAGCGAGTAGGGTCTTCACTCCTGTTTGGCTCCCTGTCACCAGCTCGGTTCCATTGCTGGCTTCACCGCGTTACACGCAGAAGTAA
AphChr05.t995	AphChr05	37892926	37893361	-	ATGTATGGGCCGGTGCTTGGGAGGCTTGTGCTCGGGTTGACTCATGGTTGTGCTGCCGTTTTGATTGGGGTTATTTGGGTTTTATTGGTCGAGGATGTGGTTGCTGCTAGTGTTTCTCATTTCATGGGTGTTGGGGATCCGGCGTTGCTGGTAGTATGGGTGGGGTCAGTTGGGAACCCAGACTTTAGTAATGGTGGTGTGGGTGGTGCTTTTGTCGTGAGTGTTTACCATTTTCTGTAA
AphChr05.t1077	AphChr05	41552169	41552766	-	ATGGTCGTTTCACGGTGGTCATTAGTTCGCGTCAATGTTGGCATCATGAGTGTTGCGTTGCTGTTGTGCTCGAGTGGCGAGTGTTGCCGTGGTGAAATGATCGTGGTGTTGGTCGTGATTGTTGACATTGTTGTTGGGTTGACGTTGCTGCTTTGGCTTGGTATTATTGGGCCTTTGCGAAGGCCCGGTGGAACACGTTGGTGCCGCAATAGTGGCTTTATGGTTGTGGCTGTTATGATGGGTATGTGGTTTGTTGTGGTTATGGTGGTGTTAGTACGATGA
AphChr05.t1562	AphChr05	56913053	56913310	+	ATTCGCGAAATGAAGCAGTTTAATTTTGCCCTAAAATTAAGTCCCCAAAGTGAAAAACGGAGCTCCGGAGGCCGTATAATCTATCCGGATTCGAATTTGGTAGGTGTGTCTTTACATTATATTCTTATTTTAACCTATTTTGAAGCCCCGTTTCGTCAGATTCGCGAAATGAAGCAGTTCAATTTTGCCCTAAAATTGAGTCCCGAAAGTGAAAAACGGAGCTCCGGAGCCAGTATAATCTATCCGGATTCGAATTTG
AphChr05.t1570	AphChr05	56918052	56918342	+	ATTCATGAAATGAAGCAGTTCAATTTTGCCGTAAAATTGAGTCCCGAAAGTGAAAAACGGAGCTCTGGAGGACGTATAATCTATCCGGATTCGAATTTGGTAGGGGTGTCTTCACCTTATATTCTTATTTTAACCTATTTTGTTGACCCGTGTCGTCAGATTCGCGAAATTAAGCAGTTCAATTTTGCCCTAAAATTGAGTCCCGAAAGTGAAAAACGGAGCTCCGAAGGGTGTAAAATCTATCCGGATTCGAATTTGGTAGGGGTGTCTTCACATTATATTCTTATTTAA
AphChr05.t1580	AphChr05	56923310	56923522	+	CAGTTCAATTTTGCCCTAAAATTGAGTCCCGAAAGTGAAAAACGGAGCTCCGGAGGCCGTATAATCTATCCAGATTCGAATTTGGTAAAGGTGTCTTCACATTATAATCTTATTTTAACCTATTTTGATACCCCGTGTCGTCGGATTCGCGAAATGAAGCAGTTCAATTTTGCCTTAAAATTGAGTCCCGACAATGAAAAACGGAGCTCCTGA
AphChr12.t354	AphChr12	5256357	5256632	+	ATGATGCGTAATGGTGGCAATGGAGTGTGTCGTGATGGTGTGGTGCTGGTGATGGTGGCCGTGTCATGGTGGGCTGGTGGTGCTGACAGTGGTATGCGTGATGGTGTGATGGCTGCTGGACAGCCGATGTGTTGGAAGGGAGCACCTAATGTGCACAAGTGCCGGGACATGAGCTATGTCATGGACACGGATGGGTACCCATGTGCAGTAATGGGTACCCAGTGGGGTACTACGTAG
Aphmerge.15354.1	AphChr12	6043189	6049231	-	AGCCCAACAATAGTTGGGGGCTGCTCTAATTCTCCCCAACACATCTACTCCCTCATTTTTGTCTCCGGCGGCCAAGCATCAAGTATTGCTTCTTCTTCGGGTATAGTGATTGAAGGTGAGAATTAATCACAAAGTTTGATATAATGGCGACTTGATGGCAACGAAGGTCCAGTAGTTGAGTGTGGTGGAGTTCAATGCTGCTTCGGTGGTTATTTTGGAGTCGATTTGAGAATAAGGTTATGTATTACATTTGGGGACAAGCTTGGATGTTCGTTAATGGTGTAACTTTGTGGAAGTACTTTGGTTACTATAGTCCAATTTTAACTATGGAACTGCTTAGCATTTTATGCCGCTCTTTCCATGACATTGATGTGTACACAATGGGATTCCCTCATGGTG…
Aphmerge.15369.1	AphChr12	7495856	7498368	-	ACTCTCTCCTTTGTTAATAAAGAAATTAAAAAAGAAAAATAGAAAAAACACCCCTCTGGCCCTCTGCTCGCGTCGAAGATACTTCTATAACCTCCTTTCAGTCAGTATCAATCAAAAAGCGGCGTTAAAAATTCAGGTTTTTAATTTTTGTTGAATTGATTGCTAAACCTGTTTAGAAGATTAGTTTTTCCGGGTTTTGGAAATTCATGATGTAATTGATTGATAACTGTGTCAAATTCTAAAAATTGAAAGTGTGATATTTGTAAATTTATGCCAGTGTTAAATTGTTTGTTTAGTAATAATTGAAGCTGTTTATTATACACAAAACTAATAACTAATTTATGATGTATTGATAATAATATTAAGCTTATAAAAAGAGCCGATGGTTTACTATTTGCA…
AphChr12.t496	AphChr12	9766506	9766769	-	ATGGAAGTGAATAATAGCCATTCAGAGGAAGGAGGGGGTTCACAGAGTACTAAGGGTATTAGTATGCGGGATATCTTGCATAATCCTATCAATACTGGTACTAATGGTAAAATCTGCACATTTGAAGATAAAACCCCAGAGTTTGCAAGTGTAGAGACTCCATTGTTGAGCTCAGGAACACCAAAGAATAATACAGGAAAATCTTCAATTGAACCTATCACTATGATGATGAAGACGACACAGATCGAGAGGTTGATAATCCTG
AphChr12.t500	AphChr12	10017945	10018199	+	GGGTTGAAGTTGGGTGTGTATGGGTGTTTAGATACCTTTTGCTGGTTGTTGCGAAGCAGCGAGTTGGCGGTGCTGGAGTTAAGGTTTGAGGGTCTGTGCGTGCGAATGTTTGGATTCTATTTGCTGGTGGCTTTGGGTGTTTGGGAGCCTTATGCCGGTGGCTGTGGGTGTTTGGATGCGACTTTTCTAGGTGTTGAAGCTTTGCGGGTGTTTGCATATCTAGGTGTGTTGGCGGCGGCTTGGTTTGGGAGCTAG
Aphmerge.15663.1	AphChr12	30436296	30440949	+	AATAAAATTATTGAATAAAATCCCCCAAATTTCTGCAATTAAAAAACTAAATAATTTGACAATTAAATTTACCTTTTAACAGTCTGAAAATGGGGGGTGGTAAAGAAGAAGAACAAGATGGTATATCCGTACACTCTCCATGCAAGGCCCCACCTTCATCTGCATCTTCTCTCTCTAAGGAGCAATCACAAGCGGAATTAGAGCTAAGATTTTTGGAGGCACTCGAAATTTACCCTCCTGGTAAATTAAAAGGTATGTACACTCATTTCTCCGACCTCGAACCCTGGCAAGGCAGGAGCCACTGAGCATTGGGGTAACGAGTAACGGCATGTTGTATACATGTTTCTTGTGTTATGTTTTTATGAAGTTCTGGTTTTATTAATTATTTTTGGTTGATAA…
AphChr12.t1189	AphChr12	35731801	35732345	+	ATGGATCAGAATAGAAGACGAGGCGGCAATGAGCGTGACCGTAGTGGTTGGACCACTGATCCACGCACTGGAACCGCAGGTGCGGGACTTGGAACAGGAGGGTTCGGTGGAAGTGTTGATCTTAATGCTCCTATGAGTGGTATGGGCCAAGACCAAGGGCAAGGCCAGCTCCGCCGTGGCGAAACTGAGGACAATGGTGCTTCCCGCTAA
AphChr12.t1233	AphChr12	37017325	37017680	+	ATGCCAAAAAAAAAAGATCAATTATATCGAGATTTTGGCAACAAAGCTTCAGCTGCAATCCGTTTGCAGTTGGACACTATCAGCAATGCTCCAATGCTTCAGCTGCAATCCGTTTGCAGTTGGACACCATCAAGAATGTTTCAATGCTTCAGCAGCAATCCGTTGTTAGAATACGAACCTGTCTGGGGGATGTATGATCATGTCATAAACATCCTCTTCAATGACCCTCGACATGAAGACTTGAAGCAAGACGTATGTCGTCGGCTGTTATGA
Aphmerge.15902.1	AphChr12	43675577	43677042	-	ATAAGCCAAAAGCAAACACAAGTTTTAGGCTAAGCATGCTTTTTGCTGACTTCTAACATAATGAGGCATTTCACTATTTTTCTTCTTCTTGCTCTTTCCTTGGGAAGCATGATCATCAGTGAAGAGATCAAGGCAACAATTGGGCCGAGTAGTCCATTGTTAAGCTGTTGGTTGTGGAAGACTGAAGTTTGAAAGATAAATCCCTATTGTTATTTTAAGTTATAAAGAGTCAACATTATGATTAAAAATATTTAGTGTTCGTTAATGAAACGGGTTTGTGTAAAATTATTTAGTGTGTAGTGCACTGTGAAATAATTTTAATATTCATGTAAAGTATGCGATAAGTGGATGAGTGTATATTTTATCACGTAGTTGATCTATTTCAAGCTCTTTTTTAAG…
Aphmerge.15993.3	AphChr17	2455548	2461524	+	GTGTAAATAAAACTGTGATAAAAACAAAGAAAAGAAAGAGAGTGGAGTTGAGTTCAAAGAGAAAACAATGGAGGTTTCAATTTCATCACTTTCAACTACTCACTTTAACTCTCTCTCTTGTACTTCCAAAGATTCGTTCAAGGAAGCAGGGCTTCCTCAATGGCATCAAGCTTTCATATCCATAAGGTCGACTGGTAAAAGAACACAACCCTTGCTTTATGCTATCAGGTCCAATTTTCAAAATAAAGGCACTTTAAAGGTATCATGTAGCCAAAAGAGTGAAGCTTCTGTACTGGAAGCGAGGTATTGACATGCTATTAATAAAGGGATTTTTTTCTCTCTCTTTATATTAGTCCCCATTATCACTTTTTTCTTTTGAAATGATCCAAACTATTAATA…
AphChr17.t147	AphChr17	3380808	3382623	+	ATGGAGAATCAGGATACTGCAAGCGTTACGTTAAATGAATCTGGTAGTAGACAAATGATTCCAAAAGTTCGTGTTGTTGGTGCCGTGGGTGGTAATAAACACAATATTTTCGGGTATCAAAAGTCTGGGAAGATCACCATGCGTGGCTCTGGCAATAAGAGTGCCGAGTTTGGATCAATTGGTGGAAATCATGCTAATGGTTGTGGGATACAATCTTCTGGGGATATTGATTTCTCTTTCTGAGGATTCTAACTATTAATATTAATATAACTACTAATTATTGAGAATAAAACTTATTAGATCACAATTGTTGTTATACCTTATCAACGACAACAATTTAATGTATTTGCATTTAAGTGAAGTGGTATAACATTATAGTGTATAATATTTGCATACTAA…
AphChr17.t273	AphChr17	6971424	6971709	+	ATGGTAGTAGTAGTAGTGGTAGTAGGAGGAGGAGACGCAGCAGCAGCAGCTGCAGCAGTAGGAGTAGTAGTAGTAGTAGTAGTAGTAGTAGTAGTAGTAGAGGCAGCAGCAACAGGATTAGTAGCAGCAGCAACAGTAGTAGTAGCAGCTGTAGTCATTGTAGTCGTAGTCATAGTAGCAGTAGCGGTAGCAATAGCAATAGCAATAGCAATAGCAGCAGCAGCAGTAGTACAACAGATGACGTTTTCGAGTTAG
Aphmerge.16169.1	AphChr17	13459486	13462105	+	GGTACTCCCTCAAATTATAGTATTAATATTATTATTATAATTTTAGTAGTATCATCATAATCATGCTCATGAATAATTAACCTCGATCTACTAATCATTTAGCTTCAACTACAATTAGTATTGGTTATCTTCTTCTTAGTTTCGATCTGTTTTTTTTTATTTATTTATTTTTTTTTAAAATTGATGTATTGGGTTTGATGTTAATAGAATAGAATAAGATTAAATAAATAAAAAGGAGGGATGAGGGCACTGGAGGCAGTGGTTCATCGATCTGTTCCTGGAAATAATAAGGGGACTTCTATTTACATATTTACAGCAATCGATCGATAAACCTCTGCATCCAGCGCTCTATCTTCCTTTTCTTCCTTTTTTTTGGAATATTTTTCTTTTAGATCCTTT…
Aphmerge.16192.1	AphChr17	15124100	15125128	+	GTAGTTGTATAATTGGAAGAGTATTAATCGCAAACACGAAGCAAATTAGTAAATTGGAGCATGTGTTCTCAGGCAAGCACTTGGTGCTTCCATCTAGATGAGGGCGTCCCTCTCCCTAAGGGCTCGGTGCAAATGCACACTAAAAATGGACATGGCCATGACTATTGCTATTGTGTGTAGCAATTAGAGTTTTATGGAAACATGTATTTGAACAAGAAAAGCTTCTACGCCGTTTTTGTTGAGAAAAAATGGTTTTCGTGCTATTGGGGTACTTCAACCCGGCTTGGACTTAACTTGAATCCAGAGAAAATTGAACTTGAATCTACCTGAAAATAAGAAACGATATGACTTTTTGAATTATATCTAATATAGATCCAACTCAAACATATCTAAATTGAA…
Aphmerge.16527.1	AphChr17	36179126	36180361	-	ATAACTCAAAGTCTCAAATAAACTCCCCCGACATTATTTTGAAGAGAAAAAAACTTGGGATCCGCCGTTGTTAATTTTTCTCAACCGCGTCCGGATTTCCCTCCCCCTTTCTCTTTCTCTTTCTTCTTTGTTTTCCGAATAACCATGAAAGGAGGATCCGGATCCGAATCCACCACTAACGGTGGTGCTATTGCTTCTTTTCTTGCCGCCTCTCTTTTCTCCTTCCCTTCTTTTTCTCAGGTACCTTTTCTTTTCCTTCTTTTTTCTTTCTTTATTTGTTTGTTTTAATTTCTAACCTTAAATATTATAAGCACAATTCCTATTACAACACGGAACGAAGTTAGAAAATTGAACTTAGCTCAATTAAAATTAAAGGGCAGATAGTCGATAAATTAATAC…
AphChr17.t1453	AphChr17	40994512	40994766	+	ATGAAGCAGTTGAATTTTGCCCTGAAATTGAGTCCCGAAAGTGAAAATCGGAGCTCCGGAGGCCGTATAATCTATCCGGATTCGAATTTGGTAGCGGTGTCTTCACATTATATTCTTATTTTAACCTATTTTAGTGGCCTGTGTTGTCAGATTCGCGAAATGAAGCATTTGAATTTTGCCCTAAAATTGAGTCCCGAAAGTGAAAAACGGAGCTCCGGAGGCCGTATAATCTATCCGGATTGGATTTTGGTAGTG
AphChr17.t1455	AphChr17	41005487	41005696	+	TTGAATTTTGCCCTAAAATTGAGTCCCGAAAGTGAAAAACGGAGCTCCGGAGGCCGTATAATCTATCCGGATTGGAATTTGGTAGGGGTGTGTTCACATTATATTCTTATTTTAACCTATTTTAAAGACCCGTGTCGTCAGATTCGCGAAATGAAGCAGTTGAATTTTTCCCTAAAATTGAGTCCCGAAAGTGAAAAACGGAGCTCCGGA
AphChr17.t1456	AphChr17	41005721	41005930	+	AATTTTGTAGGGGTGTCTTCACATTATATTCTTATTTTAACCTATTTTAAAGCCCCGTGTCGCAAGATTCGCAAAATGAAGCAGTTGAATTTTTCCCTAAAATTGAGTCCCGAAAGTGAAAAACGGAACTCCGGAGGCCGTATAATCTATCCGGATTGGAAATTGGTAGGGGTGTCTTCACATTATATTCTTATTTTAACCTATTTTTAA
AphChr17.t1467	AphChr17	41011849	41012058	+	TTGAATTTTGCCCTAAAATTGAGTCCCGAAAGTGAAAAACGGAGCTCCGGAGGTCGTATAATCTATCCGGATTGGAATTTGGTAGGGGTGTGTTCACATTATATTCTTATTTTAACCTATTTTAAAGACCCGTGTCGTCAGATTCGCGAAATGAAGCAGTTGAATTTTTCCCTAAAATTGAGTCCCGAAAGTGAAAAACGGAGCTCCGGA
AphChr17.t1468	AphChr17	41012083	41012292	+	AATTTTGTAGGGGTGTCTTCACATTATATTCTTATTTTAACCTATTTTAAAGCCCCGTGTCGCAAGATTCGCAAAATGAAGCAGTTGAATTTTTCCCTAAAATTGAGTCCCGAAAGTGAAAAACGGAACTCCGGAGGCCGTATAATCTATCCGGATTGGAAATTGGTAGGGGTGTCTTCACATTATATTCTTATTTTAACCTATTTTTAA
AphChr17.t1479	AphChr17	41017413	41017622	+	TTGAATTTTGCCCTAAAATTGAGTCCCGAAAGTGAAAAACGGAGCTCTGGAGGCCGTATAATCTATCCGGATTGGAATTTGGTAGGGGTGTGTTCACATTATATTCTTATTTTAACCTATTTTAAAGACCCGTGTCGTCAGATTCGCGAAATGAAGCAGTTGAATTTTTCCCTAAAATTGAGTCCCGAAAGTGAAAAACGGAGCTCCGGA
AphChr17.t1480	AphChr17	41017647	41017856	+	AATTTTGTAGGGGTGTCTTCACATTATATTCTTATTTTAACCTATTTTAAAGCCCCGTGTCGCAAGATTCGCAAAATGAAGCAGTTGAATTTTTCCCTAAAATTGAGTCCCGAAAGTGAAAAACGGAACTCCGGAGGCCGTATAATCTATCCGGATTGGAAATTGGTAGGGGTGTCTTCACATTATATTCTTATTTTAACCTATTTTTAA
AphChr17.t1483	AphChr17	41020770	41021033	+	AGTCCCGGAAGTGAAAAACGGAGCTCCGGAGGCCGTATAATCTATCCGGATTGCAATTTGGTAGGGGTGTCTTCACATTATATTCTTATTTTAACCTATTTTGAAGCCCCGTATTGTCAGATTCGCGAAATGAAGCAGTTGATTTTTGCCCTAAAATTGAGTCCCGAAAGTGAAAAACGGAGCTCCGGAGTCCGTATAATCTATCTGGATTGGAATTTGGTAGGGGTGTCTTCACATTATATTCTTATTTTAACCTATTTTTAA
AphChr17.t1493	AphChr17	41024476	41024685	+	AATTTTGTAGGGGTGTCTTCACATTATATTCTTATTTTAACCTATTTTAAAGCCCCGTGTCGCAAGATTCGCAAAATGAAGCAGTTGAATTTTTCCCTAAAATTGAGTCCCGAAAGTGAAAAACGGAACTCCGGAGGCAGTATAATCTATCCGGATTGGAAATTGGTAGGGGTGTCTTCACATTATATTCTTATTTTAACCTATTTTTAA
AphChr17.t1518	AphChr17	41049973	41050209	+	ATTCGCGAAATGAAGCAGTTGAATTTTGCCCTAAAATTGAGTCCCGAAAGTGAAAAACGGAGCTCCGGAGGCCGTATAATCTATCCGGATTGGAATTTGGTAGTGGTGTCTTCACATTATATTCTTATCTTAAACTATTTTGAAGCCCCGTATCGTCAGATTCGCGAAATAAAGCAGTTGATTTTTGCCCTAAAATTAAGTCCCGAAAGTGAAAAACGGAGCTCCGGAGGCGTATAA
AphChr19.t412	AphChr19	10218258	10218648	-	ATGATGAGGATTCTCGGGGAGACCAGGTTCTGTGCTGGGGATGATGATGGGCTACGGATGATAAGCTTAGGGGCACTTCTAAAGCCGATACAGAAGATGGCAATGCAGGCCTGTGCGAACCCTCGCGAACCTGTTTTCCAGAGAAAGAGAGTTATGGTGCTTGCTCAGAGAACTTCAGAAGCAGATAGATTCAGTTGCCTTACCTCACTTGCTGTTATTGCCAATTTTGAAACTGCTGGAGGGACTACATTGCTGGGCAGACTAGGGGCAGGGGGGAGCAGGACTTGGTTTTAG
AphChr19.t465	AphChr19	12448338	12448677	+	ATGGGGTGCAGGGCAGTGCTGGTGCTGGTGCACATCTGTGCTGGGGATGTTGGGCGTAAGTGCACATCGGTGCTGGGGATGTGGACGGACAAGTCTGATATGGGGAACATGAGTGCACGTTGGTCTGGGCAGATGCACAACGAGGCTGGATGTGGGCAACGTTGTTGGGCAGTCGTGGAACGATGGGCAGAACATTGCTGCACATCAGTGCACATCGGGGCTGGAACGGGGTAG
AphChr19.t661	AphChr19	19997060	19997332	+	AAAGCTAGGGTGCATTGGATTAAAGATGGGGATTCTAATAACCAGTTCTTTCATTCTCTGATTAAAGAGAGAACCATACAGAATAGGATTGACTGTTTGATGAATGATTCTGGGCTTTTGATCAACACCCCTGAGGGTGTTGAGGAGATAATTAAGGATTTCTATCTCCAGTTGCTGGGGTCCAGGGCTCCTGTTCTTAGGGGCATTGATACCAGGGTTGCTAGAAATGGTGGCTTACTATCACATGAGGAGAGGCTGAGGCATGTGAGGGAG
AphChr19.t662	AphChr19	20021451	20021663	-	ATGGGGGCACTGGCCGGGGGGGCGGGGTTGGGGGCTTTGGCCGGGGGGGTCGGGAATGGGGGCGCTGGGCGGGGGGGCCGGGGGTTGGCGGCGAAGGCCGCTGAGGGGACGGGGGATGGGGCCGCTGGCCGGGGGGGACGGGTATGGGGGCGTTGGGCGGGGGGCCAGGGAGGGGCACTGGCCGGGGGGGACGGGGATGTGGGCTTTTGGAAG
AphChr19.t703	AphChr19	21790339	21790731	-	ATGCGGGTGCGAGTATGGCGAGTAATGGGTTCATGTGGGCTTTGTGAATTGCAAAGGTGCGAAGTATTGTGCGGTGTGAGTGCAAAGAAGTTTGGGTTTGATAGGCTGGGTGGTACTGTTGCGTTGAGTGAAGCCGAGGATGTGTGTTGTGATGGGCATGTGAGTCGAGTAAGGGAGCCTTCATACTGTGAGGCTGGTTCGTGTATGTGTTGTGCTTGTGTTGCGAGATGGGTGTCGTGA
AphChr19.t707	AphChr19	21847689	21848823	+	ATGCAGGCTGGGACGTGGGTAGCTGATGGGTACACATTGGGGCTGATTTGTGGGTCTGATGTGTACACATCAGTGCAGCAGCGTGTACACATCAGTCCTAACGATGGGCAGCAGCAGGTGCATGATGTGCTGAGACGATGTGCTGGTTGCAAGCAGGGCATGCAACAGAGAGCAGAACTGATGGGCACCGGTGGGTACCCATGTGCTGGACAGCAGCACAATGGAGCTGGGAAGTTGGCATCGGATGCCTATACGATGTACTAG
Aphmerge.16848.1	AphChr19	28106052	28106624	+	GGGTTTGGAACACTAGTATTAAGTAGACGAGAGTAGGAACAAAAGCTGTGAAACACCATCAATTAAGTAGCAGTAAAATATTTCAATAGGAGGAAACTCCCAATATTACTAAAATCCTCCTATGATTAACAAGAATATTGAAGATCTGCATACCAAATTGTTATTATTATCGCTCTGTTCCTCGTTGATTGTCTACCTTCAATCTTTGCCTTCTTTTAATACAACTATTTAATCACCTTCTCCATTTTTCATATCACTCAATGAAGGGAACGAATCAAATATTAGACAAAATTAATGGAAGGGACAAAGAGAAAGAAGGCAGGAGAAAGAAATAAAAGTGATTTGCATTTGACAGGAAGATACGGAGATGATAGAGAGTGAAAAGGTAAAACAGAAAAA…
AphChr19.t1302	AphChr19	39323735	39323998	+	ATTCACGAAATGAAGCAGTTCCATTTTGGCCTAAAATTGAGTTGCGAAAGTGAAAAACGGAGCTCCGAAAGCCATATAATCTATCCGGATTCGAATTTGGTAGTGGTGTCTTCACATTATATTCTTATTTTAACCTATTTTGAAGCCTCTTGTCATTATTTTAGCGTAATGAAGCAGTTCAATTTTGGCCTAAAATTGAGTCCCGAAAGTGAAAATTGGAGCTGCAGAGGCCGTATAATCTATCCTGATTCGAATTTGGTAGGG
AphChr19.t1336	AphChr19	39344425	39344679	+	ATGAAGCAGTTCAATTTTTGCATAAAATTGAGTCCCGAAAGTGAAAATCGGTGCACCGAAGGCCTTATAATCTATCCGGATTCGAATTTGGTAGGGGTGTCTTCAAATTATATTCTTATTTTCACCTATTTTGAAGCCCCGTGTCGTCAGATTCGCGAGATGAAGCAGTTCAATTTTGGCCTAAATTTGAGTCCCGAAAGTGAAAATCGAAGATCCGGAGGCATTATAATCTATCCGTATTCGATTTTGGTAGGG
AphChr19.t1341	AphChr19	39347754	39348017	+	ATTCGCGAAATGAAGCAGTTCAATTTTGGCCTAAAATTGAGTCCCGAAAGTGAAAATGGGAGTTCTGAATGCCTTATAATCTATCCGGATTCGAATTTGGTAGGGGTGTCTTCACATTATATTCTTATTTTAACCTATTTTGAAGCCCCGTGCAGTCAGATTCGAAAAATGAAGCAGTTCAATTTTGGCCTAAAATTGAGTCCCGAAAGTGAAAATCGGAGTTCTGGAGGACTTATAATCTATCCGGATTCAAATTTTGTAGGG
AphChr19.t1396	AphChr19	39405073	39405273	+	ATCCGGAGGCCTTATAATCATCCGGATTCGAATTTGGTAGGGGTGTCTTCAGATTATATTCTTATTTTAACCAATTTTGAAGCCCCGTGTCGTGAGATTCGCGAAATGAAGCAGTTCAATTTTGGCCTAAAATTGAGTCCCGAAAGTGAAAATCGGAACTCCGGAGGCCGTATAATCTATCCGGATTCGAATTTAGTAGGG
AphChr19.t1401	AphChr19	39407296	39407496	+	ATCGGGATGCCTTATAATCATCCGGATTCGAATTTGGTAGGGGTGTCTTCAGATTATATTCTTATTTTAACCTATTTTGAAGCCCCGTGTCGTCAGATTCGCGAAATGAAGCAGTTCAATTTTGGCCTAAAATTGAGTCCCGAAAGTGAAAATCGGAACTCCGGAGGCCGTATAATCTATCCGGATTCGAATTTGGTAGTG
AphChr19.t1447	AphChr19	39434457	39434711	+	ATGAAGCAGTTCAATTTTGTCCTAAAATTGAGTCCCGAAAGTGAAAAACGGAGCTCCGGATGCCGTATAATCTATCCGGATTCGAATTTGGTAGGGGTGTATTCACATTATATTCTTATTTTAACCTATTTTGAAGCCCTGTTTCGTCAGATTACTAAAATGAATCAGATCAATTTTGTCCTAAAATTGAGTCCCGAAAGTGAAAAACGGAGGTCCGGAGGCCGTATAATCTATCCGGATTCGAATTTGGTAGGG
AphChr19.t1448	AphChr19	39434766	39435035	+	ATTCCTGAAATGAAGCAGTTCAATTTTGTCCTAAAATTGAGTCCCGAAAGTGAAAAACGGAGCTCCGGATGCCGTATAATCTATCCGGATTCGAATTTGGTAGGGGTGTATTCACATTATATTCTTATTTTAACCTATTTTGAAGCCCTGTTTCGTCAGATTACTAAAATGAATCAGATCAATTTTGTCCTAAAATTGAGTCCCGAAAGTGAAAAATGGAGGTCCGGAGGCCGTATAATCTATCCGGATTCGAATTTGGTAGGGGTGTAA
AphChr19.t1449	AphChr19	39435411	39435659	+	ATGAAGAAGTTCAATTTTGCCCTAAAATTGAGTCCCGAAAGTGAAAAACGGAGCTCCGGAGGCCGCATAATCTATCCGGAATCGAATTTAATAGGGGTGTCTTCACATTATATTCTTATTTTAACCTATTTTGAAGCCCCGCGTCGTCAGATTCGTGAAATGAAGCAACTCAATTTTGTCCTAAAATTGAGTCCCGAAAGTGAAAAACGGAGCTCCGGAGGCCGTATAACCTATCCGGATTCGAATTTG
AphChr19.t1452	AphChr19	39436841	39437089	+	ATGAAGAAGTTCAATTTTGCCCTAAAATTGAGTCCCGAAAGTGAAAAACGGAGCTCCGGAGGCCGCATAATCTATCCGGAATCGAATTTAATAGGGGTGTCTTCACATTATATTCTTATTTTAACATATTTTGAAGCCTCGTGTCGTCAGATTCGTGAAATGAAGCAACTCAATTTTGTCCTAAAATTGAGTCCCGAAAGTGAAAAACGGAGCTCCGGAGGCCGTATAACCTATCCGGATTCGAATTTG
AphChr19.t1458	AphChr19	39439563	39439802	+	TTCAATTTTGGCCTAAAATTGACTCCCGGAAGTGAAAATCGGAGCTCCGGAAGACGTATATTCTATCCGGATTCGAATTTGGTATGGGTGTCTGCACGTTATAGTCTTATTTTAACCTATTTTGAATCCCGGTGTCGTCAGATTCGTGAAATGAAGCAGTTCAATTTTGGAATAAAATTGAGTCATGGAAGTGAAAATCGGAGCACCGGAGGACGTATATTCTATCCGGATTCGAATTTG
AphChr19.t1459	AphChr19	39439863	39440093	+	ATTCGTGAAATGAAGCAGTTCAATTTTGGCCTAAAATTGAGTCCCGGAAGTGAAAATCGGAGCTCCGGAAGACGTATATTATATCCGAATTCGAATTTGGTATGGGTGTCTTCACGTTATATTCTTATTTTAACCTATTTTGCATCCCGGTGTCGTCAGATTCGTGAAATGAACCAGTTCAATTTTGGTCTAAAATTGAGTCCCGGAGGGAAAATCGGAGCTCCGGAGGAC
AphChr19.t1465	AphChr19	39442844	39443101	+	TCTTATTTTAATTCCCCATGCCGTCAGATTCGCGAAATGAAGCAGTTCAATTTTGGCCTAATATTGAGTCCCGAAAGTAAAAATCGAAGATCCGGAAGGCGTATATTCTATCCGGATTCAAATTTGGTATGGGTGTCTTCAGGTTATAGTCTTATTCTAACCTGTTTTAAATCCCCGTGTCGTCAGATTCGCGAAATGAAGCAGTTCAATTTTGGCCTAAAATTGAGTCCCGGAAGGGAATATCGGAGCTCCGGATGA
AphChr20.t3	AphChr20	10470	10718	-	CAGTTCAATTTTGCCCTAAAATTGAGTCCCGAAAGTGAAAAACGGAACTCCGGAGGCCGTATAATCTATCTGTATTCGAATTTGCTAGGGGTGTCTTCTCATTATATTCTTATTTTAACCAATTTTGATGCCCCGTGTCGTCAGATTCGCGAAATGAAGCAGTTCAGTTTTGCCCTAAAATTGAGTCCCGAAAGTGAAAAACGGAGCTCCGGAGGCCGTATAATCTATCCGGATTCGAATTTGGTAGGG
AphChr20.t6	AphChr20	11742	11990	-	CAGTTCAATTTTGCCCTAAAATTGAGTCCCGAAAGTGAAAAACGGAGCTCCGGAGGCCGTATAATCTATCCGTATTCGAATTTGCTAGGGGTGTCTTCTCATTATATTCTTATTTTAACCAATTTTGTTGCCCCGTGTCGTCAGATTCGCGAAATGAAGCAGTTCAATTCTGCCCTAAAATTGAGTCCCGAAAGTGAAAAACGGAGCTCCGGAGGCCGTATAATCTTTCCGTATTCGAATTTGCTAGGG
AphChr20.t9	AphChr20	13012	13260	-	CAGTTCAATTTTGCCCTAAAATTGAGTCCCGAAAGTGAAAAACGGAACTCCGGAGGCCGTATAATCTATCCGTATTCGAATTTGCTAGGGGTGTCTTCTCATTATATTCTTATTTTAACCAATTTTGATGCCCCGTGTCGTCAGATTCGCGAAATGAAGCAGTTCAGTTTTGCCCTAAAATTGAGTCCCGAAAGTGAAAAACGGAGCTCCGGAGGCCGTATAATCTATCCGGATTCGAATTTGGTAGGG
AphChr20.t10	AphChr20	13329	13577	-	CATTTCAATTCTGCCCTAAAATTGAGTCCCGAAAGTGAAAAACGGAGCACCGGAGGCCGTATAATCTATCCGTATTCGAATTTGCTAGGGGTGTCTGCTCATTATAATCTTATTTTAACCAATTTTGATGCCCCGTGTCGTCAGATTCGCGAAATGAAGCAGTTCAATTTTGCCCTAAAATTGAGTCCCGAAAGTGAAAAACGGAGCTCCGGAGGCCGTATAATCTATCCGGATTCGAATTTGGTAGGG
AphChr20.t12	AphChr20	14599	14847	-	CATTTCAATTCTGCCCTAAAATTGAGTCCCGAAAGTGAAAAACGGAGCACCGGAGGCCGTATAATCTATCCGTATTCGAATTTGCTAGGGGTGTCTTCTCATTATAATCTTATTTTAACCAATTTTGATGCCCCGTGTCGTCAGATTCGCGAAATGAAGCAGTTCAATTTTGCCCTAAAATTGAGTCCCGAAAGTGAAAAACGGAGCTCCGGAGGCCGTATAATCTATCCGGATTCGAATTTGGTAGGG
AphChr20.t14	AphChr20	15869	16117	-	CATTTCAATTCTGCCCTAAAATTGAGTCCCGAAAGTGAAAAACGGAGCACCGGAGGCCGTATAATCTATCCGTATTCGAATTTGCTAGGGGTGTCTTCTCATTATAATCTTATTTTAACCAATTTTGATGCCCCGTGTCGTCAGATTCGCGAAATGAAGCAGTTCAATTTTGCCCTAAAATTGAGTCCCGAAAGTGAAAAACGGAGCTCCGGAGGCCGTATAATCTATCCGGATTCGAATTTGGTAGGG
AphChr20.t17	AphChr20	17615	17863	-	CATTTCAATTCTGCCCTAAAATTGAGTCCCGAAAGTGAAAAACGGAGCACCGGAGGCCGTATAATCTATCCGTATTCGAATTTGCTAGGGGTGTCTTCTCATTATAATCTTATTTTAACCAATTTTGATGCCCCGTGTCGTCAGATTCGCGAAATGAAGCAGTTCAATTTTGCCCTAAAATTGAGTCCCGAAAGTGAAAAACGGAGCTCCGGAGGCCGTATAATCTATCCGGATTCGAATTTGGTAGGG
AphChr20.t20	AphChr20	20315	20563	-	CAGTTCAATTTTGCCCTAAAATTGAGTCCCGAAAGTGAAAAACGGAGCTCCGGAGGCCGTATAATCTATCCGTATTCGAATTTGCTAGGGGTGTCTTCTCATTATATTCTTATTTTAACCAATTTTGTTGCCCCGTGTCGTCAGATTCGCGAAATGAAGCAGTTCAATTCTGCCCTAAAATTGAGTCCCGAAAGTGAAAAACGGAGCTCCGGAGGCCGTATAATCTATCCGGATTCGAATTTGGTAGGG
AphChr20.t25	AphChr20	23490	23738	-	CAGTTCAATTTTGCCCTAAAATTGAGTCCCGAAAGTGAAAAACGGAGCTCCGGAGGCCGTATAATCTATCAGGATTCGAATTTGGTAGGGGTGTCTTCACATTATATTCTTATTTTAACCTATTTTAATGCCCAGTTTTGTCAGATTCACGAAATGACGCAGTTCAATTCTGCCCTTAAATTGAGTCCCGAAAGTGAAAAACGGAGCTCCGGAGGCCGTATAATCTATCCGGATTCGAATTTGGTAGGG
AphChr20.t39	AphChr20	31434	31688	-	ATGAAGCAGTTCAATTCTGCCCTAAAATTGAGTCCCGAAAGTGAAAAACGGAGCTCCGGAGGCCGTATAATATATCCGGATTCGAATTTGGTAGGGGTGTCTGCACATTATATGCTTATTTTAACCAATTTTGATGCCCCCGTGTCGTCAGATCGCGAAATGACGCAGTTCAATTCTGCCCTTAAATTGAGTCCCGAAAGTGAAAAACGGAGCTCCGGAGGCCGTATAATCTATCCGGATTCGAATTTGGTAGGG
AphChr20.t44	AphChr20	33462	33746	-	CAGTTCAATTTTGCCCTAAAATTGAGTCCCGAAAGTGAAAAACGGAGCTCCGGAGGCCGTATAATCTATCCGTATTCGAATTTGCTAGGGGTGTCTTCTCATTATATTCTTATTTTAACCAATTTTGTTGCCCCGTGTCGTCAGATTCGCGAAATGAAGCAGTTCAATTCTGCCCTAAAATTGAGTCCCGAAAGTGAAAAACGGAGCTCCGGAGGCCGTATAATCTATCCGTATTCGAATTTGCTAGGGTGTCTCTCATTATATTCTTATTTTAACCAATTTTGA
AphChr20.t47	AphChr20	34890	35177	-	CAGTTCAATTTTGCCCTAAAATTGAGTCCCGAAAGTGAAAAACGGAGCTCCGGAGGCCGTATAATCTATCCGTATTCGAATTTGCTAGGGGTGTCTTCTCATTATATTCTTATTTTAACCAATTTTGTTGCCCCGTGTCGTCAGATTCGCGAAATGAAGCAGTTCAATTCTGCCCTAAAATTGAGTCCCGAAAGTGAAAAACGGAGCTCCGGAGGCCGTATAATCTATCCGTATTCGAATTTGCTAGGGGTGTCTTCTCATTATATTCTTATTTTAACCAATTTTTGA
AphChr20.t84	AphChr20	1139251	1139664	+	ATGAGGTTGCGGCAAGTTGTTTGGTGTTGGGGTTGGGTGTGCAAGGTTTGGTGGTCGCTAGGTGTGGGTGACGGTGGTTCTAGGCGACCGTATTCTGTTGATGGTCTTGACAGTGTTGTGGTTGTGGGGTTTTCGGTGGTGTGGGTGAGGCCAATTGTTGTGGGTAGTCCTGAGGTTTTTCTGGTGGAGTTTGGTGTTTTCACTAGTGGTGTGGGTGATGCTAGTTGTCCTGTAGCTTAG
AphChr20.t206	AphChr20	4788420	4788813	-	ATGAATTCGAGGATTCCATTCAAGATGCTAGTTTCGTGTGAAGGGTTGTGGAGAAGGTTTTGCCATCTCCTAGCAATTAGCTCTGGTCCCTTGGGATCGTTGTTTAGGAGTAGGGCTCGCTCCCAGTGCCAGGCTGGGAAAGGTAAGAAGCAAAAAGCAGTTAATGAGGAAAATAAGGGCTTCCTCTCCGCTAAGGATTGA
AphChr20.t235	AphChr20	5583547	5583914	-	ATGGTTGAGGTAATGGTAGGTTATGACTATGGTGATGTCTGGGGTGGGTCTGGAGTCAAGGTGGTGGGGATGGAGTGGGGTAAGATTGGGGTTGGGTCTAGCGTGAGGTGGGGCTGTGGGGGTGGGGATATTATGGGGCGAAGCGACTGGCATAAGGAAGAGGTTGTGGTGCGTTGTGGGGAGTGGGGGCGGCTAGCATTAAGGTGGAGTTGCGGGATGGGGTGTGTGGTGTTTGGTTGGGATAAGGTGGTTTTGATTATTTCTATTTTTTAA
Aphmerge.17157.1	AphChr20	11777278	11777623	-	TAAAATACAAGTCCTAGGCTTGTCCCTCCACCTTCCCAATTATTTATACAAAATGTCTTCTTACAAATATACTTCTAGTATAATTATCCACTATTAGTACTAGTCTTTAGTGACTTCCAAATAGTGAGAGTTTTATCATTGTAATTTACCCTACTCACTCGGGTATTCTTGTACTCTCATTATTTCGTACATAGTGGATTTATATGCTCGTTTAATTAGTGGGTTTCATTCCCATGATATATTATGTGTCCCGTTTAACAACTTATCTTGCCATTTCTCTCTTCAATTATACTTCTCAATTTTACACATCTTTTATTAGTTTCCGCTCGCACTCTCAACCCTAACA
Aphmerge.17170.1	AphChr20	12354171	12364897	+	AAAGGCGCCGTAACCCGTAAAAGAGTTGGGAGCAGAAGTGAGAAGGGTGGAGCAAAGAGGAGAGAGAAAAAGGGGGACTAAAAATGGGTTTGAGTGCGACCATGATCGGAGCTCTACTAGGGTTGGGAACCCAGATGTACTCTAACGCCCTTCGTAAGCTTCCTTACATGCGCCATCCATGGGAGCATGTGTTGGGAATGGGAATCGGAGCTGTTGCTGTAAATCAGCTTGTCAAATGGGATGCCAAACTCGCTGAGGACCTTGACAAAATGCTCGAGAAATCCAAAGCCGCTAATGAGCGTCGCTATATGGATGAAGACGAGTAACTGGATCTATCTATGCGGACAGATCGTGTAGAGTGGTTACCATTTTGGCCTTTTTGCATCTGTATTTATTTTG…
Aphmerge.17645.2	AphChr20	35738348	35747880	-	ACCATCACTTGTTCCCATTAATACTTTGTCTCTCACAAATCACAATTTGCTTAGAGCTAGCCTATATGGTTTATTTGAATTAATTAAATTGTCTAAATTTTTTTTAGCATTTATTTGAACTTATTACTCACCACTTAAATTTATTTTTTCAAATTAAGCTATATAATAATGCCTCTTTTTTAAATTATTCTTTACACTTCTTTAATAAAGTCTATAAAAAAGGTAAAGAACAAATAAAAATAGAGATAGTACTCAACATTCAACATGTCTTTAATTAAAACATGATCCACTAACTTAGTATAGGCGTAGTGGTGAGGTATGAACCTTCCAACCAAAAGATTAGGAATTATTGAAGTCTCATTAGATATAATTAGGGAGAAAATTAGGAAATTCTCCCTT…
Aphmerge.17645.3	AphChr20	35738348	35747880	-	ACCATCACTTGTTCCCATTAATACTTTGTCTCTCACAAATCACAATTTGCTTAGAGCTAGCCTATATGGTTTATTTGAATTAATTAAATTGTCTAAATTTTTTTTAGCATTTATTTGAACTTATTACTCACCACTTAAATTTATTTTTTCAAATTAAGCTATATAATAATGCCTCTTTTTTAAATTATTCTTTACACTTCTTTAATAAAGTCTATAAAAAAGGTAAAGAACAAATAAAAATAGAGATAGTACTCAACATTCAACATGTCTTTAATTAAAACATGATCCACTAACTTAGTATAGGCGTAGTGGTGAGGTATGAACCTTCCAACCAAAAGATTAGGAATTATTGAAGTCTCATTAGATATAATTAGGGAGAAAATTAGGAAATTCTCCCTT…
AphChr20.t1593	AphChr20	39241834	39242088	+	ATGAAGCATTTGAGTTTTGCCGTAAAATTGAGTCCCGAAAGTGAAAAACGGAGCTCCGGAGTCCGTATAATCTATCCGGCTTGGAATTTGGTAGGGGTGTCTTCACATTATATTCTTATTTTAACCTATTTTGAATCCCCGTGTCGTCAGATTCGCGAAATGAAGCAGTTGTGTTTTGCACTAAAATTGAGTCCCGAAAGTGAAAAACGGAGCTCCGGAAGCCGTATAATCTATCCGGATTCGAATTTGGTAGGG
AphChr20.t1600	AphChr20	39244535	39244789	+	ATGAAGCAGTTGAGTTTTGCCCTAAAATTGAGTCTCGAAAGTGAAAAACGGAGCTCCGGAGTTCGTATATTCTATCCGGATTGGAATTTGGTAGGGATGTCTTCACATTATATTCTTATTTTAACCTATTTCGAAGCCCCGTGTCGTCAGATTCGCGAAATGAAGTGGTTGAATTTTTCCCTAAAATTGAGTCCCGAAAGTGAAAAACGGAGCTCCGGAGGCCGTATAATCTATCCGGATTGGAATTTGGTAGGG
AphChr21.t7	AphChr21	14089	14352	-	ACTCGCGAAATGAAGCAGTTCAATTTTGACCTAAAATTGAGTCCCGAAAGTGAAAATCGGAGTTCCGGAGGCCGTATAATCTATCCGGATTCGAATTTGGTAGGGGTGTCTTCACATTATATTCTTATTTTAACCTATTTAGAAACCTCGTGGCATCAGATTCGCGAAATGAAGCAGTTCAATTTTGGCCTAAAATTGAGTCCCGAAAGTGAAAATCCGAGCTCCGAAAGCCGTATAATCTATCCGGATTCGAATTTGGTAGTG
AphChr21.t26	AphChr21	24161	24424	-	ATTCGCGAAATGAAGCAGTTCAATTTTGACCTAAAATTGAGTCCCGAAAGTGAAAATCGGAGTTCCGGAGGCCGTATAATCTATCCGGATTCGAATTTGGTAGGGGTGTCTTCACATTATATTCTTATTTTAACCTATTTAGAAACCTCGTGCCATCAGATTCGCGAAATGAAGCAGTTCAATTTTGGCCTAAAATTGAGTCCCGAAAGTGAAAATCCGAGCTCCGAAAGCCGTATAATCTATCCGGATTCGAATTTGGTAGTG
AphChr21.t39	AphChr21	32275	32532	-	ATTCGCGAAATGAAGCAGTTCAATTTTGCCCTAAAATTGAGTCCCGAAAGTGAAAAACGCAGCTCCGGAGGGTGTAAAATCTATCCGGATTCGAATTTGGTAGGGGTGTCTTCACATTATATTCTTATTTTAACCTATTTTGAAACCCGGTGTCGTCAGATTCGCGAAATGAAGCAGTTCAATTTTGCCCTAAACTTGAGTCCCGAAAGTGAAAAACGGAGCTCCGGAGGCCGTATAATCTATCCGGATTCGAATTTG
AphChr21.t41	AphChr21	33069	33326	-	ATTCGCGAAATGAAGCAGTTCAATTTTGCCCTAAAATTGAGTCCCGAAAGTGAAAAACGCAGCTCCGGAGGGTGTAAAATCTATCCGGATTCGAATTTGGTAGGGGTGTCTTCACATTATATTCTTATTTTAACCTATTTTGAAACCCGGTGTCGTCAGATTCGCGAAATGAAGCAGTTCAATTTTGCCCTAAACTTGAGTCCCGAAAGTGAAAAACGGAGCTCCGGAGGCCGTATAATCTATCCGGATTCGAATTTG
AphChr21.t97	AphChr21	75934	76197	-	ATTCGCGAAATGAAGCAGTTCAATTTTGACCTAAAATTGAGTCCCGAAAGTGAAAATCGGAGTTCCGGAGGCCGTATAATCTATCCGGATTCGAATTTGGTAGGGGTGTCTTCACATTATATTCTTATTTTAACCTATTTAGAAACCTCGTGCCATCAGATTCGCGAAATGAAGCAGTTCAATTTTGGCCTAAAATTGAGTCCCGAAAGTGAAAATCCGAGCTCCGAAAGCCGTATAATCTATCCGGATTCGAATTTGGTAGTG
AphChr21.t157	AphChr21	120418	120672	-	ATGAAGCAGTTCAATTTTGCCCTAAATTTAAGTCCCAAAAGTGAAAAACGGAGCTCCGGAGGCCGTATAATCTATCCGGATTCGAATTTGGTAGGGGTGTCTTCACATTATAATCTTATTTTAACCTATTCTGATGCCCCGTGTTGTCAGATTCGCGAAATGAAGCAGTTCAATTTTGCCCTAAAATTGAGTCCCGAAAGTGAAAAACGGAGCTCCGGAGGGTGTAAAATCTATCCGGATTTGAATTTCGTAGGG
AphChr21.t193	AphChr21	149512	149775	-	ATTTGCGAAATGAAGCAGTTGAATTTTGCCCTAACATTGAGTCCCGAAAGTGAAAAACGGAGCTCCATAGGACGTATAATCTATCCGGATTCGAATTTGGTAGGAGTGTGTTCACATTATAATCTTATTTTAACCTATTTTGATGCCCCGTGTCGTCAGATTCGCGAAATGAAGCAGTTCAATTTTGCCCTAAAATTGAGTCCCGAAAGTGAAAAACGGAGCTCCAGAGGCCGTATAATCTATCCGGATTCGAATTTGGTAGGG
AphChr21.t214	AphChr21	162895	163149	-	ATGAAGCAGTTCAATTTTGCCCTAAACTTGAGTCCCGAAAGTGAAAAACGGAGCTCCGGAGGCCGTATAATCTATACGGATTTGAATTTGGTAGGGGTGTCTTCACATTATAATCTTATTTTAACCTATTCTGATGCCCCGTGTCGTCAGATTCGCGAAATGAAGCAGTTCAATTTTGACCTAAAATTGAGTCCCGAAAGTGAAAAACGGAGCTCCGGAGGGTGTAAAATCTATCCGGAGTCGAATTTGGTAGGG
AphChr21.t218	AphChr21	166231	166485	-	ATGAAGCAGTTCAATTTTGCCCTAAACTTGAGTCCCGAAAGTGAAAAACGGAGCTCCGGAGGCCGTATAATCTATACGGATTTGAATTTGGTAGGGGTGTCTTCACATTATAATCTTATTTTAACCTATTCTGATGCCCCGTGTCGTCAGATTCGCGAAATGAAGCAGTTCAATTTTGACCTAAAATTGAGTCCCGAAAGTGAAAAACGGAGCTCCGGAGGGTGTAAAATCTATCCGGAGTCGAATTTGGTAGGG
AphChr21.t247	AphChr21	193297	193536	-	ACCCTTGTCGTCAAATTCGTGAAATTGGTGAAACGGAGCTCCGGAGGCCGTATAACATGTCTTGATTCGAATTTGGTAGGGGTGTCTTCACATTATATTCTTATTTTAACCTATTTTGAAGCCCTGTATTGTCAGATTCGCGAAATGAAGCAGTTCAATTTTGGCCTAAAATTGTGTCCCGAAAGTGAAAAACGGAGTTCCGGAGGCCGTATAATCTATCCGGATACGAAATTTGTAGGG
AphChr21.t255	AphChr21	197946	198158	-	ATTCGCGAATTGAAGAAGATCAATTTTGCCCTATTATTGAGTCCCGAAAGTGAAAATCGGAGCTCCGGAGGCCGTATAATCTATCCGGATTCGAATTTGGTAGGGGTATCTTCACACTATATTCTTATTTTAACCTATTTAGAATCCTCGTGTCGTCAGATTCGCGAAATGAAGCAGTTCAATTTTGGCCTAAAATTGAGGCCCCGAAATTGA
AphChr21.t256	AphChr21	198690	198953	-	ATTCGCCAAATGAAGCAGTTCAATTTTGGCCTAAAATTAAGCCCCGAAATTGAAAAACGGAGTTCCGGAGGCCGTATAATCTATCCGGATTCGAATTTGGTAGGGGTGTCTTCACATTATATTCTTATTTTAACCTATTTTGATGCCCCGTGTCGTCAGATTCGCGAAATGAAGCAGTTCAATTTTGCCCTAAATTTGAGCCCCCAAAGTGAAAAACGGAGCTCCGAAGGCCGTATAATCTATCCGGATTCGAATTTGGTAGGG
AphChr21.t260	AphChr21	202015	202278	-	ATTCGCGAAATGAAGCAGTTCAATTTTGGCCTAAAATTGAGTCCGGAAAGTGAAAAACGGAGCTCCGGAGGCCTTATAATCTATCCGGATTCGAATTTGGTTGGGGTGTTTTCACATTATATTCTTATTTTAACCAATTTAGAAGCTTCGTGTCGTCAGATTCGCGAAATGAAGCACTTTAATTTTTGCCTAAAATTGAGCCCCGAAAGTGAAAAACGGAGCTCCGAAGGCCGTATAATCTATCCTAATTCGAATTTGGTAGGG
AphChr21.t380	AphChr21	3110972	3112050	-	ATGGTGACTCAAGATCACGCCATTAATAACCAGCAGCTGCTACCGCAGCATCAGATCACCATCAAAACTGGTGGTATAAATACTGCTATAGCTGATGGTAGATGGGGAAGGAAATCGAGTTTTAAACGCTCTTCGAACACTTGGTTTTCTGACCCTAAAAGAATTCTTCTCTTCTTTGCCACCCTGTCAAGTATGGGAACAATGTTGCTTATTTACTTCACGCTCTCCGTGAGTAAAGCTAGTGGCATAGATGGTGCTTTAGATTGGCAGTAA
Aphmerge.17944.1	AphChr21	18771938	18776213	-	ACACCATACTTCTCTCCCTTTACACAACTCCAAGTCCAACTCCAACCCCAACCTCACAGTACCCAACAAATTTCGACCCAACAACTCCTCTTCTGTCCACCGCGAGTGCCGCTGCATCAACTCCGACAGTGAGGTTCTTCTTTTCCTCTTCAACTAGGGTTTTTTCTTTTAATTTAGGGTTTTGTGGATAATGTAGGGTTTTTTACTAATTCAATTCAATTCAATAGATAATGAAGGAAGATTTGTGGCGTTAGTAAGAACTAGTTTCTCCCTTCAATCAAAACTCATCATGATTTCTCCCTTCGATATTTTTCCGTAATAGTATTGGAATCTTCTAGTTTTTTATTTTAATTGTTTTGTTGTTTATATAAAAAGAGTTCAATAATTTTTTGTGTTATT…
Aphmerge.17977.1	AphChr21	20712741	20714554	-	ATAATAGAATATAATATTCTTGTAGGGGAAAAAATGATTATCTCGCTTTAGAGAGAGAAACGGAGAGTGGTGTGAGGCGATAAAGGGCACCGTCGATCTACGTGCAGCTCCGTCGGCTCCCGTCCCTCCAGCGTCCCCTTTCTCTCTCCGCCACATTAGCTCCAACCCCGTTCTAGTTTTCCGGTCCCACAAACATGCTAGGCTTGAAGTTGATCGATTTAGCGAGGTGATTTTCACTGCACCGTCCCTCATTGTACCGGCTTCTCCTCCCTTCGACGACAGCCTCTCCGACGTTAGCTCCTACTTCAGCGGTCCATGGTGCCTATTTAAGTGCCTACTCAGGTTAGGGTTTCGATTGGTTGGTTTGTGGGTTACTGGTGGGTTAGGGGGTGGTCTGGC…
Aphmerge.17977.2	AphChr21	20712841	20714554	-	ATAATAGAATATAATATTCTTGTAGGGGAAAAAATGATTATCTCGCTTTAGAGAGAGAAACGGAGAGTGGTGTGAGGCGATAAAGGGCACCGTCGATCTACGTGCAGCTCCGTCGGCTCCCGTCCCTCCAGCGTCCCCTTTCTCTCTCCGCCACATTAGCTCCAACCCCGTTCTAGTTTTCCGGTCCCACAAACATGCTAGGCTTGAAGTTGATCGATTTAGCGAGGTGATTTTCACTGCACCGTCCCTCATTGTACCGGCTTCTCCTCCCTTCGACGACAGCCTCTCCGACGTTAGCTCCTACTTCAGCGGTCCATGGTGCCTATTTAAGTGCCTACTCAGGTTAGGGTTTCGATTGGTTGGTTTGTGGGTTACTGGTGGGTTAGGGGGTGGTCTGGC…
AphChr21.t1500	AphChr21	38511155	38511406	+	CAGTTCAATTTTGCCCTAAAATTGAGTCCTGAAAGTGAAAAACGGAGTTCCGGAGGCCGTATAATCTACCCGGATTCGAATTTGGTAGGGGTGTCTTCACATTATATTCTTATTTTAACCTATTTTGAATCCCTGTGTCGTCAGATCCGCGAAATGAAGCAGTTCAATTTTGCCCTAAAATTGAGTCCCGGAAGTGAAAAACGGAGCTCCGGAGGCTGCATAATCTACCCCGGATTCGAATTTGGTAGGGGT
AphChr21.t1511	AphChr21	38517627	38517875	+	TTCAATTTTGCCCTAAAATTGAGTCCCGAAAGTGAAAAACGGAGCTCCGGAGGCTGCATAATCTACCCGGATTCGAATTTGGTAGGGGTGTCTTCACATTATATTCTTGTTTTAACCTATTTTGAAACCTCGTGTCATCAGATTCGCGAAATGAAGCAGTTCAATTTTGCCCTAAAATTGAGTCCCGAAAGTGAAAAACGGAGCTACGGAGGCTGCATAATCTACCCGGGATTCGAATTTGGTAGGGGT
AphChr21.t1514	AphChr21	38518744	38518992	+	CAGTTCAATTTTGCCCTAAAATTGAGTCCTGAAAGTGAAAAACGGAGTTCCGGAGGCCGTATAATCTACCCGGATTCGAATTTGGTAGGGGTGTCTTCACATTATATTCTTATTTTAACCTATTTTGAATCCCTGTGTCGTCAGATCCGCGAAATGAAGCAGTTCAATTTTGCCCTAAAATTGAGTCCCGGAAGTGAAAAACGGAGCTCCGGAGGCTGCATAATCTACCCGGATTCGAATTTGGTAGGG
AphChr21.t1519	AphChr21	38521466	38521750	+	TTCAATTTTGCCCTAAAATTGAGTCCTGAAAGTGAAAAACGGAGTTCCGGAGGCCGTATAATCTACCCGGATTCGAATTTGGTAGGGGTGTCTTCACATTATATTCTTATTTTAACCTATTTTGAATCCCTGTGTCGTCAGATCCGCGAAATGAAGCAGTTCAATTTTGCCCTAAAATTGAGTCCCGGAAGTGAAAAACGGAGCTCCGGAGGCTGCATAATCTACCCGGATTCGAATTTGGTAGGGGTGTCTTCACATTATAATTCTTATTTTAAGCTATTTTGA
AphChr28.t37	AphChr28	31916	32179	-	ATTCGCGAAATGAAACAGTTCAATTTTGCCCTAAAATTGAGTCCCGGTAGTGAAAAACGGAGCTCCGGAAGCCGTATAATCTATCCGGATTCGAATTTGGTAGGGGTGTGTTCACATTATATTCTTATTTTAACCTATTTTGAAGCCCCGCGTTGTCAGATTCGCGAAATGAAACAGTTCAATTTTGCCCTAAAATTGAGTCCCGGTAGTGAAAAACGGAGCTCCGGAGGCCGTATAATCTATCCGGATTCGAATTTTGTAGGG
AphChr28.t60	AphChr28	42882	43172	-	CTCAATTTTGGCCTAAAATTCAGTCCCGAAAGTGAAAATCGGAGTTCCGAAGGCCGTATAATCTATTGGGATTTGAATTTGGTAGGGGTGTCTTCACATTATATTCTTATTTTAACCTATTTTGAATCCCCGTGTCGTCAGATTCGCGAAATGAAGCAGTTCGATTTTGCCCTAAAATTGAGTCCCGGAAATGAAAAAGGGACCTCCGGGTGCCGTATAATCTATCCGGATTCGAATTTGCTAGGGGTGTCTTCACATTATATTCTTATTTTAACCTATTTTGAAGTCTAG
AphChr28.t83	AphChr28	56109	56363	-	ATGAAACAGTTCAATTTTGCCCTAAAATTGAGTCCCGATAGTGAAAAACGGAGCTCCGGAGGCCGAATAATCTATCCGGATTCGAATTTTGTAGGGGTGTTTTCATATTATATTCTTATTTTAACCTATTGTGAAGCTCCGTGTCATCTGACTCGCGAAATTAAGCAGTTCAATTTTGCCCTAAAATTGAGTCCCGGTAGTGAAAAACGGAGCTCCGGAGGCCGTATAATCTATCCGGATTCGAATTTTGTAGGG
AphChr28.t91	AphChr28	58979	59224	-	ATGCAGTTCAATTTTGCCCTAAAATTGTGTCCCGGAAGTGAAAAACGGAGCTCCGGAGGCCGTATAATCTATCCGGATTCGAATTTGGTAGGGGTGTCTTCACATTATATTCTTATTTTAACCTATTTTGAAGCCTCGTGTCGTCAGATTCGCGAAATTAAGCAGTTCAATTTTGCCCTAAAATTGAGTCCCGGAAGTGAAAAACGGAGCTCCGGATGCCGTATATTCTATCCTGATTCGAATTTG
AphChr28.t99	AphChr28	61982	62245	-	ATTCGCGAAATAAAACAGTTCAATTTTGCCCTAAAATTGAGTCCCGGTAGTGAAAAACGGACCTCCGGAAGCCGTATAATCTATCCGGATTCGTATTTGGTAGGGGTGTGTTCACATTATATTCTTATTTTAACCTATTTTGAAGCCCTGCGTTGTCAGATTCGCGAAATGAAACAGTTCAATTTTGCCCTAAAATTGAGTCCCGGTAGTGAAAAACGGAGCTCCGGAGGCCGTATAATCTATCCGGATTCGAATTTTGTAGGG
AphChr28.t105	AphChr28	65429	65719	-	CACAATTTTGGCCTAAAATTCAGTCCCGAAAGTGAAAATCGAAGTTCCGAAGGCCGTATAATCTATTGGGATTTGAATTTGGTAGGGGTGTCTTCACATTATATTCTTATTTTAACCTATTTTGAATCCCCGTGTCGTCAGATTCGCGAAATGAAGCAGTTCGATTTTGCCCTAAAATTGAGTCCCGGAAATGAAAAAAGGACCTCCGGGTGCCGTATAATCTATCCGGATTCGAATTTGCTAGGGGTGTCTTCACATTATATTCTTATTTTAACCTATTTTGAAGTCTAG
AphChr28.t109	AphChr28	68128	68418	-	CACAATTTTGGCCTAAAATTCAGTCCCGAAAGTGAAAATCGAAGTTCCGAAGGCCGTATAATCTATTGGGATTTGAATTTGGTAGGGGTGTCTTCACATTATATTCTTATTTTAACCTATTTTGAATCCCCGTGTCGTCAGATTCGCGAAATGAAGCAGTTCGATTTTGCCCTAAAATTGAGTCCCGGAAATGAAAAAAGGACCTCCGGGTGCCGTATAATCTATCCGGATTCGAATTTGCTAGGGGTGTCTTCACATTATATTCTTATTTTAACCTATTTTGAAGTCTAG
AphChr28.t116	AphChr28	72925	73188	-	ATTCGCGAAATAAAACAGTTCAATTTTGCCCTAAAATTGAGTCCCTGTAGTGAAAAACGGAGCTCCGGAAGCCGTATGATCTATCCGGATTCGAATTTGGTAGGGGTGTGTTCACATTATATTCTTATTTTAACCTATTTTGAAGCCCTGCGTTGTCAGATTCGCGAAATGAAACAGTTCAATTTTGCCCTAAAATTGAGTCCCGGTAGTGAAAAACGGAGCTCCGGAGGCCGTATAATCTATCCGGATTCGAATTTTGTAGGG
AphChr28.t120	AphChr28	74667	74930	-	ATTCGCGAAATAAAACAGTTCAATTTTGCCCTAAAATTGAGTCCCTGTAGTGAAAAACGGAGCTCCGGAAGCCGTATAATCTATCCGGATTCGAATTTGGTAGGGGTGTGTTCACATTATATTCTTATTTTAACCTATTTTGAAGCCCTGCGTTGTCAGATTCGCGAAATGAAACAGTTCAATTTTGCCCTAAAATTGAGTCCCGGTAGTGAAAAACGGAGCTCCGGAGGCCGTATAATCTATCCGGATTCGAATTTTGTAGGG
AphChr28.t122	AphChr28	75458	75703	-	TTCAATTTTGCCCTAAAATTGAGTCCCGGTAGTGAAAAACGGAGCTCCGGAAGCCGTATAATCTATCCGGATTCGAATTTGGTAGGGGTGTGTTCACATTATATTCTTATTTTAACCTATTTTGAAGCCCTGCGTTGTCAGATTCGCGAAATGAAACAGTTCAATTTTGCCCTAAAATTGAGTCCCGGTAGTGAAAAACGGAGCTCTGGAGGCCGTATAATCTATCCGGATTCGAATTTTGTAGGG
AphChr28.t125	AphChr28	76408	76671	-	ATTCGCGAAATGAAACAGTTCAATTGTGCCCTAAAATTGAGTCCTTGTAGTGAAAAACGGAGCTCCGGAAGCCGTATAATCTATCCGGATTCGAATTTGGTAGGGGTGTGTTCACATTATATTCTTATTTTAACCTATTTTGAAGCCCTGCGTTGTCAGATTCGCGAAATGAAACAGTTCAATTTTGCCCTAAAATTGAGTCCCGGTAGTGAAAAACGGAGCTCCGGAGGCCGTATAATCTATCCGGATTCGAATTTTGTAGGG
AphChr28.t134	AphChr28	93119	93382	-	ATTCGCGAAATAAAACAGTTCAATTTTGCCCTAAAATTGAGTCCCGGTAGTGAAAAACGGAGCTCCGGAAGCCGTATAATCTATCCGGATTCGAATTTGGTAGGGGTGTGTTCACATTATATTCTTATTTTAACCTATTTTGAAGCCCTGCGTTGTCAGATTCGCGAAATGAAACAGTTCAATTTTGCCCTAAAATTGAGTCCCGGTAGTGAAAAACGGAGCTCCGGAGGCCGTATAATCTATCCGGATTCGAATTTTGTAGGG
AphChr28.t137	AphChr28	94069	94332	-	ATTCGCGAAATTAAACAGTTCAATTTTGCCTTAAAATTGAGTTCCGGTAGTGAAAAACGGAGCTCCGGAGGCCGAATAATCTATCCGGATTGGAATTTTGTAGGGGTGTTTTCACATTATATTCTTATTTTAACCTATTGTGAAGCCCCGTGTCATTTGACTCGCGAAATTAAGCAGTTCAATTTTGCCCTAAAATTGAGTCCCGGTAGTGAAAAACAGAGCTCTGGAGGCCGTATAATCTATCCGGATTCGAATTTTGTAGGG
AphChr28.t138	AphChr28	94544	94807	-	ATTCGCGAAATAAAACAGTTCAATTTTGCCCTAAAATTGAGTCCCGGTAGTGAAAAACGGAGCTCCGGAAGCCGTATAATCTATCCGGATTCGAATTTGGTAGGGGTGTGTTCACATTATATTCTTATTTTAACCTATTTTGAAGCCCTGCGTTGTCAGATTCGCGAAATGAAACAGTTCAATTTTGCCCTAAAATTGAGTCCCGGTAGTGAAAAACGGAGCTCCGGAGGCCGTATAATCTATCCGGATTCGAATTTTGTAGGG
AphChr28.t162	AphChr28	107247	107486	-	CTCAATTTTGGCCTAAAATTCAGTCGCGAAAGTGAAAATCGGAGTTCCGGAGGCCGTATAATCTATTGGGATTTGAATTTGGTAGGGGTGTCTTCACATTATATTCTTATTTTAACCTATTTTGAAGCCTCGTGTCGTCAGATTCACGAAATGAAGCAGTTCAATTTTGCCCTAAAATTGAGTCCCGGAAGTGAAAAACGGAGCTCCGGATGCCGTATATTCTATCCTGATTCGAATTTG
AphChr28.t186	AphChr28	119952	120230	-	TTTGAAACACCATGTCGTCAGATTCGCGAAATGATGCAGTTCAATTTTGCCGGAAAATTGAGTCCCAGAAGTGAAAAACGGAGCTCCGGAGGCCGTATAATCTATCCGGATTCGAATTTGGTAGGGGTGTCTTCACATTATAATCTTATTTTAACCTATTTTGAAACCATGTGTCGTCAGATTCGCGAAATGAAGCGGTTCAATTTTGCCCTAAAATTGAGACCCGGAAGTGAAAAACGGTGCTCCAGAGACCGTATAATTTATTCGTATGACAATTTG
AphChr28.t191	AphChr28	122811	123050	-	CTCAATTTTGGCCTAAAATTCAGCCGCGAAAGTGAAAATCGGAGTTCCGAAGGCCGTATAATCTATTGGGATTTGAATTTGGTAGGGGTGTCTTCACATTATATTCTTATTTTAACCTATTTTGAAGCCTCGTGTCGTCAGATTCACGAAATTAAGCAGTTCAATTTTGCCCTAAAATTGAGTCCCGGAAGTGAAAAACGGAGCTCCGGATGCCGTATATTCTATCCTGATTCGAATTTG
AphChr28.t198	AphChr28	126915	127172	-	ATTCGCAAACTGAAGCGGTTCAATTTTGCCCTAAAATTGAGTCCCAAAAGTGAAAAACTGAGTTCCGGAGGCCGTATAATCTATCCGGATTCGGATTTGGTAGGGGTGTCTTCACATTATAATCTTATTTTAACCTATTTTGAAGCCTCGTGTCGTCAGATTCACGAAATGAAGCGGTTCAATTTTGCCCTAAAATTGAGACTTGGAAGTGAAAAACGGAGCTCCGGAGGCTGTATAAGCTGTCCGGATTCGAATTTG
AphChr28.t200	AphChr28	127545	127808	-	ATTCGCAAACTGAAGCGGTTCAATTTTGCCCTAAAATTGAGTCCCAAAAGTGAAAAACGGAGTTCCGGAGGCCGTATAATCTATCCGGATTCGGATTTGGTAGGGGTGTCTTCACATTATAATCTTATTTTAACCTATTTTGAATCCCCGTGTTGTCAGATTCGCGAAATGAAGTGGTTCAATTTTGCCCTAAAATTGAGACCCGGAAGTGAAAAACGGAGCTCCGGAGGCCGTATAAGCTGTCCGGATTCGAATTTGGTAGGG
AphChr28.t202	AphChr28	128180	128464	-	TTTGAAACCCCATGTCGTCAGATTCGCGAAATGATGCAGTTCAATTTTGCCGGAAAATTGAGTCCCGGAAGTGAAAAACGGAGCTCCGGAGGCCGTATAATCTATCCGGATTCGAATTTGGTAGGGGTGTCTTCACATTATAATCTTATTTTAACCTATTTTGAAACCCCGTGTCGTCAGATTCGCGAAATGAAGCGGTTCAATTTTGCCCTAAAATTGAGACCCAGAAGTGAAAAACGGAGCTCCGGAGGCCGTATAAGCTGTCCGGATTCGAATTTGGTAGGG
AphChr28.t209	AphChr28	131127	131375	-	ATGAAGCGGTTCAATTTTGCCCTAAAATTAAATCCCGAAAGTGAAAAACGGAGCTCCGGAGGCCGTATAATCTATCCGGATTCGAATTTTGTTGGGGTGTGTTCACATTATATTCTTTTTTTAACCTATTTTGAAGCCTGGTGTCATCTGATTTGCGAAATGAAACGATTCAATTTTGCCCTAAAATTGAGACCCGGAAGTGAAAAACGGTGCTCTAGAGACCGTATAATCTATTCGTATTACAATTTG
AphChr28.t628	AphChr28	10017940	10018155	-	ATGAAACTCAGATACTCTTATAATGGGATTTTGAATCACAAACCACAGGATGAGTATGTGGGAGCACAGATTAAAGAAGCTGAGAATATAGACCCTAACACTTTAGACTACTTTTGGATTATTTGGGGACTTCCAAAGGAAATTGGAATACTCAGGCCAATCAAGGAGTTGTATTACAAGATTCCAGGAGGTACATTGAAAGATGGGCTAATAAAG
AphChr28.t741	AphChr28	14549724	14550188	+	ATGCCACCTTATACTAAGAGGACTGCTAGGAAATCGATTATCAGGAGAGTACATGCAACTCCCTATGAGTGCAAGATGGACCCAGACGAGGATATTGACAAAGACGGAGTGTGGTATTTGACCTTGACCTGCCTTGAGAGTATTCTCATGGATGTCCAGCAGAGGTGGCGCTATGAGCCTCTTGAGTTTAATTGGCTAATGGAGAGGGTAGTGGAAATTCCGATGAGGAGGAAGACCCCATGGAGGGTGAGGAGGAGGAGCTTTTAG
AphChr28.t885	AphChr28	19991634	19991888	+	TGGTTGGTGGTTGATTGGCATTATGCTGGAGGTTTCAGGGTGAGGTTGGAGTGTGATTTTGGGGCTATGGTTTCACGTGCTAAGGTGGGATGTAGTTGTGGTTTTGATGGTGGTGTTGAGTGCGATTTTACGACTGGAGCTTCAAGGCTAGCTAGGGGTTTGGTTGTGATTTTTGTGGTGGTGTTAGGGTCAGTTTTGGGGCTAGAGTTGAGGGTGGGGTTTGGCTGCGATTTTGGTGGTGGTCTTGGGCTGTAG
Aphmerge.18689.1	AphChr28	30474927	30477421	+	GATACAAGAACTACATCACCAGGGGGGGCACTACACTATAATAAAAACCATCATATTTCACATACATACCAAACAAGAGAGAGAACAAAAAAAAAAAAAGACTTGAAATTTGTTAGTATTAATTAAAAAATAAAGATGGGTTCAACATCAAATAATCAAGGGAGTAGTAATAATTATGATTTATCATTCAAAGTATTGTTAATAGGAGATTCAGGGGTTGGTAAAAGTAGTTTACTTGTTAGTTTTATCTCTAATACTCTTCATGATCTTTCCCCTACTATTGGTATGCTCTTCTTTCCATCTTTTCTTTCTTTTTTTTTACTGCGTAAAGTCGGGGTAAGATTACGTATATCTTTGCTTAGTTGGCACTTGGCATATATACTGTTTTGTTATTGTTGG…
AphChr29.t28	AphChr29	27025	27279	-	ATGAAGCAGTTCAATTTTGCCCTAAAATTCAGTCCCGGAAGTGAAAAAAGGAGCTCCATAGGCCGTATAATTTATCCGGATTCGAATTTTGTAGGGGTGTCTTCACATTATATTCTTATTTTAACTTATTTTGAAGCCCCGTGTCTTCAGATTTGCAAAATGAAGCAGTTAAATTTTGACCGAAAATTGATTCCCGGAAGTGAAACACGGAGCTCCATAGGCCGTATAATCTATCCGGATTCGAATTTGGTAGGG
AphChr29.t90	AphChr29	55478	55762	-	TTTCAAGCCCCGTGTCGTCAGATTCGCGAAATGAAGCAAATCAATTTTGCCCTAAAATTTAGTCCCGAAAGTGAAAAACGAAGCTCCGTAGACCGTATAATCTATCCGAATTCGAATTTGGTAGGGGTGTCTTCACATTATATTCTTATTTTAACCTATTTTGAAGCCCCATGTCGTCAGATTCGCAAAATGAAGCAGTTAAATTTTGCCCTAAAATTGAGTCCCAAAAGTGCAAAACGGAGCTCCATAGGCCATATAATCTATCCGGATTCGAATTTGTTAGGG
AphChr29.t92	AphChr29	56474	56746	-	GTGTCTTCACATTATATTCTTATTTTAACCTATTTTGACGCCCCTTGTCATCAAACTCGTAAAATGAAGCAGTTAAATTTTGCCCGAAAATTGAGAACTGGAAGTGAAAAACGGAGCTCCATAGGCCGTATAATCTATCCGGATTCGAATTTTATAGGGGTGTCTTCACATTATATTCTTCTTTTAACCTATTTTGAATACCCGTGTCGTCAGATTCGCGAAATGAAGCAGTTCAATTTTGCCCAAAAATTGAGTCCCGGAAGTGAAAAATGA
AphChr29.t132	AphChr29	78413	78709	-	ATTCGCGAAATGAAGCAGTTTAATTTTGCCGTAAAATTGAGTCTCGGAAGTGAAAAACGGAGCTCCGTAGGCCGTATAATCTATCCGGATTCGAATTTTGTAGGGGTGTTTTCACATTATATTCTTACTTTAACCTATTTTGAATCCCTGTGTCTTAAGATTCGCGAAATGAAGCAGTTCAATTTTGCCCTAAAATTGAGTCCCGGAAGTGAAAAACGGAGCTCCGAAGACCGTATAATCTATCCGGATTCGAATTTGGTAGAGGTGTCTTCACATTATATTCTTATTTTAACCTAG
AphChr29.t136	AphChr29	80192	80446	-	ATGAAGCAGTTCAATTTTGTCCTAAAATTGAGTCCCGGAAGTGAAAAACTGAGCTTCGGAGACCGTATAATATATCCGGATTGGAATTTAGTAGGGGTATCTTCACATTATATTCTTATTTTAACATATTTTGAAGCCCCGTGTCGTCAGATTCGCGAAATGAAGCAGTTCAATTTTGCCCTAAAATTGAGTCCCGAAAGTGAAAAACGGAGCTCCGTAGGCCGTATAATCTATTCGAATTCAAATTTGGTACAG
AphChr29.t163	AphChr29	208829	209083	-	ATGAAAGAGTTGAATTTTTGCTTAAAATTGAATCTTTTAAGTGAAAAATGGAGCTTCGGAGGCTATAGAAACCTTCAGGATCCGAATTTGGTAGTGGTGTATTCACTTTATAGTCCTATTTTAACCTATTGTGAAGACCGATGTCCTCAGAATGGCGAAATGAATGAGTTGAATTTTGACTTAAAATTGAATCTCGGAAGTGAAAAATGGAGCTTCGGAGGCCGTAGAATCCATCTAGATTCGTATTTGGTAGTG
AphChr29.t200	AphChr29	759084	759458	-	ATGCCTAGAGCAAACAAACAGACTATCCTTTTGCCTGGGCACGGTCGAGTAGGCGATGAACACGTTCTTAGGAGGCAAGGCTTGAGTGAGGGAGTTGCTGCTAGTCATGGTGTGGCTTCTTTGAAGAACATCAGAAGTGTCTTTTCGCCTGTGCGATTGTTGAAGAGGTTTGGTGCAGATTCAGTAGAAGCTCATTCGCGAGAAGCCTTGGATGATTGTATTGAATACATTAAGTCGTGTTCTTCATCTCCTGTTTCGATTTATTCTGATTCGAGAGGTAATGATAGTTGA
AphChr29.t322	AphChr29	3589665	3591059	+	ATGGAAAGTGAGCAACACACTGATGGTTATAGTGAATATTCAGCTCCGGTACGTAAGAGGAAGAGGATGTCTAAGGTATGGAAAGAGTTTGAAGAAGTAAAAGATGAAAAAGGGTCTATGAATGTTCATTTTACGCCTCTTGAGCCTTCGAATGCTAACTGGGATAAATTGGGTGTTATTCATAAGTTCTTGAAGATCTTTTACGATCAATCCTTGACCCTAGGTCAAAGGTCAAGTTTGTCGAGTATTGCTTGA
AphChr29.t358	AphChr29	4352534	4355230	+	ATGATACTTGTCAGTGGAGCTGGTGTTCTCGTGGTAGCTGTTATGTTGATGCTGGGTACAATTGGTGATGATTTGATGGTACTAAGTTTGTATGATAGTTCATTGGTTGTGTCTATAGAGCTGGTGGTTTGGCGTGGTGGTTCGTTCCGTGGCGAAGGTGACGATGGCATGGTGCTGTTGGTGGAAGTTTTTGGTGGTATTAGTTTGAGATGGTGGTTCTTTGCTGTTTATTCGAGGTTATAA
Aphmerge.18861.1	AphChr29	4700615	4700988	+	GTGTGCACACACCACCAAAAATACAAGTCCTAGGCTTGTTCCTTATACCCTCCACCTTACTATCTTCCCATATAAAATGTCTTCTTACAAATTTACCCATTGTATAATTATCCACTATTAATACTAGTCTTTAGTGACTTCCAAATAGTGAAAGTTATGTATCATTGTAATTTACCCTATTCAATTGGGTGTTCTTGTACTCTCATTATTTCGTACATAGTGGATTTATATGCTCGTTTAATTAGTGCGTTTCATTCCCATGATATATTATGTGTCCCGTTCCAACACTTATCTTGTCGTTTCTATCGTCAATTAATACTTCTCAATTTTATACATCTTTTATCAGCTTGCGCTCGCACTCTCAACCCTAACAA
Aphmerge.18929.1	AphChr29	9391585	9393104	+	GTGGCCAAACACCATGCAAAACAATTTAAGCCGCCACATATAGTGTGCACAAACCACCAAAAATACAAGTCCGGCTTGTCCCTCCACCTTCCCAATTATTTATACAAAATATCTTCTTACAAATATACTCCTTATATAATTATCCACTATTAGTACTAGTTTTTATTGACTTCCAAATAGTGAGAGTTTTATCATTGTAATTCACCCTACTAATTCGGGTATTATTGTACTCTCATTATTTCGTACATAGTGGATTTATATGCTCGTTTAATTAGTGGGGTTTATTCCCATGATGTATTATGTGTCCCGTCCAATACTTATCTTGTCAATTTTATCTTCAATTATACTTCTCAATTTTATACATCTTTTATTTGCTTCCGCTCGCACTCTCAACCCTAA…
Aphmerge.19080.1	AphChr29	19689434	19696195	-	GGGGAAGTATTATTACTCTCCTTTCCTCGCAGTTCTAGATACTTCATCAAATTTCTCTTCTATTTTCTCTCTCCTCACCCATTATTCTTACTTCGTTAGGATGTCGGAATATGAAAATGCAGTTGCAGGAAAGTTGAGGCTAAAGGGAAAGCCACTTGATGTGAAAGCAGTTGGAATAACGAAGAAAAAGAAACAGAAGAAGTATTATAAACTATTTTCCACTGGAAATAACTGTTCAGGATTGAAGTGAAGATTTGAAGAATGAGGAAAGAAGATCTAGGAACAGATTCTCTATGCCTTCCTTTCCTTGGAGCATACAATTTCAATGAAATTCTCGCAACTCCAGCACTTGTTTCTCTATGCATTTTTCAAGCCTGTATTATTTTCTAAGCATTCAAC…
AphChr29.t1372	AphChr29	32593107	32593701	-	ATGAAGTTGATGGAACATGGTTTGCTGTCCTTTGAAAGAGCCAAAAAGGCATATGAGAGGAAGCAACATAAGCAAAAACAAGTTAAGATGCGGACTCTAATAAAACCTTCACCACCATCAAGTAGACCTGAAAGTTCAAATAGGCAAAAGCTAGCATCGAGGAATGGTGATATGAAGGCCAAGAAAAGAATTGTTGAAGATCGTGATGATGAAGTCATTGGGATCCCCAAAAGAAGGAAAGCATAA
AphContig000045.t101	AphContig000045	3538262	3538614	-	ATGGTGGTGCCACGTGGTTACGCAGTAGGTGGTGGTGAGGTACTGCGTTGGCGCAGTGAGATGTTGCTGTTGTGGGCCACGGTTGTGCTGGGTGATGGAGAAGCGGGTTGCTGCTCGGGTTGGAGAAGTGGTGAATTGATGAAGTTGGGCTGTGGTTTGCGGGGAAATGGGTCAAAGGGTTTGGTTGTGGAAAACGAATCACGGTGCTGGGGTAAAGGGGGTTTGTTCTTGTTTGTGTTGGGTTGTGAGGATTTTGTGAGAGTTTGA
AphContig000049.t149	AphContig000049	4191678	4192008	-	ATGAGCCGCGTTAGAGGTAGAGGCATCCAGCGCAGACGACCAGTAGAAGAGAGGTCGGATAGGTGGCTGGAGCATGAGGCACAGAGACAGCGGGGCGGAGTAAAGGCAGAAAGCATAAGAGGAGGCAGGCCAAGGGCAGAGGCGGAGGCAGCCAAGAGTCGTACGGGAGCCGCAGCTAGTACCGGAGGGGCAGCCAGTAGAGGCGGCCCGTAG
AphContig000049.t170	AphContig000049	4709840	4711251	+	ATGTCAAGGTCACTCATGTCCGCAGCTTCTAGGACTTCTTCCTCTACTCTCCGACCACCGTCTCTCCACCGCGCTCCGCCATTGTCATCCCCTTTCCTCCGCCCTCGCCGCCGCCTCTCCTTTACTCCTTCCAGGACCTTTGGGGAACTAGGATGCACAGAGTCATTTTTACCTCTCAATGCGACAACACCGCACCTGACTGCACATCTGAAAACTGAAGTGCGAGCATTTTCCGAGCTCTACCATGGTACCTTCTGCCGTACTTGTCAGGATCGCTAA
AphContig000057.t1	AphContig000057	46554	46811	+	ATTCGCGAAATCAAGCAGTTCAATTTTGCCCTAAAATTGAGTCCCGGAAGTGAAAAACGGAGCTCTGGAGGCCGTATAATATACCCGGATTCGAATTTGGTAGGGGTGTCTTCACATTATATTCTTATTTTAACCTATTTTGAAGCCCCAGGTCGTCAGATTCGCGAAATCAAGCATTTCAATTTTGCCCCAAAATTGAGCCCTGAAAGTGAAAAACGGAGCTCTAGAGGCCGTATAATCTACCCGGATTCGAATTTG
AphContig000063.t1	AphContig000063	4565	4801	+	ATCATTGCAATTGTTGGTCTTCAACGAGGAATTCCTAGTAAGCGCGAGTCATCAGCTCGCGTTGACTACGTCCCTGCCCTTTGTACACACCGCCCGTCGCTCCTACCGATTGAATGGTCCGGTGAAGTGTTCGGATCGCGGCGACGTGGGCGGAGCTTCGCCGCCCGGCGACGTCGCGAGAAGTTCACTGAACCTTATCATTTAGAGGAAGGAGAAGTCGTAACAAGGTTTCCGTAG
AphContig000065.t9	AphContig000065	120668	120975	+	ATGACCTTACCTAGGGAACGACTTCTTATACGTTCGCGAACACGACGATGCAAGGACATCAAGACGTTCGATGACTACATGATAGACGTTCCTATGGATCTCGTACCTGCTGACGACCGTGTTGCTGATCCATACTTGTGCACTCGTGAAGCTAAAGTTCGTGACTTGTCCCTAACACTATTCGTGCAGCAGACGTTCATGCAACTGACATTCGTAAATGGGTAA
AphContig000081.t1	AphContig000081	25651	25908	+	ATTCGCGAAATGAAGCAGTTCAATTTTGCCCTAACATTGAGTCCCGAAAGTGAAAAACGGAACTCCGGAGGCCGTATAATCTATCCGGATTCGAATTTGGTAGGGGAGTCTTCACATTATATTCTTATTTTAACCTATTCTGATGCCCCGTGTCGTCAGATTCGCGAAATGAAGCAGTTCAATTTTGCCGTAAAATTGAGTCCCGAAAGTGAAAAACGGAGCTCCGGAAGCCGTATAATCTATCCGGATTCAAATTTG
AphContig000081.t2	AphContig000081	34211	34468	+	ATTCCCGAAATGAAGCAGTTCAATTTTGCCCTAACATTGAGTCCCGAAAGTGAAAAACGGAACTCCGGAGGCTGTATAAGCTATCCGGATTCGAATTTGGTAGGGGAGTCTTCACATTATATTCTTATTTTAACCTATTCTGATGCCCCGTGTCGTCAGATTCGCGAAATGAAGCAGTTCAATTTTGCCGTAAAATTGAGTCCCGAAAGTGAAAAACGGAGCTCCGGAAGCCGTATAATCTATCCGGATTCAAATTTG
AphContig000081.t3	AphContig000081	46589	46846	+	ATTCCCGAAATGAAGCAGTTCAATTTTGCCCTAACATTGAGTCCCGAAAGTGAAAAACGGAACTCCGGAGGCTGTATAAGCTATCCGGATTCGAATTTGGTAGGGGAGTCTTCACATTATATTCTTATTTTAACCTATTCTGATGCCCCGTGTCGTCAGATTCGCGAAATGAAGCAGTTCAATTTTGCCGTAAAATTGAGTCCCGAAAGTGAAAAACGGAGCTCCGGAAGCCGTATAATCTATCCGGATTCAAATTTG
AphContig000081.t5	AphContig000081	54820	55077	+	ATTCGCGAAATGAAGCAGTTCAATTTTGCCCTAACATTGAGTCCCGAAAGTGAAAAACGGAACTCCGGAGGCTGTATAATCTATCCGGATTCGAATTTGGTAGGGGAGTCTTCACATTATATTCTTATTTTAACCTATTCTGATGCACCGTGTCGTCAGATTCGCGAAATGAAGCAGTTCAATTTTGCCCTAAAATTGAGTCCCGAAAGTGAAAAACGGAGCTCTGGAGGCCGTATAATCTATCCGTATTCGAATTTG
AphContig000081.t11	AphContig000081	112307	112564	+	ATTCGCGAAATGAAGCAGTTCAATTTTGCCCTAAAATTGAGTCCCGAAAGTGAAAAACGGAGCTCTGGAGGCCGTATAATCTATCCGTATTCGAATTTGATAGGGATGTCTTCACATTATAATCTTATTTTAACCTATTCTGATGCCCCGTGTCGTCAGATTCGCGAAATGAAGCAGTTCAATTTTGCCCTAACATTGAGTCCCGAAAGTGAAAAACGGAGCTCTGGAGGCCGTATAATCTACCCGGATTCGAATTTG
AphContig000081.t12	AphContig000081	112944	113201	+	ATTCGCGAAATGAAGCAGTTCAATTTTGCCCTAAAATTGAGTCCCGAAAGTGAAAAACGGAGCTCTGGAGGCCGTATAATCTATCCGTATTCGAATTTGATAGGGATGTCTTCACATTATAATCTTATTTTAACCTATTCTGATGCCCCGTGTCGTCAGATTCGCGAAATGAAGCAGTTCAATTTTGCCCTAACATTGAGTCCCGAAAGTGAAAAACGGAGCTCTGGAGGCCGTATAATCTACCCGGATTCGAATTTG
AphContig000081.t13	AphContig000081	115013	115270	+	ATTCGCGAAATGAAGCAGTTCAATTTTGCCCTAAAATTGAGTCCCGAAAGTGAAAAACGGAGCTCTGGAGGCCGTATAATCTATCCGTATTCGAATTTGATAGGGATGTCTTCACATTATAATCTTATTTTAACCTATTCTGATGCCCCGTGTCGTCAGATTCGCGAAATGAAGCAGTTCAATTTTGCCCTAACATTGAGTCCCGAAAGTGAAAAACGGAGCTCTGGAGGCCGTATAATCTACCCGGATTCGAATTTG
AphContig000081.t14	AphContig000081	115650	115907	+	ATTCGCGAAATGAAGCAGTTCAATTTTGCCCTAAAATTGAGTCCCGAAAGTGAAAAACGGAGCTCTGGAGGCCGTATAATCTATCCGTATTCGAATTTGATAGGGATGTCTTCACATTATAATCTTATTTTAACCTATTCTGATGCCCCGTGTCGTCAGATTCGCGAAATGAAGCAGTTCAATTTTGCCCTAACATTGAGTCCCGAAAGTGAAAAACGGAGCTCTGGAGGCCGTATAATCTATCCGGATTCAAATTTG
AphContig000081.t20	AphContig000081	155525	155782	+	ATACGCGAAATGAAGCAGTTCAATTTTGCCCTAAAATTGAGTCCCGAAAGTGAAAAAAGGAGCTCTGGAGGCCGTATAATCTACCCGGATTCGAATTTGGTAGGGGTGTCTTCACGTTATATTCTTATTTTAACCTATTTTGAAGCCCCGTGTCGTCAGATTCACGAAATGAAGCAGTTCAATTTTGCCCTAAAATTGAGTCCCGAAAGTGAAAAACGGAGCTCCGGAGGCCGTATAATCTACCCTGATTCGAATTTG
AphContig000081.t21	AphContig000081	160761	161018	+	ATACGCGAAATGAAGCAGTTCAATTTTGCCCTAAAATTGAGTCCCGAAAGTGAAAAAAGGAGCTCTGGAGGCCGTATAATCTACCCGGATTCGAATTTGGTAGGGGTGTCTTCACGTTATATTCTTATTTTAACCTATTTTGAAGCCCCGTGTCGTCAGATTCACGAAATGAAGCAGTTCAATTTTGCCCTAAAATTGAGTCCCGAAAGTGAAAAACGGAGCTCCGGAGGCCGTATAATCTACCCTGATTCGAATTTG
AphContig000081.t22	AphContig000081	165365	165622	+	ATTCGCGAAATGAAGCAGTTAAATTTTGCCCTAAAATTGAGTCCCGGAAATGAAAAACGTAGCTCGGGAGGCCGTATAATCAACCCGGATTCGAATTTGGTAGGGGTGTCTTCACGTTATATTCTTATTTTAACCTATTTTGAAGCCCCGTGTCGTCAGATTCACGAAATGAAGCAGTTCAATTTTGCCCTAAAATTGAGTCCCGGAAATGAAAAACGGAGCTCGGGAGGCCGTATAATCTACCCTGATTCGAATTTG
AphContig000081.t23	AphContig000081	166318	166575	+	ATTCGCGAAATGAAGCAGTTAAATTTTGCCCTAAAATTGAGTCCCGGAAATGAAAAACGTAGCTCGGGAGGCCGTATAATCAACCCGGATTCGAATTTGGTAGGGGTGTCTTCACGTTATATTCTTATTTTAACCTATTTTGAAGCCCCGTGTCGTCAGATTCACGAAATGAAGCAGTTCAATTTTGCCCTAAAATTGAGTCCCGGAAATGAAAAACGGAGCTCGGGAGGCCGTATAATCTACCCTGATTCGAATTTG
AphContig000081.t24	AphContig000081	169176	169433	+	ATTCGCGAAATGAAGCAGTTAAATTTTGCCCTAAAATTGAGTCCCGGAAATGAAAAACGTAGCTCGGGAGGCCGTATAATCAACCCGGATTCGAATTTGGTAGGGGTGTCTTCACGTTATATTCTTATTTTAACCTATTTTGAAGCCCCGTGTCGTCAGATTCACGAAATGAAGCAGTTCAATTTTGCCCTAAAATTGAGTCCCGAAAGTGAAAAACGGAGCTCCGGAGGCCGTATAATCTACCCTGATTCGAATTTG
AphContig000095.t60	AphContig000095	185990	186190	-	ATCATTGCAATTGTTGGTCTTCAACGAGGAATTCCTAGTAAGCGCGAGTCATCAGCTCGCGTTGACTACGTCCCTGCCCTTTGTACACACCGCCCGTCGCTCCTACCGATTGAATGGTCCGGTGAAGTGTTCGGATCGCGGCGACGTGGGCGGTTCGCCGCCGGCGACGTCGCGAGAAGTTCACTGAACCTTATCATTTAG
AphContig000134.t1	AphContig000134	51467	51724	-	ATTCGCGAAATGAAGCAGTTCAATTTTGCCCTAAACTTGAGCCCCGGAAGTGAAAAACGGAGCTCCGGAGGCCGTATAATATACCCGGATTCGAATTTGGTAGGGGTGTCTTCACAATATATTCTTATTTTAACCTATTTTGAAGCCCCGTGTCGTCAGATTCGCGAAATCAAGCAGTTCAATTTTGCCCCAAAATTGAGCCCCGGAAGTGAAAAACGGAGCTCCGGAGGCCGTATAATCTTCCCGGATTCGAATTTG
AphContig000134.t2	AphContig000134	58593	58850	-	ATTCGCGAAATGAAGCAGTTCAATTTTGCCCTAAACTTGAGCCCCGGAAGTGAAAAACGGAGCTCCGGAGGCCGTATAATATACCCGGATTCGAATTTGGTAGGGGTGTCTTCACAATATATTCTTATTTTAACCTATTTTGAAGCCCCGTGTCGTCAGATTCGCGAAATCAAGCAGTTCAATTTTGCCCCAAAATTGAGCCCCGGAAGTGAAAAACGGAGCTCCGGAGGCCGTATAATCTTCCCGGATTCGAATTTG
AphContig000134.t3	AphContig000134	62697	62954	-	ATTCGCGAAATGAAGCAGTTCAATTTTGCCCTAAACTTGAGCCCCGGAAGTGAAAAACGGAGCTCCGGAGGCCGTATAATATACCCGGATTCGAATTTGGTAGGGGTGTCTTCACAATATATTCTTATTTTAACCTATTTTGAAGCCCCGTGTCGTCAGATTCGCGAAATCAAGCAGTTCAATTTTGCCCCAAAATTGAGCCCCGGAAGTGAAAAACGGAGCTCCGGAGGCCGTATAATCTTCCCGGATTCGAATTTG
AphContig000141.t2	AphContig000141	27787	28044	-	ATTAGCGAAATGAAGCAGTTCAATTTTGCCCTAAAATTGAGTCCCGGAAGTGAAAAAGGGAGCTCCGGAGGCCGTATAATCTACCCGGATAAGAATTTGGTAGGGGTGTCTTCACATTATATTCTTATTTTAACCTATTTTAAAGCCACGTGTCGTCAGATTCGCGAAATGAAGCAGTTCAATTTTGCCCTAAAATTGAGTCCCGGAAGTGAAAAAGGGAGCTCCGGAGGCCGTATAATCTACCCGGATCAGAATTTG
AphContig000149.t2	AphContig000149	89006	89263	+	ATTCGTGAAATGAAGCAGTTCAATTTTGCCCTAAAATTGAGTCCCGGAAGTGAAATACGGAGCTCCGGAGGACGTATAATCTATTCGGATTCGAATTTGGTAGGGGTGTCTTCACATTATATTCTTATTTTAACCTATTTTGATGCCCCGTGTCGTCAGATTCGTGAAATGAAGCTGTTCAATTTTGCCCTAAAATTGAGTCCTGGAAGTGAAATACGGATATCCGGAGGACGTATAATCTATTCGGATTCGAATTTG
AphContig000161.t2	AphContig000161	52630	52887	+	ATTCGCGAAATGAAGCAGTTCAATTTATCCCTGAAATTGAGTCCCGGAAGTGAAAAACGAAGCTCCGGAGGCCGTATAATCTACCCGGATTCAAATTTGGTAGGGGTGTCTTCACATTATATTCTTAATTTAACCTCTTTTGAAGCCCCGTGTCGTCAGATTCGCGAAATGAAGCAGTTCAATTTATCCCTGAAATTGAGTCCCGGAAGTGAAAAACGAAGCTCCGGAGGCCGTATAATCTACCCGGATTCGAATTTG
AphContig000192.t1	AphContig000192	12958	13170	-	ATGGTTGATGAGAGGACAGAAAATAATTGTGATGGTACTACCAACTTGGGAGCTTCCTGGAAAAAGCGTAGGAGACCGAAGAATATTACAAATGATCCGAAAGCTGTGAAAATGATTAAGGATGTACAAAATGCTAATCCAATAGAGGAGGCTTGGGATACCTGGAACGTGGTAAAGTCTATAGGAGCCTTCTTTGCTGATAAAAACGGTGTG
AphContig000194.t1	AphContig000194	8934	9221	+	TACCCAGTTATTGGACCTACCCTTGCTCAGGACCAAATGGGGCCCATAACTCCCGGACCGAAATGGGACCTATACTTGGAAAGGTACGAGTTGGACTGTTTCAAGCCTCGAAGTCCTGGTCCTACGGTTAATCCTTCTTTTTTGAACAAAAATCCGGTTCGACTTCCACCCCTTAAATTGAGGATTCTGCCTTTTAAAACCCTCTGTTATTGGGTCCTCTTCGAATTGAGCTCTAAAAGAAAGGCATTTAGGAATGAAAAGAAAACCTGTTGCTTGATTCACGCCGAG
AphContig000209.t1	AphContig000209	11699	11938	+	TTCAATTTTGCCCTAAAATTGAGTCCCGGAAGTGGAAAACGGAGCTCGGGAGGCCGTATAATCTACCCGGATTCGAATTTGGTAGGGGCGTCTTCACATTATAGTCTTATTTTAACCGATTTTGAAGCCCCGTGTCGTCAGATTCGCAAAATGAAGCAGTTCAATTTTGCCCTAAAATTGAGTCCCGGAAGTGAAAAACGGAGCTCCGGAGGCCGTATAATCTACCCGGATTCGAATTTG
AphContig000216.t2	AphContig000216	13831	14209	+	ATGAGCCCCGTACCGACTCATTGGGATCCTGAGCATACAGACCTAAGGGATGGTTTTTATACCGTCCACTGTCGTCACTTCAACTTGGCATTGGACTCAAGCCGGCTTCTAGTGATTGACTATCGAAGTGCCCTTCAGGTCTCCACACTGAGGTTATACGTCAAAGATAGAAGACTCTGCTTGCGCAGCTTGGATACTCTTCCAAGGGAGGTCCAGAGATTTCCCCACAAGGCAAAGGACCGCCCGCATGGGATGCGTACCGTTGTTACGATTGGCCGTTCGAAGTCTTATCCG
AphContig000239.t50	AphContig000239	159757	159957	-	ATCATTGCAATTGTTGGTCTTCAACGAGGAATTCCTAGTAAGCGCGAGTCATCAGCTCGCGTTGACTACGTCCCTGCCCTTTGTACACACCGCCCGTCGCTCCTACCGATTGAATGGTCCGGTGAAGTGTTCGGATCGCGGCGACGTGGGCGGTTCGCCGCCGGCGACGTCGCGAGAAGTTCACTGAACCTTATCATTTAG
AphContig000299.t13	AphContig000299	70844	71179	+	ATGCCACTGAAAGACTCTACTGAGACAAAACAAAGATGGGCTGTCAAGAACGTAGAGGAGGGTTCCCTAATCTTGGATCCTGGGGAAGAGGATCAAGTTGGCCCTTGCGAACAGCTTGATGCACTATCTCCCTTCAACCCTTTGAGCGAAATGCGGCAAAAGGAAGGAAAATCCATGGACCGACCCCATCGTCTCCATCCCGTAGGAACTACGAGATCACCCCAAGGACGCCTTCGGCATCCAGGGGTCACGGGCCGACCATAG
AphContig000300.t18	AphContig000300	58543	58743	-	ATCATTGCAATTGTTGGTCTTCAACGAGGAATTCCTAGTAAGCGCGAGTCATCAGCTCGCGTTGACTACGTCCCTGCCCTTTGTACACACCGCCCGTCGCTCCTACCGATTGAATGGTCCGGTGAAGTGTTCGGATCGCGGCGACGTGGGCGGTTCGCCGCCGGCGACGTCGCGAGAAGTTCACTGAACCTTATCATTTAG
AphContig000326.t1	AphContig000326	18954	19211	+	ATTCGCGAAATGAAGCAGTTCAATTTTGCCCTAAAATTGATTCCCGGAAGTGAAAAACGGCGCTCCGGAGGCCGTATAATCTATCCTGATTCGAATATGGTAGGGGTGTCTTCACATTATATTCTTATTTTAACCTATTTTGAAGCCCCGTGTCGTCAGATTCGCGAAATGAAGCAGTTCAATTTTGCCCTAAAATTGAGTCTTGGAAGTGAAAAACGGAGCTTCGGAGGCCGTATAATCTATCTAGATTCGAATTTG
AphContig000327.t6	AphContig000327	34099	34477	+	ATGAGCCCCGTACCGACTCATTGGGATCCTGAGCATACAGACCTAAGGGATGGTTTTTATACCGTCCACTGTCGTCACTTCAACTTGGCATTGGACTCAAGCCGGCTTCTAGTGATTGACTATCGAAGTGCCCTTCAGGTCTCCACACTGAGGTTATACGTCAAAGATAGAAGACTCTGCTTGCGCAGCTTGGATACTCTTCCAAGGGAGGTCCAGAGATTTCCCCACAAGGCAAAGGACCGCCCGCATGGGATGCGTACCGTTGTTACGATTGGCCGTTCGAAGTCTTATCCG
AphContig000329.t2	AphContig000329	25731	26012	-	ATGACTCCCTATAGTGAAAAACGGAGCTCCGGAGGCCGTATAATCTACCCGGATTCGAATTTGGCAGGTGTGTCTTCACATTATATTCTTATTTTAACCTATTTTGAACCCCCGTGTCGTCATATTCGCGAAATGAAGCAGTTCAATTTTGCCCTAAAATTGAGTCCCGAGAGTGAAAAACGAAGCCCCGGAGGTCGTATAATCTACCCGGATTCGAATTTGGTAGGGGTGTCTTCACATTATATTCTTATTTTAACCTATTTTGAACCCCTGTGTCGTCAG
AphContig000344.t6	AphContig000344	33636	33899	-	GTTGAAGCCAAGGCTTCAACAATCGATACCGATTGCCTGGCAAAGCTTCAAAGGTTGGGTTGTTCACTTCATTCATTTTACTTCACTTTACTTAAGATTAAAGTAAAGATAGGGGGCAGGCGGGCAGTGAAGGCTCATTTAGTAGACAGCGAGCGAGCAGCAAGCACCTACTCCTATCCTATCCAAATGAAAAGCAGCAAGCTCCGCAACAAAAACGAAGCGAGCCTCTATCAGAGAAAGCCATTCTTGCAGAACAAAGTCTAG
AphContig000347.t3	AphContig000347	14131	14376	+	CAGTTCAATTTTGCCCTAAAATTGAGTCCCGGAAGTGAAAAACGGAGCTACGTAGGCCGTATATTCTATCCTGATTCGAATTTGGTAGGGGTGTCTTCACATTATATTCTTATTTTAACCTATTTTAAAGCCCCGTGTCGTCAGATTCGCGAAATGAAGCAGTTCAATTTTGCCCTTAAATTGAGTCCCGGAAGTGAGAAACGGAGCTCCGGAGGCGGTATAATCTACCTGGATTCGAATTTGTAA
AphContig000351.t4	AphContig000351	76699	76956	-	ATTCGTGAAATGAAGAAGTTGAATTTTGCCCAAAAATTGAGTCCCGAAAGTGAAAAACGAAGCTCCGGAGGCCGTATAATCTATCCGGATTGGAATTTGGTAGGGGTGCCTTCACATTATATTCTTATTTTAACCTATTTTGAAGACCCGTGTCGTCAGATTCGCGAAATGAAGCAGCTGAATTTTGCCCTAAAATTGAGTCCCGAAAGTGAAAACCGGAGCTCCGGAGGTCGTATAATCTGTCCGGATTGGAATTTG
AphContig000351.t5	AphContig000351	80038	80295	-	ATTCGTGAAATGAAGAAGTTGAATTTTGCCCAAAAATTGAGTCCCGAAAGTGAAAAACGAAGCTCCGGAGGCCGTATAATCTATCCGGATTGGAATTTGGTAGGGGTGCCTTCACATTATATTCTTATTTTAACCTATTTTGAAGACCCGTGTCGTCAGATTCGCGAAATGAAGCAGCTGAATTTTGCCCTAAAATTGAGTCCCGAAAGTGAAAACCGGAGCTCCGGAGGTCGTATAATCTGTCCGGATTGGAATTTG
AphContig000351.t6	AphContig000351	82582	82839	-	ATTCGTGAAATGAAGAAGTTGAATTTTGCCCAAAAATTGAGTCCCGAAAGTGAAAAACGAAGCTCCGGAGGCCGTATAATCTATCCGGATTGGAATTTGGTAGGGGTGCCTTCACATTATATTCTTATTTTAACCTATTTTGAAGACCCGTGTCGTCAGATTCGCGAAATGAAGCAGCTGAATTTTGCCCTAAAATTGAGTCCCGAAAGTGAAAACCGGAGCTCCGGAGGTCGTATAATCTGTCCGGATTGGAATTTG
AphContig000369.t2	AphContig000369	59355	59612	-	ATTCGCGAAATGAAGCAGTTCAGTTTTGCCCTAAAATTGAGTCTCGAAAGTGAAAAACGGAGCTCCGGAGGCCGTATAATCTATCCGTATTCGAATTTGCTAGGGGAGTCTTCTCATTATATTCTTATTTTAACCTATTTTGATGCCCCGTGTCGTCAGATTCGCGAAATGAAGCAGTTCAATTCTGCCCTAAAATTGAGTCCCGAAAGTGAAAAACGGAGCTCCGGAGGCCGTATAATCTATCCGGATTCGAATTTG
AphContig000369.t3	AphContig000369	62052	62309	-	ATTCGCGAAATGAAGCAGTTCAATTCTGCCCGAAAATTGAGTCTCGAAAGTGAAAAACGGAGCTCCGGAGGCCGTATAATCTATCCGGATTCGAATTTGGTAGGGGTGTCTTCACATTATATTCTTATTTTAACCTATTTTGATGCCCTGTGTCGTCAGATTCGCGAAATGAAGCAGTTCAATTCTGCCCTAAAATTGAGTCCCGAAAGTGAAAAACAGAGCTCCGGAGGCCGTATAATCTATCCGGATTCGAATTTG
AphContig000369.t4	AphContig000369	65905	66162	-	ATTCGCGAAATGAAGCAGTTCAGTTTTGCCCTAAAATTGAGTCTCGAAAGTGAAAAACGGAGCTCCGGAGGCCGTATAATCTATCCGGATTCGAATTTGGTAGGGGTGTCTTCTCATTATGTTCTTATTTTAACCTATTTTGATGCCCCGTGTCGTCAGATTCGCGAAATGAAGCAGTTCAATTCTGCCCTAAAATTGAGTCCCGAAAGTGAAAAACAGAGCTCCGGAGGCCGTATAATCTATCCGGATTCGAATTTG
AphContig000369.t5	AphContig000369	68331	68588	-	ATTCGCGAAATGAAGCAGTTCAGTTTTGCCCTAAAATTGAGTCTCGAAAGTGAAAAACGGAGCTCCGGAGGCCGTATAATCTATCCGGATTCGAATTTGGTAGGGGTGTCTTCTCATTATGTTCTTATTTTAACCTATTTTGATGCCCCGTGTCGTCAGATTCGCGAAATGAAGCAGTTCAATTCTGCCCTAAAATTGAGTCCCGAAAGTGAAAAACAGAGCTCCGGAGGCCGTATAATCTATCCGGATTCGAATTTG
AphContig000369.t6	AphContig000369	71189	71446	-	ATTCGCGAAATGAAGCAGTTCAGTTTTGCCGTAAAATTGAGTCTCGAAAGTGAAAAACGGAGCTCCGGAGGCCGTATAATCTATCCGGATTCGAATTTGCTAGGGGTGTCTTCTCATTATGTTCTTATTTTAACCTATTTTGATGCCCCGTGTCGTCAGATTCGCGAAATGAAGCAGTTCAATTCTGCCCTAAAATTGAGTCCCGAAAGTGAAAAACAGAGCTCCGGAGGCCGTATAATCTATCCGGATTCGAATTTG
AphContig000369.t9	AphContig000369	77225	77482	-	ATTCGCGAAATGAAGCAGTTCAGTTTTGCCCTAAAATTGAGTCTCGAAAGTGAAAAACGGAGCTCCGGAGGCCGTATAATCTATCCGGATTCGAATTTGCTAGGGGTGTCTTCTCATTATGTTCTTATTTTAACCTATTTTGATGCCCCGTGTCGTCAGATTCGCGAAATGAAGCAGTTCAATTCTGCCCTAAAATTGAGTCCCGAAAGTGAAAAACAGAGCTCCGGAGGCCGTATAATCTATCCGGATTCGAATTTG
AphContig000369.t10	AphContig000369	78972	79229	-	ATTCACGAAATGAAGCAGTTCAGTTTTGCCCTAAAATTGAGTCTCGAAAGTGAAAAACGGAGCTCCGGAGGCCGTATAATCAATCCGGATTCGAATTTGCTAGGGGTGTCTTCTCATTATGTTCTTATTTTAACCTATTTTGATGCCCCGTGTCGTCAGATTCGCGAAATGAAGCAGTTCAATTCTGCCCTAAAATTGAGTCCCGAAAGTGAAAAACAGAGCTCCGGAGGCCGTATAATCTATCCGGATTCGAATTTG
Aphmerge.19602.1	AphContig000459	2072	2534	.	TCCGAGAATTGGATCATTTCATTTATAGATGATTTGATTTCTCATACACTCATCCTTAGCTAGAGGGTTTCGAAAAAAAAAATCCTTTAGTGGTTCATAAATTAACTTAGGTTAAAGTAAATTCCTAAGTTCAATTCTTTTTTTTTTTTCTGAATTTAAACTTATTAGCCCCAACTATTATTTTTTTGAAAGAGCTGTTCAAGAAACAACCAATCTCCTCTATTGCTACTGATTAATTTTCAAGCCGACCTTTTTTTTCTATCAACGAATTTAATTAAGCTTATTGTTGCATCTTGTTCGTAAAATGGAAAAAAAAATATCTTTTAGAGATTCTTCTTTAATATGTTTATTTTTTGTTTGTTTAGAGTCCATTCTTTTTCTTTCCGATCAGTCGGAAAT…
AphContig000468.t1	AphContig000468	15205	15411	-	ATGATCAAGCCGTTTGATTGGAGATCACAGGATGATGGTAACCCCCACCGCAGAGGGGTCACTAGCTTAGCACACCGACATGGCACGGTTAGTATTGCAGAGCCTTCAGCTCATGAGGCAACTCAACAGCTTTCTGACGACTTGTCAGATGACATGGACGACATTCCTACAGAGTCTCTGCCAAGTGACTGGGAGGAGGATGAGGAT
AphContig000468.t2	AphContig000468	25726	25950	+	CACAGCAACATCATCGTTGCTAGCGATGGGGCTCATCGTCCACCCCCTGCCCCAGCAGCCCAGCTCCATCGGTGGTCCCCAGCCACGTCCACCAGCATCATCTCAACACCTCAGCAGCTTCATCTCCTCATCATCATCTCGCCATCACCGGTAGTTCAACAACAACAGCAATATCAACACGGTAGCAGCATCGTCTCCTCATCATCATCTCGCCATCACCGGTAG
AphContig000519.t22	AphContig000519	58513	58713	-	ATCATTGCAATTGTTGGTCTTCAACGAGGAATTCCTAGTAAGCGCGAGTCATCAGCTCGCGTTGACTACGTCCCTGCCCTTTGTACACACCGCCCGTCGCTCCTACCGATTGAATGGTCCGGTGAAGTGTTCGGATCGCGGCGACGTGGGCGGTTCGCCGCCGGCGACGTCGCGAGAAGTTCACTGAACCTTATCATTTAG
AphContig000522.t6	AphContig000522	41435	41760	-	ATGACAGGGGAGCCGGCGACCGAAGCCCCGGTGAACGGCGGCCGTAACTATAACGGTCCTAAGGTAGCGAAAATTCCTTGTCGGATGCGGACTACCTGCACCTGGACAGAAAGACCCTATGAAGCTTTACTGTTCCCTGGGATTGGCTTTGGGCCTTTCCTGCGCAGCTTAGGTGGAAGGCGAAGAAGGCCCCCTTCCGGGGGGGCCCGAGCCATCAGTGAGATACCACTCTGGAAGAGCTAG
AphContig000558.t1	AphContig000558	12154	12539	+	ATGGTGCGGTCCAAGATCGAAAAGAATGCATTGGAAGGAAGCCCGGCCATCATCATTCCACCCCCTTCTTGGTCTACTTCGGTTACAACTTTATCTACGGTGCGATCAGACCAAGTGCGAGATTGGATCGAGAAATTGCGTATGAAAGTGTACTTTCGTACAAGATCGAAAAGAATGCATTGGATGGATGCCCGGGCATTGAGAAGGAAGGACGCTTTCAGAGGCGAAAGGCCATGGGGAGATACC
AphContig000617.t1	AphContig000617	22651	22908	+	ATTCGCGAAATGAAGCAGTTCAATTTGGCCTTAAAATTGAATCCCGGAAGTGATGAACGGACTTCCGGAGGCCGTATAATCTATCCGGATTCGAATTTGGTGGGGGTGTCTTCACATTATATTGTTATTTTAACCTATTTTGAAGCCCAGTGTCGTCAGATTCGCGAAATGAAGCAGTTCAATTTGGCCCTAAAATTGAGTCCCGGAAGTGAAAAACGGAGCTCCGGAGGCCGTATAATCTATCCGGATTCGAATTTG
AphContig000653.t1	AphContig000653	3482	3739	+	ATTCGCGAAATGAAGCAGTTCAATTTTGCCCTTAAATTGAGTCCTGGAAGTGAGAAACGGAGCTCTGGAGTCCGTATAATCTATCCGGATTCGAATTTGGTAGGGGTGTCTTCACACTATATTCTTATTTTAACCTATTTTGAAGCCCCTTGTCGTCAGATTCGCGAAATGAAGCAGTTCAAGTTTGCCCTAAAATTGAGTCCCGGAAGTGAAAAACGGAGCTCCGGAGGCCGTATAATCTATCCGGATACGAATTTG
AphContig000653.t2	AphContig000653	16819	17076	+	ATTCGCGAAATGAAGCAGTTCAATTTTGCCCTTAAATTGAGTCCCGGAAGTGAGAAACGGAGCTCCGGAGGCCGTATAATCTATCCGGATTCGAATTTGGTAGGGGTGTCTTCACACTATATTCTTATTTTAACCTATTTTGAAGCCCCATGTCGTCAGATTCGCAAAATGAAGCAGTTCAATTTTGCCCTTAAATTGAGTCCCGGAAGTGAAAAACGGAGCTCCGGAGTCCGTATAATCTATCCGGATTCGAATTTG
AphContig000658.t8	AphContig000658	44072	44329	+	ATTCGCGAAATGAAGCAGTTCAATTTTTGCCCTAAAATTGAGTCTCGGAAGGGAAAAACGGAGCTCCGGAGGCCGTATAATCTACTCGGATTCGAATTTGGTAGGGGTGTTTGCACATTATATTCTTATTTGACCTATTTTGAAGCCCCGTGTCGTCAGATTCGCGAAATGAAGCAGTTCAATTTTGCCCTAAAATCGAGTCCCGGAAGTGAAAAACGGAGCTCCGGAGGCCGTATAATCTACCCGGATTCGAATTTG
AphContig000722.t4	AphContig000722	16330	16587	-	CGATCTGGCAGGAGCTCTTTCAATACGCCGCCTTCGCTTGATTATTCAATGAATGAATGTAATGAATGCGTTGTTGATAAAGAGCATAGCGGGCGGGGGCTTCCTGATCCGCTTTCGACTTTCCCCATTTGTTTGCACGCACGGATTCTTCCACTTTTCATCTTTCTGGCCGGCGCCTGGATTCCTTCTGCTTTCACGCGTGCTGATGCTTTCAGCCTTACTCAAATAGGGGATAGGGCCAATATAGGATTTCATAGG
AphContig000735.t4	AphContig000735	33184	33462	-	AGGAAGAGTACGATCTTGGACTGGCCCCCTTCGCATGATCTAGAAAGAAAAAGAAGTCCGTGCTACTATAAGGCCTCTAAACTCCTCCCTCAGGACACTGTTGCGTGTCCGTGGGGACGGGGTAGCCCCGACTTCCATAGGTCCTTGGTTCGATCTCCTAATGAGAATGGAGGTCCTTGCGCGGGGCGTCTCATCCCTAACCTAAGACTTGCTTGCTCTGGTATGGAGTGCCCCGTGGTTTCTCAAGTGCCAGCCGCAGAGAGGAATGCCATCAACTAG
AphContig000737.t4	AphContig000737	39871	40206	+	ATGCCACTGAAAGACTCTACTGAGACAAAACAAAGATGGGCTGTCAAGAACGTAGAGGAGGGTTCCCTAATCTTGGATCCTGGGGAAGAGGATCAAGTTGGCCCTTGCGAACAGCTTGATGCACTATCTCCCTTCAACCCTTTGAGCGAAATGCGGCAAAAGGAAGGAAAATCCATGGACCGACCCCATCGTCTCCATCCCGTAGGAACTACGAGATCACCCCAAGGACGCCTTCGGCATCCAGGGGTCACGGGCCGACCATAG
AphContig000739.t1	AphContig000739	78235	78474	+	TTCAATTTTGCCCTAAAATTGAGTCCCGGAAGTGGAAAACGGAGCTCGGGACGCCGTATAATCTACCCGGATTCGAATTTGGTAGGGGCGTCTTCACATTATAGTCTTATTTTAACCGATTTTGAAGCCCCGTGTCGTCAGATTCGCAAAATGAAGCAGTTCAATTTTGCCCTAAAATTGAGTCCCGGAAGTGAAAAACGGAGCTCCGGAGGCCGTATAATCTACCCGGATTCGAATTTG
AphContig000782.t9	AphContig000782	39007	39303	-	AATCAGTCAGTCGGGGGCCTGAGAGACGGTGGTTTACCCTGTGGCGGATGTCAGCGGTTCGAGTCCGCTTATCTCCAACTCGTGAACTTAGCCGATACAAAGCTATATGATAGCACCCAATTTTTCCGATTCGGCCGTTCGATCTATGATTTATCATTCATGGACGTTGATAAGATCCTTCCATTTACATTTAGCAGCACCTTAGATGGCATAACCTTAAAGTTAAGGGCGAGGTTCAAACGAGGAAAGGCTTACAGTGGATACCTAGGCACCCAGAGACGAGGAAGGGCGTATTAA
AphContig000805.t1	AphContig000805	6911	7198	-	ATGCGATTTGGCGGGTCAAGTTCTTCGTTCCTTCTTTCGCTTTACTTCGCTCAGTTTCATACTTTTGGTTGGAGCACTCGCCCCGCAGGCACGATCAGGTCTAAATTGAGTGTGACCAGCTCAGCTACATCGGCGCGGAAAGGGAAAGGTCGCGATCCCATCTCATTAGGGACAAAACCCACCACACGAAAGCTTTTTCAAAGCTATTCCCACTGCTTCGGAATCTTAGTCTTCATAGGTGGTGGTATAAAAGCTGGGGAAATCCTCTTGCAAAGGGCCAAAACTAAG
AphContig000808.t1	AphContig000808	23374	23752	-	ATGAGCCCCGTACCGACTCATTGGGATCCTGAGCATACAGACCTAAGGGATGGTTTTTATACCGTCCACTGTCGTCACTTCAACTTGGCATTGGACTCAAGCCGGCTTCTAGTGATTGACTATCGAAGTGCCCTTCAGGTCTCCACACTGAGGTTATACGTCAAAGATAGAAGACTCTGCTTGCGCAGCTTGGATACTCTTCCAAGGGAGGTCCAGAGATTTCCCCACAAGGCAAAGGACCGCCCGCATGGGATGCGTACCGTTGTTACGATTGGCCGTTCGAAGTCTTATCCG
AphContig000878.t3	AphContig000878	22144	22487	+	ATGGCTGTCGTCAGCTCGTGCTGCATGGCTGTCGTCAGCTCGTGCCGTAAGACTGCCGGTGATAAGCCGGAGGAAGGTGAGGATGACGTCAAGTCATCATGCCCCTTACGCCCTGGGCGACACACGTGCTACAATGGCCGGGACAAAGGGTCGCGATCCCGCGAGGGTGAGCTAACCCCAAAAACCCGTCCTCAGTTCGGATTGCAGGCTGCAACTCGCCTGCATGAAGCCGGAATCGCTAGTAATCGCCGGTCAGCCATACGGCGGTGA
Aphmerge.19608.1	AphContig000890	161596	161826	.	TCCGAGAATTGGATCATTTCATTTATAGATGATTTGATTTCTCATACACTCATCCTTAGCTAGAGGGTTTCGAAAAAAAAAATCCTTTAGTGGTTCATAAATTAACTTAGGTTAAAGTAAATTCCTAAGTTCAATTCTTTTTTTTTTTTCTGAATTTAAACTTATTAGCCCCAACTATTATTTTTTTGAAAGAGCTGTTCAAGAAACAACCAATCTCCTCTATTGCTACTG
AphContig000931.t6	AphContig000931	32214	32471	-	ATTCGTGAAATGAAGCAGTTCCATTTTGCCCCAAAATTGAGTCCCGAAAGTGAAAAACGGAGCTCCGGAGGCCGTATAATCTATCCGGATTCGAATTTGGTAGGGGTGTCTTCACATTATATTCTTATTTTAACCTATTTTGATGCCCCGTGTCGTCAGATTCGCGAAATGAAGCAGTTCCATTTTGCCCCAAAATTGAGTCCCGAAAGTGAAAAACGGAGCTCCGGAGGCCGTATAATCTATCCGGATTCGAATTTG
AphContig000931.t7	AphContig000931	36342	36599	-	ATTCGCGAAATGAAGCAGTTCCATTTTGCCCCAAAATTGAGTCCCGAAAGTGAAAAACGGAGCTCCGGAGGCCGTATAATCTATCCGGATTCGAATTTGGTAGGGGTGTCTTCACATTATATTCTTATTTTAACCTATTTTGATGCCCCGTGTCGTCAGATTCGCGAAATGAAGCAGTTCCATTTTGCCCCAAAATTGAGTCCCGAAAGTGAAAAACGGAGCTCCGGAGGCCGTATAATCTATCCGGATTCGAATTTG
AphContig000931.t8	AphContig000931	38091	38348	-	ATTCGCGAAATGAAGCAGTTCCATTTTGCCCCAAAATTGAGTCCCGAAAGTGAAAAATGGAGCTCCGGAGGCCGTATAATCTATCCGGATTCGAATTTGGTAGGGGTGTCTTCACATTATATTCTTATTTTAACCTATTTTGATGCCCCGTGTCGTCAGATTCGCGAAATGAAGCAGTTCCATTTTGCCCCAAAATTGAGTCCCGAAAGTGAAAAATGGAGCTCCGGAGGCCGTATAATCTATCCGGATTCGAATTTG
AphContig001077.t2	AphContig001077	13915	14130	-	GACCTCCGTCCCCGAAGCGAAGAAAGAGGAGCAGGCAATAAGGTTATTGTCCTCTCCCGGCCCAGTAGTTCCGCAACTACTACCGTGGTTGTTGCCAGCGGGGATCCCCCATTCCGAAAGGTTACTGGGCCGGCCGTTAGGTCCAAAGTTGTATCCCATTGCTATGGTGCCGCTAGATTCACTACTTCAGCGCCGTTATCGGACATTGCAGGCTGA
AphContig001087.t7	AphContig001087	34285	34620	+	ATGCCACTGAAAGACTCTACTGAGACAAAACAAAGATGGGCTGTCAAGAACGTAGAGGAGGGTTCCCTAATCTTGGATCCTGGGGAAGAGGATCAAGTTGGCCCTTGCGAACAGCTTGATGCACTATCTCCCTTCAACCCTTTGAGCGAAATGCGGCAAAAGGAAGGAAAATCCATGGACCGACCCCATCGTCTCCATCCCGTAGGAACTACGAGATCACCCCAAGGACGCCTTCGGCATCCAGGGGTCACGGGCCGACCATAG
AphContig001183.t1	AphContig001183	3537	3812	+	GTTCTTCCTATGGCCTGCTTAACCTTCCCTCTTTCCTGGGAACCTTGGATCGATATGGTTCATTTCTGGGTTCTGGGTTATGCTCTTTCAACGGTTGACAGAAGAGGGGGACGTACAAGGATGATCAGACTGCTTGATTCGGTTCGTCAGAGGTATGGGTATAGAGAATCCTACTATGGGGAGGGAAGTTTTTTTCATCTCAATCCATTGGATCCCTTTCTCTTGCGCATTCATGAATGGATCGAAGAATTGCGAATTGCGTATGAAAAGTTTATG
AphContig001189.t1	AphContig001189	299	634	-	ATGCCACTGAAAGACTCTACTGAGACAAAACAAAGATGGGCTGTCAAGAACGTAGAGGAGGGTTCCCTAATCTTGGATCCTGGGGAAGAGGATCAAGTTGGCCCTTGCGAACAGCTTGATGCACTATCTCCCTTCAACCCTTTGAGCGAAATGCGGCAAAAGGAAGGAAAATCCATGGACCGACCCCATCGTCTCCATCCCGTAGGAACTACGAGATCACCCCAAGGACGCCTTCGGCATCCAGGGGTCACGGGCCGACCATAG
AphContig001193.t1	AphContig001193	3877	4092	+	GACCTCCGTCCCCGAAGCGAAGAAAGAGGAGCAGGCAATAAGGTTATTGTCCTCTCCCGGCCCAGTAGTTCCGCAACTACTACCGTGGTTGTTGCCAGCGGGGATCCCCCATTCCGAAAGGTTACTGGGCCGGCCGTTAGGTCCAAAGTTGTATCCCATTGCTATGGTGCCGCTAGATTCACTACTTCAGCGCCGTTATCGGACATTGCAGGCTGA
AphContig001229.t1	AphContig001229	5647	6287	-	ATGAGAACTTTGAAGGCCGAAGAGGGGAAAGCCTCTGGTCGATGGAACAATGTAGGCAAGGGAAGTCGGCAAAATGGATCCGTAACTTCGGGAAAAGGATTGGCTCTGAGGGCTGGGCACGGGGGTCCCAGTTCCGAACCCGTCGGCTGTCGGCGGACTGCTCGAGCTGCTCGCGCGGCGAGAGCGGGTCGCTGCGTGCCGGCCGGGGGACGGACTGGGAACGCCTCTTCGGGGGCCTTCCCCGGGCGTCGAACAGTCGACTCAGAACTG
AphContig001237.t2	AphContig001237	9547	9789	-	GAGGTGATCCAGCCGCACCTTCCAGTACGGCTACCTTGTTACGACTTCACTCCAGTCACTAGCCCTGCCTTCGGCATCCCCCTCCTTGCGGTTAAGGTAACGACTTCGGGCATGGCCAGCTCCCATAGTGTGACGGGCGGTGTGTACAAGGCCCGGGAACGAATTCACCGCCGTATGGCTGACCGGCGATTACTAGCGATTCCGGCTTCATGCAGGCGAGTTGCAGCCTGCAATCCGAACTGA
AphContig001237.t3	AphContig001237	14447	14674	-	AGTAACTTTTATCCGTTGAGCGACGGCCCTTCCACTCGGCACCGTCGGATCACTAAGGCCGACTTTCGTCCCTGCTCGACGGGTGGGTCTTGCAGTCAAGCTCCCTTCTGCCTTTGCACTCGAGGGCCAATCTCCGTCCGGCCCGAGGAAACCTTTGCACGCCTCCGTTACCTTTTGGGAGGCCTACGCCCCATAGAAACTGTCTACCTGAGGACTGTCCCTTGGCCC
AphContig001279.t1	AphContig001279	1225	1488	+	GTTGAAGCCAAGGCTTCAACAATCGATACCGATTGCCTGGCAAAGCTTCAAAGGTTGGGTTGTTCACTTCATTCATTTTACTTCACTTTACTTAAGATTAAAGTAAAGATAGGGGGCAGGCGGGCAGTGAAGGCTCATTTAGTAGACAGCGAGCGAGCAGCAAGCACCTACTCCTATCCTATCCAAATGAAAAGCAGCAAGCTCCGCAACAAAAACGAAGCGAGCCTCTATCAGAGAAAGCCATTCTTGCAGAACAAAGTCTAG
AphContig001301.t1	AphContig001301	6945	7220	-	GTTCTTCCTATGGCCTGCTTAACCTTCCCTCTTTCCTGGGAACCTTGGATCGATATGGTTCATTTCTGGGTTCTGGGTTATGCTCTTTCAACGGTTGACAGAAGAGGGGGACGTACAAGGATGATCAGACTGCTTGATTCGGTTCGTCAGAGGTATGGGTATAGAGAATCCTACTATGGGGAGGGAAGTTTTTTTCATCTCAATCCATTGGATCCCTTTCTCTTGCGCATTCATGAATGGATCGAAGAATTGCGAATTGCGTATGAAAAGTTTATG
AphContig001307.t1	AphContig001307	4371	4643	+	GCCGGGCCCTACGAGCGGGCATCCCCCGCAACGCAAGCAGCATTGTTCGCCACTACCCGAAAAGCAAAAGATTCGAGAGTCCAGGCTGAAAATACATGCATAGATAGTGGTCTAATGACAAGGGCCGACGACGGAAGCTCGGGACGGAGCCGTATGATGCGGAAGTATCACGTACGGTTCCCTGAGAAGGGAGTGGCTACCTACTGGAGCTTCGACCAACCACTACCGGTCAATTCCGCTTTGGGGCCACCCCTTACTCTACCATTATTATAG
AphContig001307.t3	AphContig001307	13412	13790	+	ATGAGCCCCGTACCGACTCATTGGGATCCTGAGCATACAGACCTAAGGGATGGTTTTTATACCGTCCACTGTCGTCACTTCAACTTGGCATTGGACTCAAGCCGGCTTCTAGTGATTGACTATCGAAGTGCCCTTCAGGTCTCCACACTGAGGTTATACGTCAAAGATAGAAGACTCTGCTTGCGCAGCTTGGATACTCTTCCAAGGGAGGTCCAGAGATTTCCCCACAAGGCAAAGGACCGCCCGCATGGGATGCGTACCGTTGTTACGATTGGCCGTTCGAAGTCTTATCCG
AphContig001313.t1	AphContig001313	9624	9824	+	GCTGTTAGGCAGGTTTGGATTCTCCTGGCAAAGGCAGATATTTCTATGCATTCCTCTGCCAAGTCCATCTCAGTCTCTCGATTGCATCGGCCAGGTCTTCCGATGAAAGCTCAACCGGAACTGCAAACAAAGGCTAGATTCAAGTCCTTTGGTTGCCATCCACCACCAGTGGAGAGGCAGAACAATGAATCAATTTGCTAG
AphContig001326.t9	AphContig001326	26729	27114	-	ATGGTGCGGTCCAAGATCGAAAAGAATGCATTGGAAGGAAGCCCGGCCATCATCATTCCACCCCCTTCTTGGTCTACTTCGGTTACAACTTTATCTACGGTGCGATCAGACCAAGTGCGAGATTGGATCGAGAAATTGCGTATGAAAGTGTACTTTCGTACAAGATCGAAAAGAATGCATTGGATGGATGCCCGGGCATTGAGAAGGAAGGACGCTTTCAGAGGCGAAAGGCCATGGGGAGATACC
Aphmerge.19651.1	AphContig001331	116704	119529	-	GCACCAAATATTTTTTTGGCTCCCCACCACATCTTAAATAGCAGCCAAACTGACCCTACTCTTCTTTTCTTCGTCTACTACTCATCATTTCTCCTCTCTCTCTCTCTCCCCTTAAGTTTTATGTTTTGCTACTGAAATTAGTGCTTGTATATCTTCTTTCATGGGTGTTTGCCAAAGGGTAGTTAACAGAGATCATTGGCATTCTGTCCACCTCCCTTTTAATATACTAACATATTTTCTTACCCCTACCAGTTTATATTACTCCCTCTATTCTTTATTCGTTAAAGATTGCCCCCGATGTGACTATTTTTGTCTCGTAAACTTTCTTTCCTTTATACTTGGGAGGTGGGCATCCTGCCAATAGCGCTCTGTTTGGCTTCCCTTTGTAAAAACCTCCTG…
Aphmerge.19651.2	AphContig001331	116704	119529	-	GCACCAAATATTTTTTTGGCTCCCCACCACATCTTAAATAGCAGCCAAACTGACCCTACTCTTCTTTTCTTCGTCTACTACTCATCATTTCTCCTCTCTCTCTCTCTCCCCTTAAGTTTTATGTTTTGCTACTGAAATTAGTGCTTGTATATCTTCTTTCATGGGTGTTTGCCAAAGGGTAGTTAACAGAGATCATTGGCATTCTGTCCACCTCCCTTTTAATATACTAACATATTTTCTTACCCCTACCAGTTTATATTACTCCCTCTATTCTTTATTCGTTAAAGATTGCCCCCGATGTGACTATTTTTGTCTCGTAAACTTTCTTTCCTTTATACTTGGGAGGTGGGCATCCTGCCAATAGCGCTCTGTTTGGCTTCCCTTTGTAAAAACCTCCTG…
Aphmerge.19736.1	AphContig001338	764145	766088	-	AATTAATAAGTCAATATCATCATACACAACCAAATTTGGGTATATTCTATGGCATAAAATTATATTTATTTTTCAATTTAGTTCACATACTATGTTAAATTTTATTAATTTTTTTTCCCTTACCATTAAAAAAACATTTTCTTTGTTTTCTTGCTAAAAGATTTGTGTGTTATTGACAAGCAACTCTTTTTGCTAAAAAAAGTACTGTATTTAATCATAATCTTTTAAGTTGCCTATTCAGTTATTCTTTTAACTCAAAACCCACCTTTTTTTAAAACCAAAAAGTTCAATTTTTTATTGTTAAGTTGTTGAATTTTTGTTGAAAAAGATCCAAATAATTAATCTTTTTTCTATTTTTGTTCATTATTTTACTTGAATTGTAAGAAAGAAACTAGCTTT…
AphContig001339.t2	AphContig001339	13392	13625	+	ATGGCACGTACCCGAAACAATGATAATACCGGCCGCAATGAGGTGAAAACTCCGGAACAAGTTAATCATCGACTTAGTGCTTTGGAACAACTAACCCAAACTTTAGGGAAAATCGTGCAGAACCAAGCTAACATGCAGCAAGCTAACACACAGCATCATGGAGACCTTAGGGCAACTATTGCCAATAAAATAGCGCACTTAAAACCCCCAACGTTTGAAGGGGATGAGGACCTC
Aphmerge.19747.1	AphContig001341	34495	37045	+	ATGTAAAGTGGGTATTACCGAATTAGGGTTTATGATATTTGTTTCTTCAAACTGTGGTGTGCTTTGAAAAAGAAGCAACAACAGTCAACAGCAGCCATGGGAGGTTCTCGAGCTCAAGTTAACAAACAACACAAATCTCGTTTCGCTTCTAAATCTACTCGCAATCTTCACAAAACTCTCAAAGAAAAACATCAAAATGCAAAATCGGACCGTCATTTCACTAAAGGTGCTCGCGCTGCTCGAATTCAACGCAATTCTATGGTAATTTTATTTTTCTTAATTAATTAATTTACCCGTCTTCAATTTTTTAGTAATTAATTAAATAATTAAACCTTTAATTGAATGAACATATTGAGTTGTTGAAGTTTTAGGGGCGAGCAGTGGCATGCTCAGCTTGAC…
Aphmerge.19805.1	AphContig001349	30416	32182	-	TTTGTTTGAGCAAAACCGATGCTTGGCTTCCCAACAAAATAGCCCCAACCCAAGAGGACGGCATGGGGGACGTGATATAGGTGTTTCCAAAAAAACCATATCAAATAATGGAGATTATGTTTTTCTCAAGGACTGGTTCGTGTGCTTGTGTTAGCCAATATGTGATCTTATAATTCTATCTTGCGTACTTTGTTTTAATGTAGAAGACGTCACATGCACCATCTGATATTGTGAGAACCTTATTGGTGTTGTAATTATAAAAATAATATTGTGAGCTATAAGTATTGTACTTTACCTGTTCATATGATATTCTATTTCCCGTGATATTTATGACAACGATGTAGATTGTATTTTTGCCAGTAATTCAAGTTTGATTCCGTCTCTTATTAGTCTTAAACA…
AphContig001349.t44	AphContig001349	900478	923975	-	ATGGGAGTAATGCAAAGTCTTCGAATGTTCGTCGCTCAAGAACCTGTCGTTGCTGCTTCTTGTCTTATCGGTGGCATTGGGCTTTTTCTTCCAGCTGTGGTGAGGCCTATTCTAGATTCAATGCAATCAGCTAAGCAATTACCTCCACCTCCTTTGAGTGATGTTGTTGCTGGTGTTACTGGAAGTGCAAGTGCAAGACATGGTAAGGGCTTTCCAGGCTGTTCTTCCCAGCTAAAGGGCACTGAAGCTGAGGTATAA
AphContig001352.t9	AphContig001352	274364	274606	-	ATGACAGGGTACCCTTTTAGTTACTCTAGCACAGCAAACCAGCTCATTGTTGTTGGTTGCGATGATTTTGCTGAGATTCATGCTGATGGAACTCTAAAAACTGGCAATCAATTTAATTACACTACAGGTTGTCTAGCCATGTGTGCTACAACTACAACCATGAATGCTAAGTCCTGCAAGCAGGACCTTATTCGGGCTTACTATGCTGCCAAGCTTCATATGTCTGTCAATCGAACACCGAAT
Aphmerge.19882.1	AphContig001353	2291492	2295445	-	ACACCCGACATTTTCTCTTTCCTCTCATATCATTCTACAAATTTCTCTCTCTCCATGAACTCCCACTTTCACACTCTCTCTTTCTTTCTCTCTATCTCTCTACTCTTTGATTTCACATTATGTTTTCTCAGATTAATCGCTCAAAATTTCTCAAGATTAAGAAGTTTGAAGTTCTCAAGATTAAGCAGTTTGAAGATTTTCAGAATTTTTCATCTGTTTTGAAGGTTAGGTTTTGATTGATGCGAATTTCATTTGTATTTTGTTGATTATTGTTGTAAGAAATTATTGTTGATTTTTAGATATATGATTCAGATTTTCGTGTTGATATCTTGTAGATTTCTCTTCAAATTTTCATGATTTTTGGTACTATGAGTCAATAATTATAAAATCAGTGATGTT…
AphContig001356.t21	AphContig001356	320134	323585	+	ATGCAAGGCAATGCTATGGGAGATGCCGAGATTCTTGGGAAGGAAGAAGTAAAATCGGTAGAGTTTCTCATCGATTCTACTACTTCCATCCCTCATGAGGTCTGCTGTAGATTCCCTCCCGAGCATAATGTTTGTTTGCCCGAGCAAATCGTCCGGAATAAGGCAGAATGTTCAGGTGTCATAATGCTCGCCCGAGCACGAGATTCGCTCGCCCGAGCGTATTGCTAG
AphContig001363.t6	AphContig001363	168686	169052	-	ATGTTTATGCGATGGGGGAGTGCGATGGGGGAGTGCTATGGTGGCCGTGGTGATGTTTGTGTGTGTTGTACGGTGGCTTGGGCTCTCGAGGCGGTATGGGAGGGCCTAGTTCTTGAGGCTCATAGGTGGGGTTTGGATTGTTTCCAAGGTATTGTGGGAGTCCTTGTTGCGGCAGTAGAGGTTACACCGACACATCGGTTGTTCTGGTGGGCTATTGTGGCGTTGTGGACTGGTGACGGTAGTGGGTGGGGGTGTTGA
AphContig001365.t1	AphContig001365	45646	45906	+	GTGACAGCGCTGGTGGCTCAAGCGGTGTTAGGTGAAGCCGTACCACTTTTTATGAGTTTTTGGAGTGCCGATTTCTTTAAGTTGTGTTGGGGTATCCATTTTTGTGGAGGAGGAGGTGGTGTGGTGGTTCAGGTGTTGGGTGGTGACTTAGGTCTAGGTGTTCTATTGGGCTGCCTTGGTGGTCTTTTTAATTTCGAGACGGTATGGGAGGGTCTTTCTATGGTGGATGTGCCTTATGTTTTCGGGTGTAGTGGTGTCTAG
AphContig001368.t9	AphContig001368	459755	459988	+	TGGTGGTCTAGTTTTGGGACGGGCTATGCTGGATGGTCTGTGATGTCGTTGGTGGCACAAGGTGTCGATTTGGTTGGTCAACAGTGGTCTAGTCATGGTGATTGTGAGGCCAGTGATGATGGTTCGTTTTGGGTTTTGTGCGTAATGCAGTTGCTAGTTTTGGCGTGGGCTGTTGGGGTTGCTGTTTGGCTCGGGAGTGGTGGTAGTTTGGTGGTAGTGGTTCGACGGAGTTAA
AphContig001373.t9	AphContig001373	607803	608081	+	GAGGCATCACGACCTTTTCCGGTGGATCTAGGGTGGTGGCGGCCCAGAGAGGCGCCCCATTCCTCATCACTGTGTTGTTCGCTAGCTTTGATTCGCGATTTCTACTGCTTGTTCACCGGCGCCAAAGGTTCCGCCTCCTCTCTGCCACCGACCTTTCCTTTCTTCTCTGTTCTTTGTGTGTCGTTTGTGGGGTGGGCTTTTTCACCTCTTCGGCCGTTGCTGCTCGTGAGTGGGGTTGCTGCTGCTTCTTGGGGGTGTGGTTGTGTGGTGTCCGGCTTG
AphContig001377.t4	AphContig001377	289396	289715	-	TTGACCGTCTGGTCGCCGGTGACTCGCTGGCGAAACGACCACAACCTCCGTCGATGTCGCGGCAAGGATGAGGACAGGCCGCACAGCTCTGGGCCGTTAAGCTCAGCACGGGCTAGCCGCGTAGCACCTGTAGATCCAGCAGTCGGTTCCTTCCCCAACCCAGATAGAAAGGGACGGCGCAACAGGGGAAGCCGTGCAGCACTAAGGCCGAGCAGGTAG
AphContig001419.t1	AphContig001419	23145	23363	+	ATGGTGCAGAAGTGGGTTATGAAAGAGAAAAGACAGGAGGAAATCCCTCAACTAGAGAATGTTTCCACCCCTATGCAACTATCTCAGCCAATCAACTCTGATAATGAAGGCTGGACTCAAGTGAATAGAAGAAAAGCAAGTAAGCAACCACAATCAGTTCTGCAAGGGAATCCAGAGATACATATATCTGAAAATGTTTTCACTGACATTAATCCTATG
AphContig001436.t2	AphContig001436	15062	15271	+	CTTTCTTTGGATGGCATTAATGTTGAAGAAATTGAGGTGGTGTTTGTAGATGTTGAAGACGAGTTTGTTTGGAATGACAGGAAGTTGTCAAAGGTGGAGTTGCCAACACTGAAGTCTTTAAGGCAACAATATTTTGGTGTTGTTGCATTGATTGAAATGGATGGGGATTTCATTACGATGACAGAATATAACATTTTGGTGTTAAAGTGA
AphContig001523.t2	AphContig001523	8513	8791	+	ATGGATGAAACTGTGAAGAATCTTGAAACTCGATACACTCAGTTATTCGAGTTGGTTCAAGGTTTGGCTGAGCAACAAGCTTCTTTAAACAGGACCATCAATGGGCATATCGAAAATGGCATTCTTGGATCGAGACCCAGTTCAAATAGCAGCCACGGAGTCACCAATGGGGACAATGGAGGATCAATGGGGCATGGAGGTGCTAGGCAACTTGGGTATGTACCTAAACTTGAATTTCCTACTTTTGATGGGTCTAATCCTTGTTCTTGGATTAAGAAG
Aphmerge.20140.1	AphContig001533	4364	5870	-	AACCCTAAGTTGAACACACTCTGCCGCACATCTCTCTCCTCTCTCTCATTACACATTTCCAATAACACTTCACATCTTCAACCTCACTCTCATTTAACACATTTTCATAAAACTTCCTTCATTGCTTTCTTTAGATATAACAAAATAAATAACCAAAATCAAATAAACTTTGACGATTTATCTACTTTCTTCTGGTTCGGGTATATGGAGTAAATTAGTGATTCAAGTGGTCATATAATTATTTAAAACAGATAAGTTTTAGATTTCATTTTTTTGATTATTTCTAAAGAAATTCGTAACTTTAATGTGCTTTTTTTTTTGGTTCAACAGAAACATAATTATGGATTTTTAATATTTTTGTAAAAATAAAAAATAGAAAAAGTAATCGGGACATATTTA…
