# Supplementary material for: Genome-wide identification and functional prediction of long non-coding RNAs in plastic growth in Alternanthera philoxeroides
Source: iScience. 2025 Sep 2;28(10):113488. doi: 10.1016/j.isci.2025.113488 (PMC12475864; doi:10.1016/j.isci.2025.113488)
Supplement: Table S4. Cis-regulatory lncRNA–mRNA pairs and functional annotation of the cis-target genes [file mmc5.xlsx]

## Sheet: TableS4
Table S4. Cis-regulatory lncRNA-mRNA pairs and functional annotation of the cis-target genes.
Tissue	lncRNA	mRNA	Spearman correlation coeffecient	p value	Swissport description	NR description
Root	Aphmerge.2331.2	AphChr18.t977	0.972727	5.14218e+07	ankyrin repeat and protein kinase domaincontaining protein 1	sp|Q9FF09|PIA1_ARATH Phytochromeinteracting ankyrinrepeat protein 1
Root	Aphmerge.4289.1	AphChr03.t364	0.972727	5.14218e+07	protein ENHANCED DISEASE RESISTANCE 4like isoform X2	sp|Q9FHK4|EDR4_ARATH Protein ENHANCED DISEASE RESISTANCE 4
Root	AphChr17.t147	AphChr17.t145	0.945455	1.1183e-05	probable E3 ubiquitinprotein ligase ARI8	sp|Q84RR0|ARI7_ARATH Probable E3 ubiquitinprotein ligase ARI7
Root	Aphmerge.13778.1	AphChr39.t583	0.945455	1.1183e-05	proteasome activator subunit 4 isoform X2	sp|F4JC97|PSME4_ARATH Proteasome activator subunit 4
Root	Aphmerge.15902.1	AphChr12.t1514	0.927273	3.97377e-05	rasrelated protein RABC1	sp|O23657|RABC1_ARATH Rasrelated protein RABC1
Root	Aphmerge.11245.1	AphChr26.t516	0.918182	6.66145e-05	chaperonin CPN602, mitochondrial	sp|Q05045|CH61_CUCMA Chaperonin CPN601, mitochondrial
Root	Aphmerge.10067.2	Aphmerge.10066.1	0.909091	0.000105593	Glucose6phosphate isomerase, cytosolic
Root	AphChr16.t1200	AphChr16.t1199	0.909091	0.000105593	hypothetical protein BVRB_4g089500
Root	Aphmerge.15993.3	AphChr17.t111	0.909091	0.000105593	putative uridine kinase C227.14	sp|Q9UTC5|YIDE_SCHPO Putative uridine kinase C227.14
Root	AphChr16.t1200	AphChr16.t1201	0.909091	0.000105593	pathogenesisrelated protein 1Alike	sp|Q41359|PR1_SAMNI Pathogenesisrelated protein PR1 type
Root	Aphmerge.12896.1	AphChr04.t377	0.909091	0.000105593	uncharacterized protein LOC110790065	sp|P46547|PIP_AERSO Proline iminopeptidase
Root	AphChr11.t869	AphChr11.t868	0.907097	0.000116077	nudix hydrolase 1like	sp|Q9CA40|NUDT1_ARATH Nudix hydrolase 1
Root	AphChr33.t69	AphChr33.t70	0.9	0.000159971	probable beta1,3galactosyltransferase 2	sp|Q8LEJ9|B3GT4_ARATH Probable beta1,3galactosyltransferase 4
Root	AphChr07.t1437	AphChr07.t1438	0.89912	0.000166184	Ah24
Root	AphChr43.t468	AphChr43.t470	0.890909	0.000233458	pentatricopeptide repeatcontaining protein At2g28050like
Root	Aphmerge.19080.1	AphChr29.t848	0.890909	0.000233458	protein FAM32Alike	sp|Q92363|YEJL_SCHPO Uncharacterized protein C31G5.21
Root	Aphmerge.128.2	AphChr01.t612	0.872727	0.000454615	abscisic acid 8'hydroxylase 4	sp|Q9LJK2|ABAH4_ARATH Abscisic acid 8'hydroxylase 4
Root	Aphmerge.6735.1	AphChr09.t568	0.872727	0.000454615	GATA transcription factor 8	sp|O49743|GATA4_ARATH GATA transcription factor 4
Root	Aphmerge.6714.1	AphChr09.t523	0.872727	0.000454615	probable LRR receptorlike serine/threonineprotein kinase At1g67720	sp|C0LGI2|Y1677_ARATH Probable LRR receptorlike serine/threonineprotein kinase At1g67720
Root	AphChr39.t231	AphChr39.t232	0.872727	0.000454615	uncharacterized protein LOC110701649
Root	Aphmerge.18929.1	AphChr29.t526	0.872727	0.000454615	auxinbinding protein T85 isoform X2	sp|P33490|ABP1_TOBAC Auxinbinding protein T85
Root	AphChr07.t1437	AphChr07.t1440	0.871596	0.000472275	Ah24
Root	Aphmerge.6714.1	AphChr09.t524	0.863636	0.000611694	E3 ubiquitinprotein ligase UPL4 isoform X1	sp|Q9LYZ7|UPL4_ARATH E3 ubiquitinprotein ligase UPL4
Root	Aphmerge.13778.1	AphChr39.t584	0.863636	0.000611694	proteasome activator subunit 4 isoform X2	sp|F4JC97|PSME4_ARATH Proteasome activator subunit 4
Root	Aphmerge.3884.1	Aphmerge.3887.1	0.854545	0.000806674	Early lightinduced protein 2, chloroplastic
Root	AphChr33.t69	Aphmerge.12791.2	0.854545	0.000806674	Glucan endo1,3betaglucosidase 1
Root	Aphmerge.2331.2	AphChr18.t983	0.854545	0.000806674	forminlike protein 14	sp|Q9C6S1|FH14_ARATH Forminlike protein 14
Root	AphChr11.t869	AphChr11.t866	0.847616	0.000984231	nudix hydrolase 1like	sp|Q9CA40|NUDT1_ARATH Nudix hydrolase 1
Root	Aphmerge.16527.1	Aphmerge.16534.2	0.845455	0.00104518	Granulebound starch synthase 1, chloroplastic/amyloplastic
Root	Aphmerge.1645.1	AphChr16.t341	0.845455	0.00104518	putative germinlike protein 21	sp|Q9FIC6|GL117_ARATH Germinlike protein subfamily 1 member 17
Root	Aphmerge.12182.2	AphChr31.t774	0.845455	0.00104518	probable methyltransferase PMT5 isoform X1	sp|Q3EC77|PMT5_ARATH Probable methyltransferase PMT5
Root	Aphmerge.6714.1	Aphmerge.6715.1	0.836364	0.00133319	Fasciclinlike arabinogalactan protein 11
Root	Aphmerge.7566.1	AphChr13.t509	0.836364	0.00133319	uncharacterized protein LOC110701395
Root	Aphmerge.16527.1	AphChr17.t1212	0.836364	0.00133319	polyadenylatebinding proteininteracting protein 11like isoform X1	sp|Q9S7N9|CID12_ARATH Polyadenylatebinding proteininteracting protein 12
Root	AphContig000216.t2	AphContig000216.t1	0.827273	0.00167697	hypothetical protein E1A91_D06G008100v1, partial
Root	Aphmerge.5870.1	Aphmerge.5873.1	0.827273	0.00167697	Ubiquitinconjugating enzyme E2 36
Root	Aphmerge.128.2	AphChr01.t607	0.827273	0.00167697	uncharacterized protein LOC110682293
Root	Aphmerge.3884.1	AphChr02.t676	0.827273	0.00167697	early lightinduced protein 1, chloroplasticlike	sp|Q94K66|ELIP2_ARATH Early lightinduced protein 2, chloroplastic
Root	Aphmerge.3884.1	AphChr02.t679	0.827273	0.00167697	early lightinduced protein 1, chloroplasticlike	sp|Q94K66|ELIP2_ARATH Early lightinduced protein 2, chloroplastic
Root	Aphmerge.7667.1	AphChr13.t714	0.827273	0.00167697	uncharacterized protein LOC110797890 isoform X1
Root	Aphmerge.4289.1	AphChr03.t366	0.827273	0.00167697	uncharacterized protein LOC110805297
Root	Aphmerge.6039.1	AphChr08.t152	0.818182	0.00208314	vacuolar cation/proton exchanger 3 isoform X1	sp|Q93Z81|CAX3_ARATH Vacuolar cation/proton exchanger 3
Root	Aphmerge.10323.1	AphChr22.t1036	0.818182	0.00208314	glutamine synthetase, chloroplastic	sp|O22506|GLNA2_DAUCA Glutamine synthetase, chloroplastic
Root	AphChr07.t1437	AphChr07.t1439	0.816548	0.00216327	Ah24
Root	Aphmerge.9486.1	AphChr43.t135	0.809091	0.00255858	probable metalnicotianamine transporter YSL6	sp|Q6R3K6|YSL6_ARATH Probable metalnicotianamine transporter YSL6
Root	Aphmerge.2331.2	AphChr18.t980	0.8	0.00311043	glucose6phosphate isomerase, cytosolic	sp|O82059|G6PI_SPIOL Glucose6phosphate isomerase, cytosolic
Root	Aphmerge.128.2	AphChr01.t611	0.8	0.00311043	ATPdependent RNA helicase eIF4Alike isoform X2
Root	AphContig001229.t1	AphContig001229.t2	0.790909	0.00374608	hypothetical protein VITISV_001840
Root	Aphmerge.10323.1	AphChr22.t1038	0.790909	0.00374608	hypothetical protein BVRB_013190	sp|Q84J37|LAC15_ARATH Laccase15
Root	Aphmerge.6714.1	AphChr09.t527	0.790909	0.00374608	hypothetical protein BVRB_7g162270
Root	Aphmerge.14584.1	AphChr51.t184	0.790909	0.00374608	rasrelated protein RABC2alike	sp|O49841|RAC2A_ARATH Rasrelated protein RABC2a
Root	Aphmerge.7667.1	AphChr13.t712	0.781818	0.00447316	probable serine/threonineprotein kinase WNK9	sp|Q9CAV6|WNK1_ARATH Serine/threonineprotein kinase WNK1
Root	Aphmerge.11245.1	AphChr26.t513	0.781818	0.00447316	1,2dihydroxy3keto5methylthiopentene dioxygenase 1like	sp|D7T737|MTND1_VITVI 1,2dihydroxy3keto5methylthiopentene dioxygenase 1
Root	Aphmerge.17645.3	AphChr20.t1392	0.781818	0.00447316	ankyrin repeatcontaining protein NPR4like
Root	Aphmerge.18689.1	AphChr28.t1264	0.781818	0.00447316	rasrelated protein RABC2alike	sp|O49841|RAC2A_ARATH Rasrelated protein RABC2a
Root	Aphmerge.2331.2	Aphmerge.2339.1	0.772727	0.00529949	Glucose6phosphate isomerase, cytosolic
Root	Aphmerge.15993.3	Aphmerge.15989.2	0.772727	0.00529949	Probable galacturonosyltransferase 6
Root	Aphmerge.16527.1	AphChr17.t1220	0.772727	0.00529949	probable methyltransferase PMT17	sp|Q9C884|PMTI_ARATH Probable methyltransferase PMT18
Root	Aphmerge.16848.1	AphChr19.t869	0.772727	0.00529949	uncharacterized protein LOC110702147
Root	AphChr11.t869	AphChr11.t867	0.769415	0.00562675	uncharacterized protein LOC110802108
Root	Aphmerge.10323.1	AphChr22.t1042	0.763636	0.00623306	hypothetical protein GIB67_009888	sp|Q9ZNV9|AHP1_ARATH Histidinecontaining phosphotransfer protein 1
Root	Aphmerge.10067.2	AphChr22.t488	0.763636	0.00623306	forminlike protein 14	sp|Q9C6S1|FH14_ARATH Forminlike protein 14
Root	AphChr17.t147	AphChr17.t148	0.763636	0.00623306	B1hordeinlike
Root	Aphmerge.2331.2	AphChr18.t984	0.763636	0.00623306	uncharacterized protein LOC110732685 isoform X2
Root	Aphmerge.5019.1	AphChr06.t266	0.763636	0.00623306	fatty acid hydroperoxide lyase, chloroplastic	sp|K4CF70|HPL_SOLLC Fatty acid hydroperoxide lyase, chloroplastic
Root	AphChr17.t147	AphChr17.t151	0.754545	0.00728204	PLAT domaincontaining protein 1like
Root	Aphmerge.7667.1	Aphmerge.7668.1	0.754545	0.00728204
Root	Aphmerge.6735.1	Aphmerge.6736.1	0.745455	0.00845473	GATA transcription factor 9
Root	AphContig001229.t1	AphContig001229.t5	0.745455	0.00845473	senescenceassociated protein
Root	Aphmerge.15993.3	AphChr17.t109	0.745455	0.00845473	glutathione reductase, chloroplastic	sp|P80461|GSHRP_TOBAC Glutathione reductase, chloroplastic (Fragment)
Root	AphChr33.t69	AphChr33.t67	0.745455	0.00845473	5'adenylylsulfate reductase 1, chloroplastic	sp|P92979|APR1_ARATH 5'adenylylsulfate reductase 1, chloroplastic
Root	Aphmerge.6735.1	AphChr09.t567	0.745455	0.00845473	GATA transcription factor 8like	sp|Q9SV30|GATA8_ARATH GATA transcription factor 8
Root	AphContig001307.t3	AphContig001307.t2	0.736364	0.00975954	hypothetical protein E1A91_D06G008100v1, partial
Root	Aphmerge.6039.1	AphChr08.t151	0.736364	0.00975954	Oglucosyltransferase rumi homolog
Root	Aphmerge.19080.1	AphChr29.t849	0.733976	0.0101252	uncharacterized protein LOC110696306	sp|Q65XS5|BC10_ORYSJ Glycosyltransferase BC10
Root	Aphmerge.16527.1	Aphmerge.16534.1	0.727273	0.011205	Granulebound starch synthase 1, chloroplastic/amyloplastic
Root	Aphmerge.17645.2	AphChr20.t1392	0.727273	0.011205	ankyrin repeatcontaining protein NPR4like
Root	Aphmerge.10502.1	AphChr23.t538	0.718182	0.0127996	alphaxylosidase 1like	sp|Q9S7Y7|XYL1_ARATH Alphaxylosidase 1
Root	Aphmerge.10067.2	AphChr22.t491	0.718182	0.0127996	glucose6phosphate isomerase, cytosolic	sp|O82059|G6PI_SPIOL Glucose6phosphate isomerase, cytosolic
Root	Aphmerge.14909.1	AphChr05.t758	0.718182	0.0127996	glutamate receptor 3.6	sp|Q84W41|GLR36_ARATH Glutamate receptor 3.6
Root	Aphmerge.44.1	Aphmerge.46.2	0.715264	0.0133445	Probable disease resistance protein At5g63020
Root	Aphmerge.10323.1	AphChr22.t1033	0.709091	0.0145521	ethylene receptor 2	sp|Q0WPQ2|ETR2_ARATH Ethylene receptor 2
Root	AphChr31.t556	AphChr31.t561	0.7	0.016471	5' exonuclease Apollo isoform X1	sp|Q5QJC3|DCR1B_CHICK 5' exonuclease Apollo
Root	Aphmerge.18689.1	AphChr28.t1268	0.7	0.016471	endochitinase At2g43590	sp|O24658|CHI59_ARATH Endochitinase At2g43590
Root	AphChr32.t1161	AphChr32.t1163	0.7	0.016471	uncharacterized protein LOC104900727
Root	Aphmerge.7216.1	Aphmerge.7217.1	0.690909	0.018565
Root	AphChr26.t1490	AphChr26.t1498	0.688102	0.0192483
Root	Aphmerge.15902.1	AphChr12.t1508	0.681818	0.0208429	hypothetical protein SOVF_165860	sp|Q9SXY1|FAS2_ARATH Chromatin assembly factor 1 subunit FAS2
Root	Aphmerge.11245.1	AphChr26.t512	0.681818	0.0208429	probable serine incorporator isoform X1
Root	AphContig001307.t3	AphContig001307.t4	0.681818	0.0208429
Root	Aphmerge.1975.1	AphChr18.t205	0.672727	0.023313	auxininduced protein PCNT115	sp|Q7XT99|AKR2_ORYSJ Probable aldoketo reductase 2
Root	Aphmerge.15902.1	AphChr12.t1512	0.672727	0.023313	cation/H(+) antiporter 15like	sp|Q9SIT5|CHX15_ARATH Cation/H(+) antiporter 15
Root	Aphmerge.12896.1	AphChr04.t376	0.672727	0.023313	uncharacterized protein LOC110790065	sp|P46547|PIP_AERSO Proline iminopeptidase
Root	AphChr25.t482	AphChr25.t485	0.663636	0.0259841	AAAATPase At3g50940	sp|Q9FN75|AATPI_ARATH AAAATPase At5g17760
Root	Aphmerge.12896.1	AphChr04.t370	0.663636	0.0259841	protein REVEILLE 5like isoform X2	sp|C0SVG5|RVE5_ARATH Protein REVEILLE 5
Root	AphChr32.t1161	AphChr32.t1162	0.660578	0.0269293	uncharacterized protein LOC104900727
Root	Aphmerge.14909.1	AphChr05.t759	0.654545	0.0288646	hypothetical protein SOVF_056890	sp|Q84W41|GLR36_ARATH Glutamate receptor 3.6
Root	Aphmerge.1975.1	Aphmerge.1979.1	0.645455	0.0319628	Chromosome transmission fidelity protein 18 homolog
Root	Aphmerge.128.2	AphChr01.t609	0.645455	0.0319628	cell number regulator 1like	sp|B6TZ45|CNR1_MAIZE Cell number regulator 1
Root	AphChr31.t556	AphChr31.t559	0.645455	0.0319628	mitogenactivated protein kinase kinase kinase 3	sp|F4HRJ4|M3K3A_ARATH Mitogenactivated protein kinase kinase kinase 3
Root	AphChr43.t468	AphChr43.t466	0.636364	0.035287	hypothetical protein SOVF_039220	sp|Q9LJR6|PP253_ARATH Putative pentatricopeptide repeatcontaining protein At3g25060, mitochondrial
Root	Aphmerge.10323.1	Aphmerge.10321.1	0.636364	0.035287	Nucleoside hydrolase 3
Root	AphChr39.t231	AphChr39.t230	0.636364	0.035287
Root	Aphmerge.15993.3	AphChr17.t105	0.627273	0.0388453	histone H1	sp|P26569|H12_ARATH Histone H1.2
Root	Aphmerge.4289.1	AphChr03.t368	0.627273	0.0388453	chalcone synthase 2like	sp|Q9FSB7|CHS3_RUTGR Chalcone synthase 3
Root	Aphmerge.15993.3	Aphmerge.15992.1	0.618182	0.0426456	Auxinresponsive protein IAA14
Root	Aphmerge.10323.1	Aphmerge.10314.1	0.618182	0.0426456	Ethylene receptor 2
Root	AphChr17.t147	AphChr17.t146	0.618182	0.0426456
Root	Aphmerge.19080.1	AphChr29.t851	0.609091	0.0466957	hypothetical protein F0562_007629
Root	Aphmerge.12896.1	AphChr04.t374	0.609091	0.0466957	E3 ubiquitinprotein ligase TRAIP
Root	AphChr43.t468	AphChr43.t471	0.609091	0.0466957	transcription termination factor MTERF4, chloroplastic	sp|Q9ZT96|MTEF4_ARATH Transcription termination factor MTERF4, chloroplastic
Root	Aphmerge.6039.1	AphChr08.t150	0.609091	0.0466957	phosphoinositide phospholipase C 4	sp|Q944C1|PLCD4_ARATH Phosphoinositide phospholipase C 4
Root	AphChr31.t556	AphChr31.t555	0.609091	0.0466957	transmembrane protein 184Alike isoform X2	sp|Q6ZMB5|T184A_HUMAN Transmembrane protein 184A
Root	Aphmerge.1975.1	AphChr18.t206	0.609091	0.0466957	transcription factor SRM1like	sp|Q9FNN6|SRM1_ARATH Transcription factor SRM1
Root	Aphmerge.14711.1	AphChr05.t79	0.609091	0.0466957	probable galactinolsucrose galactosyltransferase 6 isoform X1	sp|Q8RX87|RFS6_ARATH Probable galactinolsucrose galactosyltransferase 6
Root	Aphmerge.10502.1	AphChr23.t540	0.609091	0.0466957	tetraketide alphapyrone reductase 2like	sp|Q9CA28|TKPR2_ARATH Tetraketide alphapyrone reductase 2
Submature stem	Aphmerge.6616.2	AphChr09.t302	0.990909	3.76257e+09	60S ribosomal protein L10a	sp|B8B9K6|R10A_ORYSI 60S ribosomal protein L10a
Submature stem	AphContig001301.t1	AphContig001301.t4	0.972727	5.14218e+07	hypothetical protein AXX17_ATUG03530	sp|P92528|M910_ARATH Uncharacterized mitochondrial protein AtMg00910
Submature stem	Aphmerge.2621.1	AphChr25.t120	0.963636	1.85204e+06	hypothetical protein BVRB_2g032990	sp|O24621|SIGC_ARATH RNA polymerase sigma factor sigC
Submature stem	Aphmerge.3075.1	AphChr30.t505	0.963636	1.85204e+06	MADSbox transcription factor 23like isoform X1	sp|Q9SZJ6|AGL21_ARATH Agamouslike MADSbox protein AGL21
Submature stem	AphChr17.t147	AphChr17.t145	0.963636	1.85204e+06	probable E3 ubiquitinprotein ligase ARI8	sp|Q84RR0|ARI7_ARATH Probable E3 ubiquitinprotein ligase ARI7
Submature stem	AphChr04.t122	AphChr04.t117	0.954545	4.9889e+06
Submature stem	AphChr04.t122	AphChr04.t123	0.945455	1.1183e-05
Submature stem	Aphmerge.44.1	Aphmerge.47.1	0.936364	2.20821e-05	Ofucosyltransferase 38
Submature stem	Aphmerge.12793.1	AphChr33.t116	0.927273	3.97377e-05	putative receptorlike protein kinase At4g00960	sp|O65472|CRK12_ARATH Putative cysteinerich receptorlike protein kinase 12
Submature stem	Aphmerge.13450.1	AphChr34.t790	0.927273	3.97377e-05	dual specificity phosphatase Cdc25like	sp|Q8GY31|CDC25_ARATH Dual specificity phosphatase Cdc25
Submature stem	Aphmerge.44.1	AphChr01.t434	0.927273	3.97377e-05	uncharacterized protein At1g04910 isoform X1	sp|F4KF16|OFT38_ARATH Ofucosyltransferase 38
Submature stem	Aphmerge.19736.1	AphContig001338.t40	0.918182	6.66145e-05	Ubox domaincontaining protein 33 isoform X2	sp|Q8GUH1|PUB33_ARATH Ubox domaincontaining protein 33
Submature stem	AphChr17.t147	AphChr17.t151	0.918182	6.66145e-05	PLAT domaincontaining protein 1like
Submature stem	Aphmerge.11245.1	AphChr26.t513	0.918182	6.66145e-05	1,2dihydroxy3keto5methylthiopentene dioxygenase 1like	sp|D7T737|MTND1_VITVI 1,2dihydroxy3keto5methylthiopentene dioxygenase 1
Submature stem	AphChr04.t122	AphChr04.t115	0.918182	6.66145e-05
Submature stem	Aphmerge.10323.1	Aphmerge.10316.2	0.909091	0.000105593	Probable prolyl 4hydroxylase 4
Submature stem	Aphmerge.2379.1	Aphmerge.2377.2	0.909091	0.000105593	Twocomponent response regulatorlike APRR2
Submature stem	Aphmerge.6616.2	AphChr09.t305	0.909091	0.000105593	60S acidic ribosomal protein P22like	sp|P41099|RLA2_PARAR 60S acidic ribosomal protein P2
Submature stem	Aphmerge.6735.1	AphChr09.t566	0.909091	0.000105593	GATA transcription factor 8like	sp|Q9SV30|GATA8_ARATH GATA transcription factor 8
Submature stem	AphChr33.t69	AphChr33.t70	0.9	0.000159971	probable beta1,3galactosyltransferase 2	sp|Q8LEJ9|B3GT4_ARATH Probable beta1,3galactosyltransferase 4
Submature stem	AphContig001183.t1	AphContig001183.t2	0.890909	0.000233458	hypothetical protein TEA_000432	sp|P94024|M170_ARATH Uncharacterized mitochondrial protein AtMg00170/AtMg00620
Submature stem	Aphmerge.2652.1	AphChr25.t187	0.881818	0.000330169	peroxidase P7like	sp|P22195|PER1_ARAHY Cationic peroxidase 1
Submature stem	Aphmerge.6376.1	Aphmerge.6372.1	0.881818	0.000330169
Submature stem	Aphmerge.2331.1	AphChr18.t985	0.872727	0.000454615	Ribosomal protein	sp|P41127|RL131_ARATH 60S ribosomal protein L131
Submature stem	Aphmerge.44.1	Aphmerge.46.2	0.872727	0.000454615	Probable disease resistance protein At5g63020
Submature stem	AphChr30.t1051	Aphmerge.3290.2	0.872727	0.000454615	Tubulin beta3 chain
Submature stem	Aphmerge.2333.1	AphChr18.t979	0.872727	0.000454615	uncharacterized protein LOC104893127 isoform X2
Submature stem	Aphmerge.12599.1	AphChr32.t778	0.872727	0.000454615	delta(24)sterol reductase	sp|P93472|DIM_PEA Delta(24)sterol reductase
Submature stem	Aphmerge.14247.1	AphChr46.t388	0.872727	0.000454615	abscisic stressripening protein 2like	sp|P37219|ASR2_SOLLC Abscisic stressripening protein 2
Submature stem	Aphmerge.128.2	AphChr01.t611	0.872727	0.000454615	ATPdependent RNA helicase eIF4Alike isoform X2
Submature stem	Aphmerge.13450.1	AphChr34.t788	0.872727	0.000454615	probable aquaporin TIP11	sp|Q41963|TIP12_ARATH Aquaporin TIP12
Submature stem	Aphmerge.2333.1	AphChr18.t981	0.854545	0.000806674	hypothetical protein BVRB_5g108170	sp|Q9STG6|DUT_ARATH Deoxyuridine 5'triphosphate nucleotidohydrolase
Submature stem	Aphmerge.13950.2	AphChr45.t268	0.854545	0.000806674	replication protein A 70 kDa DNAbinding subunit Dlike	sp|P93101|CDC2_OXYRB Cell division control protein 2 homolog
Submature stem	AphChr07.t1009	AphChr07.t1008	0.854545	0.000806674	pentatricopeptide repeatcontaining protein At1g08070, chloroplasticlike	sp|Q9SR82|PP219_ARATH Putative pentatricopeptide repeatcontaining protein At3g08820
Submature stem	Aphmerge.18861.1	AphChr29.t369	0.854545	0.000806674	uncharacterized protein LOC110804308 isoform X2
Submature stem	Aphmerge.3165.1	AphChr30.t685	0.845455	0.00104518	tetratricopeptide repeat protein 33	sp|Q9D6K7|TTC33_MOUSE Tetratricopeptide repeat protein 33
Submature stem	Aphmerge.17645.2	AphChr20.t1392	0.845455	0.00104518	ankyrin repeatcontaining protein NPR4like
Submature stem	AphChr04.t122	AphChr04.t99	0.845455	0.00104518
Submature stem	Aphmerge.2331.1	AphChr18.t981	0.836364	0.00133319	hypothetical protein BVRB_5g108170	sp|Q9STG6|DUT_ARATH Deoxyuridine 5'triphosphate nucleotidohydrolase
Submature stem	Aphmerge.2333.2	AphChr18.t979	0.836364	0.00133319	uncharacterized protein LOC104893127 isoform X2
Submature stem	Aphmerge.11681.1	AphChr27.t35	0.836364	0.00133319	probable protein phosphatase 2C 25	sp|O80871|P2C25_ARATH Probable protein phosphatase 2C 25
Submature stem	Aphmerge.4092.2	AphChr02.t1381	0.836364	0.00133319	NEP1interacting proteinlike 2	sp|Q8LBA0|NIPL2_ARATH NEP1interacting proteinlike 2
Submature stem	AphContig001349.t44	Aphmerge.19828.2	0.827273	0.00167697	Auxin response factor 11
Submature stem	AphChr22.t32	AphChr22.t31	0.827273	0.00167697	uncharacterized protein LOC110700061 isoform X2	sp|Q12010|YPQ1_YEAST Probable vacuolar amino acid transporter YPQ1
Submature stem	Aphmerge.12385.1	AphChr32.t258	0.827273	0.00167697	probable ubiquitinconjugating enzyme E2 25	sp|Q9C918|UBC38_ARATH Putative ubiquitinconjugating enzyme E2 38
Submature stem	Aphmerge.12896.1	AphChr04.t377	0.818182	0.00208314	uncharacterized protein LOC110790065	sp|P46547|PIP_AERSO Proline iminopeptidase
Submature stem	Aphmerge.13950.2	Aphmerge.13950.3	0.809091	0.00255858	Cell division control protein 2 homolog
Submature stem	Aphmerge.2621.1	Aphmerge.2622.6	0.809091	0.00255858	Clathrin interactor EPSIN 1
Submature stem	Aphmerge.7216.1	AphChr11.t1433	0.809091	0.00255858	vicilinlike antimicrobial peptides 23	sp|B4X640|VCL_PISVE Vicilin Pis v 3.0101
Submature stem	Aphmerge.5019.1	AphChr06.t264	0.809091	0.00255858	endochitinase EP3like	sp|P29022|CHIA_MAIZE Endochitinase A
Submature stem	Aphmerge.10401.1	AphChr22.t1223	0.809091	0.00255858	cystathionine betalyase, chloroplastic isoform X1	sp|P53780|METC_ARATH Cystathionine betalyase, chloroplastic
Submature stem	Aphmerge.2652.1	AphChr25.t189	0.8	0.00311043	hypothetical protein BVRB_6g140080	sp|E3W207|SAUSS_SANAS Sesquiterpene synthase
Submature stem	Aphmerge.14247.1	AphChr46.t379	0.8	0.00311043	serine decarboxylase	sp|Q9MA74|SDC1_ARATH Serine decarboxylase
Submature stem	Aphmerge.5892.1	AphChr07.t980	0.8	0.00311043	Oacyltransferase WSD1	sp|Q9M3B3|WSD4_ARATH Wax ester synthase/diacylglycerol acyltransferase 4
Submature stem	Aphmerge.10401.1	AphChr22.t1225	0.8	0.00311043	protein STRICTOSIDINE SYNTHASELIKE 10like	sp|Q4V3D9|SSL10_ARATH Protein STRICTOSIDINE SYNTHASELIKE 10
Submature stem	Aphmerge.1975.1	AphChr18.t206	0.8	0.00311043	transcription factor SRM1like	sp|Q9FNN6|SRM1_ARATH Transcription factor SRM1
Submature stem	Aphmerge.13950.2	AphChr45.t266	0.8	0.00311043	mechanosensitive ion channel protein 5like
Submature stem	Aphmerge.44.1	AphChr01.t436	0.8	0.00311043	probable disease resistance protein At5g63020	sp|Q940K0|UNI_ARATH Disease resistance protein UNI
Submature stem	Aphmerge.44.1	AphChr01.t435	0.790909	0.00374608	probable disease resistance protein At5g63020	sp|O64973|RPS5_ARATH Disease resistance protein RPS5
Submature stem	Aphmerge.4284.1	AphChr03.t355	0.781818	0.00447316	heavy metalassociated isoprenylated plant protein 21	sp|Q9LF57|HIP21_ARATH Heavy metalassociated isoprenylated plant protein 21
Submature stem	Aphmerge.10067.2	AphChr22.t492	0.781818	0.00447316	uncharacterized protein LOC104893127 isoform X2
Submature stem	Aphmerge.170.1	AphChr01.t672	0.772727	0.00529949	uncharacterized protein ycf36	sp|Q9FN15|GLD27_ARATH Protein CONSERVED IN THE GREEN LINEAGE AND DIATOMS 27, chloroplastic
Submature stem	Aphmerge.6735.1	AphChr09.t568	0.772727	0.00529949	GATA transcription factor 8	sp|O49743|GATA4_ARATH GATA transcription factor 4
Submature stem	Aphmerge.2652.1	AphChr25.t186	0.772727	0.00529949	protein NRT1/ PTR FAMILY 5.1like	sp|Q8VZR7|PTR30_ARATH Protein NRT1/ PTR FAMILY 5.1
Submature stem	Aphmerge.13825.1	AphChr44.t196	0.772727	0.00529949	5'adenylylsulfate reductase 1, chloroplasticlike	sp|P92979|APR1_ARATH 5'adenylylsulfate reductase 1, chloroplastic
Submature stem	Aphmerge.11681.1	AphChr27.t39	0.763636	0.00623306	Oglucosyltransferase rumi homolog
Submature stem	Aphmerge.10401.1	AphChr22.t1220	0.763636	0.00623306	gangliosideinduced differentiationassociated protein 2like
Submature stem	Aphmerge.4217.1	AphChr02.t1688	0.763636	0.00623306	BI1like protein	sp|Q9SA63|LFG4_ARATH Protein LIFEGUARD 4
Submature stem	Aphmerge.6039.1	AphChr08.t155	0.754545	0.00728204	60S acidic ribosomal protein P0like	sp|O04204|RLA01_ARATH 60S acidic ribosomal protein P01
Submature stem	AphContig001349.t44	AphContig001349.t46	0.754545	0.00728204	uncharacterized protein LOC110725123
Submature stem	Aphmerge.11407.1	AphChr26.t899	0.745455	0.00845473	60S ribosomal protein L38	sp|O22860|RL38_ARATH 60S ribosomal protein L38
Submature stem	AphContig001349.t44	AphContig001349.t43	0.745455	0.00845473	auxin response factor 18	sp|Q9XED8|ARFI_ARATH Auxin response factor 9
Submature stem	Aphmerge.19651.1	AphContig001331.t6	0.745455	0.00845473	prolyl endopeptidaselike	sp|O70196|PPCE_RAT Prolyl endopeptidase
Submature stem	AphContig001349.t44	Aphmerge.19827.1	0.745455	0.00845473
Submature stem	Aphmerge.2379.1	Aphmerge.2376.1	0.727273	0.011205	Tobamovirus multiplication protein 2A
Submature stem	Aphmerge.11681.1	AphChr27.t38	0.727273	0.011205	phosphoinositide phospholipase C 4	sp|Q944C1|PLCD4_ARATH Phosphoinositide phospholipase C 4
Submature stem	Aphmerge.10067.2	AphChr22.t493	0.727273	0.011205	putative disease resistance protein RGA3
Submature stem	Aphmerge.3075.1	AphChr30.t501	0.718182	0.0127996	glycinerich domaincontaining protein 2like isoform X1	sp|Q9SZJ2|GRDP2_ARATH Glycinerich domaincontaining protein 2
Submature stem	AphContig001349.t44	AphContig001349.t49	0.718182	0.0127996	laccase6like	sp|Q9ZPY2|LAC6_ARATH Laccase6
Submature stem	Aphmerge.6616.2	AphChr09.t298	0.718182	0.0127996	uncharacterized protein At2g27730, mitochondriallike	sp|Q9ZUX4|UMP2_ARATH Uncharacterized protein At2g27730, mitochondrial
Submature stem	Aphmerge.4284.1	Aphmerge.4291.1	0.709091	0.0145521	Protein HESO1
Submature stem	AphChr26.t888	AphChr26.t887	0.709091	0.0145521	putative receptor protein kinase ZmPK1	sp|P17801|KPRO_MAIZE Putative receptor protein kinase ZmPK1
Submature stem	AphContig001349.t44	AphContig001349.t45	0.709091	0.0145521	uncharacterized protein LOC110713885
Submature stem	Aphmerge.11245.1	AphChr26.t514	0.709091	0.0145521	hydroxyethylthiazole kinaselike	sp|Q9LIQ4|THIM_ARATH Hydroxyethylthiazole kinase
Submature stem	AphChr26.t888	AphChr26.t883	0.709091	0.0145521	protein IRX15LIKElike	sp|Q9SNE5|IRX15_ARATH Protein IRREGULAR XYLEM 15
Submature stem	Aphmerge.10401.1	AphChr22.t1222	0.709091	0.0145521	pyruvate kinase 1, cytosoliclike	sp|B8BJ39|KPYC1_ORYSI Pyruvate kinase 1, cytosolic
Submature stem	Aphmerge.14584.1	AphChr51.t186	0.709091	0.0145521	rRNA biogenesis protein RRP5	sp|F4J8K6|RRP5_ARATH rRNA biogenesis protein RRP5
Submature stem	Aphmerge.19080.1	Aphmerge.19079.1	0.7	0.016471	Leucinerich repeat extensinlike protein 1
Submature stem	Aphmerge.2331.1	AphChr18.t979	0.7	0.016471	uncharacterized protein LOC104893127 isoform X2
Submature stem	AphChr17.t147	AphChr17.t150	0.7	0.016471	vicilinlike antimicrobial peptides 23	sp|B4X640|VCL_PISVE Vicilin Pis v 3.0101
Submature stem	Aphmerge.7079.1	AphChr11.t1096	0.7	0.016471	probable esterase D14L	sp|Q9SZU7|KAI2_ARATH Probable esterase KAI2
Submature stem	Aphmerge.6376.1	AphChr08.t1286	0.7	0.016471	DNA replication complex GINS protein PSF2	sp|Q9C7A8|PSF2_ARATH DNA replication complex GINS protein PSF2
Submature stem	Aphmerge.17645.2	AphChr20.t1393	0.7	0.016471	ankyrin repeatcontaining protein NPR4like
Submature stem	Aphmerge.18929.1	AphChr29.t526	0.7	0.016471	auxinbinding protein T85 isoform X2	sp|P33490|ABP1_TOBAC Auxinbinding protein T85
Submature stem	Aphmerge.10274.1	AphChr22.t946	0.690909	0.018565	putative uncharacterized protein DDB_G0287975	sp|P0CG15|CTF8_MOUSE Chromosome transmission fidelity protein 8 homolog
Submature stem	Aphmerge.2652.1	AphChr25.t188	0.690909	0.018565	peroxidase P7like	sp|A7NY33|PER4_VITVI Peroxidase 4
Submature stem	Aphmerge.17645.2	AphChr20.t1397	0.690909	0.018565	amino acid permease 8like	sp|O80592|AAP8_ARATH Amino acid permease 8
Submature stem	Aphmerge.17645.2	AphChr20.t1394	0.690909	0.018565	ankyrin repeatcontaining protein NPR4like
Submature stem	Aphmerge.12896.1	AphChr04.t370	0.690909	0.018565	protein REVEILLE 5like isoform X2	sp|C0SVG5|RVE5_ARATH Protein REVEILLE 5
Submature stem	Aphmerge.9486.1	AphChr43.t136	0.690909	0.018565	protein LAZY 1 isoform X2	sp|Q5XV40|LAZY1_ARATH Protein LAZY 1
Submature stem	Aphmerge.9486.1	AphChr43.t137	0.681818	0.0208429	hypothetical protein BVRB_6g131160	sp|Q9URX0|YLX6_SCHPO Uncharacterized oxidoreductase C922.06
Submature stem	Aphmerge.44.1	AphChr01.t439	0.681818	0.0208429	hypothetical protein SOVF_165860	sp|Q9SXY1|FAS2_ARATH Chromatin assembly factor 1 subunit FAS2
Submature stem	Aphmerge.18861.1	AphChr29.t371	0.681818	0.0208429	phosphoinositide phosphatase SAC2	sp|Q94A27|SAC2_ARATH Phosphoinositide phosphatase SAC2
Submature stem	AphChr30.t1051	AphChr30.t1053	0.681818	0.0208429	uncharacterized protein LOC109133518 isoform X1
Submature stem	AphChr21.t380	AphChr21.t382	0.681818	0.0208429	NDR1/HIN1like protein 1
Submature stem	Aphmerge.7216.1	Aphmerge.7217.1	0.681818	0.0208429
Submature stem	Aphmerge.10274.1	Aphmerge.10275.1	0.672727	0.023313	Heat stress transcription factor B2b
Submature stem	Aphmerge.10274.1	AphChr22.t940	0.672727	0.023313	hypothetical protein FH972_008315	sp|P93788|REMO_SOLTU Remorin
Submature stem	Aphmerge.14909.1	AphChr05.t759	0.672727	0.023313	hypothetical protein SOVF_056890	sp|Q84W41|GLR36_ARATH Glutamate receptor 3.6
Submature stem	Aphmerge.11245.1	AphChr26.t512	0.672727	0.023313	probable serine incorporator isoform X1
Submature stem	Aphmerge.4284.1	AphChr03.t360	0.672727	0.023313	uncharacterized protein LOC104887647
Submature stem	Aphmerge.10323.1	AphChr22.t1033	0.672727	0.023313	ethylene receptor 2	sp|Q0WPQ2|ETR2_ARATH Ethylene receptor 2
Submature stem	Aphmerge.2621.1	AphChr25.t124	0.672727	0.023313	receptorlike protein kinase HSL1	sp|Q9SGP2|HSL1_ARATH Receptorlike protein kinase HSL1
Submature stem	AphChr22.t32	AphChr22.t30	0.672727	0.023313	3oxoacyl	sp|Q07510|FABH_SPIOL 3oxoacyl[acylcarrierprotein] synthase III, chloroplastic
Submature stem	Aphmerge.19080.1	AphChr29.t848	0.672727	0.023313	protein FAM32Alike	sp|Q92363|YEJL_SCHPO Uncharacterized protein C31G5.21
Submature stem	AphContig001349.t44	Aphmerge.19828.1	0.663636	0.0259841	Auxin response factor 9
Submature stem	Aphmerge.170.1	AphChr01.t676	0.663636	0.0259841	ribonuclease III domaincontaining protein RNC1, chloroplastic	sp|Q9SZV0|RNC1_ARATH Ribonuclease III domaincontaining protein RNC1, chloroplastic
Submature stem	Aphmerge.19736.1	AphContig001338.t43	0.663636	0.0259841	protein PAIR1like isoform X2	sp|Q0WWX5|PRD3_ARATH Putative recombination initiation defects 3
Submature stem	Aphmerge.12896.1	AphChr04.t379	0.663636	0.0259841	late embryogenesis abundant protein Lea14Alike	sp|P46519|LEA14_SOYBN Desiccation protectant protein Lea14 homolog
Submature stem	Aphmerge.4284.1	Aphmerge.4291.2	0.654545	0.0288646	Protein HESO1
Submature stem	Aphmerge.6039.1	AphChr08.t157	0.654545	0.0288646	Fbox/LRRrepeat protein At4g14103 isoform X1	sp|Q0WR05|FBL39_ARATH Fbox/LRRrepeat protein At2g42730
Submature stem	Aphmerge.15369.1	AphChr12.t414	0.654545	0.0288646	TORTIFOLIA1like protein 4	sp|Q93ZH1|TORL4_ARATH TORTIFOLIA1like protein 4
Submature stem	Aphmerge.2621.1	Aphmerge.2622.4	0.645455	0.0319628	Clathrin interactor EPSIN 1
Submature stem	Aphmerge.44.1	Aphmerge.50.1	0.645455	0.0319628	Peroxisomal nicotinamide adenine dinucleotide carrier
Submature stem	AphChr20.t206	AphChr20.t211	0.645455	0.0319628	probable protein phosphatase 2C 24	sp|Q9ZW21|P2C24_ARATH Probable protein phosphatase 2C 24
Submature stem	Aphmerge.128.2	AphChr01.t607	0.645455	0.0319628	uncharacterized protein LOC110682293
Submature stem	Aphmerge.44.1	AphChr01.t433	0.645455	0.0319628	cation/H(+) antiporter 15like	sp|Q9SIT5|CHX15_ARATH Cation/H(+) antiporter 15
Submature stem	AphChr21.t380	AphChr21.t379	0.633259	0.0364754	gibberellin 2betadioxygenase 8like isoform X2	sp|O49561|G2OX8_ARATH Gibberellin 2betadioxygenase 8
Submature stem	AphChr17.t147	AphChr17.t146	0.633054	0.0365548
Submature stem	Aphmerge.10401.1	Aphmerge.10403.2	0.627273	0.0388453	Pyruvate kinase 1, cytosolic
Submature stem	Aphmerge.18861.1	AphChr29.t368	0.627273	0.0388453	zinc finger CCCH domaincontaining protein 62like	sp|Q338N2|C3H62_ORYSJ Zinc finger CCCH domaincontaining protein 62
Submature stem	Aphmerge.2333.2	AphChr18.t981	0.618182	0.0426456	hypothetical protein BVRB_5g108170	sp|Q9STG6|DUT_ARATH Deoxyuridine 5'triphosphate nucleotidohydrolase
Submature stem	Aphmerge.15902.1	AphChr12.t1515	0.618182	0.0426456	photosystem I reaction center subunit N, chloroplasticlike	sp|P49107|PSAN_ARATH Photosystem I reaction center subunit N, chloroplastic
Submature stem	Aphmerge.17645.3	AphChr20.t1392	0.618182	0.0426456	ankyrin repeatcontaining protein NPR4like
Submature stem	Aphmerge.6376.1	AphChr08.t1287	0.618182	0.0426456	triosephosphate isomerase, cytosolic	sp|P48494|TPIS_ORYSJ Triosephosphate isomerase, cytosolic
Submature stem	Aphmerge.14909.1	AphChr05.t758	0.618182	0.0426456	glutamate receptor 3.6	sp|Q84W41|GLR36_ARATH Glutamate receptor 3.6
Submature stem	AphChr33.t69	AphChr33.t71	0.609091	0.0466957	ATP synthase gamma chain, chloroplastic	sp|P05435|ATPG_SPIOL ATP synthase gamma chain, chloroplastic
Submature stem	Aphmerge.19080.1	AphChr29.t846	0.609091	0.0466957	protein SUPPRESSOR OF npr11, CONSTITUTIVE 1like
Submature stem	Aphmerge.10502.1	AphChr23.t540	0.609091	0.0466957	tetraketide alphapyrone reductase 2like	sp|Q9CA28|TKPR2_ARATH Tetraketide alphapyrone reductase 2
Young stem	AphChr17.t147	AphChr17.t145	1	0	probable E3 ubiquitinprotein ligase ARI8	sp|Q84RR0|ARI7_ARATH Probable E3 ubiquitinprotein ligase ARI7
Young stem	Aphmerge.3075.1	AphChr30.t505	0.990909	3.76257e+09	MADSbox transcription factor 23like isoform X1	sp|Q9SZJ6|AGL21_ARATH Agamouslike MADSbox protein AGL21
Young stem	Aphmerge.13950.2	Aphmerge.13950.3	0.981818	8.40307e+08	Cell division control protein 2 homolog
Young stem	Aphmerge.6616.2	AphChr09.t302	0.981818	8.40307e+08	60S ribosomal protein L10a	sp|B8B9K6|R10A_ORYSI 60S ribosomal protein L10a
Young stem	Aphmerge.4939.1	AphChr06.t79	0.981818	8.40307e+08	nudix hydrolase 20, chloroplasticlike	sp|Q8VXZ0|NUD20_ARATH Nudix hydrolase 20, chloroplastic
Young stem	Aphmerge.6616.2	AphChr09.t305	0.954545	4.9889e+06	60S acidic ribosomal protein P22like	sp|P41099|RLA2_PARAR 60S acidic ribosomal protein P2
Young stem	Aphmerge.13950.2	AphChr45.t268	0.945455	1.1183e-05	replication protein A 70 kDa DNAbinding subunit Dlike	sp|P93101|CDC2_OXYRB Cell division control protein 2 homolog
Young stem	Aphmerge.18689.1	AphChr28.t1264	0.945455	1.1183e-05	rasrelated protein RABC2alike	sp|O49841|RAC2A_ARATH Rasrelated protein RABC2a
Young stem	Aphmerge.10401.1	Aphmerge.10403.2	0.936364	2.20821e-05	Pyruvate kinase 1, cytosolic
Young stem	Aphmerge.19651.1	AphContig001331.t6	0.936364	2.20821e-05	prolyl endopeptidaselike	sp|O70196|PPCE_RAT Prolyl endopeptidase
Young stem	Aphmerge.5019.1	AphChr06.t269	0.927273	3.97377e-05	MLPlike protein 43	sp|Q9SSK5|MLP43_ARATH MLPlike protein 43
Young stem	Aphmerge.19736.1	AphContig001338.t40	0.927273	3.97377e-05	Ubox domaincontaining protein 33 isoform X2	sp|Q8GUH1|PUB33_ARATH Ubox domaincontaining protein 33
Young stem	Aphmerge.11245.1	AphChr26.t513	0.927273	3.97377e-05	1,2dihydroxy3keto5methylthiopentene dioxygenase 1like	sp|D7T737|MTND1_VITVI 1,2dihydroxy3keto5methylthiopentene dioxygenase 1
Young stem	Aphmerge.4284.1	AphChr03.t355	0.918182	6.66145e-05	heavy metalassociated isoprenylated plant protein 21	sp|Q9LF57|HIP21_ARATH Heavy metalassociated isoprenylated plant protein 21
Young stem	AphChr17.t147	AphChr17.t148	0.918182	6.66145e-05	B1hordeinlike
Young stem	Aphmerge.19080.1	AphChr29.t848	0.918182	6.66145e-05	protein FAM32Alike	sp|Q92363|YEJL_SCHPO Uncharacterized protein C31G5.21
Young stem	Aphmerge.44.1	Aphmerge.47.1	0.909091	0.000105593	Ofucosyltransferase 38
Young stem	AphChr14.t275	Aphmerge.732.1	0.9	0.000159971	36.4 kDa prolinerich protein
Young stem	Aphmerge.17645.2	AphChr20.t1393	0.9	0.000159971	ankyrin repeatcontaining protein NPR4like
Young stem	Aphmerge.13950.2	AphChr45.t266	0.9	0.000159971	mechanosensitive ion channel protein 5like
Young stem	Aphmerge.4939.1	AphChr06.t81	0.890909	0.000233458	VIN3like protein 1	sp|Q9LHF5|VIL1_ARATH VIN3like protein 1
Young stem	Aphmerge.14909.1	AphChr05.t758	0.881818	0.000330169	glutamate receptor 3.6	sp|Q84W41|GLR36_ARATH Glutamate receptor 3.6
Young stem	Aphmerge.44.1	AphChr01.t434	0.881818	0.000330169	uncharacterized protein At1g04910 isoform X1	sp|F4KF16|OFT38_ARATH Ofucosyltransferase 38
Young stem	Aphmerge.17645.2	AphChr20.t1392	0.872727	0.000454615	ankyrin repeatcontaining protein NPR4like
Young stem	Aphmerge.17645.2	AphChr20.t1394	0.872727	0.000454615	ankyrin repeatcontaining protein NPR4like
Young stem	AphChr17.t147	AphChr17.t151	0.863636	0.000611694	PLAT domaincontaining protein 1like
Young stem	Aphmerge.10274.1	AphChr22.t947	0.863636	0.000611694	premRNAsplicing factor CWC25 homolog	sp|Q9FUL4|RL24_PRUAV 60S ribosomal protein L24
Young stem	Aphmerge.17645.2	AphChr20.t1397	0.863636	0.000611694	amino acid permease 8like	sp|O80592|AAP8_ARATH Amino acid permease 8
Young stem	Aphmerge.6735.1	AphChr09.t566	0.863636	0.000611694	GATA transcription factor 8like	sp|Q9SV30|GATA8_ARATH GATA transcription factor 8
Young stem	Aphmerge.10274.1	Aphmerge.10275.1	0.854545	0.000806674	Heat stress transcription factor B2b
Young stem	AphChr31.t556	AphChr31.t561	0.854545	0.000806674	5' exonuclease Apollo isoform X1	sp|Q5QJC3|DCR1B_CHICK 5' exonuclease Apollo
Young stem	Aphmerge.12793.1	AphChr33.t116	0.854545	0.000806674	putative receptorlike protein kinase At4g00960	sp|O65472|CRK12_ARATH Putative cysteinerich receptorlike protein kinase 12
Young stem	Aphmerge.7216.1	AphChr11.t1433	0.845455	0.00104518	vicilinlike antimicrobial peptides 23	sp|B4X640|VCL_PISVE Vicilin Pis v 3.0101
Young stem	Aphmerge.3075.1	AphChr30.t501	0.845455	0.00104518	glycinerich domaincontaining protein 2like isoform X1	sp|Q9SZJ2|GRDP2_ARATH Glycinerich domaincontaining protein 2
Young stem	AphChr17.t147	AphChr17.t144	0.845455	0.00104518	uncharacterized protein LOC110782186
Young stem	Aphmerge.19651.2	AphContig001331.t3	0.845455	0.00104518	40S ribosomal protein S16	sp|O22647|RS16_FRIAG 40S ribosomal protein S16
Young stem	Aphmerge.7216.1	Aphmerge.7213.1	0.845455	0.00104518	FCSLike Zinc finger 8
Young stem	Aphmerge.10401.1	AphChr22.t1219	0.836364	0.00133319	regulatory protein NPR5	sp|Q9ZVC2|NPR5_ARATH Regulatory protein NPR5
Young stem	Aphmerge.19651.2	AphContig001331.t6	0.836364	0.00133319	prolyl endopeptidaselike	sp|O70196|PPCE_RAT Prolyl endopeptidase
Young stem	Aphmerge.19736.1	AphContig001338.t39	0.827273	0.00167697	hypothetical protein SOVF_061300 isoform A	sp|Q8GUH1|PUB33_ARATH Ubox domaincontaining protein 33
Young stem	Aphmerge.7216.1	AphChr11.t1436	0.818182	0.00208314	GATA zinc finger domaincontaining protein 14	sp|Q8L471|FLZ8_ARATH FCSLike Zinc finger 8
Young stem	AphChr30.t1051	AphChr30.t1052	0.818182	0.00208314	nucleolar and coiledbody phosphoprotein 1like isoform X3
Young stem	Aphmerge.12896.1	AphChr04.t377	0.818182	0.00208314	uncharacterized protein LOC110790065	sp|P46547|PIP_AERSO Proline iminopeptidase
Young stem	Aphmerge.44.1	AphChr01.t436	0.818182	0.00208314	probable disease resistance protein At5g63020	sp|Q940K0|UNI_ARATH Disease resistance protein UNI
Young stem	Aphmerge.15902.1	AphChr12.t1510	0.809091	0.00255858	hypothetical protein SOVF_191370	sp|O04200|PXN_ARATH Peroxisomal nicotinamide adenine dinucleotide carrier
Young stem	Aphmerge.14909.1	AphChr05.t759	0.809091	0.00255858	hypothetical protein SOVF_056890	sp|Q84W41|GLR36_ARATH Glutamate receptor 3.6
Young stem	Aphmerge.14247.1	AphChr46.t379	0.809091	0.00255858	serine decarboxylase	sp|Q9MA74|SDC1_ARATH Serine decarboxylase
Young stem	Aphmerge.18689.1	AphChr28.t1268	0.809091	0.00255858	endochitinase At2g43590	sp|O24658|CHI59_ARATH Endochitinase At2g43590
Young stem	AphChr30.t1051	AphChr30.t1054	0.8	0.00311043	Tubulin beta1 chain, partial	sp|Q6VAF7|TBB5_GOSHI Tubulin beta5 chain
Young stem	Aphmerge.1975.1	AphChr18.t205	0.781818	0.00447316	auxininduced protein PCNT115	sp|Q7XT99|AKR2_ORYSJ Probable aldoketo reductase 2
Young stem	Aphmerge.7216.1	AphChr11.t1431	0.781818	0.00447316	probable E3 ubiquitinprotein ligase ARI8	sp|Q8L829|ARI5_ARATH Probable E3 ubiquitinprotein ligase ARI5
Young stem	Aphmerge.19736.1	AphContig001338.t35	0.781818	0.00447316	glycerol3phosphate 2Oacyltransferase 4like	sp|Q9LMM0|GPAT4_ARATH Glycerol3phosphate 2Oacyltransferase 4
Young stem	Aphmerge.4939.1	AphChr06.t77	0.772727	0.00529949	fatty alcohol:caffeoylCoA acyltransferaselike	sp|Q94CD1|HHT1_ARATH Omegahydroxypalmitate Oferuloyl transferase
Young stem	Aphmerge.19651.1	AphContig001331.t3	0.772727	0.00529949	40S ribosomal protein S16	sp|O22647|RS16_FRIAG 40S ribosomal protein S16
Young stem	AphChr17.t147	AphChr17.t146	0.772727	0.00529949
Young stem	Aphmerge.19651.1	Aphmerge.19654.1	0.763636	0.00623306	Probable alphaamylase 2
Young stem	Aphmerge.44.1	Aphmerge.46.2	0.763636	0.00623306	Probable disease resistance protein At5g63020
Young stem	Aphmerge.1975.1	AphChr18.t206	0.763636	0.00623306	transcription factor SRM1like	sp|Q9FNN6|SRM1_ARATH Transcription factor SRM1
Young stem	Aphmerge.10401.1	AphChr22.t1222	0.763636	0.00623306	pyruvate kinase 1, cytosoliclike	sp|B8BJ39|KPYC1_ORYSI Pyruvate kinase 1, cytosolic
Young stem	Aphmerge.13950.2	AphChr45.t269	0.763636	0.00623306	uncharacterized protein LOC112092461
Young stem	Aphmerge.7216.1	Aphmerge.7217.1	0.763636	0.00623306
Young stem	Aphmerge.5019.1	Aphmerge.5020.1	0.754545	0.00728204	Protein trichome birefringencelike 5
Young stem	Aphmerge.14584.1	AphChr51.t186	0.754545	0.00728204	rRNA biogenesis protein RRP5	sp|F4J8K6|RRP5_ARATH rRNA biogenesis protein RRP5
Young stem	Aphmerge.4284.1	AphChr03.t360	0.745455	0.00845473	uncharacterized protein LOC104887647
Young stem	Aphmerge.1645.1	AphChr16.t341	0.745455	0.00845473	putative germinlike protein 21	sp|Q9FIC6|GL117_ARATH Germinlike protein subfamily 1 member 17
Young stem	Aphmerge.18689.1	AphChr28.t1261	0.745455	0.00845473	WD repeatcontaining protein 3like	sp|Q8BHB4|WDR3_MOUSE WD repeatcontaining protein 3
Young stem	Aphmerge.18689.1	AphChr28.t1266	0.745455	0.00845473	rRNA biogenesis protein RRP5	sp|F4J8K6|RRP5_ARATH rRNA biogenesis protein RRP5
Young stem	Aphmerge.44.1	AphChr01.t433	0.736364	0.00975954	cation/H(+) antiporter 15like	sp|Q9SIT5|CHX15_ARATH Cation/H(+) antiporter 15
Young stem	Aphmerge.14247.1	AphChr46.t388	0.736364	0.00975954	abscisic stressripening protein 2like	sp|P37219|ASR2_SOLLC Abscisic stressripening protein 2
Young stem	AphChr14.t275	AphChr14.t276	0.736364	0.00975954	probable aquaporin TIP51	sp|Q9STX9|TIP51_ARATH Probable aquaporin TIP51
Young stem	Aphmerge.19080.1	Aphmerge.19079.1	0.727273	0.011205	Leucinerich repeat extensinlike protein 1
Young stem	Aphmerge.6735.1	AphChr09.t568	0.718182	0.0127996	GATA transcription factor 8	sp|O49743|GATA4_ARATH GATA transcription factor 4
Young stem	AphChr25.t944	AphChr25.t946	0.709091	0.0145521	hypothetical protein SOVF_033580	sp|Q9FMR0|PER60_ARATH Peroxidase 60
Young stem	Aphmerge.19651.2	Aphmerge.19654.1	0.709091	0.0145521	Probable alphaamylase 2
Young stem	Aphmerge.4284.1	Aphmerge.4291.2	0.709091	0.0145521	Protein HESO1
Young stem	Aphmerge.3165.1	Aphmerge.3168.2	0.709091	0.0145521	Protein PIGMENT DEFECTIVE 338, chloroplastic
Young stem	Aphmerge.4939.1	AphChr06.t75	0.709091	0.0145521	protein yippeelike At3g08990	sp|Q9C777|YIPL3_ARATH Protein yippeelike At3g11230
Young stem	Aphmerge.4217.1	AphChr02.t1687	0.7	0.016471	hypothetical protein BVRB_5g119900	sp|Q8W4K5|VAB_ARATH VAN3binding protein
Young stem	AphChr14.t275	AphChr14.t270	0.7	0.016471	bifunctional purple acid phosphatase 26	sp|Q949Y3|PPA26_ARATH Bifunctional purple acid phosphatase 26
Young stem	Aphmerge.19080.1	AphChr29.t846	0.7	0.016471	protein SUPPRESSOR OF npr11, CONSTITUTIVE 1like
Young stem	Aphmerge.10101.1	AphChr22.t568	0.7	0.016471	probable Fbox protein At2g36090	sp|Q9XIN8|FB119_ARATH Fbox protein At2g27310
Young stem	Aphmerge.4217.1	AphChr02.t1685	0.690909	0.018565	hypothetical protein BVRB_5g119880	sp|Q8W4K5|VAB_ARATH VAN3binding protein
Young stem	Aphmerge.4289.1	AphChr03.t364	0.690909	0.018565	protein ENHANCED DISEASE RESISTANCE 4like isoform X2	sp|Q9FHK4|EDR4_ARATH Protein ENHANCED DISEASE RESISTANCE 4
Young stem	AphChr27.t297	AphChr27.t295	0.690909	0.018565	hypothetical protein PhapfoPp082
Young stem	Aphmerge.13950.2	Aphmerge.13947.1	0.681818	0.0208429	Extensin3
Young stem	Aphmerge.10274.1	AphChr22.t940	0.681818	0.0208429	hypothetical protein FH972_008315	sp|P93788|REMO_SOLTU Remorin
Young stem	Aphmerge.4939.1	AphChr06.t82	0.681818	0.0208429	probable sulfate transporter 3.5	sp|Q94LW6|SUT35_ARATH Probable sulfate transporter 3.5
Young stem	AphContig000049.t170	AphContig000049.t168	0.681818	0.0208429	alphaLfucosidase 2like	sp|Q8L7W8|FUCO2_ARATH AlphaLfucosidase 2
Young stem	Aphmerge.4284.1	Aphmerge.4291.1	0.663636	0.0259841	Protein HESO1
Young stem	AphChr02.t1444	AphChr02.t1445	0.654545	0.0288646	protein NRT1/ PTR FAMILY 2.9	sp|Q9LV10|PTR53_ARATH Protein NRT1/ PTR FAMILY 2.11
Young stem	Aphmerge.6616.2	AphChr09.t307	0.654545	0.0288646	flagellar radial spoke protein 5 isoform X1	sp|Q56Y42|PLR1_ARATH Pyridoxal reductase, chloroplastic
Young stem	Aphmerge.9038.1	AphChr38.t394	0.645455	0.0319628	amino acid permease 4like	sp|Q39134|AAP3_ARATH Amino acid permease 3
Young stem	Aphmerge.4284.1	AphChr03.t357	0.627273	0.0388453	adenine nucleotide transporter BT1, chloroplastic/mitochondrial	sp|Q9SUV1|BRT1_ARATH Adenine nucleotide transporter BT1, chloroplastic/mitochondrial
Young stem	Aphmerge.14584.1	AphChr51.t184	0.627273	0.0388453	rasrelated protein RABC2alike	sp|O49841|RAC2A_ARATH Rasrelated protein RABC2a
Young stem	Aphmerge.10502.1	AphChr23.t540	0.627273	0.0388453	tetraketide alphapyrone reductase 2like	sp|Q9CA28|TKPR2_ARATH Tetraketide alphapyrone reductase 2
Young stem	AphChr17.t147	AphChr17.t150	0.618182	0.0426456	vicilinlike antimicrobial peptides 23	sp|B4X640|VCL_PISVE Vicilin Pis v 3.0101
Young stem	AphContig000049.t170	AphContig000049.t172	0.618182	0.0426456	probable indole3acetic acidamido synthetase GH3	sp|O82333|GH31_ARATH Probable indole3acetic acidamido synthetase GH3.1
Young stem	Aphmerge.1975.1	AphChr18.t208	0.609091	0.0466957	cytochrome P450 98A2like	sp|O48922|C98A2_SOYBN Cytochrome P450 98A2
Young stem	Aphmerge.7079.1	AphChr11.t1093	0.609091	0.0466957	probable prolyl 4hydroxylase 9	sp|Q8VZJ7|P4H9_ARATH Probable prolyl 4hydroxylase 9
Young stem	Aphmerge.10401.1	AphChr22.t1225	0.609091	0.0466957	protein STRICTOSIDINE SYNTHASELIKE 10like	sp|Q4V3D9|SSL10_ARATH Protein STRICTOSIDINE SYNTHASELIKE 10
Young stem	Aphmerge.17977.2	AphChr21.t886	0.609091	0.0466957	(R)mandelonitrile lyaselike	sp|Q9SSM2|MDLL_ARATH (R)mandelonitrile lyaselike
Young stem	Aphmerge.44.1	AphChr01.t435	0.609091	0.0466957	probable disease resistance protein At5g63020	sp|O64973|RPS5_ARATH Disease resistance protein RPS5
