# Supplementary material for: Genome-wide identification and functional prediction of long non-coding RNAs in plastic growth in Alternanthera philoxeroides
Source: iScience. 2025 Sep 2;28(10):113488. doi: 10.1016/j.isci.2025.113488 (PMC12475864; doi:10.1016/j.isci.2025.113488)
Supplement: Table S5. High-confident lncRNA-mRNA cis-pairs predicted via LncTar [file mmc6.xlsx]

## Sheet: TableS5
Table S5. High-confident lncRNA-mRNA cis-pairs predicted via LncTar.
lncRNA	mRNA	ndG
AphChr11.t869	AphChr11.t868	-0.114
AphChr39.t231	AphChr39.t232	-0.1255
AphChr11.t869	AphChr11.t866	-0.114
AphChr11.t869	AphChr11.t867	-0.108
AphChr25.t482	AphChr25.t485	-0.1005
AphChr39.t231	AphChr39.t230	-0.1178
AphChr04.t122	AphChr04.t117	-0.1313
AphChr04.t122	AphChr04.t123	-0.1012
AphChr04.t122	AphChr04.t115	-0.1183
AphChr30.t1051	Aphmerge.3290.2	-0.1021
Aphmerge.14247.1	AphChr46.t388	-0.1002
AphChr07.t1009	AphChr07.t1008	-0.103
AphChr04.t122	AphChr04.t99	-0.1183
AphChr30.t1051	AphChr30.t1053	-0.1007
Aphmerge.14247.1	AphChr46.t388	-0.1002
AphChr27.t297	AphChr27.t295	-0.1215
