# Supplementary material for: Genome-wide identification and functional prediction of long non-coding RNAs in plastic growth in Alternanthera philoxeroides
Source: iScience. 2025 Sep 2;28(10):113488. doi: 10.1016/j.isci.2025.113488 (PMC12475864; doi:10.1016/j.isci.2025.113488)
Supplement: Table S6. Parameters of WGCNA for constructing co-expression networks of three tissues [file mmc7.xlsx]

## Sheet: TableS6
Table S6. Parameters of WGCNA for constructing co-expression networks of three tissues.
Tissue	Power	Network type	Deep split	Number of modules
Root	12	signed	2	11
Sub-mature Stem	26	signed	2	17
Young Stem	22	signed	2	15
