# Supplementary material for: Genome-wide identification and functional prediction of long non-coding RNAs in plastic growth in Alternanthera philoxeroides
Source: iScience. 2025 Sep 2;28(10):113488. doi: 10.1016/j.isci.2025.113488 (PMC12475864; doi:10.1016/j.isci.2025.113488)
Supplement: Table S7. Summary of co-expression networks of trans-regulatory lncRNA–mRNA pairs [file mmc8.xlsx]

## Sheet: TableS7
Table S7. Summary of co-expression networks of trans-regulatory lncRNA-mRNA pairs.
Tissue	Module	Number of lncRNAs	Number of mRNAs	Number of edges
Root	black	2	4	4
Root	blue	39	6807	92362
Root	brown	8	1145	2829
Root	green	8	1037	6636
Root	turquoise	31	8023	135597
Sub-mature Stem	blue	30	1712	3843
Sub-mature Stem	brown	27	1854	8013
Sub-mature Stem	red	1	11	11
Sub-mature Stem	tan	1	2	2
Sub-mature Stem	turquoise	15	2113	3878
Sub-mature Stem	yellow	4	39	42
Young Stem	blue	8	2592	9928
Young Stem	brown	3	506	853
Young Stem	green	3	129	193
Young Stem	red	2	66	67
Young Stem	tan	2	18	20
Young Stem	turquoise	33	4455	28876
Young Stem	yellow	10	1038	2133
