# Supplementary material for: Genome-wide identification and functional prediction of long non-coding RNAs in plastic growth in Alternanthera philoxeroides
Source: iScience. 2025 Sep 2;28(10):113488. doi: 10.1016/j.isci.2025.113488 (PMC12475864; doi:10.1016/j.isci.2025.113488)
Supplement: Table S8. Number of high-confident lncRNA-mRNA trans-pairs predicted via LncTar [file mmc9.xlsx]

## Sheet: TableS8
Table S8. Number of high-confident lncRNA-mRNA trans-pairs predicted via LncTar.
Tissue	WGCNA Module	Number
Submature stem	blue	78
Submature stem	brown	73
Submature stem	turquoise	160
Submature stem	yellow	1
Root	black	1
Root	blue	1531
Root	brown	121
Root	green	251
Root	turquoise	6832
Young stem	blue	965
Young stem	brown	6
Young stem	green	1
Young stem	red	4
Young stem	turquoise	349
Young stem	yellow	13
Summary		10402
