# Supplementary material for: Genome-wide identification and functional prediction of long non-coding RNAs in plastic growth in Alternanthera philoxeroides
Source: iScience. 2025 Sep 2;28(10):113488. doi: 10.1016/j.isci.2025.113488 (PMC12475864; doi:10.1016/j.isci.2025.113488)
Supplement: Table S9. GO enrichment of trans-target genes of lncRNAs in each co-expression module in three tissues [file mmc10.xlsx]

## Sheet: TableS9
Table S9. GO enrichment of trans-target genes of lncRNAs in each co-expression module in three tissues.
Tissue	module	GO ID	GO Description	GeneRatio	BgRatio	pvalue	p.adjust	qvalue	geneID	Count
Root	green	GO:0010200	response to chitin	69/827	363/43025	3.08e-47	6.32e-44	5.28e-44	AphChr32.t829/AphChr03.t601/AphChr10.t1247/AphChr12.t1302/AphContig001349.t7/Aphmerge.15205.1/AphChr18.t714/Aphmerge.6759.1/AphChr10.t1214/AphChr14.t870/AphChr06.t1251/AphChr22.t270/AphChr17.t1135/Aphmerge.14663.2/Aphmerge.1395.1/AphChr50.t173/AphChr28.t958/AphChr03.t882/AphChr09.t283/Aphmerge.15829.1/AphChr43.t277/AphChr20.t1284/AphChr03.t2016/AphChr10.t39/AphChr21.t1030/AphChr14.t1449/AphChr29.…	69
Root	turquoise	GO:0009739	response to gibberellin	146/5578	469/43025	5.48e-25	2.86e-21	2.31e-21	AphContig000045.t96/AphChr06.t545/AphChr17.t1013/AphChr20.t1464/AphChr29.t697/AphChr07.t687/AphChr22.t1080/Aphmerge.10665.1/AphChr07.t767/ptg001384l_pilon_pilon.t7/AphChr06.t1509/AphChr50.t258/ptg000070l_pilon_pilon.t4/AphChr23.t55/AphChr41.t205/AphChr42.t443/AphChr43.t352/AphChr40.t268/AphChr04.t278/AphChr10.t363/AphChr15.t500/AphChr11.t1693/AphChr25.t793/AphChr49.t75/AphChr29.t869/AphChr10.t247…	146
Root	blue	GO:0005874	microtubule	125/4812	430/43025	2.58e-24	1.16e-20	1.02e-20	Aphmerge.9800.1/AphChr30.t243/Aphmerge.7894.1/AphChr34.t367/AphChr13.t196/AphChr04.t1227/Aphmerge.3265.1/AphChr36.t218/Aphmerge.19412.2/AphChr07.t363/AphChr23.t719/AphChr20.t1082/Aphmerge.19412.4/AphChr39.t508/Aphmerge.13811.1/AphChr47.t401/AphChr21.t933/AphChr05.t188/AphChr29.t900/AphChr20.t71/AphChr27.t60/AphChr20.t356/AphChr25.t704/AphChr18.t541/AphChr07.t972/AphChr38.t214/AphChr33.t179/AphChr…	125
Root	blue	GO:0008017	microtubule binding	126/4812	438/43025	4.74e-24	1.16e-20	1.02e-20	AphChr13.t693/AphChr46.t451/AphChr32.t51/Aphmerge.7084.1/AphChr04.t1227/Aphmerge.3265.1/AphChr38.t495/AphChr07.t363/AphChr23.t719/AphChr20.t1082/AphChr01.t625/AphChr22.t1113/Aphmerge.13811.1/AphChr47.t401/AphChr21.t933/AphChr05.t188/AphChr29.t900/AphChr18.t541/AphChr11.t1640/AphChr07.t972/AphChr33.t179/AphChr38.t559/AphChr49.t348/AphChr37.t526/AphChr45.t455/AphChr13.t443/AphChr33.t180/AphChr13.t4…	126
Root	blue	GO:0005875	microtubule associated complex	69/4812	175/43025	4.17e-22	5.19e-19	4.55e-19	AphChr13.t693/AphChr04.t1227/Aphmerge.3265.1/AphChr38.t495/AphChr07.t363/Aphmerge.7241.2/AphChr22.t1113/AphChr47.t401/AphChr05.t188/AphChr21.t1197/AphChr11.t1649/AphChr11.t1640/AphChr38.t559/AphChr03.t1647/AphChr13.t443/AphChr28.t258/AphChr25.t826/AphChr24.t367/AphChr38.t560/AphChr16.t1022/AphChr31.t266/AphChr27.t109/AphChr18.t370/Aphmerge.6060.1/AphChr36.t97/AphChr30.t92/AphChr26.t1030/AphChr17.…	69
Root	blue	GO:0015631	tubulin binding	130/4812	481/43025	4.23e-22	5.19e-19	4.55e-19	AphChr13.t693/AphChr46.t451/AphChr32.t51/Aphmerge.7084.1/AphChr20.t529/AphChr04.t1227/Aphmerge.3265.1/AphChr38.t495/AphChr07.t363/AphChr23.t719/AphChr20.t1082/AphChr01.t625/AphChr22.t1113/Aphmerge.13811.1/AphChr47.t401/AphChr21.t933/AphChr05.t188/AphChr29.t900/AphChr18.t541/AphChr11.t1640/AphChr07.t972/AphChr33.t179/AphChr38.t559/AphChr49.t348/AphChr37.t526/AphChr45.t455/AphChr13.t443/AphChr33.t1…	130
Root	blue	GO:0099513	polymeric cytoskeletal fiber	128/4812	473/43025	7.81e-22	7.06e-19	6.18e-19	Aphmerge.9800.1/AphChr30.t243/Aphmerge.7894.1/AphChr34.t367/AphChr13.t196/AphChr04.t1227/Aphmerge.3265.1/AphChr36.t218/Aphmerge.19412.2/AphChr07.t363/AphChr23.t719/AphChr20.t1082/Aphmerge.19412.4/AphChr39.t508/Aphmerge.13811.1/AphChr47.t401/AphChr21.t933/AphChr05.t188/AphChr29.t900/Aphmerge.16033.1/AphChr20.t71/AphChr27.t60/AphChr20.t356/AphChr25.t704/AphChr18.t541/AphChr07.t972/AphChr38.t214/Aph…	128
Root	blue	GO:0003777	microtubule motor activity	60/4812	139/43025	8.62e-22	7.06e-19	6.18e-19	AphChr13.t693/AphChr04.t1227/Aphmerge.3265.1/AphChr38.t495/AphChr07.t363/AphChr22.t1113/AphChr47.t401/AphChr05.t188/AphChr11.t1640/AphChr38.t559/AphChr13.t443/AphChr25.t826/AphChr39.t366/AphChr24.t367/AphChr16.t1022/AphChr31.t266/AphChr27.t109/AphChr18.t370/Aphmerge.6060.1/AphChr04.t700/AphChr36.t97/AphChr30.t92/AphChr26.t1030/AphChr17.t730/Aphmerge.16935.1/AphChr43.t110/AphChr03.t1379/AphChr24.t…	60
Root	blue	GO:0099081	supramolecular polymer	128/4812	489/43025	1.74e-20	1.07e-17	9.34e-18	Aphmerge.9800.1/AphChr30.t243/Aphmerge.7894.1/AphChr34.t367/AphChr13.t196/AphChr04.t1227/Aphmerge.3265.1/AphChr36.t218/Aphmerge.19412.2/AphChr07.t363/AphChr23.t719/AphChr20.t1082/Aphmerge.19412.4/AphChr39.t508/Aphmerge.13811.1/AphChr47.t401/AphChr21.t933/AphChr05.t188/AphChr29.t900/Aphmerge.16033.1/AphChr20.t71/AphChr27.t60/AphChr20.t356/AphChr25.t704/AphChr18.t541/AphChr07.t972/AphChr38.t214/Aph…	128
Root	blue	GO:0099512	supramolecular fiber	128/4812	489/43025	1.74e-20	1.07e-17	9.34e-18	Aphmerge.9800.1/AphChr30.t243/Aphmerge.7894.1/AphChr34.t367/AphChr13.t196/AphChr04.t1227/Aphmerge.3265.1/AphChr36.t218/Aphmerge.19412.2/AphChr07.t363/AphChr23.t719/AphChr20.t1082/Aphmerge.19412.4/AphChr39.t508/Aphmerge.13811.1/AphChr47.t401/AphChr21.t933/AphChr05.t188/AphChr29.t900/Aphmerge.16033.1/AphChr20.t71/AphChr27.t60/AphChr20.t356/AphChr25.t704/AphChr18.t541/AphChr07.t972/AphChr38.t214/Aph…	128
Root	blue	GO:0099080	supramolecular complex	128/4812	493/43025	3.66e-20	2e-17	1.75e-17	Aphmerge.9800.1/AphChr30.t243/Aphmerge.7894.1/AphChr34.t367/AphChr13.t196/AphChr04.t1227/Aphmerge.3265.1/AphChr36.t218/Aphmerge.19412.2/AphChr07.t363/AphChr23.t719/AphChr20.t1082/Aphmerge.19412.4/AphChr39.t508/Aphmerge.13811.1/AphChr47.t401/AphChr21.t933/AphChr05.t188/AphChr29.t900/Aphmerge.16033.1/AphChr20.t71/AphChr27.t60/AphChr20.t356/AphChr25.t704/AphChr18.t541/AphChr07.t972/AphChr38.t214/Aph…	128
Root	blue	GO:0005871	kinesin complex	50/4812	109/43025	8.35e-20	4.1e-17	3.6e-17	AphChr13.t693/AphChr04.t1227/Aphmerge.3265.1/AphChr38.t495/AphChr07.t363/AphChr22.t1113/AphChr47.t401/AphChr05.t188/AphChr11.t1640/AphChr38.t559/AphChr13.t443/AphChr25.t826/AphChr24.t367/AphChr16.t1022/AphChr31.t266/AphChr27.t109/AphChr18.t370/Aphmerge.6060.1/AphChr36.t97/AphChr30.t92/AphChr26.t1030/AphChr17.t730/Aphmerge.16935.1/AphChr43.t110/AphChr03.t1379/AphChr24.t571/AphChr09.t453/AphChr06.t…	50
Root	blue	GO:0003774	cytoskeletal motor activity	61/4812	171/43025	3.21e-17	1.43e-14	1.26e-14	AphChr13.t693/AphChr04.t1227/Aphmerge.3265.1/AphChr38.t495/AphChr07.t363/AphChr22.t1113/AphChr47.t401/AphChr05.t188/AphChr11.t1640/AphChr38.t559/AphChr13.t443/AphChr25.t826/AphChr39.t366/AphChr24.t367/AphChr16.t1022/AphChr31.t266/AphChr27.t109/AphChr18.t370/Aphmerge.6060.1/AphChr04.t700/AphChr36.t97/AphChr30.t92/AphChr26.t1030/AphChr17.t730/Aphmerge.16935.1/AphChr43.t110/AphChr03.t1379/AphChr24.t…	61
Root	blue	GO:0007018	microtubule-based movement	63/4812	182/43025	5.41e-17	2.21e-14	1.94e-14	AphChr13.t693/AphChr04.t1227/Aphmerge.3265.1/AphChr38.t495/AphChr07.t363/AphChr22.t1113/AphChr47.t401/AphChr05.t188/AphChr11.t1640/AphChr38.t559/AphChr13.t443/AphChr25.t826/AphChr39.t366/AphChr24.t367/AphChr15.t335/AphChr16.t1022/AphChr31.t266/AphChr27.t109/AphChr18.t370/Aphmerge.6060.1/Aphmerge.1253.1/AphChr04.t700/AphChr36.t97/AphChr30.t92/AphChr26.t1030/AphChr17.t730/Aphmerge.16935.1/AphChr43.…	63
Root	blue	GO:0031225	anchored component of membrane	114/4812	455/43025	7.02e-17	2.65e-14	2.33e-14	AphChr28.t637/Aphmerge.12791.2/Aphmerge.17748.2/AphChr03.t787/AphContig000045.t38/AphChr03.t1850/AphChr15.t590/ptg001338l_pilon_pilon.t36/AphChr38.t212/AphChr24.t176/AphChr02.t905/AphChr07.t531/Aphmerge.5181.1/AphChr09.t264/Aphmerge.15883.2/AphChr26.t870/AphChr22.t512/AphChr31.t685/AphChr20.t120/AphChr20.t226/AphChr30.t183/ptg001386l_pilon_pilon.t4/AphChr03.t1962/AphChr29.t590/AphChr18.t857/Aphme…	114
Root	green	GO:0030145	manganese ion binding	25/827	160/43025	8.53e-16	8.74e-13	7.31e-13	AphChr37.t443/AphChr16.t831/AphChr16.t830/AphChr47.t177/AphChr05.t103/AphChr22.t915/AphChr18.t579/AphChr18.t578/AphChr18.t575/AphChr18.t576/AphChr47.t178/AphChr47.t185/AphChr47.t182/AphChr47.t183/AphChr47.t180/AphChr47.t186/AphChr47.t184/AphChr30.t1133/AphChr30.t1135/AphChr36.t633/AphChr21.t329/AphChr22.t916/AphChr47.t176/AphChr18.t580/AphChr18.t577	25
Root	blue	GO:0016759	cellulose synthase activity	39/4812	88/43025	3.77e-15	1.23e-12	1.08e-12	AphChr10.t715/AphChr49.t168/AphChr05.t1199/AphChr08.t487/AphChr46.t389/Aphmerge.19124.1/Aphmerge.10001.3/AphChr03.t359/AphChr19.t759/AphChr32.t1128/AphChr50.t201/AphChr15.t904/AphChr03.t994/AphChr37.t642/AphChr33.t418/AphChr25.t492/AphChr30.t773/AphChr36.t441/AphChr20.t559/AphChr04.t1018/AphChr45.t683/AphContig000074.t139/AphChr46.t675/AphChr20.t892/AphChr21.t1135/AphChr10.t747/AphChr08.t1587/Aph…	39
Root	blue	GO:0016760	cellulose synthase (UDP-forming) activity	39/4812	88/43025	3.77e-15	1.23e-12	1.08e-12	AphChr10.t715/AphChr49.t168/AphChr05.t1199/AphChr08.t487/AphChr46.t389/Aphmerge.19124.1/Aphmerge.10001.3/AphChr03.t359/AphChr19.t759/AphChr32.t1128/AphChr50.t201/AphChr15.t904/AphChr03.t994/AphChr37.t642/AphChr33.t418/AphChr25.t492/AphChr30.t773/AphChr36.t441/AphChr20.t559/AphChr04.t1018/AphChr45.t683/AphContig000074.t139/AphChr46.t675/AphChr20.t892/AphChr21.t1135/AphChr10.t747/AphChr08.t1587/Aph…	39
Root	brown	GO:0009644	response to high light intensity	36/818	357/43025	5.65e-16	1.54e-12	1.26e-12	AphChr14.t240/AphChr02.t1383/Aphmerge.7917.1/Aphmerge.3397.1/Aphmerge.16144.1/AphChr09.t250/Aphmerge.9386.1/Aphmerge.3134.1/Aphmerge.19701.1/AphChr17.t387/Aphmerge.101.2/AphChr46.t729/AphChr20.t273/AphChr28.t653/AphChr24.t70/AphChr03.t1778/AphChr45.t638/AphChr08.t166/Aphmerge.4076.1/AphChr07.t85/AphChr45.t377/Aphmerge.11692.1/Aphmerge.18409.1/Aphmerge.10075.1/AphChr01.t544/AphChr27.t56/AphChr09.t…	36
Root	turquoise	GO:0048573	photoperiodism, flowering	123/5578	461/43025	1.94e-15	5.04e-12	4.09e-12	AphChr33.t268/AphContig000045.t96/AphChr09.t469/Aphmerge.8663.1/AphChr38.t721/AphChr38.t648/ptg000074l_pilon_pilon.t57/AphChr42.t219/AphChr32.t114/AphChr07.t767/AphChr06.t1509/Aphmerge.6977.2/Aphmerge.4966.1/AphChr43.t352/Aphmerge.4363.1/AphChr04.t278/AphChr34.t1094/AphChr09.t1276/AphChr10.t569/AphChr11.t1699/Aphmerge.988.1/AphChr31.t900/AphChr04.t593/AphChr43.t517/AphChr38.t574/AphChr21.t1343/Ap…	123
Root	turquoise	GO:0010476	gibberellin mediated signaling pathway	65/5578	181/43025	3.17e-15	5.51e-12	4.47e-12	AphContig000045.t96/AphChr20.t1464/AphChr29.t697/AphChr07.t767/ptg001384l_pilon_pilon.t7/AphChr06.t1509/AphChr23.t55/AphChr43.t352/AphChr04.t278/AphChr15.t500/AphChr49.t75/AphChr38.t373/Aphmerge.17187.1/AphChr04.t1207/AphChr16.t407/AphChr34.t788/Aphmerge.12171.1/AphChr38.t574/AphChr21.t1343/AphChr19.t345/AphChr01.t1189/AphChr19.t888/Aphmerge.5832.2/AphChr01.t800/AphChr09.t415/AphChr13.t249/AphChr…	65
Root	turquoise	GO:0042446	hormone biosynthetic process	110/5578	399/43025	5.24e-15	6.82e-12	5.52e-12	AphChr17.t1011/AphChr23.t61/AphChr29.t697/AphChr33.t340/AphChr06.t1509/AphChr16.t355/AphChr47.t476/Aphmerge.8317.1/AphChr29.t981/AphChr02.t1235/AphChr04.t278/AphChr05.t1383/AphChr16.t309/AphChr38.t120/AphChr02.t974/AphChr29.t500/AphChr04.t1207/AphChr38.t117/AphChr33.t40/AphChr30.t521/AphChr19.t345/AphContig001372.t5/AphChr03.t672/AphChr09.t415/AphChr48.t85/AphChr22.t556/AphChr09.t492/AphChr30.t95…	110
Root	turquoise	GO:0071370	cellular response to gibberellin stimulus	65/5578	186/43025	1.43e-14	1.49e-11	1.21e-11	AphContig000045.t96/AphChr20.t1464/AphChr29.t697/AphChr07.t767/ptg001384l_pilon_pilon.t7/AphChr06.t1509/AphChr23.t55/AphChr43.t352/AphChr04.t278/AphChr15.t500/AphChr49.t75/AphChr38.t373/Aphmerge.17187.1/AphChr04.t1207/AphChr16.t407/AphChr34.t788/Aphmerge.12171.1/AphChr38.t574/AphChr21.t1343/AphChr19.t345/AphChr01.t1189/AphChr19.t888/Aphmerge.5832.2/AphChr01.t800/AphChr09.t415/AphChr13.t249/AphChr…	65
Root	turquoise	GO:0009740	gibberellic acid mediated signaling pathway	59/5578	164/43025	5.35e-14	4.64e-11	3.76e-11	AphContig000045.t96/AphChr20.t1464/AphChr29.t697/AphChr07.t767/ptg001384l_pilon_pilon.t7/AphChr06.t1509/AphChr23.t55/AphChr43.t352/AphChr04.t278/AphChr15.t500/AphChr49.t75/AphChr38.t373/AphChr04.t1207/AphChr16.t407/AphChr34.t788/Aphmerge.12171.1/AphChr38.t574/AphChr21.t1343/AphChr19.t345/AphChr01.t1189/AphChr19.t888/Aphmerge.5832.2/AphChr01.t800/AphChr09.t415/AphChr13.t249/AphChr30.t630/AphChr09.…	59
Root	blue	GO:0009833	plant-type primary cell wall biogenesis	34/4812	76/43025	1.53e-13	4.7e-11	4.12e-11	AphChr49.t168/AphChr05.t1199/AphChr08.t487/AphChr46.t389/Aphmerge.19124.1/Aphmerge.10001.3/AphChr03.t359/AphChr32.t1128/AphChr50.t201/AphChr15.t904/AphChr35.t330/AphChr03.t994/AphChr37.t642/AphChr33.t418/AphChr25.t492/AphChr30.t773/AphChr36.t441/AphChr04.t1018/AphContig000074.t139/AphChr20.t892/AphChr21.t1135/AphChr10.t747/AphChr10.t1097/AphChr15.t1093/AphChr03.t1335/AphChr29.t482/Aphmerge.17700.…	34
Root	green	GO:0016762	xyloglucan:xyloglucosyl transferase activity	18/827	89/43025	9.05e-14	6.18e-11	5.17e-11	Aphmerge.9983.1/AphChr37.t731/AphChr37.t730/AphChr03.t1128/AphChr49.t102/Aphmerge.17334.1/Aphmerge.8066.1/AphChr20.t753/AphChr49.t101/Aphmerge.19870.2/Aphmerge.17410.1/AphChr16.t463/AphContig001351.t46/Aphmerge.15344.2/Aphmerge.3138.2/Aphmerge.17412.1/Aphmerge.17409.1/Aphmerge.541.2	18
Root	blue	GO:0005200	structural constituent of cytoskeleton	43/4812	117/43025	4.3e-13	1.24e-10	1.09e-10	Aphmerge.9800.1/AphChr30.t243/Aphmerge.7894.1/Aphmerge.19412.2/Aphmerge.19412.4/AphChr27.t60/AphChr38.t214/AphChr04.t1466/AphChr29.t655/AphContig001342.t35/Aphmerge.16669.2/Aphmerge.5923.2/AphChr09.t222/Aphmerge.19764.2/Aphmerge.5922.1/AphChr03.t1411/AphChr01.t979/AphChr37.t929/ptg000040l_pilon_pilon.t109/AphChr24.t967/ptg001349l_pilon_pilon.t1/Aphmerge.8697.1/AphChr04.t402/Aphmerge.8949.1/Aphmer…	43
Root	blue	GO:0046658	anchored component of plasma membrane	87/4812	352/43025	6.99e-13	1.91e-10	1.67e-10	Aphmerge.12791.2/Aphmerge.17748.2/AphChr03.t787/AphContig000045.t38/ptg001338l_pilon_pilon.t36/AphChr24.t176/AphChr02.t905/AphChr07.t531/Aphmerge.5181.1/AphChr09.t264/Aphmerge.15883.2/AphChr26.t870/AphChr31.t685/AphChr30.t183/AphChr29.t590/AphChr18.t857/Aphmerge.7841.1/AphChr37.t789/AphChr34.t1098/AphChr05.t104/AphChr04.t726/AphChr06.t461/AphChr17.t1430/Aphmerge.14392.1/Aphmerge.11341.1/Aphmerge.…	87
Root	blue	GO:1990939	GO:1990939	23/4812	39/43025	7.78e-13	2.01e-10	1.76e-10	AphChr04.t1227/Aphmerge.3265.1/AphChr38.t495/AphChr47.t401/AphChr05.t188/AphChr25.t826/AphChr31.t266/AphChr27.t109/Aphmerge.6060.1/AphChr36.t97/AphChr26.t1030/Aphmerge.16935.1/AphChr43.t110/AphChr03.t1379/AphChr09.t453/AphChr06.t1139/AphChr34.t891/Aphmerge.2808.1/Aphmerge.17236.2/AphChr11.t1538/AphChr42.t618/AphChr10.t708/AphChr29.t265	23
Root	blue	GO:0031122	cytoplasmic microtubule organization	55/4812	178/43025	1.05e-12	2.58e-10	2.26e-10	AphChr30.t243/AphChr20.t529/AphChr13.t196/AphChr49.t168/AphChr05.t1199/Aphmerge.13811.1/AphChr46.t389/AphChr20.t71/AphChr20.t356/AphChr03.t359/AphChr26.t711/AphChr10.t16/AphChr02.t449/Aphmerge.16669.2/AphChr03.t1411/AphChr31.t266/AphChr27.t109/AphChr35.t330/AphChr10.t672/AphChr37.t929/AphChr03.t994/Aphmerge.6060.1/AphChr37.t642/AphChr03.t2041/AphContig001349.t1/AphChr04.t402/ptg000045l_pilon_pilo…	55
Root	blue	GO:0000281	mitotic cytokinesis	86/4812	350/43025	1.33e-12	3.11e-10	2.73e-10	AphChr30.t243/AphChr12.t859/AphChr04.t1227/AphChr10.t715/Aphmerge.3265.1/AphChr49.t168/AphChr05.t1199/AphChr08.t487/AphChr22.t1113/Aphmerge.13811.1/AphChr46.t389/AphChr47.t401/AphChr04.t737/Aphmerge.19124.1/Aphmerge.10001.3/AphChr03.t359/AphChr26.t711/AphChr33.t179/AphChr06.t1331/AphChr37.t77/AphChr01.t640/AphChr46.t316/AphChr33.t180/AphChr01.t1572/AphChr32.t1128/AphChr13.t257/AphChr38.t560/AphCh…	86
Root	brown	GO:0048581	negative regulation of post-embryonic development	38/818	482/43025	2.35e-13	3.21e-10	2.62e-10	AphChr01.t567/Aphmerge.7917.1/AphChr29.t691/AphChr18.t352/AphChr26.t1157/AphChr31.t434/AphChr09.t250/AphChr01.t1127/Aphmerge.3134.1/Aphmerge.12748.1/AphChr12.t989/Aphmerge.19701.1/AphChr24.t715/AphChr07.t960/AphChr20.t273/Aphmerge.19913.1/Aphmerge.18447.2/AphChr08.t783/Aphmerge.11800.1/Aphmerge.5856.1/AphChr04.t1493/AphChr19.t256/AphChr20.t1029/AphChr20.t211/AphChr08.t780/Aphmerge.4549.2/AphChr37…	38
Root	blue	GO:0097435	supramolecular fiber organization	103/4812	453/43025	1.55e-12	3.46e-10	3.03e-10	Aphmerge.14044.1/AphChr25.t154/AphChr30.t243/AphChr46.t451/Aphmerge.7084.1/AphChr20.t383/AphChr20.t529/AphChr13.t196/AphChr19.t583/AphChr49.t168/AphChr05.t1199/Aphmerge.13811.1/AphChr46.t389/AphChr35.t409/Aphmerge.16033.1/AphChr04.t737/AphChr20.t71/AphChr20.t356/AphChr03.t359/AphChr26.t711/AphChr33.t179/AphChr49.t348/AphChr37.t526/AphChr10.t16/AphChr45.t455/AphChr02.t449/AphChr38.t830/AphChr33.t1…	103
Root	blue	GO:0009250	glucan biosynthetic process	96/4812	413/43025	2.28e-12	4.81e-10	4.22e-10	AphContig001497.t2/AphChr30.t722/AphChr11.t1337/AphChr10.t715/AphChr49.t168/Aphmerge.13723.2/AphChr05.t1199/AphChr14.t925/AphChr15.t590/AphChr08.t487/AphChr46.t389/AphChr20.t693/Aphmerge.19124.1/Aphmerge.10001.3/AphChr03.t359/AphChr10.t817/AphChr20.t120/AphChr03.t1262/Aphmerge.16534.1/AphChr19.t759/AphChr19.t1180/AphChr32.t1128/AphChr38.t334/AphChr38.t333/AphChr03.t1962/AphChr13.t1171/ptg001442l_…	96
Root	blue	GO:0030243	cellulose metabolic process	62/4812	218/43025	2.35e-12	4.81e-10	4.22e-10	AphChr10.t715/AphChr49.t168/AphChr05.t1199/AphChr08.t487/AphChr46.t389/Aphmerge.19124.1/Aphmerge.10001.3/AphChr03.t359/AphChr10.t817/AphChr03.t1262/AphChr19.t759/AphChr32.t1128/AphChr50.t201/AphChr20.t1475/AphChr15.t904/AphChr35.t330/AphChr03.t994/AphChr13.t308/AphChr37.t642/AphChr18.t1269/AphChr18.t285/AphChr33.t418/AphChr32.t1050/AphChr25.t492/AphChr30.t773/AphChr36.t441/AphChr07.t1277/Aphmerge…	62
Root	blue	GO:0000272	polysaccharide catabolic process	56/4812	187/43025	2.73e-12	5.35e-10	4.69e-10	AphChr34.t595/AphChr15.t1131/AphChr15.t590/Aphmerge.6798.2/Aphmerge.6798.1/AphChr11.t1040/AphChr06.t1374/AphChr24.t1058/Aphmerge.5902.2/AphChr03.t1962/AphChr06.t290/AphContig000045.t48/AphChr23.t290/AphChr26.t215/AphChr26.t1270/Aphmerge.6976.1/AphChr31.t930/AphChr01.t1716/ptg001351l_pilon_pilon.t33/AphChr17.t945/Aphmerge.13385.1/AphChr11.t726/Aphmerge.13374.1/AphChr12.t901/AphChr13.t308/Aphmerge.…	56
Root	blue	GO:0061640	cytoskeleton-dependent cytokinesis	86/4812	358/43025	4.89e-12	9.24e-10	8.1e-10	AphChr30.t243/AphChr12.t859/AphChr04.t1227/AphChr10.t715/Aphmerge.3265.1/AphChr49.t168/AphChr05.t1199/AphChr08.t487/AphChr22.t1113/Aphmerge.13811.1/AphChr46.t389/AphChr47.t401/AphChr04.t737/Aphmerge.19124.1/Aphmerge.10001.3/AphChr03.t359/AphChr26.t711/AphChr33.t179/AphChr06.t1331/AphChr37.t77/AphChr01.t640/AphChr46.t316/AphChr33.t180/AphChr01.t1572/AphChr32.t1128/AphChr13.t257/AphChr38.t560/AphCh…	86
Root	turquoise	GO:0010479	stele development	22/5578	33/43025	1.33e-12	9.86e-10	7.99e-10	AphChr40.t445/Aphmerge.2518.2/Aphmerge.2518.3/Aphmerge.2518.7/AphChr31.t419/Aphmerge.2518.12/Aphmerge.2518.10/Aphmerge.2518.11/AphChr41.t40/AphChr18.t1628/Aphmerge.9442.2/Aphmerge.2518.8/Aphmerge.2518.9/AphChr18.t1357/AphChr40.t40/Aphmerge.3338.1/Aphmerge.2518.5/Aphmerge.2518.6/AphChr41.t450/Aphmerge.2518.4/Aphmerge.9442.1/Aphmerge.2518.1	22
Root	blue	GO:0000910	cytokinesis	89/4812	380/43025	9.19e-12	1.67e-09	1.46e-09	AphChr30.t243/AphChr12.t859/AphChr04.t1227/AphChr10.t715/Aphmerge.3265.1/AphChr49.t168/AphChr05.t1199/AphChr08.t487/AphChr22.t1113/Aphmerge.13811.1/AphChr46.t389/AphChr47.t401/AphChr04.t737/Aphmerge.19124.1/Aphmerge.10001.3/AphChr03.t359/AphChr26.t711/AphChr33.t179/AphChr06.t1331/AphChr37.t77/AphChr01.t640/AphChr46.t316/AphChr33.t180/AphChr01.t1572/AphChr32.t1128/AphChr13.t257/AphChr38.t560/AphCh…	89
Root	green	GO:0045735	nutrient reservoir activity	23/827	193/43025	4.21e-12	1.99e-09	1.66e-09	AphChr37.t443/AphChr16.t831/AphChr16.t830/AphChr47.t177/AphChr22.t915/AphChr18.t579/AphChr18.t578/AphChr18.t575/AphChr18.t576/AphChr47.t178/AphChr47.t185/AphChr47.t182/AphChr47.t183/AphChr47.t180/AphChr47.t186/AphChr47.t184/AphChr30.t1133/AphChr30.t1135/AphChr36.t633/AphChr22.t916/AphChr47.t176/AphChr18.t580/AphChr18.t577	23
Root	green	GO:0052736	beta-glucanase activity	11/827	30/43025	4.85e-12	1.99e-09	1.66e-09	AphChr37.t730/AphChr03.t1128/AphChr49.t102/Aphmerge.17334.1/Aphmerge.8066.1/AphChr20.t753/Aphmerge.6360.1/Aphmerge.19870.2/AphChr16.t463/AphContig001351.t46/Aphmerge.3138.2	11
Root	green	GO:0033946	xyloglucan-specific endo-beta-1,4-glucanase activity	10/827	23/43025	5.95e-12	2.03e-09	1.7e-09	AphChr37.t730/AphChr03.t1128/AphChr49.t102/Aphmerge.17334.1/Aphmerge.8066.1/AphChr20.t753/Aphmerge.19870.2/AphChr16.t463/AphContig001351.t46/Aphmerge.3138.2	10
Root	turquoise	GO:0055081	anion homeostasis	58/5578	175/43025	4.57e-12	2.98e-09	2.41e-09	AphChr18.t1091/AphChr03.t1684/AphChr14.t241/AphChr01.t1433/AphChr35.t555/AphChr39.t512/AphChr01.t1235/AphChr12.t905/AphContig001395.t5/AphChr01.t2139/AphChr21.t1343/AphChr01.t1189/Aphmerge.9773.1/AphChr26.t1430/AphChr12.t775/AphChr23.t532/AphChr23.t486/AphChr05.t1425/AphChr09.t1005/AphChr01.t1277/AphChr46.t543/Aphmerge.1751.1/AphChr34.t742/AphChr30.t1141/AphChr23.t722/AphChr23.t572/AphChr35.t554/…	58
Root	turquoise	GO:0090058	metaxylem development	24/5578	41/43025	7.81e-12	4.52e-09	3.66e-09	AphChr40.t445/Aphmerge.2518.2/Aphmerge.2518.3/Aphmerge.2518.7/AphChr31.t419/AphChr02.t311/Aphmerge.2518.12/Aphmerge.2518.10/Aphmerge.2518.11/AphChr41.t40/AphChr18.t1628/Aphmerge.9442.2/Aphmerge.2518.8/Aphmerge.2518.9/AphChr18.t1357/AphChr40.t40/Aphmerge.3338.1/Aphmerge.2518.5/Aphmerge.2518.6/AphChr41.t450/Aphmerge.2518.4/AphChr07.t1205/Aphmerge.9442.1/Aphmerge.2518.1	24
Root	blue	GO:0030244	cellulose biosynthetic process	56/4812	198/43025	3.35e-11	5.88e-09	5.15e-09	AphChr10.t715/AphChr49.t168/AphChr05.t1199/AphChr08.t487/AphChr46.t389/Aphmerge.19124.1/Aphmerge.10001.3/AphChr03.t359/AphChr10.t817/AphChr03.t1262/AphChr19.t759/AphChr32.t1128/AphChr50.t201/AphChr20.t1475/AphChr15.t904/AphChr35.t330/AphChr03.t994/AphChr37.t642/AphChr18.t1269/AphChr18.t285/AphChr33.t418/AphChr25.t492/AphChr30.t773/AphChr36.t441/Aphmerge.3959.1/Aphmerge.16282.1/Aphmerge.4438.1/Aph…	56
Root	blue	GO:0030981	cortical microtubule cytoskeleton	41/4812	122/43025	4.07e-11	6.89e-09	6.04e-09	AphChr30.t243/AphChr34.t367/AphChr13.t196/AphChr04.t1227/Aphmerge.3265.1/AphChr23.t719/Aphmerge.13811.1/AphChr47.t401/AphChr20.t71/AphChr33.t179/AphChr10.t16/AphChr46.t316/AphChr33.t180/Aphmerge.16669.2/AphChr35.t330/AphChr37.t929/AphChr31.t901/AphChr04.t260/AphChr03.t2041/AphChr01.t2077/AphContig001349.t1/AphChr35.t326/AphChr04.t402/Aphmerge.16935.1/ptg001452l_pilon_pilon.t2/AphChr01.t1428/AphCh…	41
Root	blue	GO:0055028	cortical microtubule	39/4812	113/43025	4.81e-11	7.88e-09	6.9e-09	AphChr30.t243/AphChr34.t367/AphChr13.t196/AphChr04.t1227/Aphmerge.3265.1/AphChr23.t719/Aphmerge.13811.1/AphChr47.t401/AphChr20.t71/AphChr10.t16/AphChr46.t316/Aphmerge.16669.2/AphChr35.t330/AphChr37.t929/AphChr31.t901/AphChr04.t260/AphChr03.t2041/AphChr01.t2077/AphContig001349.t1/AphChr35.t326/AphChr04.t402/Aphmerge.16935.1/ptg001452l_pilon_pilon.t2/AphChr01.t1428/AphChr07.t1277/AphChr43.t110/Aphm…	39
Root	blue	GO:0006928	GO:0006928	70/4812	281/43025	8.04e-11	1.27e-08	1.12e-08	AphChr13.t693/AphChr04.t1227/Aphmerge.3265.1/AphChr15.t1314/AphChr38.t495/AphChr07.t363/AphChr22.t1113/AphChr47.t401/AphChr05.t188/AphChr11.t1640/AphChr38.t559/AphChr13.t443/AphChr25.t826/AphChr39.t366/AphChr24.t367/AphChr01.t930/AphChr15.t335/AphChr16.t1022/AphChr14.t1408/AphChr31.t266/AphChr27.t109/AphChr18.t370/Aphmerge.6060.1/Aphmerge.1253.1/AphChr04.t700/AphChr12.t211/AphChr36.t97/AphChr30.t…	70
Root	blue	GO:0016052	carbohydrate catabolic process	88/4812	391/43025	1.1e-10	1.69e-08	1.48e-08	AphChr16.t1019/AphChr31.t737/Aphmerge.1062.1/AphChr16.t703/AphChr34.t595/AphChr15.t1131/AphChr16.t1021/AphChr15.t590/AphChr07.t365/Aphmerge.6798.2/Aphmerge.6798.1/Aphmerge.18557.1/AphChr11.t1040/AphChr24.t102/AphChr06.t1374/AphChr03.t1808/AphChr24.t1058/AphChr51.t242/Aphmerge.5902.2/Aphmerge.3223.1/AphChr03.t1962/AphChr06.t290/AphChr37.t556/Aphmerge.18557.5/AphContig000045.t48/AphChr23.t290/AphCh…	88
Root	blue	GO:0043622	cortical microtubule organization	46/4812	151/43025	1.22e-10	1.82e-08	1.6e-08	AphChr20.t529/AphChr13.t196/AphChr49.t168/AphChr05.t1199/Aphmerge.13811.1/AphChr46.t389/AphChr20.t71/AphChr20.t356/AphChr03.t359/AphChr26.t711/AphChr10.t16/AphChr02.t449/AphChr03.t1411/AphChr27.t109/AphChr35.t330/AphChr10.t672/AphChr03.t994/Aphmerge.6060.1/AphChr37.t642/AphChr03.t2041/AphContig000045.t26/Aphmerge.16935.1/AphChr30.t773/AphChr43.t110/AphChr10.t422/Aphmerge.2026.2/AphChr03.t1648/Aph…	46
Root	blue	GO:0051273	beta-glucan metabolic process	64/4812	253/43025	2.57e-10	3.7e-08	3.25e-08	AphChr10.t715/AphChr49.t168/AphChr05.t1199/AphChr08.t487/AphChr46.t389/Aphmerge.19124.1/Aphmerge.10001.3/AphChr03.t359/AphChr10.t817/AphChr03.t1262/AphChr19.t759/AphChr32.t1128/AphChr13.t1171/AphChr50.t201/AphChr20.t1475/AphChr15.t904/AphChr35.t330/AphChr03.t994/AphChr13.t308/AphChr37.t642/AphChr18.t1269/AphChr18.t285/AphChr33.t418/AphChr32.t1050/AphChr25.t492/AphChr30.t773/AphChr36.t441/AphChr07…	64
Root	brown	GO:0010187	negative regulation of seed germination	17/818	113/43025	5.43e-11	4.95e-08	4.03e-08	Aphmerge.7917.1/AphChr29.t691/AphChr09.t250/Aphmerge.12748.1/AphChr12.t989/AphChr20.t273/Aphmerge.19913.1/Aphmerge.18447.2/AphChr08.t783/Aphmerge.11800.1/AphChr20.t1029/AphChr08.t780/Aphmerge.4549.2/AphChr03.t851/Aphmerge.8151.1/AphChr38.t368/AphChr13.t427	17
Root	green	GO:0010411	xyloglucan metabolic process	20/827	173/43025	1.82e-10	5.33e-08	4.45e-08	Aphmerge.9983.1/AphChr37.t731/AphChr37.t730/AphChr03.t1128/AphChr49.t102/Aphmerge.17334.1/Aphmerge.8066.1/AphChr20.t753/AphChr49.t101/Aphmerge.19870.2/Aphmerge.17410.1/AphChr23.t133/AphChr16.t463/AphContig001351.t46/Aphmerge.15344.2/Aphmerge.3138.2/AphChr01.t723/Aphmerge.17412.1/Aphmerge.17409.1/Aphmerge.541.2	20
Root	brown	GO:1902347	response to strigolactone	11/818	40/43025	1.54e-10	1.05e-07	8.55e-08	AphChr03.t603/Aphmerge.3134.1/AphChr18.t713/Aphmerge.19701.1/AphChr22.t798/AphChr20.t1282/Aphmerge.17590.1/AphChr04.t805/Aphmerge.2202.1/AphChr20.t1286/AphChr10.t124	11
Root	blue	GO:0010444	guard mother cell differentiation	17/4812	29/43025	8.95e-10	1.26e-07	1.1e-07	AphChr20.t930/AphChr46.t316/Aphmerge.18352.1/AphChr11.t1560/AphChr03.t949/AphChr35.t326/Aphmerge.18352.2/AphChr07.t314/AphChr19.t235/AphChr07.t1277/AphChr24.t301/AphChr03.t342/AphChr10.t1147/AphChr40.t131/AphChr43.t819/AphChr12.t427/AphChr41.t358	17
Root	blue	GO:0030865	cortical cytoskeleton organization	48/4812	171/43025	1.08e-09	1.47e-07	1.29e-07	AphChr20.t529/AphChr13.t196/AphChr49.t168/AphChr05.t1199/Aphmerge.13811.1/AphChr46.t389/AphChr20.t71/AphChr20.t356/AphChr03.t359/AphChr26.t711/AphChr10.t16/AphChr02.t449/AphChr03.t1411/AphChr27.t109/AphChr35.t330/AphChr10.t672/AphChr03.t994/Aphmerge.6060.1/AphChr37.t642/AphChr03.t2041/AphContig000045.t26/Aphmerge.16935.1/AphChr30.t773/AphChr43.t110/AphChr10.t422/Aphmerge.2026.2/AphChr03.t1648/Aph…	48
Root	blue	GO:0009825	multidimensional cell growth	46/4812	161/43025	1.27e-09	1.69e-07	1.48e-07	AphChr19.t583/AphChr49.t168/AphChr18.t1675/AphChr46.t389/AphChr26.t778/Aphmerge.5181.1/AphChr03.t359/Aphmerge.551.1/AphChr17.t128/AphChr02.t1692/AphChr38.t202/AphChr34.t1098/AphChr43.t5/Aphmerge.5198.1/AphChr20.t1475/AphChr32.t112/AphChr12.t337/Aphmerge.11341.1/AphChr37.t642/AphChr01.t1963/AphChr10.t279/AphChr32.t665/AphChr30.t773/AphChr14.t1476/Aphmerge.3959.1/Aphmerge.16282.1/AphChr39.t521/Aphm…	46
Root	turquoise	GO:0010107	GO:0010107	28/5578	61/43025	3.25e-10	1.69e-07	1.37e-07	Aphmerge.7651.1/AphChr41.t354/AphChr03.t353/Aphmerge.7278.1/AphChr20.t1089/AphChr18.t527/AphChr48.t197/AphChr17.t542/AphChr13.t682/AphChr05.t714/AphChr18.t1082/Aphmerge.16193.1/AphChr31.t247/AphChr05.t674/AphChr22.t963/Aphmerge.14896.1/AphChr03.t796/AphChr26.t170/AphChr10.t1308/AphChr11.t1559/AphChr40.t133/AphChr03.t475/AphChr20.t1419/AphChr32.t1013/AphChr14.t320/AphChr03.t971/AphChr05.t1433/AphC…	28
Root	green	GO:0052169	GO:0052169	14/827	84/43025	7.72e-10	1.76e-07	1.47e-07	AphChr23.t69/AphChr29.t1091/AphChr11.t1035/AphChr28.t417/AphChr01.t785/AphChr05.t241/AphChr05.t247/Aphmerge.4826.1/AphChr08.t1288/Aphmerge.6380.1/Aphmerge.6380.2/AphChr25.t254/AphChr05.t239/AphChr16.t146	14
Root	green	GO:0052308	GO:0052308	14/827	84/43025	7.72e-10	1.76e-07	1.47e-07	AphChr23.t69/AphChr29.t1091/AphChr11.t1035/AphChr28.t417/AphChr01.t785/AphChr05.t241/AphChr05.t247/Aphmerge.4826.1/AphChr08.t1288/Aphmerge.6380.1/Aphmerge.6380.2/AphChr25.t254/AphChr05.t239/AphChr16.t146	14
Root	blue	GO:0051274	beta-glucan biosynthetic process	58/4812	229/43025	1.64e-09	2.12e-07	1.86e-07	AphChr10.t715/AphChr49.t168/AphChr05.t1199/AphChr08.t487/AphChr46.t389/Aphmerge.19124.1/Aphmerge.10001.3/AphChr03.t359/AphChr10.t817/AphChr03.t1262/AphChr19.t759/AphChr32.t1128/AphChr13.t1171/AphChr50.t201/AphChr20.t1475/AphChr15.t904/AphChr35.t330/AphChr03.t994/AphChr37.t642/AphChr18.t1269/AphChr18.t285/AphChr33.t418/AphChr25.t492/AphChr30.t773/AphChr36.t441/Aphmerge.3959.1/Aphmerge.16282.1/Aphm…	58
Root	turquoise	GO:0044282	small molecule catabolic process	93/5578	378/43025	5.49e-10	2.6e-07	2.11e-07	AphChr33.t340/AphChr09.t586/AphChr14.t980/Aphmerge.8317.1/AphChr05.t1190/AphChr09.t1422/AphChr03.t353/AphChr07.t841/AphChr18.t527/Aphmerge.999.1/AphChr10.t363/AphChr12.t286/AphChr12.t288/AphChr34.t751/AphChr17.t143/AphChr01.t548/AphChr22.t671/AphChr32.t651/Aphmerge.1173.1/AphChr43.t627/AphChr12.t785/AphContig000074.t147/AphChr32.t727/AphChr42.t129/Aphmerge.15540.1/AphChr26.t1335/AphChr05.t674/Aph…	93
Root	green	GO:0052167	modulation by symbiont of host innate immune response	14/827	88/43025	1.46e-09	2.72e-07	2.27e-07	AphChr23.t69/AphChr29.t1091/AphChr11.t1035/AphChr28.t417/AphChr01.t785/AphChr05.t241/AphChr05.t247/Aphmerge.4826.1/AphChr08.t1288/Aphmerge.6380.1/Aphmerge.6380.2/AphChr25.t254/AphChr05.t239/AphChr16.t146	14
Root	green	GO:0052306	GO:0052306	14/827	88/43025	1.46e-09	2.72e-07	2.27e-07	AphChr23.t69/AphChr29.t1091/AphChr11.t1035/AphChr28.t417/AphChr01.t785/AphChr05.t241/AphChr05.t247/Aphmerge.4826.1/AphChr08.t1288/Aphmerge.6380.1/Aphmerge.6380.2/AphChr25.t254/AphChr05.t239/AphChr16.t146	14
Root	green	GO:0052031	modulation by symbiont of host defense response	14/827	95/43025	4.09e-09	3.38e-07	2.83e-07	AphChr23.t69/AphChr29.t1091/AphChr11.t1035/AphChr28.t417/AphChr01.t785/AphChr05.t241/AphChr05.t247/Aphmerge.4826.1/AphChr08.t1288/Aphmerge.6380.1/Aphmerge.6380.2/AphChr25.t254/AphChr05.t239/AphChr16.t146	14
Root	green	GO:0052173	response to defenses of other organism	14/827	95/43025	4.09e-09	3.38e-07	2.83e-07	AphChr23.t69/AphChr29.t1091/AphChr11.t1035/AphChr28.t417/AphChr01.t785/AphChr05.t241/AphChr05.t247/Aphmerge.4826.1/AphChr08.t1288/Aphmerge.6380.1/Aphmerge.6380.2/AphChr25.t254/AphChr05.t239/AphChr16.t146	14
Root	green	GO:0052200	response to host defenses	14/827	95/43025	4.09e-09	3.38e-07	2.83e-07	AphChr23.t69/AphChr29.t1091/AphChr11.t1035/AphChr28.t417/AphChr01.t785/AphChr05.t241/AphChr05.t247/Aphmerge.4826.1/AphChr08.t1288/Aphmerge.6380.1/Aphmerge.6380.2/AphChr25.t254/AphChr05.t239/AphChr16.t146	14
Root	green	GO:0052255	GO:0052255	14/827	95/43025	4.09e-09	3.38e-07	2.83e-07	AphChr23.t69/AphChr29.t1091/AphChr11.t1035/AphChr28.t417/AphChr01.t785/AphChr05.t241/AphChr05.t247/Aphmerge.4826.1/AphChr08.t1288/Aphmerge.6380.1/Aphmerge.6380.2/AphChr25.t254/AphChr05.t239/AphChr16.t146	14
Root	green	GO:0052552	GO:0052552	14/827	95/43025	4.09e-09	3.38e-07	2.83e-07	AphChr23.t69/AphChr29.t1091/AphChr11.t1035/AphChr28.t417/AphChr01.t785/AphChr05.t241/AphChr05.t247/Aphmerge.4826.1/AphChr08.t1288/Aphmerge.6380.1/Aphmerge.6380.2/AphChr25.t254/AphChr05.t239/AphChr16.t146	14
Root	green	GO:0052553	modulation by symbiont of host immune response	14/827	95/43025	4.09e-09	3.38e-07	2.83e-07	AphChr23.t69/AphChr29.t1091/AphChr11.t1035/AphChr28.t417/AphChr01.t785/AphChr05.t241/AphChr05.t247/Aphmerge.4826.1/AphChr08.t1288/Aphmerge.6380.1/Aphmerge.6380.2/AphChr25.t254/AphChr05.t239/AphChr16.t146	14
Root	green	GO:0052564	GO:0052564	14/827	95/43025	4.09e-09	3.38e-07	2.83e-07	AphChr23.t69/AphChr29.t1091/AphChr11.t1035/AphChr28.t417/AphChr01.t785/AphChr05.t241/AphChr05.t247/Aphmerge.4826.1/AphChr08.t1288/Aphmerge.6380.1/Aphmerge.6380.2/AphChr25.t254/AphChr05.t239/AphChr16.t146	14
Root	green	GO:0052572	response to host immune response	14/827	95/43025	4.09e-09	3.38e-07	2.83e-07	AphChr23.t69/AphChr29.t1091/AphChr11.t1035/AphChr28.t417/AphChr01.t785/AphChr05.t241/AphChr05.t247/Aphmerge.4826.1/AphChr08.t1288/Aphmerge.6380.1/Aphmerge.6380.2/AphChr25.t254/AphChr05.t239/AphChr16.t146	14
Root	green	GO:0075136	response to host	14/827	95/43025	4.09e-09	3.38e-07	2.83e-07	AphChr23.t69/AphChr29.t1091/AphChr11.t1035/AphChr28.t417/AphChr01.t785/AphChr05.t241/AphChr05.t247/Aphmerge.4826.1/AphChr08.t1288/Aphmerge.6380.1/Aphmerge.6380.2/AphChr25.t254/AphChr05.t239/AphChr16.t146	14
Root	green	GO:0052033	GO:0052033	13/827	80/43025	4.29e-09	3.38e-07	2.83e-07	AphChr23.t69/AphChr29.t1091/AphChr11.t1035/AphChr28.t417/AphChr01.t785/AphChr05.t241/AphChr05.t247/Aphmerge.4826.1/AphChr08.t1288/Aphmerge.6380.1/Aphmerge.6380.2/AphChr25.t254/AphChr05.t239	13
Root	green	GO:0052166	GO:0052166	13/827	80/43025	4.29e-09	3.38e-07	2.83e-07	AphChr23.t69/AphChr29.t1091/AphChr11.t1035/AphChr28.t417/AphChr01.t785/AphChr05.t241/AphChr05.t247/Aphmerge.4826.1/AphChr08.t1288/Aphmerge.6380.1/Aphmerge.6380.2/AphChr25.t254/AphChr05.t239	13
Root	green	GO:0052257	GO:0052257	13/827	80/43025	4.29e-09	3.38e-07	2.83e-07	AphChr23.t69/AphChr29.t1091/AphChr11.t1035/AphChr28.t417/AphChr01.t785/AphChr05.t241/AphChr05.t247/Aphmerge.4826.1/AphChr08.t1288/Aphmerge.6380.1/Aphmerge.6380.2/AphChr25.t254/AphChr05.t239	13
Root	green	GO:0052305	GO:0052305	13/827	80/43025	4.29e-09	3.38e-07	2.83e-07	AphChr23.t69/AphChr29.t1091/AphChr11.t1035/AphChr28.t417/AphChr01.t785/AphChr05.t241/AphChr05.t247/Aphmerge.4826.1/AphChr08.t1288/Aphmerge.6380.1/Aphmerge.6380.2/AphChr25.t254/AphChr05.t239	13
Root	green	GO:0052509	GO:0052509	13/827	80/43025	4.29e-09	3.38e-07	2.83e-07	AphChr23.t69/AphChr29.t1091/AphChr11.t1035/AphChr28.t417/AphChr01.t785/AphChr05.t241/AphChr05.t247/Aphmerge.4826.1/AphChr08.t1288/Aphmerge.6380.1/Aphmerge.6380.2/AphChr25.t254/AphChr05.t239	13
Root	green	GO:0052510	GO:0052510	13/827	80/43025	4.29e-09	3.38e-07	2.83e-07	AphChr23.t69/AphChr29.t1091/AphChr11.t1035/AphChr28.t417/AphChr01.t785/AphChr05.t241/AphChr05.t247/Aphmerge.4826.1/AphChr08.t1288/Aphmerge.6380.1/Aphmerge.6380.2/AphChr25.t254/AphChr05.t239	13
Root	turquoise	GO:0009787	regulation of abscisic acid-activated signaling pathway	106/5578	455/43025	1.01e-09	3.71e-07	3e-07	AphChr50.t179/Aphmerge.8618.2/AphChr02.t440/AphChr20.t1464/Aphmerge.18291.1/AphChr29.t1230/Aphmerge.6942.2/Aphmerge.12686.1/AphChr03.t353/AphChr14.t404/AphChr15.t1168/AphChr41.t205/AphChr18.t527/AphChr11.t562/Aphmerge.585.1/AphChr40.t268/Aphmerge.17598.1/AphChr23.t199/AphChr36.t470/AphChr43.t224/AphChr24.t312/AphChr11.t1203/AphChr25.t471/Aphmerge.2653.1/AphChr29.t987/AphChr04.t995/Aphmerge.15522.…	106
Root	turquoise	GO:1901419	regulation of response to alcohol	106/5578	455/43025	1.01e-09	3.71e-07	3e-07	AphChr50.t179/Aphmerge.8618.2/AphChr02.t440/AphChr20.t1464/Aphmerge.18291.1/AphChr29.t1230/Aphmerge.6942.2/Aphmerge.12686.1/AphChr03.t353/AphChr14.t404/AphChr15.t1168/AphChr41.t205/AphChr18.t527/AphChr11.t562/Aphmerge.585.1/AphChr40.t268/Aphmerge.17598.1/AphChr23.t199/AphChr36.t470/AphChr43.t224/AphChr24.t312/AphChr11.t1203/AphChr25.t471/Aphmerge.2653.1/AphChr29.t987/AphChr04.t995/Aphmerge.15522.…	106
Root	turquoise	GO:1905957	regulation of cellular response to alcohol	106/5578	455/43025	1.01e-09	3.71e-07	3e-07	AphChr50.t179/Aphmerge.8618.2/AphChr02.t440/AphChr20.t1464/Aphmerge.18291.1/AphChr29.t1230/Aphmerge.6942.2/Aphmerge.12686.1/AphChr03.t353/AphChr14.t404/AphChr15.t1168/AphChr41.t205/AphChr18.t527/AphChr11.t562/Aphmerge.585.1/AphChr40.t268/Aphmerge.17598.1/AphChr23.t199/AphChr36.t470/AphChr43.t224/AphChr24.t312/AphChr11.t1203/AphChr25.t471/Aphmerge.2653.1/AphChr29.t987/AphChr04.t995/Aphmerge.15522.…	106
Root	turquoise	GO:0019005	SCF ubiquitin ligase complex	47/5578	145/43025	1.07e-09	3.71e-07	3e-07	Aphmerge.18222.1/Aphmerge.15175.1/AphChr16.t420/AphChr43.t1071/AphChr04.t750/AphChr42.t443/Aphmerge.13059.3/Aphmerge.13059.2/Aphmerge.13059.1/Aphmerge.17801.1/Aphmerge.5071.1/AphChr34.t479/AphChr11.t1171/AphChr04.t899/Aphmerge.13196.1/AphChr32.t148/AphChr04.t1568/AphChr08.t1475/Aphmerge.683.1/Aphmerge.11223.1/AphChr48.t58/Aphmerge.4407.1/AphContig001376.t18/Aphmerge.20091.2/Aphmerge.2555.1/AphChr…	47
Root	blue	GO:0097599	xylanase activity	30/4812	85/43025	4.31e-09	5.43e-07	4.76e-07	Aphmerge.9827.1/AphChr34.t595/Aphmerge.12231.1/AphChr15.t590/AphChr43.t22/AphChr43.t1062/AphChr20.t120/AphChr19.t1234/AphChr03.t1962/AphChr06.t290/AphContig000045.t48/AphChr31.t940/Aphmerge.6976.1/AphChr31.t930/ptg001351l_pilon_pilon.t33/AphChr11.t726/Aphmerge.13374.1/AphChr12.t901/AphChr18.t1646/AphChr40.t469/AphChr41.t9/AphChr23.t538/AphChr35.t809/AphChr01.t1238/AphChr31.t944/AphChr09.t757/AphC…	30
Root	blue	GO:0009832	plant-type cell wall biogenesis	99/4812	491/43025	4.44e-09	5.45e-07	4.77e-07	AphChr30.t325/Aphmerge.865.1/AphChr30.t722/AphChr04.t1227/Aphmerge.3265.1/AphChr49.t168/AphChr05.t1199/AphContig001370.t3/AphChr12.t278/AphChr28.t1294/AphChr23.t719/AphChr08.t487/AphChr20.t350/AphChr45.t279/AphChr35.t149/AphChr30.t229/AphChr46.t389/AphChr47.t401/Aphmerge.6416.1/AphChr04.t737/Aphmerge.19124.1/Aphmerge.10001.3/AphChr03.t359/AphChr33.t179/AphChr22.t644/AphChr19.t962/AphChr01.t640/Ap…	99
Root	blue	GO:0046785	microtubule polymerization	34/4812	105/43025	5.38e-09	6.45e-07	5.65e-07	AphChr30.t243/AphChr46.t451/Aphmerge.7084.1/AphChr20.t529/Aphmerge.13811.1/AphChr33.t179/AphChr49.t348/AphChr37.t526/AphChr45.t455/AphChr33.t180/AphChr13.t470/Aphmerge.16669.2/Aphmerge.12132.1/AphChr03.t1411/AphChr10.t672/AphChr37.t929/AphChr04.t260/AphChr01.t2077/AphChr16.t1049/AphContig001349.t1/AphChr04.t402/ptg001452l_pilon_pilon.t2/ptg001505l_pilon_pilon.t3/AphChr35.t462/AphChr30.t1025/AphCh…	34
Root	blue	GO:0005881	cytoplasmic microtubule	41/4812	141/43025	5.57e-09	6.52e-07	5.71e-07	AphChr30.t243/AphChr34.t367/AphChr13.t196/AphChr04.t1227/Aphmerge.3265.1/AphChr23.t719/Aphmerge.13811.1/AphChr47.t401/AphChr20.t71/AphChr06.t1331/AphChr10.t16/AphChr46.t316/Aphmerge.16669.2/AphChr35.t330/AphChr37.t929/AphChr31.t901/AphChr04.t260/AphChr03.t2041/AphChr01.t2077/AphContig001349.t1/AphChr35.t326/AphChr04.t402/Aphmerge.16935.1/ptg001452l_pilon_pilon.t2/AphChr01.t1428/AphChr07.t1277/Aph…	41
Root	blue	GO:0008202	steroid metabolic process	58/4812	237/43025	6.45e-09	7.36e-07	6.45e-07	AphChr06.t1126/Aphmerge.865.1/Aphmerge.15766.1/Aphmerge.18807.1/AphChr15.t473/AphChr04.t1606/AphChr04.t555/AphChr21.t1347/AphChr10.t817/AphChr20.t237/AphChr12.t1235/AphChr03.t1262/AphChr01.t612/AphChr18.t560/AphChr29.t215/AphChr16.t239/AphChr26.t349/AphChr06.t1186/AphChr35.t934/AphChr21.t808/AphChr17.t1368/AphChr23.t272/AphChr07.t374/AphChr05.t922/AphChr30.t330/Aphmerge.13937.1/AphChr44.t554/AphC…	58
Root	green	GO:0052555	GO:0052555	13/827	87/43025	1.23e-08	9.02e-07	7.54e-07	AphChr23.t69/AphChr29.t1091/AphChr11.t1035/AphChr28.t417/AphChr01.t785/AphChr05.t241/AphChr05.t247/Aphmerge.4826.1/AphChr08.t1288/Aphmerge.6380.1/Aphmerge.6380.2/AphChr25.t254/AphChr05.t239	13
Root	green	GO:0052556	GO:0052556	13/827	87/43025	1.23e-08	9.02e-07	7.54e-07	AphChr23.t69/AphChr29.t1091/AphChr11.t1035/AphChr28.t417/AphChr01.t785/AphChr05.t241/AphChr05.t247/Aphmerge.4826.1/AphChr08.t1288/Aphmerge.6380.1/Aphmerge.6380.2/AphChr25.t254/AphChr05.t239	13
Root	green	GO:0001871	GO:0001871	26/827	364/43025	1.38e-08	9.46e-07	7.91e-07	Aphmerge.6324.1/AphChr38.t305/Aphmerge.6615.1/Aphmerge.13992.1/AphChr34.t548/Aphmerge.10146.1/AphChr08.t1215/AphChr31.t513/AphChr25.t928/Aphmerge.2826.1/Aphmerge.6377.2/Aphmerge.6377.1/AphChr22.t660/AphChr28.t472/AphChr09.t422/Aphmerge.10143.1/AphChr08.t1284/Aphmerge.2260.1/AphChr09.t301/AphChr22.t662/AphChr21.t329/AphChr29.t1087/Aphmerge.6830.1/AphChr34.t923/AphChr45.t391/AphChr18.t845	26
Root	green	GO:0030247	polysaccharide binding	26/827	364/43025	1.38e-08	9.46e-07	7.91e-07	Aphmerge.6324.1/AphChr38.t305/Aphmerge.6615.1/Aphmerge.13992.1/AphChr34.t548/Aphmerge.10146.1/AphChr08.t1215/AphChr31.t513/AphChr25.t928/Aphmerge.2826.1/Aphmerge.6377.2/Aphmerge.6377.1/AphChr22.t660/AphChr28.t472/AphChr09.t422/Aphmerge.10143.1/AphChr08.t1284/Aphmerge.2260.1/AphChr09.t301/AphChr22.t662/AphChr21.t329/AphChr29.t1087/Aphmerge.6830.1/AphChr34.t923/AphChr45.t391/AphChr18.t845	26
Root	brown	GO:0090332	stomatal closure	21/818	221/43025	1.99e-09	1.09e-06	8.88e-07	AphChr02.t1383/Aphmerge.7917.1/AphChr29.t691/AphChr09.t250/Aphmerge.12748.1/AphChr12.t989/AphChr17.t387/AphChr34.t589/AphChr20.t273/Aphmerge.19913.1/Aphmerge.18447.2/AphChr08.t783/Aphmerge.11800.1/Aphmerge.15181.1/AphChr20.t1029/AphChr08.t780/Aphmerge.4549.2/AphChr37.t470/AphChr03.t851/Aphmerge.8151.1/AphChr32.t1116	21
Root	turquoise	GO:0098754	detoxification	85/5578	347/43025	3.69e-09	1.12e-06	9.05e-07	AphChr32.t1045/Aphmerge.16759.1/Aphmerge.9596.1/AphChr22.t1080/AphChr06.t984/Aphmerge.4234.1/AphChr17.t775/Aphmerge.5812.1/AphChr38.t586/AphChr12.t286/AphChr12.t288/AphContig001395.t5/AphChr01.t758/AphChr34.t785/AphChr17.t1036/AphChr19.t998/AphChr29.t831/AphChr08.t987/AphChr28.t1207/Aphmerge.17177.1/Aphmerge.9773.1/Aphmerge.16759.2/AphChr30.t188/AphChr27.t830/AphChr05.t1291/AphChr14.t531/AphChr14…	85
Root	turquoise	GO:0001871	GO:0001871	88/5578	364/43025	3.91e-09	1.12e-06	9.05e-07	AphChr02.t360/AphChr23.t600/AphChr13.t353/AphChr22.t544/AphChr03.t683/AphChr45.t392/AphChr45.t396/AphChr45.t394/AphChr18.t1355/AphChr25.t451/AphChr38.t171/AphChr38.t173/AphChr10.t1297/Aphmerge.4165.1/AphChr29.t1019/AphChr36.t475/Aphmerge.19168.1/AphChr08.t1218/AphChr17.t233/AphChr46.t376/AphChr26.t479/AphChr48.t9/AphChr30.t1015/AphChr15.t272/AphChr05.t1411/AphChr38.t295/AphChr38.t294/AphChr38.t29…	88
Root	turquoise	GO:0030247	polysaccharide binding	88/5578	364/43025	3.91e-09	1.12e-06	9.05e-07	AphChr02.t360/AphChr23.t600/AphChr13.t353/AphChr22.t544/AphChr03.t683/AphChr45.t392/AphChr45.t396/AphChr45.t394/AphChr18.t1355/AphChr25.t451/AphChr38.t171/AphChr38.t173/AphChr10.t1297/Aphmerge.4165.1/AphChr29.t1019/AphChr36.t475/Aphmerge.19168.1/AphChr08.t1218/AphChr17.t233/AphChr46.t376/AphChr26.t479/AphChr48.t9/AphChr30.t1015/AphChr15.t272/AphChr05.t1411/AphChr38.t295/AphChr38.t294/AphChr38.t29…	88
Root	turquoise	GO:2000034	regulation of seed maturation	32/5578	83/43025	4.08e-09	1.12e-06	9.05e-07	AphChr50.t179/AphChr09.t291/Aphmerge.15053.1/AphChr02.t1773/AphChr25.t913/AphChr21.t1118/AphChr41.t205/AphChr45.t573/AphChr34.t695/AphChr40.t268/Aphmerge.18085.1/AphChr08.t248/AphChr27.t128/AphChr03.t1390/AphChr13.t732/AphChr20.t545/AphChr32.t135/Aphmerge.1134.1/AphChr36.t9/AphChr38.t669/AphChr05.t1178/AphChr45.t452/AphChr02.t1411/AphChr10.t689/Aphmerge.12970.1/AphChr18.t1614/Aphmerge.4989.1/AphC…	32
Root	turquoise	GO:0071365	cellular response to auxin stimulus	101/5578	439/43025	4.96e-09	1.29e-06	1.05e-06	AphChr20.t1464/AphChr16.t420/Aphmerge.6977.2/AphChr04.t750/AphChr42.t443/Aphmerge.18371.1/Aphmerge.13059.3/Aphmerge.13059.2/Aphmerge.13059.1/AphChr40.t445/Aphmerge.2518.2/Aphmerge.2518.3/Aphmerge.2518.7/AphChr04.t1207/AphChr04.t899/AphChr05.t949/AphChr30.t1041/AphChr32.t148/Aphmerge.14353.1/AphChr31.t419/AphChr02.t311/AphChr09.t415/AphChr30.t630/AphChr04.t823/Aphmerge.2518.12/Aphmerge.2518.10/Aph…	101
Root	blue	GO:0035251	UDP-glucosyltransferase activity	88/4812	428/43025	1.2e-08	1.32e-06	1.16e-06	AphChr33.t151/AphChr32.t1181/AphChr30.t722/AphChr14.t1482/AphChr11.t1337/AphChr10.t715/AphChr35.t202/AphChr49.t168/AphChr05.t1199/AphChr08.t487/AphChr37.t223/AphChr03.t620/AphChr32.t960/AphChr46.t389/AphChr06.t1385/AphChr15.t764/Aphmerge.19124.1/Aphmerge.10001.3/AphChr03.t359/Aphmerge.15006.1/AphChr10.t817/AphChr25.t232/AphChr03.t1262/Aphmerge.16534.1/AphChr19.t759/AphChr11.t1448/AphChr32.t1128/A…	88
Root	blue	GO:0004602	glutathione peroxidase activity	15/4812	26/43025	1.21e-08	1.32e-06	1.16e-06	Aphmerge.8475.1/AphChr20.t960/AphChr36.t629/AphChr47.t225/AphChr04.t1512/AphChr20.t503/Aphmerge.6698.1/AphChr20.t502/AphChr34.t860/AphChr03.t1455/AphChr28.t477/AphChr20.t504/AphChr03.t1456/AphChr03.t1457/AphChr09.t485	15
Root	blue	GO:0010410	hemicellulose metabolic process	68/4812	302/43025	1.33e-08	1.42e-06	1.25e-06	AphContig001497.t2/AphChr30.t722/AphChr34.t595/Aphmerge.6785.1/AphChr15.t590/Aphmerge.4832.2/AphChr20.t350/AphChr03.t598/AphChr34.t633/AphChr22.t644/AphChr19.t962/AphChr20.t120/ptg001333l_pilon_pilon.t9/AphChr19.t1180/AphChr03.t1962/AphChr21.t1279/AphChr06.t290/AphChr18.t850/AphChr21.t1278/AphChr34.t634/AphChr03.t1661/ptg001442l_pilon_pilon.t5/ptg000045l_pilon_pilon.t48/AphChr35.t632/Aphmerge.697…	68
Root	brown	GO:0016363	nuclear matrix	13/818	80/43025	3.77e-09	1.5e-06	1.22e-06	Aphmerge.7917.1/AphChr29.t691/AphChr09.t250/AphChr20.t273/Aphmerge.18447.2/AphChr08.t783/Aphmerge.11800.1/AphChr20.t1029/AphChr08.t780/Aphmerge.4549.2/AphChr03.t851/Aphmerge.19980.2/Aphmerge.8151.1	13
Root	brown	GO:1900140	regulation of seedling development	29/818	424/43025	4.27e-09	1.5e-06	1.22e-06	Aphmerge.7917.1/AphChr29.t691/AphChr09.t250/Aphmerge.12748.1/AphChr12.t989/AphChr28.t1334/AphChr46.t729/AphChr20.t273/Aphmerge.19913.1/AphChr18.t867/AphChr45.t638/Aphmerge.18447.2/AphChr16.t813/AphChr08.t783/Aphmerge.11800.1/AphChr49.t416/AphChr20.t1029/AphChr21.t1032/AphChr46.t527/AphChr20.t211/AphChr01.t2146/AphChr08.t780/Aphmerge.4549.2/Aphmerge.15887.1/AphChr03.t851/AphChr14.t693/Aphmerge.815…	29
Root	brown	GO:1901406	positive regulation of tetrapyrrole catabolic process	7/818	15/43025	4.93e-09	1.5e-06	1.22e-06	AphChr27.t216/Aphmerge.6085.1/Aphmerge.18865.2/Aphmerge.14510.1/Aphmerge.6633.1/Aphmerge.18615.1/AphChr51.t35	7
Root	brown	GO:1903648	positive regulation of chlorophyll catabolic process	7/818	15/43025	4.93e-09	1.5e-06	1.22e-06	AphChr27.t216/Aphmerge.6085.1/Aphmerge.18865.2/Aphmerge.14510.1/Aphmerge.6633.1/Aphmerge.18615.1/AphChr51.t35	7
Root	blue	GO:0005977	glycogen metabolic process	30/4812	89/43025	1.47e-08	1.51e-06	1.32e-06	AphChr30.t722/AphChr11.t1337/Aphmerge.13723.2/AphChr14.t925/AphChr38.t334/AphChr38.t333/AphContig001355.t25/AphChr13.t391/Aphmerge.15667.1/Aphmerge.18469.1/AphChr32.t521/AphChr21.t1219/AphChr36.t217/ptg000074l_pilon_pilon.t38/AphChr09.t804/AphChr25.t709/AphChr29.t206/AphChr38.t332/AphChr31.t464/Aphmerge.9776.1/AphChr27.t55/Aphmerge.5701.1/Aphmerge.5701.2/AphChr01.t835/Aphmerge.13363.1/AphChr45.t3…	30
Root	blue	GO:0006112	energy reserve metabolic process	30/4812	89/43025	1.47e-08	1.51e-06	1.32e-06	AphChr30.t722/AphChr11.t1337/Aphmerge.13723.2/AphChr14.t925/AphChr38.t334/AphChr38.t333/AphContig001355.t25/AphChr13.t391/Aphmerge.15667.1/Aphmerge.18469.1/AphChr32.t521/AphChr21.t1219/AphChr36.t217/ptg000074l_pilon_pilon.t38/AphChr09.t804/AphChr25.t709/AphChr29.t206/AphChr38.t332/AphChr31.t464/Aphmerge.9776.1/AphChr27.t55/Aphmerge.5701.1/Aphmerge.5701.2/AphChr01.t835/Aphmerge.13363.1/AphChr45.t3…	30
Root	blue	GO:0008569	minus-end-directed microtubule motor activity	10/4812	12/43025	1.62e-08	1.62e-06	1.42e-06	AphChr38.t495/AphChr05.t188/Aphmerge.16935.1/AphChr43.t110/AphChr03.t1379/AphChr09.t453/AphChr34.t891/Aphmerge.17236.2/AphChr42.t618/AphChr10.t708	10
Root	turquoise	GO:0015698	inorganic anion transport	93/5578	396/43025	6.77e-09	1.68e-06	1.36e-06	AphContig001370.t31/AphChr47.t143/Aphmerge.12492.1/AphChr05.t743/AphChr05.t66/AphChr22.t533/Aphmerge.18418.1/Aphmerge.18125.1/AphChr41.t132/AphChr18.t728/AphChr28.t1408/ptg001329l_pilon_pilon.t36/AphChr06.t1380/AphChr29.t1109/AphChr32.t538/AphChr49.t157/AphChr34.t292/AphChr14.t896/AphChr29.t724/AphChr09.t1156/AphChr11.t836/AphChr24.t564/AphChr06.t1134/AphChr07.t151/AphChr04.t485/AphChr24.t134/Aph…	93
Root	blue	GO:0030863	cortical cytoskeleton	43/4812	157/43025	1.72e-08	1.69e-06	1.48e-06	AphChr30.t243/AphChr34.t367/AphChr13.t196/AphChr04.t1227/Aphmerge.3265.1/AphChr23.t719/Aphmerge.13811.1/AphChr47.t401/AphChr20.t71/AphChr33.t179/AphChr10.t16/AphChr46.t316/AphChr33.t180/Aphmerge.16669.2/AphChr07.t419/AphChr35.t330/AphChr37.t929/AphChr31.t901/AphChr04.t260/AphChr03.t2041/AphChr01.t2077/AphContig001349.t1/AphChr35.t326/AphChr04.t402/Aphmerge.16935.1/ptg001452l_pilon_pilon.t2/AphChr…	43
Root	blue	GO:0009834	plant-type secondary cell wall biogenesis	55/4812	226/43025	1.92e-08	1.85e-06	1.62e-06	AphChr30.t325/Aphmerge.865.1/AphChr30.t722/AphChr05.t1199/AphContig001370.t3/AphChr28.t1294/AphChr08.t487/AphChr20.t350/AphChr45.t279/AphChr46.t389/Aphmerge.6416.1/Aphmerge.19124.1/AphChr22.t644/AphChr19.t962/AphChr29.t1153/AphChr32.t1128/AphChr15.t1080/AphChr18.t850/AphChr03.t1661/AphChr07.t913/Aphmerge.12602.1/AphChr33.t418/AphChr51.t215/AphChr25.t492/AphChr36.t441/AphChr04.t1018/ptg000074l_pil…	55
Root	green	GO:0010410	hemicellulose metabolic process	23/827	302/43025	2.91e-08	1.92e-06	1.61e-06	Aphmerge.9983.1/AphChr37.t731/AphChr37.t730/AphChr03.t1128/AphChr49.t102/Aphmerge.17334.1/Aphmerge.8066.1/AphChr20.t753/AphChr49.t101/Aphmerge.19870.2/Aphmerge.510.1/Aphmerge.17410.1/AphChr23.t133/AphChr16.t463/AphContig001351.t46/Aphmerge.15344.2/Aphmerge.3138.2/AphChr01.t723/Aphmerge.18899.1/Aphmerge.17412.1/Aphmerge.17409.1/Aphmerge.541.2/AphChr31.t250	23
Root	green	GO:0010383	cell wall polysaccharide metabolic process	28/827	432/43025	3.13e-08	2.01e-06	1.68e-06	AphChr23.t69/Aphmerge.9983.1/Aphmerge.3132.2/AphChr37.t731/AphChr37.t730/AphChr03.t1128/AphChr49.t102/AphChr11.t1035/Aphmerge.17334.1/Aphmerge.8066.1/AphChr20.t753/AphChr01.t785/AphChr49.t101/Aphmerge.19870.2/Aphmerge.510.1/Aphmerge.17410.1/AphChr17.t937/AphChr23.t133/AphChr16.t463/AphContig001351.t46/Aphmerge.15344.2/Aphmerge.3138.2/AphChr01.t723/Aphmerge.18899.1/Aphmerge.17412.1/Aphmerge.17409.…	28
Root	blue	GO:0009044	xylan 1,4-beta-xylosidase activity	23/4812	58/43025	2.15e-08	2.03e-06	1.78e-06	AphChr15.t590/AphChr43.t22/AphChr43.t1062/AphChr20.t120/AphChr19.t1234/AphChr03.t1962/AphChr06.t290/AphContig000045.t48/Aphmerge.6976.1/AphChr31.t930/ptg001351l_pilon_pilon.t33/AphChr11.t726/AphChr12.t901/AphChr18.t1646/AphChr40.t469/AphChr41.t9/AphChr23.t538/AphChr35.t809/AphChr01.t1238/AphChr04.t834/AphChr19.t940/AphChr42.t438/AphChr10.t84	23
Root	blue	GO:0034629	GO:0034629	21/4812	50/43025	2.64e-08	2.44e-06	2.14e-06	AphChr30.t243/AphChr46.t451/Aphmerge.7084.1/AphChr49.t348/AphChr37.t526/AphChr45.t455/AphChr13.t470/Aphmerge.12132.1/AphChr37.t929/AphChr16.t1049/AphContig001349.t1/AphChr04.t402/ptg001452l_pilon_pilon.t2/AphChr35.t462/AphChr30.t1025/AphChr11.t1114/AphChr15.t959/AphChr16.t177/AphChr31.t659/AphChr37.t243/AphChr12.t1325	21
Root	turquoise	GO:0016054	organic acid catabolic process	67/5578	257/43025	1.18e-08	2.72e-06	2.2e-06	AphChr33.t340/AphChr14.t980/Aphmerge.8317.1/AphChr05.t1190/AphChr03.t353/AphChr07.t841/AphChr18.t527/Aphmerge.999.1/AphChr10.t363/AphChr12.t286/AphChr12.t288/AphChr01.t548/AphChr22.t671/AphChr32.t651/Aphmerge.1173.1/AphContig000074.t147/AphChr32.t727/AphChr26.t1335/AphChr05.t674/AphChr37.t251/AphChr29.t1344/AphChr22.t963/AphChr22.t685/AphChr03.t1836/AphChr12.t1404/AphChr29.t911/Aphmerge.12282.1/A…	67
Root	turquoise	GO:0010431	seed maturation	63/5578	236/43025	1.2e-08	2.72e-06	2.2e-06	AphChr50.t179/AphContig000045.t96/AphChr09.t291/AphChr14.t241/Aphmerge.15053.1/AphChr02.t1773/AphChr25.t913/AphChr21.t1118/AphChr45.t573/AphChr34.t695/AphChr43.t352/Aphmerge.18085.1/AphChr23.t199/Aphmerge.12171.1/AphChr19.t888/Aphmerge.14501.1/AphChr08.t248/AphChr27.t128/AphChr03.t1390/AphChr42.t391/AphChr14.t531/AphChr14.t532/AphChr13.t732/AphChr51.t360/AphChr20.t545/AphChr03.t1836/AphChr32.t815…	63
Root	brown	GO:0009615	response to virus	30/818	469/43025	1.07e-08	2.93e-06	2.38e-06	AphChr45.t566/Aphmerge.7917.1/Aphmerge.7476.1/AphChr29.t691/AphChr09.t250/AphChr18.t713/AphChr26.t1154/Aphmerge.101.2/AphChr20.t273/AphChr03.t1778/AphChr16.t1183/AphChr18.t1307/Aphmerge.18447.2/AphChr08.t783/AphChr01.t1705/Aphmerge.11800.1/AphChr01.t544/AphChr06.t1225/AphChr22.t798/AphChr20.t1029/AphChr09.t1152/AphChr30.t294/AphChr08.t780/AphChr27.t653/Aphmerge.4549.2/Aphmerge.2202.1/AphChr15.t11…	30
Root	turquoise	GO:0010114	response to red light	77/5578	312/43025	1.38e-08	2.99e-06	2.42e-06	AphChr21.t1059/AphChr09.t469/AphChr33.t340/AphChr37.t1017/AphChr20.t1165/Aphmerge.10665.1/AphChr32.t114/AphChr43.t1071/AphChr16.t355/AphChr36.t459/Aphmerge.1026.1/Aphmerge.4572.2/Aphmerge.4572.1/AphChr05.t1110/AphChr07.t388/AphChr12.t422/AphChr28.t622/AphChr04.t1207/AphChr03.t898/AphChr08.t862/AphChr02.t318/AphChr09.t415/Aphmerge.14821.1/AphChr12.t1238/AphChr22.t846/AphChr40.t479/AphChr04.t393/Ap…	77
Root	brown	GO:0010286	heat acclimation	18/818	180/43025	1.26e-08	3.14e-06	2.56e-06	AphChr14.t240/AphChr30.t500/AphChr28.t385/Aphmerge.12748.1/AphChr12.t989/Aphmerge.19913.1/AphChr28.t653/AphChr33.t548/AphChr09.t917/AphChr06.t1333/Aphmerge.18409.1/Aphmerge.10075.1/Aphmerge.18299.2/AphChr30.t499/AphChr26.t1229/AphChr32.t1101/AphChr22.t517/AphChr37.t800	18
Root	blue	GO:0031109	microtubule polymerization or depolymerization	37/4812	128/43025	3.59e-08	3.26e-06	2.86e-06	AphChr30.t243/AphChr46.t451/Aphmerge.7084.1/AphChr20.t529/Aphmerge.13811.1/AphChr33.t179/AphChr49.t348/AphChr37.t526/AphChr45.t455/AphChr33.t180/AphChr13.t470/Aphmerge.16669.2/Aphmerge.12132.1/AphChr03.t1411/AphChr31.t266/AphChr10.t672/AphChr37.t929/AphChr04.t260/AphChr01.t2077/AphChr16.t1049/AphContig001349.t1/AphChr04.t402/ptg001452l_pilon_pilon.t2/ptg001505l_pilon_pilon.t3/AphChr35.t462/AphChr…	37
Root	turquoise	GO:0062012	regulation of small molecule metabolic process	50/5578	171/43025	1.57e-08	3.27e-06	2.65e-06	AphChr03.t1270/AphChr41.t205/AphChr40.t268/AphChr15.t928/Aphmerge.1384.1/AphChr35.t491/AphChr29.t500/AphChr34.t292/Aphmerge.3475.1/AphChr04.t637/AphChr09.t423/AphChr27.t358/AphChr43.t536/AphChr34.t921/AphChr17.t132/AphChr01.t1277/Aphmerge.961.1/AphChr08.t509/AphChr23.t572/AphChr13.t546/AphChr13.t547/AphChr20.t1073/AphChr19.t676/AphChr02.t1689/AphChr15.t1121/AphContig001347.t41/AphChr02.t1411/AphC…	50
Root	turquoise	GO:0072708	response to sorbitol	14/5578	21/43025	1.77e-08	3.41e-06	2.76e-06	Aphmerge.15053.1/AphChr21.t1118/AphChr10.t480/Aphmerge.18085.1/AphChr03.t1390/AphChr20.t400/Aphmerge.4798.1/AphChr20.t545/AphChr03.t1598/AphChr05.t1178/Aphmerge.17163.1/AphChr10.t689/Aphmerge.4989.1/AphChr26.t283	14
Root	turquoise	GO:1990169	stress response to copper ion	14/5578	21/43025	1.77e-08	3.41e-06	2.76e-06	AphChr30.t922/Aphmerge.10665.1/AphChr47.t399/AphChr17.t1036/Aphmerge.17177.1/AphChr07.t311/Aphmerge.3821.2/AphChr04.t1234/AphContig001371.t29/AphChr02.t482/Aphmerge.16438.1/AphChr17.t1035/AphChr24.t298/AphChr21.t640	14
Root	turquoise	GO:0009413	response to flooding	15/5578	24/43025	1.98e-08	3.68e-06	2.98e-06	Aphmerge.15053.1/AphChr21.t1118/AphChr05.t341/Aphmerge.18085.1/AphChr03.t1390/AphChr04.t930/AphContig001328.t32/AphChr20.t545/AphChr05.t1178/AphChr10.t689/Aphmerge.4989.1/ptg001345l_pilon_pilon.t3/AphChr30.t719/AphChr26.t283/AphChr30.t718	15
Root	blue	GO:0048533	sporocyte differentiation	10/4812	13/43025	6.3e-08	5.63e-06	4.93e-06	AphChr42.t252/AphChr43.t549/AphChr26.t215/AphChr01.t1716/AphChr12.t569/AphChr37.t407/Aphmerge.9579.3/AphChr31.t925/AphChr32.t527/Aphmerge.1773.1	10
Root	brown	GO:0010029	regulation of seed germination	27/818	407/43025	2.74e-08	6.23e-06	5.08e-06	Aphmerge.7917.1/AphChr29.t691/AphChr09.t250/Aphmerge.12748.1/AphChr12.t989/AphChr46.t729/AphChr20.t273/Aphmerge.19913.1/AphChr18.t867/AphChr45.t638/Aphmerge.18447.2/AphChr16.t813/AphChr08.t783/Aphmerge.11800.1/AphChr49.t416/AphChr20.t1029/AphChr21.t1032/AphChr46.t527/AphChr20.t211/AphChr01.t2146/AphChr08.t780/Aphmerge.4549.2/AphChr03.t851/AphChr14.t693/Aphmerge.8151.1/AphChr38.t368/AphChr13.t427	27
Root	turquoise	GO:0010222	stem vascular tissue pattern formation	17/5578	31/43025	3.48e-08	6.25e-06	5.07e-06	Aphmerge.9961.1/AphChr07.t269/AphContig000049.t120/Aphmerge.3868.2/AphChr18.t1261/AphChr12.t1377/Aphmerge.16376.1/AphChr21.t867/AphChr05.t836/AphChr02.t633/AphChr17.t927/AphChr50.t21/AphChr01.t575/AphChr19.t202/AphChr16.t1069/AphChr19.t201/AphChr44.t347	17
Root	blue	GO:0010383	cell wall polysaccharide metabolic process	86/4812	432/43025	8.01e-08	7.02e-06	6.16e-06	AphContig001497.t2/AphChr30.t722/AphChr34.t595/Aphmerge.6785.1/AphChr12.t278/AphChr15.t590/Aphmerge.4832.2/AphChr20.t350/AphChr03.t598/AphChr34.t633/AphChr35.t149/AphChr30.t229/AphChr22.t644/AphChr19.t962/AphChr20.t120/ptg001333l_pilon_pilon.t9/AphChr19.t1180/AphChr03.t1962/AphChr21.t1279/AphChr06.t290/AphChr18.t850/AphChr21.t1278/AphChr34.t634/AphChr03.t1661/ptg001442l_pilon_pilon.t5/ptg000045l_…	86
Root	brown	GO:0002020	protease binding	14/818	113/43025	3.49e-08	7.33e-06	5.97e-06	Aphmerge.7917.1/AphChr29.t691/AphChr09.t250/AphChr20.t273/Aphmerge.18447.2/AphChr08.t783/Aphmerge.11800.1/AphChr46.t231/AphChr20.t1029/AphChr08.t780/Aphmerge.4549.2/AphChr22.t81/AphChr03.t851/Aphmerge.8151.1	14
Root	blue	GO:0060178	regulation of exocyst localization	15/4812	29/43025	8.73e-08	7.52e-06	6.59e-06	AphChr46.t451/Aphmerge.7084.1/AphChr49.t348/AphChr37.t526/AphChr45.t455/AphChr13.t470/Aphmerge.12132.1/AphChr16.t1049/AphChr35.t462/AphChr30.t1025/AphChr11.t1114/AphChr15.t959/AphChr31.t659/AphChr37.t243/AphChr12.t1325	15
Root	green	GO:0015185	gamma-aminobutyric acid transmembrane transporter activity	6/827	14/43025	1.3e-07	7.86e-06	6.57e-06	Aphmerge.10870.1/AphChr23.t627/AphChr24.t691/Aphmerge.10870.3/Aphmerge.10870.2/Aphmerge.5843.1	6
Root	green	GO:0015812	gamma-aminobutyric acid transport	6/827	14/43025	1.3e-07	7.86e-06	6.57e-06	Aphmerge.10870.1/AphChr23.t627/AphChr24.t691/Aphmerge.10870.3/Aphmerge.10870.2/Aphmerge.5843.1	6
Root	turquoise	GO:1904062	regulation of cation transmembrane transport	23/5578	53/43025	4.53e-08	7.86e-06	6.37e-06	AphChr41.t354/AphChr07.t140/AphChr15.t1168/Aphmerge.7278.1/AphChr24.t122/Aphmerge.13576.1/AphChr48.t197/AphChr17.t542/AphChr44.t378/AphChr18.t977/AphChr25.t833/AphChr16.t1152/AphChr13.t1387/Aphmerge.6604.1/Aphmerge.16193.1/AphChr36.t88/AphChr31.t247/AphChr39.t246/AphChr19.t118/AphChr11.t1559/AphChr40.t133/Aphmerge.8384.2/AphChr29.t507	23
Root	turquoise	GO:0046395	carboxylic acid catabolic process	65/5578	255/43025	4.87e-08	8.18e-06	6.63e-06	AphChr33.t340/AphChr14.t980/Aphmerge.8317.1/AphChr05.t1190/AphChr03.t353/AphChr07.t841/AphChr18.t527/Aphmerge.999.1/AphChr10.t363/AphChr12.t286/AphChr12.t288/AphChr01.t548/AphChr22.t671/AphChr32.t651/Aphmerge.1173.1/AphContig000074.t147/AphChr32.t727/AphChr26.t1335/AphChr05.t674/AphChr37.t251/AphChr29.t1344/AphChr22.t963/AphChr22.t685/AphChr03.t1836/AphChr12.t1404/AphChr29.t911/Aphmerge.12282.1/A…	65
Root	turquoise	GO:0042136	neurotransmitter biosynthetic process	20/5578	42/43025	5.04e-08	8.21e-06	6.65e-06	AphChr41.t476/AphChr28.t1098/AphChr13.t246/AphChr02.t69/AphChr02.t62/AphChr40.t12/AphChr22.t503/AphChr18.t969/AphChr35.t858/AphChr17.t1420/AphChr27.t797/Aphmerge.19063.1/Aphmerge.6234.1/AphChr15.t543/AphChr04.t176/AphContig001350.t26/AphChr30.t10/AphChr38.t185/AphChr38.t716/Aphmerge.1153.1	20
Root	blue	GO:0042547	cell wall modification involved in multidimensional cell growth	16/4812	33/43025	1.05e-07	8.85e-06	7.76e-06	AphChr18.t1675/AphChr26.t778/Aphmerge.5181.1/Aphmerge.551.1/AphChr38.t202/AphChr43.t5/Aphmerge.5198.1/AphChr20.t1475/AphChr32.t112/AphChr12.t337/Aphmerge.11341.1/AphChr01.t1963/AphChr14.t1476/AphChr28.t1254/AphChr22.t594/AphChr19.t1251	16
Root	turquoise	GO:0071462	cellular response to water stimulus	42/5578	138/43025	6.15e-08	9.71e-06	7.87e-06	AphChr26.t747/AphChr12.t1496/AphChr39.t352/AphChr44.t308/AphChr30.t751/AphContig001462.t3/AphChr31.t385/AphChr24.t312/AphChr26.t856/AphChr02.t318/AphChr48.t9/AphChr02.t992/Aphmerge.3617.1/AphChr26.t197/AphChr08.t1337/AphChr08.t1338/Aphmerge.54.1/AphChr06.t102/AphChr13.t282/AphChr07.t338/AphChr12.t1192/AphChr31.t382/AphChr14.t143/AphChr32.t770/AphChr44.t319/AphChr17.t133/AphChr06.t936/AphChr33.t14…	42
Root	turquoise	GO:0045926	negative regulation of growth	59/5578	225/43025	6.8e-08	1.04e-05	8.44e-06	AphChr36.t416/AphChr12.t1496/Aphmerge.18021.1/AphChr30.t751/AphChr10.t480/AphChr27.t869/AphChr36.t470/AphChr25.t471/AphChr29.t987/AphChr21.t984/AphChr08.t1021/AphChr51.t232/AphChr51.t233/Aphmerge.14988.1/AphChr08.t1186/AphChr44.t331/AphChr16.t1131/AphChr20.t1186/AphChr18.t279/Aphmerge.54.1/AphChr36.t468/AphChr36.t469/AphChr20.t400/Aphmerge.4798.1/Aphmerge.12647.1/AphChr03.t694/AphChr32.t491/AphCh…	59
Root	turquoise	GO:1902369	negative regulation of RNA catabolic process	24/5578	58/43025	7.06e-08	1.05e-05	8.52e-06	Aphmerge.18739.1/AphChr08.t625/Aphmerge.14213.1/Aphmerge.10689.1/AphChr08.t576/AphChr15.t1102/Aphmerge.3475.1/AphChr27.t436/AphChr10.t358/AphChr43.t536/AphChr30.t611/AphChr27.t492/AphChr40.t344/AphChr04.t463/AphChr07.t346/AphChr20.t316/AphChr29.t541/AphChr19.t676/Aphmerge.13206.2/Aphmerge.7749.1/Aphmerge.15730.1/AphChr35.t321/Aphmerge.4264.3/AphContig001334.t26	24
Root	turquoise	GO:0016036	cellular response to phosphate starvation	82/5578	353/43025	8.44e-08	1.22e-05	9.89e-06	AphChr21.t1059/Aphmerge.11091.1/Aphmerge.16759.1/Aphmerge.9596.1/AphChr35.t283/AphChr37.t1017/AphChr05.t1464/AphChr31.t634/AphContig001347.t42/AphChr05.t1110/Aphmerge.5812.1/AphChr07.t388/ptg001395l_pilon_pilon.t5/AphChr38.t458/AphChr18.t728/AphChr19.t589/AphChr21.t1343/AphChr30.t856/AphChr32.t148/AphChr01.t1189/AphChr46.t269/AphChr12.t1238/Aphmerge.9773.1/Aphmerge.16759.2/AphChr15.t1141/AphChr06…	82
Root	blue	GO:0009682	induced systemic resistance	42/4812	163/43025	1.63e-07	1.36e-05	1.19e-05	AphChr47.t378/AphChr20.t1217/AphChr37.t581/AphChr49.t163/AphChr04.t406/Aphmerge.17880.1/AphChr49.t40/AphChr34.t958/AphChr04.t1592/AphChr04.t667/AphContig001329.t43/AphChr06.t824/ptg001347l_pilon_pilon.t13/AphChr28.t1250/AphChr16.t632/AphChr49.t41/AphChr04.t666/AphChr05.t542/AphChr11.t1159/AphChr31.t620/AphChr22.t1219/Aphmerge.2939.1/Aphmerge.17494.1/AphChr01.t524/AphChr09.t347/AphChr07.t217/Aphme…	42
Root	blue	GO:0048236	plant-type sporogenesis	30/4812	98/43025	1.7e-07	1.39e-05	1.22e-05	AphChr17.t329/AphChr04.t704/AphChr42.t252/AphChr43.t549/AphChr37.t77/AphChr03.t1925/AphChr20.t156/AphChr11.t1739/AphChr19.t1127/Aphmerge.3091.1/AphChr42.t611/AphContig000669.t1/Aphmerge.11862.1/ptg001486l_pilon_pilon.t2/AphChr29.t1196/AphChr19.t368/AphChr37.t407/AphChr22.t488/AphChr43.t116/AphChr45.t727/Aphmerge.9579.3/AphChr32.t728/Aphmerge.19282.1/AphChr28.t1353/AphChr18.t983/AphChr32.t527/Aphm…	30
Root	blue	GO:0042545	cell wall modification	82/4812	413/43025	1.78e-07	1.43e-05	1.25e-05	AphChr46.t451/AphChr47.t378/AphChr37.t581/AphChr15.t1131/AphChr05.t1199/AphChr07.t210/AphChr49.t40/AphChr18.t1675/AphChr07.t367/AphChr08.t487/AphChr04.t667/AphChr19.t993/AphChr26.t778/AphChr43.t643/Aphmerge.5181.1/AphChr02.t459/AphChr05.t244/AphChr11.t1040/Aphmerge.551.1/AphContig001376.t32/ptg001347l_pilon_pilon.t13/AphChr28.t1199/AphChr01.t813/AphChr21.t445/AphChr21.t444/AphChr16.t632/AphChr32.…	82
Root	turquoise	GO:0097501	stress response to metal ion	19/5578	40/43025	1.14e-07	1.54e-05	1.25e-05	AphChr30.t922/Aphmerge.10665.1/AphChr47.t399/AphChr17.t1036/Aphmerge.17177.1/AphChr05.t1291/AphChr07.t311/Aphmerge.3821.2/AphChr04.t1234/AphContig000074.t29/ptg001371l_pilon_pilon.t29/AphChr02.t482/Aphmerge.16438.1/AphChr30.t317/AphChr46.t228/AphChr17.t1035/AphChr24.t298/AphChr21.t640/ptg001370l_pilon_pilon.t14	19
Root	turquoise	GO:0010089	xylem development	55/5578	207/43025	1.16e-07	1.54e-05	1.25e-05	AphChr38.t726/AphChr17.t966/AphChr03.t497/AphChr40.t445/Aphmerge.2518.2/Aphmerge.2518.3/Aphmerge.2518.7/AphChr29.t1254/AphChr31.t419/Aphmerge.7718.1/AphChr50.t54/AphChr02.t311/AphChr22.t152/AphChr16.t216/AphChr38.t1093/AphChr13.t834/AphChr22.t556/AphChr24.t732/AphChr18.t1246/Aphmerge.2518.12/Aphmerge.2518.10/Aphmerge.2518.11/AphChr06.t348/AphChr41.t40/AphChr07.t1067/AphChr03.t760/AphChr18.t1628/A…	55
Root	turquoise	GO:0042631	cellular response to water deprivation	41/5578	136/43025	1.17e-07	1.54e-05	1.25e-05	AphChr26.t747/AphChr12.t1496/AphChr39.t352/AphChr44.t308/AphChr30.t751/AphContig001462.t3/AphChr31.t385/AphChr24.t312/AphChr26.t856/AphChr48.t9/AphChr02.t992/Aphmerge.3617.1/AphChr26.t197/AphChr08.t1337/AphChr08.t1338/Aphmerge.54.1/AphChr06.t102/AphChr13.t282/AphChr07.t338/AphChr12.t1192/AphChr31.t382/AphChr14.t143/AphChr32.t770/AphChr44.t319/AphChr17.t133/AphChr06.t936/AphChr33.t142/AphChr46.t71…	41
Root	turquoise	GO:1901617	organic hydroxy compound biosynthetic process	101/5578	466/43025	1.18e-07	1.54e-05	1.25e-05	AphChr38.t726/AphChr23.t61/AphChr18.t556/AphChr31.t634/AphChr47.t476/Aphmerge.12686.1/Aphmerge.8317.1/AphChr28.t904/AphChr22.t845/AphChr14.t404/AphContig001331.t28/AphChr29.t981/AphChr51.t200/AphChr15.t928/Aphmerge.7738.3/Aphmerge.1384.1/AphChr16.t309/AphChr35.t491/AphChr29.t500/Aphmerge.844.2/Aphmerge.844.1/AphChr49.t157/Aphmerge.14353.1/AphChr28.t1280/AphChr09.t204/AphChr32.t727/AphChr38.t1093/…	101
Root	turquoise	GO:0010078	maintenance of root meristem identity	27/5578	72/43025	1.28e-07	1.62e-05	1.31e-05	AphChr40.t445/Aphmerge.2518.2/Aphmerge.2518.3/Aphmerge.2518.7/AphChr31.t419/Aphmerge.2518.12/Aphmerge.2518.10/Aphmerge.2518.11/AphChr41.t40/AphChr20.t776/AphChr18.t1628/Aphmerge.9442.2/Aphmerge.2518.8/Aphmerge.2518.9/AphChr32.t674/AphChr18.t1357/AphChr40.t40/Aphmerge.3338.1/Aphmerge.2518.5/Aphmerge.2518.6/AphChr41.t450/Aphmerge.2518.4/Aphmerge.9442.1/AphChr20.t655/Aphmerge.2518.1/AphChr08.t1359/A…	27
Root	blue	GO:0009251	glucan catabolic process	31/4812	104/43025	2.09e-07	1.65e-05	1.45e-05	AphChr15.t590/Aphmerge.6798.2/Aphmerge.6798.1/AphChr24.t1058/AphChr03.t1962/AphContig000045.t48/AphChr26.t215/AphChr01.t1716/AphChr17.t945/Aphmerge.13385.1/AphChr13.t308/Aphmerge.15667.1/Aphmerge.18469.1/AphChr36.t217/AphChr12.t569/AphChr07.t1247/AphChr09.t804/AphChr25.t709/AphChr29.t206/AphChr35.t809/AphChr27.t55/AphChr01.t835/AphChr45.t419/Aphmerge.13363.1/AphChr31.t925/Aphmerge.13029.1/AphChr2…	31
Root	turquoise	GO:0080050	regulation of seed development	51/5578	187/43025	1.35e-07	1.67e-05	1.36e-05	AphChr50.t179/AphChr09.t291/Aphmerge.15053.1/AphChr02.t1773/AphChr25.t913/AphChr21.t1118/Aphmerge.18588.1/AphChr41.t205/AphChr45.t573/AphChr34.t695/AphChr40.t268/Aphmerge.18085.1/AphChr04.t1207/AphChr01.t1189/Aphmerge.3669.1/AphChr09.t415/AphChr08.t248/Aphmerge.189.1/AphChr27.t128/AphChr03.t1390/AphChr23.t486/AphChr13.t732/AphChr20.t545/Aphmerge.13977.1/AphChr32.t135/Aphmerge.1134.1/AphChr06.t110…	51
Root	turquoise	GO:0009081	branched-chain amino acid metabolic process	24/5578	60/43025	1.53e-07	1.85e-05	1.5e-05	AphChr03.t1271/AphChr10.t809/AphChr44.t172/AphContig000164.t4/AphChr32.t421/AphChr28.t1282/Aphmerge.5127.1/AphChr23.t274/AphChr22.t685/AphChr24.t757/AphChr32.t742/AphChr15.t312/Aphmerge.13728.2/AphChr14.t611/AphChr27.t444/AphChr01.t960/AphChr32.t579/AphChr14.t378/AphChr08.t582/AphChr19.t599/AphChr29.t546/AphChr39.t491/Aphmerge.11281.1/AphChr11.t1229	24
Root	brown	GO:0005372	water transmembrane transporter activity	12/818	87/43025	9.91e-08	1.94e-05	1.58e-05	AphChr07.t191/AphChr28.t389/AphChr08.t1375/AphChr51.t178/Aphmerge.19268.1/AphChr28.t1259/AphChr16.t1226/AphChr29.t1176/AphChr10.t382/AphChr09.t278/AphChr34.t1066/AphChr14.t806	12
Root	turquoise	GO:0042537	benzene-containing compound metabolic process	54/5578	204/43025	1.71e-07	2.03e-05	1.64e-05	Aphmerge.12686.1/AphChr14.t404/AphChr20.t1372/AphChr10.t363/AphChr34.t862/AphChr42.t475/AphChr29.t500/AphChr28.t1408/AphChr08.t1391/AphChr34.t292/Aphmerge.17132.1/Aphmerge.3382.1/Aphmerge.9400.1/AphChr34.t617/AphContig001356.t9/ptg000045l_pilon_pilon.t8/AphChr09.t730/AphChr37.t251/AphChr27.t358/Aphmerge.961.1/AphChr12.t712/Aphmerge.4379.1/AphChr08.t509/AphChr43.t261/AphChr13.t455/AphChr04.t508/Ap…	54
Root	blue	GO:0016126	sterol biosynthetic process	21/4812	56/43025	2.7e-07	2.09e-05	1.83e-05	Aphmerge.15766.1/Aphmerge.18807.1/AphChr12.t1235/AphChr29.t215/AphChr17.t1368/AphChr07.t374/AphChr23.t122/AphChr47.t340/Aphmerge.16600.3/Aphmerge.5682.2/AphChr04.t1323/AphContig001343.t12/AphChr01.t732/Aphmerge.16600.2/AphChr12.t1117/AphChr38.t769/AphChr30.t980/AphChr24.t364/Aphmerge.5642.1/Aphmerge.10658.1/AphChr17.t1418	21
Root	blue	GO:0051258	protein polymerization	48/4812	201/43025	2.73e-07	2.09e-05	1.83e-05	Aphmerge.14044.1/AphChr25.t154/AphChr30.t243/AphChr46.t451/Aphmerge.7084.1/AphChr20.t529/AphChr19.t583/Aphmerge.13811.1/AphChr35.t409/AphChr33.t179/AphChr49.t348/AphChr37.t526/AphChr45.t455/AphChr33.t180/AphChr13.t470/Aphmerge.16669.2/Aphmerge.12132.1/AphChr12.t1258/AphChr26.t862/AphChr03.t1411/AphChr21.t646/AphChr10.t672/AphChr37.t929/AphChr04.t260/AphChr02.t1639/AphChr01.t2077/AphChr16.t1049/Ap…	48
Root	turquoise	GO:0006813	potassium ion transport	67/5578	275/43025	1.93e-07	2.24e-05	1.81e-05	Aphmerge.7651.1/AphChr41.t354/AphChr03.t353/AphChr14.t408/AphChr15.t1168/Aphmerge.7278.1/AphChr20.t1089/AphChr18.t527/AphChr15.t1250/AphChr48.t197/Aphmerge.12238.1/AphChr17.t542/AphChr13.t682/AphChr46.t154/AphChr05.t714/AphChr12.t365/Aphmerge.19877.1/AphChr03.t893/AphChr11.t623/AphChr18.t1082/Aphmerge.6956.1/AphChr20.t985/AphChr10.t1235/Aphmerge.16193.1/AphChr31.t247/AphChr10.t1202/AphChr05.t674/…	67
Root	turquoise	GO:0016131	brassinosteroid metabolic process	31/5578	91/43025	1.98e-07	2.24e-05	1.82e-05	Aphmerge.19927.1/AphChr23.t61/AphChr47.t476/AphChr47.t428/AphChr29.t981/AphChr16.t309/AphChr44.t558/Aphmerge.13120.1/AphChr49.t17/AphChr13.t1191/AphChr24.t1122/AphChr01.t795/AphContig001391.t15/AphChr03.t1836/AphChr39.t44/AphChr44.t559/ptg001401l_pilon_pilon.t2/AphChr04.t579/AphChr08.t1177/AphChr44.t199/AphChr07.t564/AphChr02.t174/AphChr29.t799/AphChr08.t1510/AphChr24.t529/AphChr42.t83/AphChr29.t…	31
Root	brown	GO:2000024	regulation of leaf development	22/818	306/43025	1.31e-07	2.39e-05	1.95e-05	AphChr27.t216/AphChr18.t352/AphChr24.t902/AphChr18.t1584/Aphmerge.3134.1/AphChr18.t713/Aphmerge.19701.1/AphChr07.t960/AphChr46.t729/Aphmerge.6085.1/Aphmerge.18865.2/AphChr45.t638/Aphmerge.14510.1/AphChr22.t798/Aphmerge.6633.1/Aphmerge.18615.1/AphChr51.t35/AphChr37.t395/AphChr04.t805/Aphmerge.2202.1/Aphmerge.2377.2/AphChr22.t1132	22
Root	blue	GO:0010214	seed coat development	56/4812	251/43025	3.32e-07	2.51e-05	2.2e-05	Aphmerge.10867.1/AphChr49.t168/AphChr05.t1199/AphChr07.t210/AphChr46.t389/AphChr06.t824/AphChr28.t927/AphChr03.t359/AphChr10.t817/AphChr06.t290/AphChr34.t1098/Aphmerge.6976.1/AphChr31.t930/AphContig001351.t33/AphChr03.t994/AphChr45.t445/AphChr11.t726/AphChr12.t901/AphChr18.t1646/AphChr41.t178/AphChr10.t279/Aphmerge.10617.1/AphChr32.t665/AphChr30.t773/AphChr40.t469/AphChr41.t9/Aphmerge.13794.1/Aph…	56
Root	turquoise	GO:0034285	response to disaccharide	74/5578	316/43025	2.5e-07	2.77e-05	2.25e-05	AphChr09.t291/AphChr35.t503/AphChr17.t1011/Aphmerge.15053.1/AphChr30.t922/Aphmerge.16759.1/Aphmerge.9596.1/AphChr02.t1773/AphChr25.t913/AphChr21.t1118/Aphmerge.10665.1/AphChr15.t918/AphContig001338.t32/Aphmerge.5812.1/AphChr11.t1761/AphChr29.t1013/Aphmerge.18085.1/AphChr02.t974/AphChr18.t977/AphChr47.t399/Aphmerge.3692.2/AphChr08.t1210/AphChr30.t521/AphChr32.t535/AphChr26.t143/AphChr08.t1226/Aphm…	74
Root	turquoise	GO:0042939	tripeptide transport	18/5578	38/43025	2.6e-07	2.78e-05	2.26e-05	AphChr11.t1269/AphChr19.t1076/AphChr38.t199/AphChr42.t559/Aphmerge.16341.1/AphChr32.t950/AphChr17.t876/AphChr12.t1551/AphChr43.t164/AphChr22.t779/Aphmerge.5290.1/AphChr26.t1020/AphChr14.t383/AphChr18.t735/Aphmerge.12070.2/AphChr31.t527/AphChr13.t261/AphChr01.t392	18
Root	turquoise	GO:0001505	regulation of neurotransmitter levels	29/5578	83/43025	2.62e-07	2.78e-05	2.26e-05	AphChr41.t476/AphChr28.t1098/AphChr13.t246/AphChr02.t69/AphChr02.t62/AphChr40.t12/AphChr22.t503/AphChr16.t980/AphChr16.t909/AphChr18.t969/AphChr29.t911/AphChr37.t377/AphChr35.t858/Aphmerge.19742.1/AphChr17.t1420/Aphmerge.10879.1/AphChr27.t797/Aphmerge.19063.1/Aphmerge.6234.1/AphChr15.t543/AphChr08.t802/AphChr27.t674/AphChr29.t711/AphChr04.t176/AphContig001350.t26/AphChr30.t10/AphChr38.t185/AphChr…	29
Root	turquoise	GO:0016128	phytosteroid metabolic process	34/5578	106/43025	2.7e-07	2.81e-05	2.28e-05	Aphmerge.19927.1/AphChr23.t61/AphChr47.t476/AphChr47.t428/AphChr29.t981/Aphmerge.7738.3/AphChr16.t309/AphChr44.t558/Aphmerge.13120.1/AphChr49.t17/AphChr13.t1191/AphChr24.t1122/AphChr01.t795/AphContig001391.t15/AphChr03.t1836/AphChr39.t44/AphChr44.t559/ptg001401l_pilon_pilon.t2/AphChr04.t579/AphChr08.t1177/AphChr44.t199/AphChr07.t564/AphChr02.t174/AphChr29.t799/AphChr08.t1510/AphChr24.t529/AphChr4…	34
Root	blue	GO:0032092	positive regulation of protein binding	9/4812	12/43025	4.36e-07	2.89e-05	2.53e-05	Aphmerge.3862.1/Aphmerge.8551.1/AphChr03.t622/AphChr02.t600/AphChr17.t944/AphChr16.t1125/AphChr37.t183/AphChr08.t1333/AphChr29.t1133	9
Root	blue	GO:1904424	regulation of GTP binding	9/4812	12/43025	4.36e-07	2.89e-05	2.53e-05	Aphmerge.3862.1/Aphmerge.8551.1/AphChr03.t622/AphChr02.t600/AphChr17.t944/AphChr16.t1125/AphChr37.t183/AphChr08.t1333/AphChr29.t1133	9
Root	blue	GO:1904426	positive regulation of GTP binding	9/4812	12/43025	4.36e-07	2.89e-05	2.53e-05	Aphmerge.3862.1/Aphmerge.8551.1/AphChr03.t622/AphChr02.t600/AphChr17.t944/AphChr16.t1125/AphChr37.t183/AphChr08.t1333/AphChr29.t1133	9
Root	blue	GO:1904475	regulation of small GTPase binding	9/4812	12/43025	4.36e-07	2.89e-05	2.53e-05	Aphmerge.3862.1/Aphmerge.8551.1/AphChr03.t622/AphChr02.t600/AphChr17.t944/AphChr16.t1125/AphChr37.t183/AphChr08.t1333/AphChr29.t1133	9
Root	blue	GO:1904477	positive regulation of small GTPase binding	9/4812	12/43025	4.36e-07	2.89e-05	2.53e-05	Aphmerge.3862.1/Aphmerge.8551.1/AphChr03.t622/AphChr02.t600/AphChr17.t944/AphChr16.t1125/AphChr37.t183/AphChr08.t1333/AphChr29.t1133	9
Root	blue	GO:1905097	regulation of guanyl-nucleotide exchange factor activity	9/4812	12/43025	4.36e-07	2.89e-05	2.53e-05	Aphmerge.3862.1/Aphmerge.8551.1/AphChr03.t622/AphChr02.t600/AphChr17.t944/AphChr16.t1125/AphChr37.t183/AphChr08.t1333/AphChr29.t1133	9
Root	blue	GO:1905099	positive regulation of guanyl-nucleotide exchange factor activity	9/4812	12/43025	4.36e-07	2.89e-05	2.53e-05	Aphmerge.3862.1/Aphmerge.8551.1/AphChr03.t622/AphChr02.t600/AphChr17.t944/AphChr16.t1125/AphChr37.t183/AphChr08.t1333/AphChr29.t1133	9
Root	blue	GO:2001106	regulation of Rho guanyl-nucleotide exchange factor activity	9/4812	12/43025	4.36e-07	2.89e-05	2.53e-05	Aphmerge.3862.1/Aphmerge.8551.1/AphChr03.t622/AphChr02.t600/AphChr17.t944/AphChr16.t1125/AphChr37.t183/AphChr08.t1333/AphChr29.t1133	9
Root	blue	GO:2001108	positive regulation of Rho guanyl-nucleotide exchange factor activity	9/4812	12/43025	4.36e-07	2.89e-05	2.53e-05	Aphmerge.3862.1/Aphmerge.8551.1/AphChr03.t622/AphChr02.t600/AphChr17.t944/AphChr16.t1125/AphChr37.t183/AphChr08.t1333/AphChr29.t1133	9
Root	green	GO:0050688	regulation of defense response to virus	11/827	82/43025	5.02e-07	2.94e-05	2.46e-05	AphChr06.t1251/Aphmerge.1922.2/AphChr03.t530/Aphmerge.11521.1/AphChr16.t1221/AphChr37.t117/AphChr03.t960/Aphmerge.5351.2/Aphmerge.5351.1/Aphmerge.7233.1/AphChr10.t1135	11
Root	green	GO:0009816	GO:0009816	22/827	330/43025	5.74e-07	3.27e-05	2.73e-05	Aphmerge.19270.1/AphChr28.t544/AphChr18.t1575/AphChr20.t1343/AphChr22.t270/AphChr46.t476/AphChr16.t96/AphChr17.t1135/AphChr50.t173/AphChr38.t488/Aphmerge.6432.1/AphChr17.t677/AphChr26.t1255/Aphmerge.3771.1/AphChr40.t322/Aphmerge.4430.1/Aphmerge.18743.1/Aphmerge.2427.1/Aphmerge.1348.1/AphChr31.t328/AphChr05.t239/Aphmerge.7233.1	22
Root	turquoise	GO:0035672	oligopeptide transmembrane transport	21/5578	50/43025	3.4e-07	3.38e-05	2.74e-05	AphChr11.t1269/AphChr19.t1076/AphChr42.t559/Aphmerge.16341.1/AphChr32.t950/AphChr02.t311/AphChr17.t876/AphChr12.t1551/AphChr43.t164/AphChr22.t779/Aphmerge.5290.1/AphChr26.t1020/AphChr14.t383/AphChr24.t92/AphChr18.t735/Aphmerge.12070.2/AphChr31.t527/AphChr07.t108/AphChr07.t109/AphChr01.t392/AphChr16.t1176	21
Root	turquoise	GO:0042133	neurotransmitter metabolic process	21/5578	50/43025	3.4e-07	3.38e-05	2.74e-05	AphChr41.t476/AphChr28.t1098/AphChr13.t246/AphChr02.t69/AphChr02.t62/AphChr40.t12/AphChr22.t503/AphChr18.t969/AphChr29.t911/AphChr35.t858/AphChr17.t1420/AphChr27.t797/Aphmerge.19063.1/Aphmerge.6234.1/AphChr15.t543/AphChr04.t176/AphContig001350.t26/AphChr30.t10/AphChr38.t185/AphChr38.t716/Aphmerge.1153.1	21
Root	turquoise	GO:0048574	long-day photoperiodism, flowering	50/5578	187/43025	3.45e-07	3.38e-05	2.74e-05	Aphmerge.8663.1/AphChr38.t721/AphChr42.t219/Aphmerge.4363.1/AphChr09.t1276/Aphmerge.988.1/AphChr31.t900/AphChr43.t517/AphChr38.t574/AphChr21.t1343/AphChr04.t1041/AphChr01.t1189/Aphmerge.19884.1/AphChr08.t862/AphChr38.t1099/AphChr32.t126/Aphmerge.16802.1/Aphmerge.7709.1/AphChr22.t846/Aphmerge.422.1/AphChr23.t486/AphChr16.t398/AphChr05.t1425/AphChr14.t949/AphChr20.t1053/AphChr20.t1055/AphChr20.t105…	50
Root	turquoise	GO:0016575	histone deacetylation	29/5578	84/43025	3.51e-07	3.38e-05	2.74e-05	AphChr29.t816/Aphmerge.4454.1/AphChr13.t969/AphChr03.t654/AphContig001338.t28/Aphmerge.19204.1/AphChr30.t191/Aphmerge.14380.2/AphChr08.t1275/AphChr38.t822/AphChr19.t1190/AphChr20.t1073/AphChr37.t817/Aphmerge.1642.2/AphChr49.t29/AphChr04.t356/Aphmerge.9268.1/Aphmerge.9063.2/AphChr10.t1292/AphChr08.t931/AphChr03.t812/AphChr27.t776/AphChr29.t787/AphChr37.t958/AphChr12.t416/AphChr38.t425/AphChr34.t11…	29
Root	turquoise	GO:0006873	cellular ion homeostasis	96/5578	447/43025	3.71e-07	3.51e-05	2.84e-05	AphChr14.t241/Aphmerge.14055.1/Aphmerge.7651.1/AphChr32.t928/AphChr01.t1289/AphChr35.t555/AphChr14.t408/Aphmerge.7499.1/AphChr39.t512/AphChr22.t107/AphChr13.t682/AphChr40.t102/AphChr12.t872/AphChr41.t132/AphChr45.t545/AphChr01.t2139/AphChr36.t308/AphChr03.t893/AphChr09.t1522/AphChr06.t1380/AphChr02.t1456/AphChr20.t985/AphChr09.t1156/AphChr05.t1492/AphChr23.t588/AphChr30.t212/AphChr04.t637/AphChr1…	96
Root	turquoise	GO:0090697	post-embryonic plant organ morphogenesis	99/5578	465/43025	3.77e-07	3.51e-05	2.84e-05	AphChr34.t931/AphChr49.t354/Aphmerge.16759.1/Aphmerge.9596.1/AphChr01.t602/AphChr05.t442/AphChr04.t512/AphChr21.t1098/AphChr50.t258/AphChr09.t1281/Aphmerge.5812.1/AphChr15.t500/Aphmerge.11149.1/Aphmerge.13059.3/Aphmerge.13059.2/Aphmerge.13059.1/AphChr19.t317/AphChr38.t120/AphChr13.t609/Aphmerge.17187.1/AphChr17.t1237/AphChr36.t368/AphChr47.t264/AphChr51.t232/AphChr51.t233/AphChr04.t899/AphChr21.t…	99
Root	turquoise	GO:0006809	nitric oxide biosynthetic process	14/5578	25/43025	4.06e-07	3.71e-05	3.01e-05	AphChr29.t816/AphChr22.t556/AphChr02.t69/AphChr02.t62/AphChr22.t503/AphChr18.t969/AphChr17.t1420/AphChr27.t797/Aphmerge.19063.1/Aphmerge.6234.1/AphChr17.t255/AphChr04.t176/AphContig001350.t26/AphChr30.t10	14
Root	blue	GO:0010065	primary meristem tissue development	22/4812	63/43025	5.98e-07	3.86e-05	3.39e-05	AphChr39.t259/AphChr09.t436/Aphmerge.17266.1/AphChr20.t617/AphChr26.t660/Aphmerge.8023.1/AphChr16.t618/AphChr26.t1438/Aphmerge.2100.1/Aphmerge.5156.1/AphChr31.t370/AphChr34.t910/AphChr04.t1222/AphChr45.t480/AphChr22.t1013/Aphmerge.1276.1/Aphmerge.18567.1/AphChr06.t1560/AphChr44.t366/AphChr06.t318/AphChr13.t1405/AphContig001371.t15	22
Root	blue	GO:0006694	steroid biosynthetic process	36/4812	136/43025	5.98e-07	3.86e-05	3.39e-05	AphChr06.t1126/Aphmerge.865.1/Aphmerge.15766.1/Aphmerge.18807.1/AphChr04.t1606/AphChr21.t1347/AphChr20.t237/AphChr12.t1235/AphChr01.t612/AphChr29.t215/AphChr16.t239/AphChr06.t1186/AphChr17.t1368/AphChr23.t272/AphChr07.t374/AphChr23.t122/Aphmerge.12602.1/AphChr47.t340/Aphmerge.16600.3/Aphmerge.5682.2/Aphmerge.1765.1/AphChr04.t1323/AphContig001343.t12/AphChr01.t732/Aphmerge.16600.2/AphChr12.t1117/A…	36
Root	brown	GO:1901403	positive regulation of tetrapyrrole metabolic process	7/818	24/43025	2.29e-07	3.9e-05	3.18e-05	AphChr27.t216/Aphmerge.6085.1/Aphmerge.18865.2/Aphmerge.14510.1/Aphmerge.6633.1/Aphmerge.18615.1/AphChr51.t35	7
Root	turquoise	GO:2000030	regulation of response to red or far red light	48/5578	178/43025	4.46e-07	3.97e-05	3.21e-05	AphChr09.t469/AphChr20.t1165/AphChr32.t114/AphChr03.t1470/AphChr36.t459/Aphmerge.4572.2/Aphmerge.4572.1/AphChr07.t388/AphChr28.t622/AphChr48.t274/AphChr04.t1207/AphChr38.t574/AphChr03.t898/AphChr03.t706/AphChr09.t415/Aphmerge.16698.2/AphChr14.t531/AphChr14.t532/Aphmerge.16698.1/Aphmerge.9635.1/AphChr32.t815/Aphmerge.10703.1/AphChr02.t1289/Aphmerge.13977.1/AphChr16.t179/AphChr47.t409/AphChr34.t929…	48
Root	turquoise	GO:0048579	negative regulation of long-day photoperiodism, flowering	31/5578	94/43025	4.49e-07	3.97e-05	3.21e-05	Aphmerge.8663.1/AphChr38.t721/Aphmerge.988.1/AphChr31.t900/AphChr38.t574/AphChr21.t1343/AphChr01.t1189/AphChr08.t862/AphChr38.t1099/AphChr32.t126/Aphmerge.16802.1/Aphmerge.7709.1/AphChr22.t846/Aphmerge.422.1/AphChr23.t486/AphChr05.t1425/AphChr14.t949/AphChr20.t1053/AphChr20.t1055/AphChr20.t1054/AphChr32.t514/AphChr12.t633/AphChr15.t477/Aphmerge.1137.1/Aphmerge.6997.1/AphChr27.t728/AphChr03.t829/A…	31
Root	blue	GO:1901617	organic hydroxy compound biosynthetic process	88/4812	466/43025	6.31e-07	3.98e-05	3.49e-05	AphChr06.t1126/Aphmerge.865.1/Aphmerge.15766.1/Aphmerge.18807.1/AphChr41.t73/AphChr06.t1176/AphChr38.t482/AphChr02.t532/AphChr11.t1705/AphChr28.t283/AphChr30.t603/AphChr21.t1347/AphChr32.t726/AphChr20.t237/AphChr47.t225/AphChr04.t1512/AphChr12.t1235/AphChr06.t234/AphChr01.t612/AphChr01.t619/AphChr19.t1278/AphChr32.t1128/AphContig000070.t20/AphChr29.t215/AphChr02.t638/Aphmerge.15645.1/AphChr16.t23…	88
Root	blue	GO:0004650	polygalacturonase activity	28/4812	93/43025	6.33e-07	3.98e-05	3.49e-05	AphChr17.t1138/AphChr26.t1299/AphChr18.t1675/AphChr02.t422/AphChr26.t778/Aphmerge.551.1/AphChr19.t1252/Aphmerge.20115.1/AphChr15.t1080/AphChr43.t5/Aphmerge.5198.1/AphChr43.t1043/AphChr12.t337/AphChr12.t336/AphChr22.t765/AphChr01.t1964/AphChr01.t1963/AphContig001443.t2/AphChr17.t1088/AphChr40.t175/AphChr18.t750/AphChr35.t343/AphChr22.t594/AphChr28.t1353/AphChr26.t1300/AphChr06.t1407/AphChr19.t1251…	28
Root	turquoise	GO:0006476	protein deacetylation	29/5578	85/43025	4.66e-07	4.05e-05	3.28e-05	AphChr29.t816/Aphmerge.4454.1/AphChr13.t969/AphChr03.t654/AphContig001338.t28/Aphmerge.19204.1/AphChr30.t191/Aphmerge.14380.2/AphChr08.t1275/AphChr38.t822/AphChr19.t1190/AphChr20.t1073/AphChr37.t817/Aphmerge.1642.2/AphChr49.t29/AphChr04.t356/Aphmerge.9268.1/Aphmerge.9063.2/AphChr10.t1292/AphChr08.t931/AphChr03.t812/AphChr27.t776/AphChr29.t787/AphChr37.t958/AphChr12.t416/AphChr38.t425/AphChr34.t11…	29
Root	blue	GO:0043623	GO:0043623	85/4812	446/43025	6.55e-07	4.07e-05	3.57e-05	Aphmerge.14044.1/AphChr25.t154/AphChr30.t243/AphChr46.t451/Aphmerge.7084.1/Aphmerge.13768.1/AphChr20.t529/AphChr30.t1180/AphChr19.t583/AphChr39.t558/Aphmerge.13788.1/AphChr38.t212/AphChr38.t391/Aphmerge.13811.1/AphChr35.t789/AphChr35.t409/AphChr28.t927/AphChr49.t348/AphChr37.t526/AphChr45.t455/Aphmerge.1323.2/AphContig000074.t120/ptg000074l_pilon_pilon.t51/AphChr13.t470/Aphmerge.16669.2/AphChr50.…	85
Root	brown	GO:0016701	oxidoreductase activity, acting on single donors with incorporation of molecular oxygen	12/818	95/43025	2.66e-07	4.28e-05	3.48e-05	AphChr45.t538/AphChr13.t1160/AphChr13.t494/AphChr30.t45/AphChr45.t377/AphChr36.t445/AphChr38.t313/AphChr03.t910/AphChr08.t1566/AphChr06.t695/AphChr09.t337/Aphmerge.1087.1	12
Root	turquoise	GO:0048571	long-day photoperiodism	52/5578	200/43025	5.24e-07	4.47e-05	3.62e-05	Aphmerge.8663.1/AphChr38.t721/AphChr42.t219/Aphmerge.4363.1/AphChr09.t1276/Aphmerge.988.1/Aphmerge.3692.2/AphChr31.t900/AphChr43.t517/AphChr38.t574/AphChr21.t1343/AphChr04.t1041/AphChr01.t1189/Aphmerge.19884.1/AphChr08.t862/AphChr38.t1099/AphChr32.t126/Aphmerge.16802.1/Aphmerge.7709.1/AphChr22.t846/Aphmerge.422.1/AphChr23.t486/AphChr16.t398/AphChr05.t1425/AphChr14.t949/AphChr20.t1053/AphChr20.t10…	52
Root	green	GO:0007178	transmembrane receptor protein serine/threonine kinase signaling pathway	23/827	364/43025	8.12e-07	4.5e-05	3.76e-05	AphChr26.t297/AphChr21.t439/AphChr46.t476/AphChr29.t1091/AphChr28.t417/AphChr06.t204/AphChr16.t1157/AphChr05.t1135/AphChr05.t644/AphChr22.t394/AphChr08.t1288/Aphmerge.6380.1/Aphmerge.6380.2/Aphmerge.294.1/AphChr21.t1079/AphChr16.t727/Aphmerge.2384.1/Aphmerge.11107.1/AphChr25.t254/AphChr24.t118/AphChr26.t187/Aphmerge.13479.1/AphChr38.t903	23
Root	green	GO:0009863	salicylic acid mediated signaling pathway	20/827	285/43025	8.38e-07	4.52e-05	3.78e-05	AphChr35.t107/AphChr12.t1302/AphChr28.t544/Aphmerge.6759.1/AphChr20.t1343/AphChr31.t194/AphChr11.t1619/AphChr18.t1290/Aphmerge.14663.2/AphChr02.t743/Aphmerge.8516.1/AphChr13.t667/Aphmerge.18772.1/Aphmerge.9151.1/AphChr17.t868/AphChr43.t554/Aphmerge.13413.1/Aphmerge.1348.1/AphChr16.t146/Aphmerge.7233.1	20
Root	turquoise	GO:0006006	glucose metabolic process	28/5578	81/43025	5.38e-07	4.52e-05	3.66e-05	AphChr27.t471/AphChr29.t566/AphChr17.t703/AphChr51.t231/Aphmerge.3638.1/AphChr43.t627/AphChr12.t785/AphChr38.t326/Aphmerge.15280.1/AphChr42.t129/Aphmerge.14606.1/AphChr24.t1112/Aphmerge.15540.1/Aphmerge.3446.1/AphChr02.t82/Aphmerge.16621.1/Aphmerge.16755.1/AphChr19.t470/AphChr28.t1312/AphChr02.t950/AphChr31.t929/AphChr12.t242/AphChr11.t727/AphChr17.t1406/AphChr08.t608/AphChr16.t854/AphChr13.t914/…	28
Root	turquoise	GO:0035601	protein deacylation	29/5578	86/43025	6.17e-07	5.02e-05	4.07e-05	AphChr29.t816/Aphmerge.4454.1/AphChr13.t969/AphChr03.t654/AphContig001338.t28/Aphmerge.19204.1/AphChr30.t191/Aphmerge.14380.2/AphChr08.t1275/AphChr38.t822/AphChr19.t1190/AphChr20.t1073/AphChr37.t817/Aphmerge.1642.2/AphChr49.t29/AphChr04.t356/Aphmerge.9268.1/Aphmerge.9063.2/AphChr10.t1292/AphChr08.t931/AphChr03.t812/AphChr27.t776/AphChr29.t787/AphChr37.t958/AphChr12.t416/AphChr38.t425/AphChr34.t11…	29
Root	turquoise	GO:0098732	macromolecule deacylation	29/5578	86/43025	6.17e-07	5.02e-05	4.07e-05	AphChr29.t816/Aphmerge.4454.1/AphChr13.t969/AphChr03.t654/AphContig001338.t28/Aphmerge.19204.1/AphChr30.t191/Aphmerge.14380.2/AphChr08.t1275/AphChr38.t822/AphChr19.t1190/AphChr20.t1073/AphChr37.t817/Aphmerge.1642.2/AphChr49.t29/AphChr04.t356/Aphmerge.9268.1/Aphmerge.9063.2/AphChr10.t1292/AphChr08.t931/AphChr03.t812/AphChr27.t776/AphChr29.t787/AphChr37.t958/AphChr12.t416/AphChr38.t425/AphChr34.t11…	29
Root	turquoise	GO:0072593	reactive oxygen species metabolic process	101/5578	482/43025	6.3e-07	5.05e-05	4.09e-05	AphChr32.t1045/AphChr28.t1398/AphChr26.t1141/AphChr29.t816/Aphmerge.16759.1/Aphmerge.9596.1/AphChr02.t440/AphChr06.t984/AphChr38.t803/AphChr17.t775/Aphmerge.5812.1/AphContig001395.t5/AphChr01.t758/AphChr17.t143/AphChr08.t1391/AphChr34.t785/AphChr29.t1254/AphChr36.t22/AphChr19.t998/AphChr09.t590/Aphmerge.9773.1/Aphmerge.16759.2/AphChr22.t556/AphChr24.t732/AphChr02.t69/AphChr02.t62/AphChr22.t503/Ap…	101
Root	green	GO:0050691	regulation of defense response to virus by host	9/827	55/43025	9.89e-07	5.2e-05	4.35e-05	AphChr06.t1251/Aphmerge.1922.2/AphChr03.t530/Aphmerge.11521.1/AphChr16.t1221/AphChr37.t117/Aphmerge.5351.2/Aphmerge.5351.1/Aphmerge.7233.1	9
Root	turquoise	GO:0009686	gibberellin biosynthetic process	33/5578	105/43025	6.79e-07	5.36e-05	4.34e-05	AphChr17.t1011/AphChr29.t697/AphChr33.t340/AphChr06.t1509/AphChr04.t278/AphChr16.t309/AphChr02.t974/AphChr30.t521/AphChr19.t345/AphChr02.t318/AphChr49.t17/AphChr07.t299/AphChr24.t280/AphChr01.t1277/Aphmerge.19116.1/AphContig001391.t15/ptg001375l_pilon_pilon.t10/AphChr09.t1141/AphChr23.t572/AphChr17.t697/AphChr14.t230/AphChr04.t579/AphChr02.t509/AphChr31.t467/AphChr11.t1288/AphChr37.t358/AphChr02.…	33
Root	turquoise	GO:0035673	oligopeptide transmembrane transporter activity	19/5578	44/43025	7.31e-07	5.68e-05	4.6e-05	AphChr11.t1269/AphChr19.t1076/AphChr42.t559/Aphmerge.16341.1/AphChr02.t311/AphChr17.t876/AphChr12.t1551/AphChr43.t164/AphChr22.t779/Aphmerge.5290.1/AphChr26.t1020/AphChr24.t92/AphChr18.t735/Aphmerge.12070.2/AphChr31.t527/AphChr07.t108/AphChr07.t109/AphChr01.t392/AphChr16.t1176	19
Root	brown	GO:0015250	water channel activity	11/818	81/43025	3.97e-07	6.03e-05	4.91e-05	AphChr07.t191/AphChr28.t389/AphChr08.t1375/AphChr51.t178/Aphmerge.19268.1/AphChr28.t1259/AphChr29.t1176/AphChr10.t382/AphChr09.t278/AphChr34.t1066/AphChr14.t806	11
Root	turquoise	GO:0016706	2-oxoglutarate-dependent dioxygenase activity	29/5578	87/43025	8.11e-07	6.21e-05	5.03e-05	AphChr29.t697/AphChr33.t340/AphChr06.t1509/AphChr04.t1461/AphChr04.t278/AphChr17.t1045/AphChr19.t345/AphContig001375.t10/AphChr09.t1141/AphChr14.t230/ptg001342l_pilon_pilon.t30/AphChr01.t1683/Aphmerge.10316.2/AphChr31.t467/AphChr11.t1288/AphChr37.t358/AphChr03.t1114/AphChr43.t713/AphChr42.t34/AphChr16.t925/AphChr20.t762/AphChr14.t124/AphChr16.t746/AphChr32.t1214/AphChr16.t981/AphChr19.t402/AphChr…	29
Root	brown	GO:1901371	regulation of leaf morphogenesis	9/818	51/43025	4.63e-07	6.47e-05	5.27e-05	AphChr18.t352/AphChr24.t902/Aphmerge.3134.1/AphChr18.t713/Aphmerge.19701.1/AphChr22.t798/AphChr04.t805/Aphmerge.2202.1/AphChr22.t1132	9
Root	brown	GO:0035966	response to topologically incorrect protein	13/818	119/43025	4.74e-07	6.47e-05	5.27e-05	Aphmerge.13190.1/Aphmerge.3305.2/AphChr47.t212/AphChr28.t653/AphChr08.t1514/AphChr29.t1319/Aphmerge.6015.1/Aphmerge.18409.1/Aphmerge.10075.1/AphChr05.t1158/AphContig001341.t20/AphChr22.t517/Aphmerge.15414.1	13
Root	turquoise	GO:0043489	RNA stabilization	24/5578	65/43025	8.74e-07	6.6e-05	5.35e-05	Aphmerge.18739.1/AphChr08.t625/Aphmerge.14213.1/Aphmerge.10689.1/AphChr08.t576/AphChr15.t1102/Aphmerge.3475.1/AphChr27.t436/AphChr10.t358/AphChr43.t536/AphChr30.t611/AphChr27.t492/AphChr40.t344/AphChr04.t463/AphChr07.t346/AphChr20.t316/AphChr29.t541/AphChr19.t676/Aphmerge.13206.2/Aphmerge.7749.1/Aphmerge.15730.1/AphChr35.t321/Aphmerge.4264.3/AphContig001334.t26	24
Root	blue	GO:0009554	megasporogenesis	11/4812	19/43025	1.08e-06	6.65e-05	5.83e-05	AphChr42.t252/AphChr43.t549/AphChr11.t1739/AphContig000669.t1/Aphmerge.11862.1/ptg001486l_pilon_pilon.t2/AphChr19.t368/AphChr37.t407/Aphmerge.9579.3/AphChr32.t527/Aphmerge.1773.1	11
Root	blue	GO:0090626	plant epidermis morphogenesis	75/4812	384/43025	1.11e-06	6.75e-05	5.92e-05	Aphmerge.14044.1/AphChr32.t958/AphChr02.t1301/AphChr30.t243/AphChr46.t451/Aphmerge.7084.1/AphChr19.t583/AphChr18.t1466/AphChr20.t1118/AphChr35.t157/AphChr43.t643/Aphmerge.15006.1/AphChr06.t1419/AphChr49.t348/AphChr37.t526/AphChr17.t128/Aphmerge.13227.1/AphChr45.t455/AphChr02.t1692/AphChr02.t449/AphChr13.t470/AphContig001365.t30/AphChr06.t927/Aphmerge.12132.1/AphChr46.t140/AphChr42.t112/AphChr17.t…	75
Root	turquoise	GO:0010119	regulation of stomatal movement	81/5578	367/43025	9.37e-07	6.97e-05	5.65e-05	AphChr50.t179/AphChr10.t507/AphChr06.t137/AphChr14.t1225/Aphmerge.8618.2/AphChr06.t221/Aphmerge.7651.1/AphChr03.t353/AphChr34.t542/AphChr17.t1109/AphChr18.t527/Aphmerge.13576.1/Aphmerge.4363.1/AphChr13.t682/AphChr32.t309/AphChr05.t1272/AphChr34.t1102/AphChr25.t833/AphChr06.t1380/Aphmerge.6604.1/AphChr05.t1462/Aphmerge.17177.1/AphChr09.t590/AphChr09.t1156/AphChr16.t959/AphChr36.t88/AphChr29.t226/A…	81
Root	turquoise	GO:0043487	regulation of RNA stability	36/5578	121/43025	9.57e-07	7.02e-05	5.69e-05	Aphmerge.18739.1/AphChr08.t625/Aphmerge.14213.1/Aphmerge.10689.1/AphChr18.t260/AphChr05.t1443/AphChr08.t576/AphChr15.t1102/AphChr03.t732/Aphmerge.3475.1/AphChr27.t436/AphChr16.t980/AphChr22.t1207/AphChr10.t358/AphChr21.t1363/Aphmerge.6555.1/AphChr43.t536/AphChr30.t611/AphChr27.t492/AphChr40.t344/AphChr04.t463/AphChr07.t346/AphChr20.t316/Aphmerge.10399.1/AphChr29.t541/AphChr19.t676/Aphmerge.13206.…	36
Root	turquoise	GO:0009968	negative regulation of signal transduction	102/5578	493/43025	1.03e-06	7.43e-05	6.02e-05	AphChr50.t179/AphChr03.t1684/AphChr17.t1011/Aphmerge.18222.1/Aphmerge.15175.1/AphChr20.t1464/AphChr04.t727/AphChr07.t767/Aphmerge.6942.2/AphChr23.t55/AphChr30.t657/Aphmerge.17005.1/AphChr11.t562/AphChr02.t974/AphChr49.t75/AphChr36.t470/AphChr43.t224/AphChr38.t373/AphChr38.t458/AphChr11.t1203/AphChr25.t471/AphChr29.t987/Aphmerge.5071.1/AphChr16.t407/AphChr19.t157/AphChr21.t1343/AphChr30.t521/AphCh…	102
Root	brown	GO:0090156	cellular sphingolipid homeostasis	5/818	10/43025	5.71e-07	7.44e-05	6.06e-05	AphChr20.t197/AphChr20.t199/Aphmerge.6574.1/Aphmerge.13599.1/AphChr09.t220	5
Root	turquoise	GO:0051213	dioxygenase activity	43/5578	157/43025	1.1e-06	7.74e-05	6.27e-05	AphChr29.t697/AphChr33.t340/AphChr22.t544/AphChr06.t1509/AphChr04.t1461/AphChr26.t338/AphChr04.t278/AphChr13.t609/AphChr38.t117/AphChr17.t1045/AphChr19.t345/AphChr32.t727/Aphmerge.1088.1/AphContig001375.t10/AphChr09.t1141/AphChr14.t230/AphChr44.t435/ptg001342l_pilon_pilon.t30/AphChr14.t625/AphChr01.t1683/AphChr39.t159/Aphmerge.10316.2/AphChr31.t467/AphChr14.t1467/AphChr11.t1288/AphChr31.t207/AphC…	43
Root	turquoise	GO:0046688	response to copper ion	27/5578	79/43025	1.1e-06	7.74e-05	6.27e-05	AphChr30.t922/Aphmerge.10665.1/AphChr10.t480/AphChr06.t1573/AphChr47.t399/AphChr36.t308/AphChr17.t1036/Aphmerge.17177.1/AphChr07.t311/AphChr20.t400/Aphmerge.4798.1/AphChr25.t597/AphChr03.t1598/Aphmerge.3821.2/AphChr04.t1234/Aphmerge.17163.1/AphContig001371.t29/ptg000074l_pilon_pilon.t2/AphChr02.t482/Aphmerge.16438.1/AphChr05.t1311/AphChr21.t1245/AphChr29.t1108/AphChr29.t723/AphChr17.t1035/AphChr2…	27
Root	turquoise	GO:0071804	GO:0071804	59/5578	243/43025	1.13e-06	7.74e-05	6.27e-05	Aphmerge.7651.1/AphChr41.t354/AphChr03.t353/AphChr14.t408/AphChr15.t1168/Aphmerge.7278.1/AphChr20.t1089/AphChr18.t527/AphChr15.t1250/AphChr48.t197/Aphmerge.12238.1/AphChr17.t542/AphChr13.t682/AphChr46.t154/AphChr05.t714/AphChr12.t365/Aphmerge.19877.1/AphChr11.t623/AphChr18.t1082/Aphmerge.6956.1/AphChr10.t1235/Aphmerge.16193.1/AphChr31.t247/AphChr05.t674/AphChr42.t554/AphChr23.t19/AphChr22.t963/Ap…	59
Root	turquoise	GO:0071805	potassium ion transmembrane transport	59/5578	243/43025	1.13e-06	7.74e-05	6.27e-05	Aphmerge.7651.1/AphChr41.t354/AphChr03.t353/AphChr14.t408/AphChr15.t1168/Aphmerge.7278.1/AphChr20.t1089/AphChr18.t527/AphChr15.t1250/AphChr48.t197/Aphmerge.12238.1/AphChr17.t542/AphChr13.t682/AphChr46.t154/AphChr05.t714/AphChr12.t365/Aphmerge.19877.1/AphChr11.t623/AphChr18.t1082/Aphmerge.6956.1/AphChr10.t1235/Aphmerge.16193.1/AphChr31.t247/AphChr05.t674/AphChr42.t554/AphChr23.t19/AphChr22.t963/Ap…	59
Root	turquoise	GO:0010099	regulation of photomorphogenesis	30/5578	93/43025	1.16e-06	7.76e-05	6.29e-05	AphChr20.t1165/AphChr36.t459/Aphmerge.4572.2/Aphmerge.4572.1/AphChr28.t622/AphChr48.t274/AphChr04.t1207/AphChr38.t574/AphChr03.t898/AphChr09.t415/Aphmerge.16698.2/Aphmerge.16698.1/Aphmerge.9635.1/AphChr02.t1289/Aphmerge.13977.1/AphChr16.t179/AphChr47.t409/AphChr34.t929/AphChr15.t477/AphChr09.t468/AphChr25.t480/AphChr45.t447/AphChr38.t400/AphChr30.t911/AphChr22.t692/Aphmerge.7250.1/AphChr03.t712/A…	30
Root	turquoise	GO:0009685	gibberellin metabolic process	35/5578	117/43025	1.17e-06	7.76e-05	6.29e-05	AphChr17.t1011/AphChr29.t697/AphChr33.t340/AphChr06.t1509/AphChr04.t278/AphChr16.t309/AphChr02.t974/AphChr30.t521/AphChr19.t345/AphChr02.t318/AphChr49.t17/AphChr07.t299/AphChr24.t280/AphChr01.t1277/Aphmerge.19116.1/AphContig001391.t15/ptg001375l_pilon_pilon.t10/AphChr09.t1141/AphChr23.t572/AphChr17.t697/AphChr14.t230/AphChr04.t579/AphChr02.t509/AphChr31.t467/AphChr11.t1288/AphChr37.t358/AphChr02.…	35
Root	turquoise	GO:0009744	response to sucrose	71/5578	311/43025	1.18e-06	7.76e-05	6.29e-05	AphChr09.t291/AphChr35.t503/AphChr17.t1011/Aphmerge.15053.1/AphChr30.t922/Aphmerge.16759.1/Aphmerge.9596.1/AphChr02.t1773/AphChr25.t913/AphChr21.t1118/Aphmerge.10665.1/AphChr15.t918/AphContig001338.t32/Aphmerge.5812.1/AphChr11.t1761/AphChr29.t1013/Aphmerge.18085.1/AphChr02.t974/AphChr18.t977/AphChr47.t399/Aphmerge.3692.2/AphChr08.t1210/AphChr30.t521/AphChr32.t535/AphChr26.t143/AphChr08.t1226/Aphm…	71
Root	turquoise	GO:0032350	regulation of hormone metabolic process	38/5578	132/43025	1.2e-06	7.82e-05	6.33e-05	AphChr47.t476/AphChr38.t120/AphChr29.t500/AphChr04.t1207/AphChr34.t292/AphChr09.t415/AphChr09.t492/AphChr04.t637/AphChr27.t358/AphChr13.t188/Aphmerge.10446.1/AphChr17.t132/AphChr01.t1277/Aphmerge.961.1/AphChr08.t509/Aphmerge.13977.1/AphChr23.t572/AphChr13.t546/AphChr13.t547/AphChr10.t831/AphChr02.t1689/AphContig001401.t2/AphChr15.t1121/AphChr47.t409/AphChr34.t929/ptg001347l_pilon_pilon.t41/Aphmer…	38
Root	turquoise	GO:0043269	regulation of ion transport	51/5578	200/43025	1.26e-06	8.07e-05	6.54e-05	AphChr41.t354/AphChr07.t140/AphChr15.t1168/Aphmerge.7278.1/AphChr17.t1109/AphChr24.t122/Aphmerge.13576.1/AphChr48.t197/AphChr17.t542/AphChr44.t378/AphChr18.t977/AphChr25.t833/AphContig001329.t36/AphChr16.t1152/ptg000074l_pilon_pilon.t87/AphChr13.t1387/Aphmerge.6604.1/Aphmerge.13996.1/AphChr09.t1156/AphChr05.t643/Aphmerge.16193.1/AphChr36.t88/AphChr31.t247/AphChr33.t323/AphChr14.t726/AphChr39.t246…	51
Root	turquoise	GO:0072505	divalent inorganic anion homeostasis	26/5578	75/43025	1.27e-06	8.07e-05	6.54e-05	AphChr18.t1091/AphChr01.t1433/AphChr35.t555/AphChr39.t512/AphChr01.t2139/AphChr21.t1343/AphChr01.t1189/AphChr26.t1430/AphChr12.t775/AphChr23.t486/AphChr05.t1425/AphChr01.t1277/AphChr46.t543/AphChr23.t722/AphChr23.t572/AphChr35.t554/AphChr27.t40/AphChr06.t1551/Aphmerge.3873.1/AphChr05.t397/AphChr11.t1329/AphChr06.t74/AphChr17.t996/AphChr02.t641/AphChr12.t925/AphChr17.t921	26
Root	turquoise	GO:0006857	oligopeptide transport	32/5578	103/43025	1.32e-06	8.3e-05	6.72e-05	AphChr11.t1269/AphChr19.t1076/AphChr38.t199/AphChr42.t559/Aphmerge.16341.1/AphChr22.t533/AphChr32.t950/AphChr09.t1522/AphChr02.t311/AphChr17.t876/AphChr12.t1551/AphChr43.t164/AphChr22.t779/AphChr37.t876/Aphmerge.5290.1/AphChr26.t1020/AphChr14.t383/AphChr24.t92/AphChr18.t735/Aphmerge.12070.2/AphChr31.t527/AphChr13.t261/AphChr18.t949/AphChr24.t595/AphChr07.t108/AphChr07.t109/AphChr16.t933/AphChr16.…	32
Root	turquoise	GO:0019840	isoprenoid binding	16/5578	34/43025	1.35e-06	8.35e-05	6.77e-05	Aphmerge.18291.1/AphChr29.t1230/AphChr15.t500/Aphmerge.17598.1/AphChr23.t199/AphChr15.t1096/Aphmerge.17187.1/Aphmerge.2653.1/AphChr35.t327/AphChr09.t496/AphChr10.t547/Aphmerge.4774.1/AphChr35.t911/Aphmerge.6459.1/AphChr14.t1078/AphChr03.t1529	16
Root	turquoise	GO:2000243	positive regulation of reproductive process	69/5578	301/43025	1.41e-06	8.58e-05	6.95e-05	AphChr50.t179/AphChr29.t816/AphChr02.t1773/AphChr42.t219/AphChr43.t1071/Aphmerge.978.2/Aphmerge.1026.1/AphChr41.t354/Aphmerge.7278.1/AphChr45.t573/AphChr48.t197/Aphmerge.4363.1/AphChr17.t542/AphChr15.t500/AphChr09.t1276/AphChr29.t869/Aphmerge.17187.1/Aphmerge.17772.1/AphChr36.t622/AphChr43.t517/AphChr04.t1041/AphChr32.t1218/Aphmerge.683.1/Aphmerge.19884.1/AphChr02.t311/AphChr34.t163/AphChr09.t496…	69
Root	turquoise	GO:0046209	nitric oxide metabolic process	14/5578	27/43025	1.42e-06	8.58e-05	6.95e-05	AphChr29.t816/AphChr22.t556/AphChr02.t69/AphChr02.t62/AphChr22.t503/AphChr18.t969/AphChr17.t1420/AphChr27.t797/Aphmerge.19063.1/Aphmerge.6234.1/AphChr17.t255/AphChr04.t176/AphContig001350.t26/AphChr30.t10	14
Root	blue	GO:0032886	regulation of microtubule-based process	26/4812	86/43025	1.44e-06	8.61e-05	7.55e-05	AphChr30.t243/AphChr36.t218/Aphmerge.13811.1/AphChr25.t704/AphChr11.t1640/AphChr07.t972/Aphmerge.16669.2/AphChr01.t827/AphChr35.t330/AphChr37.t929/AphChr28.t806/AphChr04.t260/AphContig001349.t1/AphChr04.t402/AphChr30.t92/ptg001452l_pilon_pilon.t2/AphChr36.t219/AphChr31.t167/ptg001400l_pilon_pilon.t5/AphChr39.t496/AphChr15.t1093/AphChr21.t936/AphChr16.t177/AphChr04.t263/AphChr20.t834/Aphmerge.1459…	26
Root	turquoise	GO:0002237	response to molecule of bacterial origin	57/5578	234/43025	1.52e-06	9.1e-05	7.38e-05	Aphmerge.17955.1/Aphmerge.12686.1/AphChr17.t867/AphChr14.t404/AphChr10.t480/AphChr32.t950/Aphmerge.17799.1/AphChr32.t1211/AphChr02.t746/AphChr03.t1620/Aphmerge.16338.2/AphChr09.t590/AphChr03.t732/Aphmerge.4999.1/Aphmerge.14765.2/Aphmerge.3382.1/Aphmerge.9400.1/AphChr21.t441/AphChr20.t400/Aphmerge.4798.1/AphChr10.t448/AphChr06.t217/AphChr03.t1598/AphChr13.t546/AphChr13.t547/AphChr12.t1084/AphChr14…	57
Root	green	GO:0072658	maintenance of protein location in membrane	5/827	12/43025	1.84e-06	9.18e-05	7.67e-05	AphChr31.t194/AphChr11.t1619/AphChr18.t1290/AphChr02.t743/AphChr17.t868	5
Root	green	GO:0072660	maintenance of protein location in plasma membrane	5/827	12/43025	1.84e-06	9.18e-05	7.67e-05	AphChr31.t194/AphChr11.t1619/AphChr18.t1290/AphChr02.t743/AphChr17.t868	5
Root	green	GO:0015171	amino acid transmembrane transporter activity	14/827	155/43025	2.01e-06	9.8e-05	8.19e-05	Aphmerge.10870.1/AphChr23.t627/Aphmerge.3424.1/AphChr24.t691/Aphmerge.9618.1/Aphmerge.10870.3/Aphmerge.10870.2/AphChr28.t445/Aphmerge.5843.1/AphChr19.t357/Aphmerge.2692.1/AphChr07.t164/AphChr28.t1415/AphChr17.t1133	14
Root	green	GO:0010120	camalexin biosynthetic process	9/827	60/43025	2.11e-06	9.8e-05	8.19e-05	AphChr14.t870/AphChr28.t958/AphChr09.t283/Aphmerge.2814.1/AphChr25.t886/AphChr28.t1380/AphChr36.t37/Aphmerge.7233.1/AphChr34.t1061	9
Root	green	GO:0052317	camalexin metabolic process	9/827	60/43025	2.11e-06	9.8e-05	8.19e-05	AphChr14.t870/AphChr28.t958/AphChr09.t283/Aphmerge.2814.1/AphChr25.t886/AphChr28.t1380/AphChr36.t37/Aphmerge.7233.1/AphChr34.t1061	9
Root	green	GO:0006865	amino acid transport	14/827	156/43025	2.17e-06	9.8e-05	8.19e-05	Aphmerge.10870.1/AphChr23.t627/Aphmerge.3424.1/AphChr24.t691/Aphmerge.9618.1/Aphmerge.10870.3/Aphmerge.10870.2/AphChr28.t445/Aphmerge.5843.1/AphChr19.t357/Aphmerge.2692.1/AphChr07.t164/AphChr28.t1415/AphChr17.t1133	14
Root	green	GO:0007167	enzyme-linked receptor protein signaling pathway	23/827	386/43025	2.2e-06	9.8e-05	8.19e-05	AphChr26.t297/AphChr21.t439/AphChr46.t476/AphChr29.t1091/AphChr28.t417/AphChr06.t204/AphChr16.t1157/AphChr05.t1135/AphChr05.t644/AphChr22.t394/AphChr08.t1288/Aphmerge.6380.1/Aphmerge.6380.2/Aphmerge.294.1/AphChr21.t1079/AphChr16.t727/Aphmerge.2384.1/Aphmerge.11107.1/AphChr25.t254/AphChr24.t118/AphChr26.t187/Aphmerge.13479.1/AphChr38.t903	23
Root	green	GO:0071446	cellular response to salicylic acid stimulus	21/827	331/43025	2.27e-06	9.88e-05	8.26e-05	AphChr35.t107/AphChr12.t1302/AphChr28.t544/Aphmerge.6759.1/AphChr20.t1343/AphChr31.t194/AphChr11.t1619/AphChr18.t1290/Aphmerge.14663.2/AphChr02.t743/Aphmerge.8516.1/AphChr13.t667/Aphmerge.18772.1/Aphmerge.9151.1/AphChr17.t868/AphChr43.t554/Aphmerge.13413.1/Aphmerge.1348.1/AphChr05.t239/AphChr16.t146/Aphmerge.7233.1	21
Root	blue	GO:0006775	fat-soluble vitamin metabolic process	20/4812	57/43025	1.76e-06	0.00010316	9.04e-05	AphChr41.t73/AphChr06.t1176/AphChr11.t1705/AphChr28.t283/AphChr32.t726/AphContig000070.t20/AphChr40.t411/AphChr18.t1620/AphChr40.t263/Aphmerge.9408.1/AphChr26.t236/AphChr31.t290/AphChr31.t395/AphChr31.t110/AphChr43.t849/AphChr11.t1513/AphChr29.t283/AphChr29.t1349/AphChr26.t1073/AphChr05.t1274	20
Root	blue	GO:0042362	fat-soluble vitamin biosynthetic process	20/4812	57/43025	1.76e-06	0.00010316	9.04e-05	AphChr41.t73/AphChr06.t1176/AphChr11.t1705/AphChr28.t283/AphChr32.t726/AphContig000070.t20/AphChr40.t411/AphChr18.t1620/AphChr40.t263/Aphmerge.9408.1/AphChr26.t236/AphChr31.t290/AphChr31.t395/AphChr31.t110/AphChr43.t849/AphChr11.t1513/AphChr29.t283/AphChr29.t1349/AphChr26.t1073/AphChr05.t1274	20
Root	blue	GO:0008574	plus-end-directed microtubule motor activity	13/4812	27/43025	1.84e-06	0.000106492	9.33e-05	AphChr04.t1227/Aphmerge.3265.1/AphChr47.t401/AphChr25.t826/AphChr31.t266/AphChr27.t109/Aphmerge.6060.1/AphChr36.t97/AphChr26.t1030/AphChr06.t1139/Aphmerge.2808.1/AphChr11.t1538/AphChr29.t265	13
Root	turquoise	GO:0010017	red or far-red light signaling pathway	47/5578	181/43025	1.86e-06	0.000110378	8.94e-05	AphChr09.t469/AphChr20.t1165/AphChr32.t114/AphChr36.t459/Aphmerge.1026.1/Aphmerge.4572.2/Aphmerge.4572.1/Aphmerge.906.1/Aphmerge.4363.1/AphChr07.t388/AphChr12.t422/AphChr28.t622/AphChr04.t1207/AphChr03.t898/AphChr08.t862/AphChr02.t318/AphChr09.t415/Aphmerge.14821.1/AphChr05.t1462/AphChr22.t846/AphChr20.t1053/AphChr20.t1055/AphChr20.t1054/Aphmerge.17646.1/Aphmerge.10703.1/AphChr37.t209/Aphmerge.13…	47
Root	turquoise	GO:1903825	organic acid transmembrane transport	64/5578	275/43025	1.94e-06	0.000112437	9.11e-05	AphChr07.t269/AphChr38.t846/AphChr38.t847/AphContig000049.t120/AphChr09.t1421/AphChr12.t1377/AphChr09.t819/AphChr11.t836/AphChr13.t156/AphChr19.t431/AphChr09.t515/AphChr08.t1440/AphChr01.t526/AphChr22.t587/AphChr13.t1251/AphChr36.t156/Aphmerge.8905.1/AphChr24.t949/AphChr25.t766/AphChr03.t618/AphChr38.t1046/AphChr28.t399/AphChr21.t867/AphChr34.t742/AphChr05.t836/AphChr21.t1322/AphChr24.t307/AphChr…	64
Root	turquoise	GO:1905039	carboxylic acid transmembrane transport	64/5578	275/43025	1.94e-06	0.000112437	9.11e-05	AphChr07.t269/AphChr38.t846/AphChr38.t847/AphContig000049.t120/AphChr09.t1421/AphChr12.t1377/AphChr09.t819/AphChr11.t836/AphChr13.t156/AphChr19.t431/AphChr09.t515/AphChr08.t1440/AphChr01.t526/AphChr22.t587/AphChr13.t1251/AphChr36.t156/Aphmerge.8905.1/AphChr24.t949/AphChr25.t766/AphChr03.t618/AphChr38.t1046/AphChr28.t399/AphChr21.t867/AphChr34.t742/AphChr05.t836/AphChr21.t1322/AphChr24.t307/AphChr…	64
Root	brown	GO:0051194	GO:0051194	7/818	29/43025	9.49e-07	0.000117846	9.6e-05	AphChr27.t216/Aphmerge.6085.1/Aphmerge.18865.2/Aphmerge.14510.1/Aphmerge.6633.1/Aphmerge.18615.1/AphChr51.t35	7
Root	brown	GO:0009850	auxin metabolic process	17/818	216/43025	9.97e-07	0.000118476	9.65e-05	AphChr03.t1023/AphChr30.t500/AphChr28.t385/AphChr31.t356/AphChr28.t1363/AphChr13.t880/AphChr11.t1447/AphChr39.t18/AphChr08.t1566/Aphmerge.18299.2/AphChr02.t1583/AphChr18.t931/AphChr30.t499/AphChr38.t368/AphChr13.t427/AphChr38.t765/AphChr37.t800	17
Root	turquoise	GO:0043680	filiform apparatus	12/5578	21/43025	2.1e-06	0.000119977	9.72e-05	AphChr36.t470/AphChr25.t471/AphChr29.t987/AphChr08.t1186/AphChr20.t1186/AphChr36.t468/AphChr36.t469/Aphmerge.12647.1/AphChr03.t694/AphChr25.t468/Aphmerge.8916.2/AphChr28.t614	12
Root	turquoise	GO:0071489	cellular response to red or far red light	47/5578	182/43025	2.2e-06	0.000124584	0.000100956	AphChr09.t469/AphChr20.t1165/AphChr32.t114/AphChr36.t459/Aphmerge.1026.1/Aphmerge.4572.2/Aphmerge.4572.1/Aphmerge.906.1/Aphmerge.4363.1/AphChr07.t388/AphChr12.t422/AphChr28.t622/AphChr04.t1207/AphChr03.t898/AphChr08.t862/AphChr02.t318/AphChr09.t415/Aphmerge.14821.1/AphChr05.t1462/AphChr22.t846/AphChr20.t1053/AphChr20.t1055/AphChr20.t1054/Aphmerge.17646.1/Aphmerge.10703.1/AphChr37.t209/Aphmerge.13…	47
Root	turquoise	GO:0010200	response to chitin	79/5578	363/43025	2.24e-06	0.000125472	0.000101675	AphChr06.t545/Aphmerge.7879.1/AphChr06.t221/AphChr17.t1359/Aphmerge.4444.1/AphChr17.t867/Aphmerge.4880.1/AphChr27.t66/AphChr41.t205/AphChr42.t443/AphChr40.t268/AphChr34.t1094/AphChr25.t793/AphChr12.t422/AphChr07.t1446/AphChr51.t232/AphChr51.t233/AphContig001329.t36/AphChr26.t954/Aphmerge.18761.1/AphChr02.t746/Aphmerge.145.1/Aphmerge.16338.2/AphChr09.t593/AphChr17.t1096/Aphmerge.4999.1/AphChr51.t3…	79
Root	blue	GO:0016125	sterol metabolic process	33/4812	126/43025	2.23e-06	0.000127235	0.00011151	Aphmerge.15766.1/Aphmerge.18807.1/AphChr15.t473/AphChr10.t817/AphChr20.t237/AphChr12.t1235/AphChr03.t1262/AphChr01.t612/AphChr29.t215/AphChr16.t239/AphChr26.t349/AphChr35.t934/AphChr21.t808/AphChr17.t1368/AphChr23.t272/AphChr07.t374/AphChr23.t122/AphChr47.t340/Aphmerge.16600.3/Aphmerge.5682.2/AphChr45.t541/AphChr04.t1323/AphContig001343.t12/AphChr01.t732/Aphmerge.16600.2/AphChr12.t1117/AphChr38.t…	33
Root	blue	GO:0044247	cellular polysaccharide catabolic process	29/4812	104/43025	2.31e-06	0.000130298	0.000114194	AphChr15.t1131/Aphmerge.6798.2/Aphmerge.6798.1/AphChr11.t1040/AphChr24.t1058/Aphmerge.5902.2/AphChr26.t215/AphChr01.t1716/AphChr17.t945/Aphmerge.13385.1/AphChr13.t308/Aphmerge.15667.1/Aphmerge.18469.1/AphChr36.t217/AphChr12.t569/AphChr07.t1247/AphChr09.t804/AphChr35.t292/AphChr25.t709/AphChr29.t206/AphChr27.t55/AphChr01.t835/AphChr45.t419/Aphmerge.13363.1/AphChr31.t925/Aphmerge.13029.1/AphChr23.t…	29
Root	blue	GO:0009574	preprophase band	20/4812	58/43025	2.41e-06	0.000134527	0.000117901	AphChr34.t367/Aphmerge.13811.1/AphChr11.t1640/AphChr33.t179/AphChr46.t316/AphChr33.t180/AphChr38.t560/AphChr04.t260/AphChr01.t2077/AphChr35.t326/AphChr30.t92/AphChr07.t1277/AphContig001505.t3/AphChr31.t167/AphChr22.t488/AphChr39.t496/AphChr18.t983/ptg001478l_pilon_pilon.t2/AphChr26.t842/AphChr20.t834	20
Root	turquoise	GO:0031146	SCF-dependent proteasomal ubiquitin-dependent protein catabolic process	19/5578	47/43025	2.45e-06	0.000135873	0.000110103	AphChr43.t1071/Aphmerge.13059.3/Aphmerge.13059.2/Aphmerge.13059.1/AphChr04.t899/AphChr48.t58/Aphmerge.2555.1/AphChr29.t1155/Aphmerge.19620.2/Aphmerge.19620.1/AphChr35.t445/AphChr35.t444/Aphmerge.3173.1/Aphmerge.1398.1/AphChr42.t699/Aphmerge.2555.2/AphChr18.t1019/AphChr18.t1497/AphChr30.t696	19
Root	turquoise	GO:0004871	GO:0004871	99/5578	484/43025	2.48e-06	0.000135968	0.00011018	AphChr32.t689/Aphmerge.46.2/AphChr07.t257/Aphmerge.11367.1/AphChr02.t1751/AphChr43.t1071/AphChr06.t848/AphChr26.t791/AphChr17.t867/AphChr29.t1379/Aphmerge.906.1/Aphmerge.13576.1/AphChr11.t1761/Aphmerge.7989.1/AphChr44.t378/Aphmerge.14117.1/AphChr12.t422/AphChr25.t833/AphChr36.t622/AphChr03.t893/AphChr03.t1453/AphChr32.t148/AphChr13.t1387/AphChr02.t746/AphChr46.t600/AphChr20.t985/Aphmerge.6604.1/A…	99
Root	turquoise	GO:0034762	regulation of transmembrane transport	40/5578	146/43025	2.53e-06	0.000137055	0.000111061	AphChr41.t354/AphChr07.t140/AphChr15.t1168/Aphmerge.7278.1/AphChr17.t1109/AphChr24.t122/Aphmerge.13576.1/AphChr48.t197/AphChr17.t542/AphChr44.t378/AphChr18.t977/AphChr25.t833/AphChr16.t1152/AphChr13.t1387/Aphmerge.6604.1/Aphmerge.13996.1/AphChr09.t1156/AphChr05.t643/Aphmerge.16193.1/AphChr36.t88/AphChr31.t247/AphChr33.t323/AphChr39.t246/AphChr19.t118/AphChr11.t1559/AphChr40.t133/Aphmerge.8384.2/A…	40
Root	turquoise	GO:0005244	voltage-gated ion channel activity	44/5578	167/43025	2.58e-06	0.000137055	0.000111061	AphChr03.t353/AphChr14.t408/AphChr05.t66/AphChr18.t527/Aphmerge.18125.1/AphChr06.t1380/AphChr09.t1156/AphChr05.t674/AphChr12.t605/AphChr22.t963/AphChr33.t323/AphChr26.t170/Aphmerge.16317.1/Aphmerge.8814.1/AphChr37.t122/AphChr25.t310/AphChr11.t1282/AphChr10.t1033/AphChr03.t475/AphChr20.t1419/AphChr36.t647/AphChr38.t417/AphChr32.t1013/AphChr14.t320/AphChr28.t462/AphChr03.t971/AphChr03.t1056/AphChr0…	44
Root	turquoise	GO:0022832	voltage-gated channel activity	44/5578	167/43025	2.58e-06	0.000137055	0.000111061	AphChr03.t353/AphChr14.t408/AphChr05.t66/AphChr18.t527/Aphmerge.18125.1/AphChr06.t1380/AphChr09.t1156/AphChr05.t674/AphChr12.t605/AphChr22.t963/AphChr33.t323/AphChr26.t170/Aphmerge.16317.1/Aphmerge.8814.1/AphChr37.t122/AphChr25.t310/AphChr11.t1282/AphChr10.t1033/AphChr03.t475/AphChr20.t1419/AphChr36.t647/AphChr38.t417/AphChr32.t1013/AphChr14.t320/AphChr28.t462/AphChr03.t971/AphChr03.t1056/AphChr0…	44
Root	turquoise	GO:0015103	inorganic anion transmembrane transporter activity	69/5578	306/43025	2.62e-06	0.000137756	0.000111629	AphChr19.t1076/AphChr47.t143/AphChr42.t559/AphChr05.t66/AphChr22.t533/Aphmerge.18418.1/Aphmerge.18125.1/AphChr41.t132/AphChr18.t728/AphChr28.t1408/AphChr06.t1380/AphChr29.t1109/AphChr34.t292/AphChr29.t724/AphChr11.t836/AphChr24.t564/AphChr06.t1134/AphChr12.t1551/AphChr43.t164/AphChr34.t617/AphChr09.t730/AphChr05.t1394/AphChr12.t605/AphChr28.t676/Aphmerge.18183.1/AphChr26.t180/AphChr18.t1551/AphCh…	69
Root	blue	GO:0016413	O-acetyltransferase activity	28/4812	99/43025	2.52e-06	0.000139252	0.000122042	AphChr07.t358/AphChr44.t585/AphChr32.t206/AphChr14.t1344/AphChr03.t598/AphChr50.t170/AphChr22.t981/AphChr07.t927/AphChr21.t1088/AphChr17.t31/AphChr18.t501/AphChr33.t244/AphChr07.t913/AphChr37.t264/AphChr17.t1131/AphChr18.t1269/AphChr28.t1361/AphChr24.t769/AphChr02.t374/AphChr29.t1063/AphChr03.t659/AphChr43.t939/AphChr06.t733/Aphmerge.18312.1/AphChr24.t344/AphChr24.t347/AphChr20.t1291/AphChr29.t10…	28
Root	turquoise	GO:0010337	regulation of salicylic acid metabolic process	37/5578	131/43025	2.71e-06	0.000141298	0.000114499	Aphmerge.12686.1/AphChr14.t404/AphChr29.t500/AphChr28.t1408/AphChr08.t1391/AphChr34.t292/Aphmerge.17132.1/Aphmerge.3382.1/Aphmerge.9400.1/AphChr34.t617/AphChr09.t730/AphChr27.t358/Aphmerge.961.1/AphChr12.t712/AphChr08.t509/AphChr13.t455/AphChr13.t546/AphChr13.t547/Aphmerge.11014.2/AphChr11.t1491/AphChr31.t315/AphChr38.t647/Aphmerge.9561.1/AphChr42.t270/AphChr49.t148/AphChr37.t662/Aphmerge.7586.1/…	37
Root	turquoise	GO:0071219	cellular response to molecule of bacterial origin	28/5578	87/43025	2.74e-06	0.000141332	0.000114527	Aphmerge.12686.1/AphChr17.t867/AphChr14.t404/AphChr10.t480/AphChr02.t746/Aphmerge.16338.2/AphChr03.t732/Aphmerge.3382.1/Aphmerge.9400.1/AphChr20.t400/Aphmerge.4798.1/AphChr03.t1598/AphChr13.t546/AphChr13.t547/AphChr12.t1084/AphChr38.t647/Aphmerge.17163.1/AphChr20.t1008/AphChr09.t398/AphChr21.t390/Aphmerge.7586.1/AphChr05.t167/Aphmerge.9087.2/AphChr02.t996/AphChr48.t14/AphChr34.t193/AphChr17.t289/…	28
Root	green	GO:0005484	SNAP receptor activity	8/827	48/43025	3.45e-06	0.00014415	0.000120501	AphChr31.t194/AphChr11.t1619/AphChr18.t1290/AphChr02.t743/AphChr31.t281/AphChr17.t868/AphChr15.t1062/AphChr35.t362	8
Root	green	GO:0002237	response to molecule of bacterial origin	17/827	234/43025	3.45e-06	0.00014415	0.000120501	AphChr18.t1575/AphChr06.t1251/AphChr05.t241/AphChr05.t247/AphChr38.t488/AphChr13.t667/Aphmerge.1922.2/AphChr03.t530/AphChr17.t677/Aphmerge.11521.1/AphChr16.t1221/Aphmerge.9151.1/AphChr37.t117/AphChr40.t322/Aphmerge.5351.2/Aphmerge.5351.1/AphChr05.t239	17
Root	turquoise	GO:0004872	GO:0004872	85/5578	401/43025	2.89e-06	0.000147706	0.000119692	Aphmerge.46.2/AphChr07.t257/Aphmerge.18291.1/AphChr43.t1071/AphChr29.t1230/AphChr17.t867/AphChr03.t353/AphChr29.t1379/AphChr18.t527/Aphmerge.13576.1/Aphmerge.7989.1/AphChr44.t378/Aphmerge.17598.1/AphChr25.t833/Aphmerge.2653.1/AphChr03.t893/AphChr03.t1453/AphChr32.t148/AphChr13.t1387/AphChr02.t746/AphChr20.t985/Aphmerge.6604.1/Aphmerge.16338.2/AphChr09.t590/Aphmerge.19382.1/AphChr21.t1034/AphChr22…	85
Root	turquoise	GO:0010565	regulation of cellular ketone metabolic process	75/5578	342/43025	2.97e-06	0.000150076	0.000121612	AphChr05.t341/Aphmerge.12686.1/AphChr14.t404/AphChr41.t205/AphChr40.t268/AphChr15.t928/Aphmerge.1384.1/AphChr35.t491/AphChr29.t500/AphChr28.t1408/AphChr08.t1391/Aphmerge.844.2/Aphmerge.844.1/AphContig000074.t87/AphChr34.t292/AphChr02.t318/AphChr04.t637/Aphmerge.17132.1/Aphmerge.3382.1/Aphmerge.9400.1/Aphmerge.52.1/AphChr26.t197/AphChr34.t617/AphChr09.t730/AphChr27.t358/AphChr06.t102/AphChr06.t312…	75
Root	brown	GO:0015994	chlorophyll metabolic process	17/818	221/43025	1.37e-06	0.000155753	0.000126877	AphChr27.t216/Aphmerge.6298.1/AphChr07.t960/Aphmerge.6085.1/Aphmerge.18865.2/AphChr45.t377/Aphmerge.14510.1/AphChr18.t432/AphChr38.t313/Aphmerge.6633.1/Aphmerge.18615.1/AphChr51.t35/AphChr37.t395/AphChr38.t368/AphChr13.t427/Aphmerge.2377.2/AphChr12.t1341	17
Root	turquoise	GO:0000160	phosphorelay signal transduction system	72/5578	325/43025	3.16e-06	0.000158254	0.000128239	AphChr10.t507/AphChr33.t553/Aphmerge.18222.1/Aphmerge.15175.1/AphChr20.t808/Aphmerge.13576.1/AphChr12.t422/AphChr10.t247/AphChr25.t833/AphChr09.t239/AphChr03.t1821/AphChr11.t1514/AphChr01.t1189/AphChr08.t1475/Aphmerge.6585.2/AphChr08.t862/AphChr38.t642/Aphmerge.6604.1/Aphmerge.17177.1/AphChr09.t590/AphChr31.t288/AphChr09.t912/AphChr22.t1033/Aphmerge.4407.1/AphChr22.t846/AphChr36.t88/AphChr23.t486…	72
Root	blue	GO:0000914	phragmoplast assembly	8/4812	11/43025	2.94e-06	0.000160287	0.000140476	AphChr30.t243/AphChr38.t560/AphChr37.t929/AphContig001349.t1/AphChr04.t402/ptg001452l_pilon_pilon.t2/AphChr16.t177/AphChr26.t842	8
Root	green	GO:0031201	SNARE complex	7/827	35/43025	3.98e-06	0.000163032	0.000136285	AphChr31.t194/AphChr11.t1619/AphChr18.t1290/AphChr02.t743/AphChr17.t868/AphChr15.t1062/AphChr35.t362	7
Root	green	GO:0002697	regulation of immune effector process	11/827	101/43025	4.09e-06	0.000164571	0.000137572	AphChr06.t1251/Aphmerge.1922.2/AphChr03.t530/Aphmerge.11521.1/AphChr16.t1221/AphChr37.t117/AphChr03.t960/Aphmerge.5351.2/Aphmerge.5351.1/Aphmerge.7233.1/AphChr10.t1135	11
Root	blue	GO:0010330	cellulose synthase complex	13/4812	28/43025	3.09e-06	0.00016661	0.000146019	AphChr49.t168/AphChr05.t1199/AphChr46.t389/AphChr03.t359/AphChr35.t330/AphChr37.t642/AphChr30.t773/AphChr04.t1018/AphContig000074.t139/AphChr21.t1135/AphChr15.t1093/Aphmerge.17700.1/ptg001367l_pilon_pilon.t20	13
Root	turquoise	GO:0055062	phosphate ion homeostasis	23/5578	65/43025	3.43e-06	0.000168713	0.000136714	AphChr18.t1091/AphChr35.t555/AphChr39.t512/AphChr01.t2139/AphChr21.t1343/AphChr01.t1189/AphChr26.t1430/AphChr23.t486/AphChr05.t1425/AphChr01.t1277/AphChr46.t543/AphChr23.t572/AphChr35.t554/AphChr27.t40/AphChr06.t1551/Aphmerge.3873.1/AphChr05.t397/AphChr11.t1329/AphChr06.t74/AphChr17.t996/AphChr02.t641/AphChr12.t925/AphChr17.t921	23
Root	turquoise	GO:0072506	trivalent inorganic anion homeostasis	23/5578	65/43025	3.43e-06	0.000168713	0.000136714	AphChr18.t1091/AphChr35.t555/AphChr39.t512/AphChr01.t2139/AphChr21.t1343/AphChr01.t1189/AphChr26.t1430/AphChr23.t486/AphChr05.t1425/AphChr01.t1277/AphChr46.t543/AphChr23.t572/AphChr35.t554/AphChr27.t40/AphChr06.t1551/Aphmerge.3873.1/AphChr05.t397/AphChr11.t1329/AphChr06.t74/AphChr17.t996/AphChr02.t641/AphChr12.t925/AphChr17.t921	23
Root	brown	GO:0034399	nuclear periphery	13/818	132/43025	1.56e-06	0.000170389	0.0001388	Aphmerge.7917.1/AphChr29.t691/AphChr09.t250/AphChr20.t273/Aphmerge.18447.2/AphChr08.t783/Aphmerge.11800.1/AphChr20.t1029/AphChr08.t780/Aphmerge.4549.2/AphChr03.t851/Aphmerge.19980.2/Aphmerge.8151.1	13
Root	brown	GO:0009785	blue light signaling pathway	11/818	93/43025	1.62e-06	0.000170723	0.000139072	Aphmerge.3134.1/AphChr18.t713/Aphmerge.19701.1/AphChr22.t798/AphChr04.t805/Aphmerge.2202.1/AphChr38.t368/AphChr13.t427/Aphmerge.18641.1/Aphmerge.1862.1/AphChr29.t394	11
Root	turquoise	GO:0015198	GO:0015198	17/5578	40/43025	3.64e-06	0.000177436	0.000143783	AphChr19.t1076/AphChr42.t559/Aphmerge.16341.1/AphChr09.t1522/AphChr02.t311/AphChr17.t876/AphChr12.t1551/AphChr43.t164/AphChr22.t779/Aphmerge.5290.1/AphChr26.t1020/AphChr24.t92/AphChr18.t735/AphChr07.t108/AphChr07.t109/AphChr01.t392/AphChr16.t1176	17
Root	blue	GO:0034293	sexual sporulation	34/4812	134/43025	3.4e-06	0.000181597	0.000159153	AphChr17.t329/Aphmerge.1844.1/AphChr04.t704/AphChr42.t252/AphChr12.t1194/AphChr33.t72/AphChr43.t549/AphChr37.t77/AphChr03.t1925/AphChr20.t156/AphChr11.t1739/AphChr19.t1127/AphChr09.t1430/Aphmerge.3091.1/AphChr42.t611/AphContig000669.t1/Aphmerge.11862.1/ptg001486l_pilon_pilon.t2/AphChr29.t1196/AphChr19.t368/AphChr37.t407/AphChr22.t488/AphChr43.t116/AphChr45.t727/Aphmerge.9579.3/AphChr32.t728/Aphme…	34
Root	turquoise	GO:0048586	regulation of long-day photoperiodism, flowering	43/5578	164/43025	3.81e-06	0.000183978	0.000149084	Aphmerge.8663.1/AphChr38.t721/AphChr42.t219/Aphmerge.4363.1/AphChr34.t1094/AphChr09.t1276/Aphmerge.988.1/AphChr31.t900/AphChr43.t517/AphChr38.t574/AphChr21.t1343/AphChr04.t1041/AphChr01.t1189/Aphmerge.19884.1/AphChr08.t862/AphChr38.t1099/AphChr32.t126/Aphmerge.16802.1/Aphmerge.7709.1/AphChr22.t846/Aphmerge.422.1/AphChr23.t486/AphChr16.t398/AphChr05.t1425/AphChr14.t949/AphChr20.t1053/AphChr20.t105…	43
Root	green	GO:0070370	cellular heat acclimation	7/827	36/43025	4.85e-06	0.000191378	0.000159981	AphChr28.t958/AphChr09.t283/Aphmerge.2814.1/AphChr25.t886/AphChr28.t1380/AphChr36.t37/AphChr34.t1061	7
Root	brown	GO:0010244	response to low fluence blue light stimulus by blue low-fluence system	9/818	60/43025	1.93e-06	0.000195407	0.00015918	Aphmerge.3134.1/AphChr18.t713/Aphmerge.19701.1/AphChr22.t798/AphChr04.t805/Aphmerge.2202.1/AphChr14.t693/AphChr38.t368/AphChr13.t427	9
Root	turquoise	GO:0042937	tripeptide transmembrane transporter activity	14/5578	29/43025	4.24e-06	0.000201377	0.000163184	AphChr11.t1269/AphChr19.t1076/AphChr42.t559/Aphmerge.16341.1/AphChr17.t876/AphChr12.t1551/AphChr43.t164/AphChr22.t779/Aphmerge.5290.1/AphChr26.t1020/AphChr18.t735/Aphmerge.12070.2/AphChr31.t527/AphChr01.t392	14
Root	turquoise	GO:0009311	oligosaccharide metabolic process	53/5578	219/43025	4.25e-06	0.000201377	0.000163184	AphChr36.t498/AphChr06.t1179/Aphmerge.15053.1/AphChr21.t1118/AphChr04.t512/AphChr32.t928/AphChr14.t408/AphChr05.t68/AphChr15.t500/AphChr01.t1841/Aphmerge.18085.1/Aphmerge.17187.1/Aphmerge.2734.1/AphChr12.t366/AphChr17.t703/AphChr47.t264/AphChr30.t1048/AphChr02.t1522/AphChr17.t269/AphChr09.t496/AphChr03.t1390/Aphmerge.18387.1/AphChr10.t547/Aphmerge.4774.1/AphContig001356.t5/Aphmerge.18539.1/AphChr…	53
Root	blue	GO:0016832	aldehyde-lyase activity	16/4812	41/43025	3.84e-06	0.000202513	0.000177484	AphChr16.t1019/AphChr16.t1021/AphChr07.t365/AphChr42.t474/AphChr12.t529/AphChr45.t580/AphChr01.t1767/AphChr51.t242/AphChr22.t1081/AphChr02.t1702/Aphmerge.5677.1/AphChr01.t585/AphChr24.t356/AphChr19.t983/AphChr34.t761/AphChr43.t262	16
Root	green	GO:0002252	immune effector process	20/827	322/43025	5.38e-06	0.000205542	0.000171822	AphChr02.t1309/Aphmerge.6759.1/AphChr06.t1251/Aphmerge.14663.2/AphChr03.t2016/AphChr10.t39/Aphmerge.1922.2/Aphmerge.18772.1/AphChr03.t530/Aphmerge.11521.1/AphChr16.t1221/AphChr37.t117/AphChr03.t960/Aphmerge.5351.2/Aphmerge.5351.1/Aphmerge.13413.1/Aphmerge.18743.1/Aphmerge.17847.1/Aphmerge.7233.1/AphChr10.t1135	20
Root	green	GO:0003333	amino acid transmembrane transport	13/827	146/43025	5.41e-06	0.000205542	0.000171822	Aphmerge.10870.1/AphChr23.t627/Aphmerge.3424.1/Aphmerge.9618.1/Aphmerge.10870.3/Aphmerge.10870.2/AphChr28.t445/Aphmerge.5843.1/AphChr19.t357/Aphmerge.2692.1/AphChr07.t164/AphChr28.t1415/AphChr17.t1133	13
Root	turquoise	GO:0006549	isoleucine metabolic process	9/5578	13/43025	4.49e-06	0.000208674	0.000169097	AphContig000164.t4/AphChr32.t421/AphChr28.t1282/AphChr32.t742/AphChr15.t312/AphChr14.t611/AphChr27.t444/AphChr08.t582/AphChr29.t546	9
Root	turquoise	GO:0009097	isoleucine biosynthetic process	9/5578	13/43025	4.49e-06	0.000208674	0.000169097	AphContig000164.t4/AphChr32.t421/AphChr28.t1282/AphChr32.t742/AphChr15.t312/AphChr14.t611/AphChr27.t444/AphChr08.t582/AphChr29.t546	9
Root	blue	GO:0008964	phosphoenolpyruvate carboxylase activity	11/4812	21/43025	4.08e-06	0.00021314	0.000186797	AphChr13.t1287/AphChr32.t228/Aphmerge.13634.1/AphChr12.t947/AphChr14.t1334/AphChr16.t884/AphChr46.t680/AphChr23.t452/AphChr01.t1135/AphChr37.t389/AphChr31.t813	11
Root	green	GO:0004675	transmembrane receptor protein serine/threonine kinase activity	22/827	380/43025	5.75e-06	0.000214167	0.000179032	AphChr26.t297/AphChr21.t439/AphChr46.t476/AphChr29.t1091/AphChr28.t417/AphChr06.t204/AphChr16.t1157/AphChr05.t1135/AphChr05.t644/AphChr22.t394/AphChr08.t1288/Aphmerge.6380.1/Aphmerge.6380.2/Aphmerge.294.1/AphChr21.t1079/AphChr16.t727/Aphmerge.2384.1/Aphmerge.11107.1/AphChr25.t254/AphChr24.t118/AphChr26.t187/Aphmerge.13479.1	22
Root	green	GO:0048354	mucilage biosynthetic process involved in seed coat development	11/827	105/43025	5.99e-06	0.000219184	0.000183226	AphChr15.t339/Aphmerge.8740.1/Aphmerge.14403.1/Aphmerge.3206.2/AphChr18.t280/Aphmerge.510.1/Aphmerge.18899.1/Aphmerge.3206.1/AphChr22.t1189/Aphmerge.1682.1/AphChr34.t433	11
Root	turquoise	GO:0071322	cellular response to carbohydrate stimulus	58/5578	248/43025	4.86e-06	0.000224225	0.000181698	AphChr17.t1011/Aphmerge.16759.1/Aphmerge.9596.1/AphChr07.t767/AphChr45.t573/Aphmerge.5812.1/AphChr42.t443/AphChr10.t480/AphChr02.t974/AphChr10.t247/Aphmerge.3692.2/AphChr09.t239/AphChr03.t1821/AphChr30.t521/Aphmerge.6585.2/Aphmerge.5832.2/AphChr09.t593/AphChr09.t590/Aphmerge.16759.2/AphChr24.t681/AphChr13.t732/AphChr20.t400/AphChr13.t187/Aphmerge.4798.1/AphChr17.t132/AphChr32.t185/Aphmerge.19116.…	58
Root	turquoise	GO:0008061	chitin binding	22/5578	62/43025	5.28e-06	0.000239153	0.000193795	AphChr17.t867/AphChr21.t959/AphChr21.t958/AphChr06.t975/AphChr02.t746/Aphmerge.16338.2/AphChr19.t127/AphContig000049.t44/AphChr12.t1084/AphChr05.t953/AphChr32.t202/AphChr21.t390/AphChr10.t624/AphChr05.t167/AphChr06.t262/Aphmerge.6695.1/AphChr26.t348/AphChr26.t345/AphChr43.t916/AphChr34.t193/AphChr09.t701/AphChr26.t346	22
Root	turquoise	GO:0010161	red light signaling pathway	22/5578	62/43025	5.28e-06	0.000239153	0.000193795	AphChr20.t1165/AphChr36.t459/Aphmerge.4572.2/Aphmerge.4572.1/AphChr12.t422/AphChr28.t622/AphChr04.t1207/AphChr03.t898/AphChr02.t318/AphChr09.t415/Aphmerge.14821.1/Aphmerge.13977.1/AphChr47.t409/AphChr34.t929/AphChr25.t480/AphChr30.t911/AphChr32.t667/Aphmerge.7250.1/AphChr03.t712/AphChr29.t952/AphChr10.t1196/AphChr08.t1140	22
Root	green	GO:0009700	indole phytoalexin biosynthetic process	9/827	69/43025	6.94e-06	0.000245202	0.000204975	AphChr14.t870/AphChr28.t958/AphChr09.t283/Aphmerge.2814.1/AphChr25.t886/AphChr28.t1380/AphChr36.t37/Aphmerge.7233.1/AphChr34.t1061	9
Root	green	GO:0046217	indole phytoalexin metabolic process	9/827	69/43025	6.94e-06	0.000245202	0.000204975	AphChr14.t870/AphChr28.t958/AphChr09.t283/Aphmerge.2814.1/AphChr25.t886/AphChr28.t1380/AphChr36.t37/Aphmerge.7233.1/AphChr34.t1061	9
Root	turquoise	GO:0080144	amino acid homeostasis	17/5578	41/43025	5.47e-06	0.000245833	0.000199208	AphChr03.t1684/AphContig001395.t5/Aphmerge.9773.1/Aphmerge.1751.1/AphChr34.t742/AphChr30.t1141/AphChr47.t170/AphChr04.t1571/AphChr38.t640/AphChr08.t802/AphChr27.t674/AphChr29.t711/AphChr47.t167/AphChr30.t1146/AphChr09.t1498/Aphmerge.3311.2/AphChr13.t704	17
Root	green	GO:0010497	plasmodesmata-mediated intercellular transport	7/827	38/43025	7.1e-06	0.000246632	0.000206171	AphChr22.t915/AphChr18.t579/AphChr18.t578/AphChr18.t575/AphChr18.t576/AphChr22.t916/AphChr18.t577	7
Root	blue	GO:0071277	cellular response to calcium ion	12/4812	25/43025	4.82e-06	0.00024906	0.000218278	AphChr01.t564/Aphmerge.13768.1/AphChr39.t558/Aphmerge.13788.1/AphChr11.t691/AphChr02.t1241/AphChr44.t109/AphChr44.t108/Aphmerge.705.1/Aphmerge.707.1/AphChr12.t1388/Aphmerge.13784.1	12
Root	turquoise	GO:0016667	oxidoreductase activity, acting on a sulfur group of donors	41/5578	156/43025	5.94e-06	0.000263433	0.00021347	AphChr18.t1150/AphChr44.t221/AphChr18.t378/Aphmerge.4234.1/AphContig000164.t19/AphChr14.t1024/AphChr05.t105/AphChr40.t260/AphChr07.t388/AphChr21.t330/AphChr19.t998/AphChr29.t831/AphChr08.t987/AphChr27.t830/AphChr09.t1435/Aphmerge.15227.1/AphChr07.t1367/AphChr01.t2149/Aphmerge.29.1/Aphmerge.10703.1/AphChr43.t1070/AphChr42.t571/AphChr17.t109/AphChr22.t1102/AphChr09.t1141/AphChr18.t393/Aphmerge.8916…	41
Root	turquoise	GO:0009312	oligosaccharide biosynthetic process	29/5578	95/43025	5.99e-06	0.000263433	0.00021347	AphChr36.t498/AphChr06.t1179/AphChr32.t928/AphChr14.t408/AphChr15.t500/Aphmerge.17187.1/Aphmerge.2734.1/AphChr12.t366/AphChr17.t703/AphChr02.t1522/AphChr17.t269/AphChr09.t496/Aphmerge.18387.1/AphChr10.t547/Aphmerge.4774.1/AphChr35.t911/AphChr39.t61/AphChr02.t950/Aphmerge.10298.1/AphChr13.t1208/Aphmerge.16588.3/AphChr03.t1529/AphChr25.t440/AphContig001493.t1/Aphmerge.2106.1/AphChr07.t1048/AphChr46…	29
Root	turquoise	GO:0007140	male meiotic nuclear division	36/5578	130/43025	6.02e-06	0.000263433	0.00021347	AphChr21.t1054/AphChr03.t1270/AphChr40.t445/Aphmerge.2518.2/Aphmerge.2518.3/Aphmerge.2518.7/AphChr31.t419/AphChr02.t311/Aphmerge.2518.12/Aphmerge.2518.10/Aphmerge.2518.11/AphChr41.t40/AphChr09.t423/AphChr18.t1628/AphChr34.t921/Aphmerge.9442.2/Aphmerge.2518.8/Aphmerge.2518.9/AphChr37.t84/AphChr16.t494/AphChr03.t741/AphChr20.t640/AphChr18.t1357/AphChr40.t40/Aphmerge.3338.1/Aphmerge.2518.5/Aphmerge.…	36
Root	turquoise	GO:0030308	negative regulation of cell growth	30/5578	100/43025	6.17e-06	0.000267762	0.000216977	AphChr12.t1496/Aphmerge.18021.1/AphChr30.t751/AphChr10.t480/AphChr36.t470/AphChr25.t471/AphChr29.t987/AphChr21.t984/Aphmerge.14988.1/AphChr08.t1186/AphChr44.t331/AphChr20.t1186/Aphmerge.54.1/AphChr36.t468/AphChr36.t469/AphChr20.t400/Aphmerge.4798.1/Aphmerge.12647.1/AphChr03.t694/AphChr25.t468/AphChr03.t1598/Aphmerge.8916.2/AphChr28.t614/Aphmerge.17163.1/AphChr22.t751/AphChr12.t1048/AphChr32.t288/…	30
Root	green	GO:0019199	transmembrane receptor protein kinase activity	23/827	417/43025	7.84e-06	0.000267879	0.000223932	AphChr26.t297/AphChr21.t439/AphChr05.t850/AphChr46.t476/AphChr29.t1091/AphChr28.t417/AphChr06.t204/AphChr16.t1157/AphChr05.t1135/AphChr05.t644/AphChr22.t394/AphChr08.t1288/Aphmerge.6380.1/Aphmerge.6380.2/Aphmerge.294.1/AphChr21.t1079/AphChr16.t727/Aphmerge.2384.1/Aphmerge.11107.1/AphChr25.t254/AphChr24.t118/AphChr26.t187/Aphmerge.13479.1	23
Root	turquoise	GO:0009696	salicylic acid metabolic process	43/5578	167/43025	6.29e-06	0.000270982	0.000219587	Aphmerge.12686.1/AphChr14.t404/AphChr10.t363/AphChr42.t475/AphChr29.t500/AphChr28.t1408/AphChr08.t1391/AphChr34.t292/Aphmerge.17132.1/Aphmerge.3382.1/Aphmerge.9400.1/AphChr34.t617/AphContig000045.t8/AphChr09.t730/AphChr27.t358/Aphmerge.961.1/AphChr12.t712/AphChr08.t509/AphChr43.t261/AphChr13.t455/AphChr13.t546/AphChr13.t547/Aphmerge.11014.2/AphChr11.t1491/AphChr31.t315/AphChr38.t647/Aphmerge.9561…	43
Root	turquoise	GO:0044092	negative regulation of molecular function	77/5578	361/43025	6.49e-06	0.000277194	0.000224621	AphChr50.t179/AphChr34.t931/Aphmerge.18291.1/AphChr29.t1230/AphChr47.t476/AphChr50.t258/AphContig000070.t4/AphChr07.t140/ptg001331l_pilon_pilon.t28/Aphmerge.17005.1/AphChr24.t122/Aphmerge.13576.1/AphChr11.t1761/AphChr11.t1693/Aphmerge.17598.1/AphChr34.t1026/AphChr18.t977/AphChr25.t833/AphChr17.t1237/Aphmerge.2653.1/AphChr04.t593/AphChr16.t1152/AphChr19.t157/Aphmerge.3040.1/AphChr17.t1045/AphChr01…	77
Root	blue	GO:0010189	vitamin E biosynthetic process	19/4812	56/43025	5.63e-06	0.000284831	0.000249628	AphChr41.t73/AphChr06.t1176/AphChr11.t1705/AphChr28.t283/AphChr32.t726/AphContig000070.t20/AphChr40.t411/AphChr18.t1620/AphChr40.t263/Aphmerge.9408.1/AphChr26.t236/AphChr31.t290/AphChr31.t395/AphChr31.t110/AphChr11.t1513/AphChr29.t283/AphChr29.t1349/AphChr26.t1073/AphChr05.t1274	19
Root	blue	GO:0042360	vitamin E metabolic process	19/4812	56/43025	5.63e-06	0.000284831	0.000249628	AphChr41.t73/AphChr06.t1176/AphChr11.t1705/AphChr28.t283/AphChr32.t726/AphContig000070.t20/AphChr40.t411/AphChr18.t1620/AphChr40.t263/Aphmerge.9408.1/AphChr26.t236/AphChr31.t290/AphChr31.t395/AphChr31.t110/AphChr11.t1513/AphChr29.t283/AphChr29.t1349/AphChr26.t1073/AphChr05.t1274	19
Root	turquoise	GO:0055083	monovalent inorganic anion homeostasis	24/5578	72/43025	7e-06	0.000296547	0.000240303	AphChr18.t1091/AphChr14.t241/AphChr35.t555/AphChr39.t512/AphChr01.t2139/AphChr21.t1343/AphChr01.t1189/AphChr26.t1430/AphChr23.t486/AphChr05.t1425/AphChr01.t1277/AphChr46.t543/AphChr23.t572/AphChr35.t554/AphChr27.t40/AphChr06.t1551/Aphmerge.3873.1/AphChr05.t397/AphChr11.t1329/AphChr06.t74/AphChr17.t996/AphChr02.t641/AphChr12.t925/AphChr17.t921	24
Root	turquoise	GO:0071491	cellular response to red light	22/5578	63/43025	7.12e-06	0.000299218	0.000242468	AphChr20.t1165/AphChr36.t459/Aphmerge.4572.2/Aphmerge.4572.1/AphChr12.t422/AphChr28.t622/AphChr04.t1207/AphChr03.t898/AphChr02.t318/AphChr09.t415/Aphmerge.14821.1/Aphmerge.13977.1/AphChr47.t409/AphChr34.t929/AphChr25.t480/AphChr30.t911/AphChr32.t667/Aphmerge.7250.1/AphChr03.t712/AphChr29.t952/AphChr10.t1196/AphChr08.t1140	22
Root	turquoise	GO:0009410	response to xenobiotic stimulus	19/5578	50/43025	7.25e-06	0.000302189	0.000244875	AphChr35.t200/AphChr25.t387/AphChr38.t586/AphContig001395.t5/AphChr32.t950/AphChr15.t1220/AphChr04.t930/AphChr46.t190/AphChr30.t1141/AphChr14.t383/AphChr36.t561/AphChr47.t170/AphChr04.t1571/Aphmerge.1990.2/ptg001345l_pilon_pilon.t3/AphChr16.t182/AphChr22.t1232/Aphmerge.10409.1/AphChr15.t452	19
Root	turquoise	GO:0010102	lateral root morphogenesis	60/5578	263/43025	7.73e-06	0.000319399	0.000258821	AphChr34.t931/AphChr49.t354/Aphmerge.16759.1/Aphmerge.9596.1/AphChr01.t602/AphChr05.t442/AphChr04.t512/AphChr21.t1098/AphChr09.t1281/Aphmerge.5812.1/Aphmerge.11149.1/Aphmerge.13059.3/Aphmerge.13059.2/Aphmerge.13059.1/AphChr19.t317/AphChr13.t609/AphChr47.t264/AphChr04.t899/AphChr30.t1048/AphChr30.t1041/AphChr32.t148/AphChr33.t430/AphChr03.t1240/Aphmerge.16759.2/AphChr04.t930/AphContig001356.t5/Aph…	60
Root	green	GO:1905428	regulation of plant organ formation	8/827	55/43025	9.88e-06	0.000322093	0.000269252	Aphmerge.9818.1/Aphmerge.12058.1/AphChr08.t1212/AphChr30.t1010/AphChr16.t467/Aphmerge.13156.1/AphChr30.t637/AphChr11.t1313	8
Root	green	GO:0052314	phytoalexin metabolic process	9/827	72/43025	9.9e-06	0.000322093	0.000269252	AphChr14.t870/AphChr28.t958/AphChr09.t283/Aphmerge.2814.1/AphChr25.t886/AphChr28.t1380/AphChr36.t37/Aphmerge.7233.1/AphChr34.t1061	9
Root	green	GO:0052315	phytoalexin biosynthetic process	9/827	72/43025	9.9e-06	0.000322093	0.000269252	AphChr14.t870/AphChr28.t958/AphChr09.t283/Aphmerge.2814.1/AphChr25.t886/AphChr28.t1380/AphChr36.t37/Aphmerge.7233.1/AphChr34.t1061	9
Root	brown	GO:0015996	chlorophyll catabolic process	9/818	64/43025	3.36e-06	0.000328063	0.000267241	AphChr27.t216/Aphmerge.6298.1/Aphmerge.6085.1/Aphmerge.18865.2/Aphmerge.14510.1/Aphmerge.6633.1/Aphmerge.18615.1/AphChr51.t35/AphChr12.t1341	9
Root	turquoise	GO:0009082	branched-chain amino acid biosynthetic process	16/5578	38/43025	8.13e-06	0.00033097	0.000268198	AphChr44.t172/AphContig000164.t4/AphChr32.t421/AphChr28.t1282/Aphmerge.5127.1/AphChr24.t757/AphChr32.t742/AphChr15.t312/Aphmerge.13728.2/AphChr14.t611/AphChr27.t444/AphChr08.t582/AphChr19.t599/AphChr29.t546/AphChr39.t491/Aphmerge.11281.1	16
Root	turquoise	GO:0010498	proteasomal protein catabolic process	92/5578	454/43025	8.13e-06	0.00033097	0.000268198	AphChr02.t360/AphChr36.t416/Aphmerge.17564.1/AphChr43.t1071/AphContig000074.t77/Aphmerge.4444.1/AphChr01.t1289/AphChr07.t140/AphChr24.t122/AphChr42.t443/AphChr27.t869/Aphmerge.13059.3/Aphmerge.13059.2/Aphmerge.13059.1/Aphmerge.9666.1/AphChr10.t247/AphChr12.t872/AphChr09.t239/Aphmerge.5071.1/AphChr29.t500/AphChr08.t1021/AphChr34.t479/AphChr04.t899/AphChr03.t1821/ptg001329l_pilon_pilon.t36/AphChr16…	92
Root	turquoise	GO:0009697	salicylic acid biosynthetic process	23/5578	68/43025	8.2e-06	0.000331104	0.000268306	Aphmerge.12686.1/AphChr14.t404/AphChr29.t500/Aphmerge.17132.1/Aphmerge.3382.1/Aphmerge.9400.1/AphChr27.t358/AphChr08.t509/AphChr13.t455/AphChr13.t546/AphChr13.t547/AphChr11.t1491/AphChr31.t315/AphChr38.t647/Aphmerge.7586.1/AphChr11.t1747/Aphmerge.9087.2/AphChr02.t996/AphChr34.t870/AphChr48.t14/AphChr17.t289/Aphmerge.4826.2/AphChr20.t326	23
Root	turquoise	GO:0043488	regulation of mRNA stability	26/5578	82/43025	8.32e-06	0.000331907	0.000268957	Aphmerge.18739.1/AphChr08.t625/Aphmerge.10689.1/AphChr18.t260/AphChr05.t1443/AphChr03.t732/Aphmerge.3475.1/AphChr16.t980/AphChr22.t1207/AphChr21.t1363/Aphmerge.6555.1/AphChr43.t536/AphChr30.t611/AphChr27.t492/AphChr04.t463/AphChr07.t346/Aphmerge.10399.1/AphChr19.t676/Aphmerge.13206.2/Aphmerge.7749.1/Aphmerge.15730.1/AphChr08.t1588/AphContig001334.t26/AphChr34.t987/AphChr32.t945/AphChr08.t1208	26
Root	turquoise	GO:0009631	cold acclimation	48/5578	196/43025	8.35e-06	0.000331907	0.000268957	AphChr21.t1059/AphChr42.t219/AphChr37.t1017/AphChr44.t307/AphChr15.t1044/AphChr05.t1110/AphChr09.t1276/AphContig001395.t5/AphChr43.t517/AphChr08.t576/AphChr12.t1238/AphChr35.t775/Aphmerge.4999.1/AphChr27.t436/AphChr15.t632/AphChr09.t421/AphChr30.t13/AphChr10.t358/AphChr11.t1309/AphChr29.t493/AphChr06.t217/AphChr05.t357/AphChr35.t381/AphChr40.t344/AphChr30.t1141/AphChr20.t316/AphChr29.t541/AphChr4…	48
Root	turquoise	GO:0048232	male gamete generation	63/5578	281/43025	8.42e-06	0.000332129	0.000269137	AphChr21.t1054/AphChr03.t1270/AphChr17.t1107/AphChr11.t991/AphChr29.t869/AphChr40.t445/Aphmerge.2518.2/Aphmerge.2518.3/Aphmerge.2518.7/Aphmerge.11590.1/AphChr31.t419/AphContig001338.t28/AphChr02.t311/AphChr22.t554/AphChr30.t191/Aphmerge.2518.12/Aphmerge.2518.10/Aphmerge.2518.11/AphChr41.t40/AphChr09.t423/AphChr18.t1628/AphChr34.t921/Aphmerge.9442.2/Aphmerge.2555.1/Aphmerge.2518.8/Aphmerge.2518.9/…	63
Root	turquoise	GO:0018958	phenol-containing compound metabolic process	53/5578	224/43025	8.54e-06	0.000334402	0.000270979	Aphmerge.12686.1/AphChr14.t404/AphChr10.t363/AphChr12.t286/AphChr12.t288/AphChr42.t475/AphChr29.t500/AphChr28.t1408/AphChr08.t1391/AphChr34.t292/Aphmerge.17132.1/Aphmerge.3382.1/Aphmerge.9400.1/AphChr34.t617/AphContig000045.t8/AphChr09.t730/AphChr27.t358/Aphmerge.961.1/AphChr12.t712/AphChr08.t509/AphChr43.t261/AphChr13.t455/AphChr19.t1267/AphChr13.t546/AphChr13.t547/Aphmerge.11014.2/AphChr11.t149…	53
Root	turquoise	GO:0010101	post-embryonic root morphogenesis	60/5578	264/43025	8.75e-06	0.000340042	0.000275549	AphChr34.t931/AphChr49.t354/Aphmerge.16759.1/Aphmerge.9596.1/AphChr01.t602/AphChr05.t442/AphChr04.t512/AphChr21.t1098/AphChr09.t1281/Aphmerge.5812.1/Aphmerge.11149.1/Aphmerge.13059.3/Aphmerge.13059.2/Aphmerge.13059.1/AphChr19.t317/AphChr13.t609/AphChr47.t264/AphChr04.t899/AphChr30.t1048/AphChr30.t1041/AphChr32.t148/AphChr33.t430/AphChr03.t1240/Aphmerge.16759.2/AphChr04.t930/AphContig001356.t5/Aph…	60
Root	turquoise	GO:0010647	positive regulation of cell communication	93/5578	462/43025	9.63e-06	0.000371608	0.000301128	Aphmerge.8618.2/Aphmerge.11091.1/AphChr02.t440/Aphmerge.18291.1/AphChr05.t1464/AphChr29.t1230/Aphmerge.12686.1/AphChr03.t353/AphChr14.t404/Aphmerge.18588.1/AphChr15.t1168/AphChr18.t527/Aphmerge.585.1/AphChr07.t388/AphChr15.t500/AphChr10.t569/Aphmerge.17598.1/AphChr13.t1081/AphChr18.t977/Aphmerge.17187.1/AphChr24.t312/Aphmerge.2653.1/AphChr04.t995/Aphmerge.3094.1/Aphmerge.15522.2/AphChr48.t58/AphC…	93
Root	green	GO:0004722	protein serine/threonine phosphatase activity	18/827	284/43025	1.19e-05	0.000379337	0.000317104	Aphmerge.2611.2/AphChr27.t79/Aphmerge.12058.1/AphChr11.t1343/AphChr10.t108/AphChr38.t510/AphChr29.t188/AphChr08.t189/AphChr03.t1938/Aphmerge.11180.2/Aphmerge.5028.1/Aphmerge.4885.2/AphChr03.t960/AphChr15.t395/AphChr29.t1210/AphChr11.t1313/AphChr20.t144/AphChr10.t1135	18
Root	green	GO:0010496	intercellular transport	7/827	41/43025	1.2e-05	0.000379337	0.000317104	AphChr22.t915/AphChr18.t579/AphChr18.t578/AphChr18.t575/AphChr18.t576/AphChr22.t916/AphChr18.t577	7
Root	blue	GO:0015238	GO:0015238	59/4812	296/43025	7.7e-06	0.000385593	0.000337936	AphChr43.t666/AphChr46.t686/AphChr01.t564/AphChr28.t1007/AphChr34.t187/AphChr25.t227/AphChr05.t611/AphChr11.t691/AphChr18.t1005/AphChr07.t792/AphChr19.t677/AphChr36.t525/AphChr42.t493/AphChr19.t1005/AphChr34.t453/AphChr10.t848/AphChr10.t770/AphChr01.t905/AphChr19.t386/AphChr35.t733/AphChr29.t503/AphChr45.t673/AphChr19.t323/AphChr20.t607/Aphmerge.9650.1/AphChr07.t990/Aphmerge.16398.1/AphChr37.t111…	59
Root	green	GO:0009403	toxin biosynthetic process	9/827	74/43025	1.24e-05	0.000385841	0.000322542	AphChr14.t870/AphChr28.t958/AphChr09.t283/Aphmerge.2814.1/AphChr25.t886/AphChr28.t1380/AphChr36.t37/Aphmerge.7233.1/AphChr34.t1061	9
Root	turquoise	GO:0034059	response to anoxia	19/5578	51/43025	1.02e-05	0.000388982	0.000315207	AphChr09.t295/AphChr10.t691/Aphmerge.15053.1/AphChr21.t1118/Aphmerge.18085.1/AphChr41.t6/AphChr34.t886/AphChr20.t546/AphChr09.t458/AphChr05.t1178/Aphmerge.4989.1/Aphmerge.16355.1/AphChr02.t688/AphChr17.t897/AphChr26.t283/Aphmerge.3892.1/Aphmerge.7181.1/AphChr09.t494/AphChr26.t1190	19
Root	blue	GO:0010374	stomatal complex development	41/4812	181/43025	7.89e-06	0.000391211	0.00034286	AphChr30.t243/AphChr20.t930/AphChr20.t1118/AphChr02.t449/AphChr46.t316/Aphmerge.18352.1/AphChr47.t240/AphChr30.t1074/AphChr11.t1560/AphChr14.t1089/AphChr18.t775/AphChr11.t654/AphChr37.t929/AphChr10.t540/AphChr03.t949/AphChr27.t880/AphContig001349.t1/AphChr35.t326/AphChr04.t402/AphChr32.t1050/AphChr48.t201/Aphmerge.18352.2/AphChr07.t314/ptg001452l_pilon_pilon.t2/AphChr19.t235/AphChr07.t1277/AphChr…	41
Root	blue	GO:0016627	oxidoreductase activity, acting on the CH-CH group of donors	39/4812	169/43025	8.16e-06	0.000400583	0.000351073	AphChr19.t1248/AphChr19.t1287/AphChr18.t871/AphChr14.t262/AphChr21.t1347/AphChr27.t537/AphChr28.t1444/AphChr17.t627/AphChr49.t194/Aphmerge.14672.1/Aphmerge.17024.1/AphChr01.t614/AphChr18.t870/AphChr43.t237/AphChr22.t622/AphChr20.t1148/AphChr38.t103/AphChr18.t1620/AphChr05.t922/AphChr30.t330/AphChr40.t263/AphChr04.t479/Aphmerge.9408.1/AphChr26.t1182/AphChr22.t624/AphContig001370.t25/AphChr21.t1379…	39
Root	turquoise	GO:0009937	regulation of gibberellic acid mediated signaling pathway	26/5578	83/43025	1.06e-05	0.00040425	0.000327579	AphContig000045.t96/AphChr07.t767/AphChr23.t55/AphChr43.t352/AphChr15.t500/AphChr49.t75/AphChr38.t373/Aphmerge.17187.1/AphChr16.t407/Aphmerge.12171.1/AphChr19.t888/Aphmerge.5832.2/AphChr01.t800/AphChr13.t249/AphChr09.t496/AphChr24.t681/AphChr10.t547/AphChr42.t391/Aphmerge.4774.1/AphChr35.t911/Aphmerge.11861.1/AphChr11.t968/AphChr22.t425/AphChr03.t1529/AphChr02.t163/AphChr37.t363	26
Root	green	GO:0005326	neurotransmitter transmembrane transporter activity	5/827	17/43025	1.32e-05	0.000405089	0.000338631	Aphmerge.10870.1/AphChr23.t627/Aphmerge.10870.3/Aphmerge.10870.2/Aphmerge.5843.1	5
Root	turquoise	GO:0009308	amine metabolic process	72/5578	336/43025	1.07e-05	0.000405558	0.000328639	Aphmerge.12193.2/AphChr14.t1416/AphChr05.t341/AphChr16.t355/AphChr29.t1371/Aphmerge.906.1/Aphmerge.1120.2/Aphmerge.15522.2/AphChr13.t373/AphChr15.t254/AphContig000074.t87/AphChr03.t672/AphChr09.t590/AphChr22.t556/AphChr02.t69/AphChr02.t62/AphChr04.t637/AphChr19.t1242/AphChr22.t503/AphChr26.t197/AphChr37.t251/AphChr08.t1337/AphChr08.t1338/AphChr18.t279/AphChr06.t102/AphChr18.t969/AphChr06.t312/Aph…	72
Root	turquoise	GO:0016101	diterpenoid metabolic process	39/5578	149/43025	1.1e-05	0.00041076	0.000332855	AphChr17.t1011/AphChr29.t697/AphChr33.t340/AphChr06.t1509/AphChr04.t278/AphChr16.t309/AphChr02.t974/AphChr38.t628/AphChr30.t521/AphChr19.t345/AphChr02.t318/AphChr49.t17/AphChr07.t299/AphChr24.t280/AphChr01.t1277/Aphmerge.19116.1/AphContig001391.t15/ptg001375l_pilon_pilon.t10/AphChr09.t1141/AphChr23.t572/AphChr17.t697/AphChr14.t230/AphChr04.t579/AphChr02.t509/AphChr01.t356/AphChr31.t467/AphChr11.t…	39
Root	brown	GO:0030522	intracellular receptor signaling pathway	11/818	103/43025	4.48e-06	0.000411718	0.000335388	Aphmerge.3134.1/AphChr18.t713/Aphmerge.19701.1/AphChr22.t798/AphChr04.t805/Aphmerge.2202.1/AphChr38.t368/AphChr13.t427/Aphmerge.18641.1/Aphmerge.1862.1/AphChr29.t394	11
Root	brown	GO:0010617	circadian regulation of calcium ion oscillation	7/818	36/43025	4.52e-06	0.000411718	0.000335388	Aphmerge.3134.1/AphChr18.t713/Aphmerge.19701.1/AphChr22.t798/AphChr04.t805/Aphmerge.2202.1/AphChr14.t693	7
Root	turquoise	GO:0006094	gluconeogenesis	14/5578	31/43025	1.13e-05	0.000418609	0.000339215	AphChr27.t471/AphChr29.t566/AphChr17.t703/AphChr51.t231/Aphmerge.3638.1/Aphmerge.14606.1/AphChr02.t82/Aphmerge.16621.1/AphChr28.t1312/AphChr02.t950/AphChr31.t929/AphChr11.t727/AphChr17.t1406/AphChr08.t608	14
Root	turquoise	GO:2000028	regulation of photoperiodism, flowering	61/5578	272/43025	1.15e-05	0.000423807	0.000343427	AphChr09.t469/Aphmerge.8663.1/AphChr38.t721/AphContig000074.t57/AphChr42.t219/AphChr32.t114/Aphmerge.6977.2/Aphmerge.4966.1/Aphmerge.4363.1/AphChr34.t1094/AphChr09.t1276/AphChr10.t569/Aphmerge.988.1/AphChr31.t900/AphChr43.t517/AphChr38.t574/AphChr21.t1343/AphChr04.t1041/AphChr01.t1189/Aphmerge.19884.1/AphChr08.t862/AphChr38.t1099/AphChr32.t126/Aphmerge.16802.1/Aphmerge.7709.1/AphChr22.t846/Aphmer…	61
Root	blue	GO:0009407	toxin catabolic process	26/4812	94/43025	8.85e-06	0.000430212	0.00037704	AphChr26.t165/AphChr44.t588/AphChr44.t589/AphChr44.t527/AphChr44.t526/AphChr44.t525/AphChr13.t1145/AphChr13.t1144/AphChr47.t225/AphChr04.t1512/AphChr38.t999/AphChr20.t503/AphChr38.t941/AphChr38.t944/Aphmerge.6698.1/AphChr44.t590/AphChr20.t502/AphChr12.t289/AphChr34.t860/AphChr03.t1455/AphChr13.t1146/AphChr13.t1143/AphChr20.t504/AphChr03.t1456/AphChr03.t1457/AphChr09.t485	26
Root	turquoise	GO:0070413	trehalose metabolism in response to stress	15/5578	35/43025	1.2e-05	0.000430953	0.000349218	AphChr36.t498/AphChr06.t1179/AphChr32.t928/AphChr14.t408/Aphmerge.2734.1/AphChr12.t366/AphChr02.t1522/AphChr17.t269/Aphmerge.18387.1/AphChr39.t61/AphChr13.t1208/Aphmerge.16588.3/AphChr25.t440/AphChr46.t700/AphChr45.t665	15
Root	turquoise	GO:0009789	positive regulation of abscisic acid-activated signaling pathway	47/5578	193/43025	1.21e-05	0.000430953	0.000349218	Aphmerge.8618.2/AphChr02.t440/Aphmerge.18291.1/AphChr29.t1230/Aphmerge.12686.1/AphChr03.t353/AphChr14.t404/AphChr15.t1168/AphChr18.t527/Aphmerge.585.1/Aphmerge.17598.1/AphChr24.t312/Aphmerge.2653.1/AphChr04.t995/Aphmerge.15522.2/AphChr16.t959/Aphmerge.3382.1/Aphmerge.9400.1/AphChr05.t674/Aphmerge.15457.1/AphChr12.t605/AphChr22.t963/AphChr26.t170/AphChr13.t546/AphChr13.t547/Aphmerge.6459.1/AphCont…	47
Root	turquoise	GO:1901421	positive regulation of response to alcohol	47/5578	193/43025	1.21e-05	0.000430953	0.000349218	Aphmerge.8618.2/AphChr02.t440/Aphmerge.18291.1/AphChr29.t1230/Aphmerge.12686.1/AphChr03.t353/AphChr14.t404/AphChr15.t1168/AphChr18.t527/Aphmerge.585.1/Aphmerge.17598.1/AphChr24.t312/Aphmerge.2653.1/AphChr04.t995/Aphmerge.15522.2/AphChr16.t959/Aphmerge.3382.1/Aphmerge.9400.1/AphChr05.t674/Aphmerge.15457.1/AphChr12.t605/AphChr22.t963/AphChr26.t170/AphChr13.t546/AphChr13.t547/Aphmerge.6459.1/AphCont…	47
Root	turquoise	GO:1905959	positive regulation of cellular response to alcohol	47/5578	193/43025	1.21e-05	0.000430953	0.000349218	Aphmerge.8618.2/AphChr02.t440/Aphmerge.18291.1/AphChr29.t1230/Aphmerge.12686.1/AphChr03.t353/AphChr14.t404/AphChr15.t1168/AphChr18.t527/Aphmerge.585.1/Aphmerge.17598.1/AphChr24.t312/Aphmerge.2653.1/AphChr04.t995/Aphmerge.15522.2/AphChr16.t959/Aphmerge.3382.1/Aphmerge.9400.1/AphChr05.t674/Aphmerge.15457.1/AphChr12.t605/AphChr22.t963/AphChr26.t170/AphChr13.t546/AphChr13.t547/Aphmerge.6459.1/AphCont…	47
Root	turquoise	GO:0034765	regulation of ion transmembrane transport	37/5578	139/43025	1.21e-05	0.000430953	0.000349218	AphChr41.t354/AphChr07.t140/AphChr15.t1168/Aphmerge.7278.1/AphChr17.t1109/AphChr24.t122/Aphmerge.13576.1/AphChr48.t197/AphChr17.t542/AphChr44.t378/AphChr18.t977/AphChr25.t833/AphChr16.t1152/AphChr13.t1387/Aphmerge.6604.1/Aphmerge.13996.1/AphChr09.t1156/AphChr05.t643/Aphmerge.16193.1/AphChr36.t88/AphChr31.t247/AphChr33.t323/AphChr39.t246/AphChr19.t118/AphChr11.t1559/AphChr40.t133/Aphmerge.8384.2/A…	37
Root	blue	GO:1902170	cellular response to reactive nitrogen species	33/4812	134/43025	9.33e-06	0.000447358	0.000392067	AphChr08.t318/AphChr15.t1131/AphChr49.t40/AphChr04.t667/AphChr11.t1040/AphChr04.t538/AphContig001347.t13/AphChr05.t386/AphChr24.t1126/AphChr30.t545/AphChr49.t41/AphChr04.t666/AphChr42.t258/AphChr05.t1281/AphChr05.t379/AphChr13.t308/AphChr01.t1692/Aphmerge.12985.1/AphChr35.t292/AphChr20.t1361/AphChr03.t725/AphChr11.t1305/AphChr24.t164/AphChr12.t1405/AphChr03.t525/ptg000074l_pilon_pilon.t42/AphChr4…	33
Root	blue	GO:0009073	aromatic amino acid family biosynthetic process	29/4812	111/43025	9.4e-06	0.000447358	0.000392067	Aphmerge.13002.1/AphChr49.t40/AphChr14.t262/AphChr04.t667/Aphmerge.19287.2/AphChr20.t168/AphChr30.t603/AphContig001347.t13/AphChr35.t421/AphChr49.t41/AphChr04.t666/AphChr34.t656/AphChr11.t1328/AphChr02.t1702/AphChr20.t1222/Aphmerge.12985.1/Aphmerge.14721.1/AphChr03.t1917/AphChr21.t293/AphChr32.t1072/AphChr46.t418/AphChr03.t656/AphChr32.t1073/AphChr15.t751/AphChr16.t914/Aphmerge.1956.1/AphChr46.t3…	29
Root	blue	GO:0045493	xylan catabolic process	15/4812	39/43025	9.48e-06	0.000447358	0.000392067	AphChr34.t595/AphChr06.t290/Aphmerge.6976.1/AphChr31.t930/AphContig001351.t33/AphChr11.t726/Aphmerge.13374.1/AphChr12.t901/AphChr18.t1646/AphChr40.t469/AphChr41.t9/AphChr23.t538/AphChr01.t1238/AphChr09.t757/AphChr04.t834	15
Root	brown	GO:0071483	cellular response to blue light	11/818	105/43025	5.4e-06	0.000451085	0.000367456	Aphmerge.3134.1/AphChr18.t713/Aphmerge.19701.1/AphChr22.t798/AphChr04.t805/Aphmerge.2202.1/AphChr38.t368/AphChr13.t427/Aphmerge.18641.1/Aphmerge.1862.1/AphChr29.t394	11
Root	brown	GO:0009757	hexose mediated signaling	7/818	37/43025	5.48e-06	0.000451085	0.000367456	AphChr27.t216/Aphmerge.6085.1/Aphmerge.18865.2/Aphmerge.14510.1/Aphmerge.6633.1/Aphmerge.18615.1/AphChr51.t35	7
Root	brown	GO:0010255	glucose mediated signaling pathway	7/818	37/43025	5.48e-06	0.000451085	0.000367456	AphChr27.t216/Aphmerge.6085.1/Aphmerge.18865.2/Aphmerge.14510.1/Aphmerge.6633.1/Aphmerge.18615.1/AphChr51.t35	7
Root	brown	GO:0042752	regulation of circadian rhythm	14/818	171/43025	5.61e-06	0.000451085	0.000367456	AphChr26.t1157/Aphmerge.3134.1/Aphmerge.2983.1/Aphmerge.2983.2/AphChr18.t713/Aphmerge.19701.1/AphChr22.t798/AphChr19.t256/AphChr04.t805/Aphmerge.2202.1/AphChr46.t222/AphChr14.t693/Aphmerge.19963.2/AphContig000049.t171	14
Root	turquoise	GO:0048582	positive regulation of post-embryonic development	80/5578	386/43025	1.32e-05	0.00046726	0.000378639	AphChr50.t179/AphChr09.t291/AphChr29.t816/AphChr02.t1773/AphChr25.t913/AphChr42.t219/AphChr43.t1071/Aphmerge.978.2/Aphmerge.1026.1/AphChr41.t354/Aphmerge.7278.1/AphChr45.t573/AphChr34.t695/AphChr48.t197/Aphmerge.4363.1/AphChr17.t542/AphChr09.t1276/AphChr29.t869/AphChr24.t312/Aphmerge.17772.1/AphChr36.t622/AphChr48.t274/AphChr43.t517/AphChr38.t574/AphChr04.t1041/AphChr32.t1218/Aphmerge.683.1/Aphme…	80
Root	brown	GO:0034599	cellular response to oxidative stress	18/818	273/43025	6e-06	0.000468606	0.000381729	AphChr30.t500/AphChr21.t556/AphChr20.t197/AphChr20.t199/Aphmerge.3134.1/AphContig001366.t2/Aphmerge.19701.1/Aphmerge.6574.1/Aphmerge.13599.1/AphChr31.t356/AphChr11.t1447/AphChr05.t1158/AphChr09.t1152/AphChr09.t220/AphChr04.t805/AphChr30.t499/AphChr15.t295/AphChr37.t800	18
Root	blue	GO:0016324	apical plasma membrane	24/4812	84/43025	1.06e-05	0.000495525	0.000434281	Aphmerge.3862.1/Aphmerge.8551.1/AphChr03.t622/AphChr08.t1499/AphChr13.t849/AphChr04.t737/AphChr10.t213/AphChr02.t600/AphChr19.t1098/AphChr38.t739/AphChr12.t1304/AphContig001376.t37/AphChr17.t944/AphChr34.t984/AphChr16.t1125/AphChr37.t183/AphChr08.t1333/AphChr29.t1133/AphChr05.t1232/Aphmerge.151.1/ptg000074l_pilon_pilon.t96/AphChr25.t401/AphChr42.t574/AphChr46.t326	24
Root	blue	GO:0033095	aleurone grain	10/4812	19/43025	1.08e-05	0.000497953	0.00043641	AphChr26.t1046/Aphmerge.7841.1/Aphmerge.16508.1/AphChr36.t625/AphChr02.t310/AphChr20.t952/AphChr28.t487/AphChr03.t924/AphChr10.t1169/AphChr26.t1045	10
Root	turquoise	GO:0034284	response to monosaccharide	60/5578	268/43025	1.42e-05	0.000500493	0.000405569	AphChr35.t503/AphChr17.t1011/Aphmerge.15053.1/AphChr30.t922/AphChr21.t1118/Aphmerge.10665.1/AphChr07.t767/AphChr15.t918/AphChr45.t573/AphChr11.t1761/AphChr29.t1013/Aphmerge.18085.1/AphChr02.t974/AphChr43.t224/AphChr10.t247/AphChr47.t399/AphChr11.t1203/AphChr09.t239/AphChr08.t1210/AphChr03.t1821/AphChr30.t521/Aphmerge.6585.2/AphChr08.t1226/Aphmerge.5832.2/AphChr42.t508/AphChr24.t681/AphChr03.t1390…	60
Root	blue	GO:0009404	toxin metabolic process	39/4812	171/43025	1.09e-05	0.000501583	0.000439591	AphChr26.t165/AphChr44.t588/AphChr44.t589/AphChr44.t527/AphChr44.t526/AphChr44.t525/AphChr37.t149/AphChr49.t40/AphChr34.t958/AphChr04.t667/AphChr06.t824/AphChr19.t993/AphChr13.t1145/AphChr02.t459/AphChr13.t1144/AphContig001347.t13/AphChr28.t1250/AphChr47.t225/AphChr04.t1512/AphChr38.t999/AphChr49.t41/AphChr04.t666/AphChr20.t503/AphChr38.t941/AphChr38.t944/Aphmerge.12985.1/Aphmerge.6698.1/AphChr44…	39
Root	blue	GO:0015293	symporter activity	33/4812	135/43025	1.1e-05	0.000501583	0.000439591	AphChr16.t1061/AphChr13.t481/AphChr24.t373/AphChr07.t792/AphChr28.t567/AphChr04.t813/AphChr31.t666/AphChr36.t525/AphChr26.t711/Aphmerge.5635.2/Aphmerge.1864.3/AphChr17.t1400/AphChr12.t1217/AphChr22.t709/Aphmerge.17365.2/AphChr30.t625/AphChr41.t174/AphChr11.t1098/AphChr18.t798/Aphmerge.8575.1/AphChr10.t206/AphChr03.t1860/AphContig000049.t133/AphChr46.t251/AphChr17.t1399/AphChr35.t263/AphChr15.t115…	33
Root	blue	GO:0043934	sporulation	34/4812	141/43025	1.12e-05	0.000504601	0.000442236	AphChr17.t329/Aphmerge.1844.1/AphChr04.t704/AphChr42.t252/AphChr12.t1194/AphChr33.t72/AphChr43.t549/AphChr37.t77/AphChr03.t1925/AphChr20.t156/AphChr11.t1739/AphChr19.t1127/AphChr09.t1430/Aphmerge.3091.1/AphChr42.t611/AphContig000669.t1/Aphmerge.11862.1/ptg001486l_pilon_pilon.t2/AphChr29.t1196/AphChr19.t368/AphChr37.t407/AphChr22.t488/AphChr43.t116/AphChr45.t727/Aphmerge.9579.3/AphChr32.t728/Aphme…	34
Root	turquoise	GO:0004564	beta-fructofuranosidase activity	21/5578	61/43025	1.47e-05	0.000507193	0.000410998	AphChr04.t512/AphChr34.t1026/AphChr18.t480/AphChr47.t264/AphChr30.t1048/Aphmerge.2107.1/AphChr06.t1546/AphContig001356.t5/AphChr13.t1041/Aphmerge.11659.1/Aphmerge.10297.2/Aphmerge.10297.3/AphChr22.t998/AphChr26.t1426/AphChr46.t239/AphChr29.t324/AphChr27.t176/AphChr08.t295/AphChr09.t322/Aphmerge.13556.2/Aphmerge.6620.1	21
Root	turquoise	GO:0004575	sucrose alpha-glucosidase activity	21/5578	61/43025	1.47e-05	0.000507193	0.000410998	AphChr04.t512/AphChr34.t1026/AphChr18.t480/AphChr47.t264/AphChr30.t1048/Aphmerge.2107.1/AphChr06.t1546/AphContig001356.t5/AphChr13.t1041/Aphmerge.11659.1/Aphmerge.10297.2/Aphmerge.10297.3/AphChr22.t998/AphChr26.t1426/AphChr46.t239/AphChr29.t324/AphChr27.t176/AphChr08.t295/AphChr09.t322/Aphmerge.13556.2/Aphmerge.6620.1	21
Root	turquoise	GO:1903312	negative regulation of mRNA metabolic process	21/5578	61/43025	1.47e-05	0.000507193	0.000410998	Aphmerge.18739.1/AphChr08.t625/Aphmerge.10689.1/AphChr44.t191/AphChr39.t470/AphChr03.t732/Aphmerge.3475.1/AphChr43.t536/AphChr30.t611/AphChr27.t492/AphChr04.t463/AphChr07.t346/AphChr46.t259/AphChr19.t676/Aphmerge.13206.2/Aphmerge.7749.1/Aphmerge.15730.1/AphContig001333.t41/ptg001334l_pilon_pilon.t26/AphChr04.t553/Aphmerge.13719.2	21
Root	turquoise	GO:0015079	potassium ion transmembrane transporter activity	54/5578	234/43025	1.51e-05	0.000519067	0.00042062	Aphmerge.7651.1/AphChr03.t353/AphChr14.t408/AphChr20.t1089/AphChr18.t527/AphChr15.t1250/Aphmerge.12238.1/AphChr13.t682/AphChr46.t154/AphChr12.t365/Aphmerge.19877.1/AphChr03.t893/AphChr11.t623/Aphmerge.6956.1/AphChr20.t985/AphChr10.t1235/AphChr10.t1202/AphChr05.t674/AphChr42.t554/AphChr23.t19/AphChr22.t963/AphChr04.t1056/AphChr03.t796/AphChr26.t170/AphChr16.t570/Aphmerge.16317.1/AphChr12.t669/AphC…	54
Root	blue	GO:0002213	defense response to insect	25/4812	90/43025	1.2e-05	0.000537651	0.000471201	AphChr24.t640/AphChr47.t378/AphChr20.t1217/Aphmerge.13002.1/AphChr37.t581/AphChr06.t957/AphChr26.t874/AphChr19.t993/AphChr02.t459/AphChr16.t632/AphChr07.t709/AphChr09.t641/Aphmerge.5816.1/AphChr18.t1455/Aphmerge.10835.1/AphChr30.t941/AphChr14.t633/AphChr04.t1261/AphChr24.t638/AphChr16.t631/Aphmerge.8888.1/AphChr29.t283/AphChr32.t720/AphChr49.t234/AphChr45.t782	25
Root	turquoise	GO:0005984	disaccharide metabolic process	41/5578	162/43025	1.59e-05	0.000542413	0.000439538	AphChr36.t498/AphChr06.t1179/Aphmerge.15053.1/AphChr21.t1118/AphChr04.t512/AphChr32.t928/AphChr14.t408/AphChr05.t68/AphChr01.t1841/Aphmerge.18085.1/Aphmerge.2734.1/AphChr12.t366/AphChr17.t703/AphChr47.t264/AphChr30.t1048/AphChr02.t1522/AphChr17.t269/AphChr03.t1390/Aphmerge.18387.1/AphContig001356.t5/AphChr13.t1041/AphChr20.t545/AphChr05.t1178/AphChr08.t1486/AphChr10.t689/AphChr39.t61/AphChr02.t95…	41
Root	brown	GO:0061077	chaperone-mediated protein folding	10/818	89/43025	7.68e-06	0.000547584	0.000446065	Aphmerge.12748.1/AphChr12.t989/Aphmerge.19913.1/Aphmerge.8507.2/AphChr06.t1333/Aphmerge.6775.1/Aphmerge.10256.1/AphChr16.t1249/AphChr09.t667/AphChr05.t1158	10
Root	brown	GO:0006787	porphyrin-containing compound catabolic process	9/818	71/43025	8.07e-06	0.000547584	0.000446065	AphChr27.t216/Aphmerge.6298.1/Aphmerge.6085.1/Aphmerge.18865.2/Aphmerge.14510.1/Aphmerge.6633.1/Aphmerge.18615.1/AphChr51.t35/AphChr12.t1341	9
Root	brown	GO:0033015	tetrapyrrole catabolic process	9/818	71/43025	8.07e-06	0.000547584	0.000446065	AphChr27.t216/Aphmerge.6298.1/Aphmerge.6085.1/Aphmerge.18865.2/Aphmerge.14510.1/Aphmerge.6633.1/Aphmerge.18615.1/AphChr51.t35/AphChr12.t1341	9
Root	brown	GO:0006778	porphyrin-containing compound metabolic process	18/818	279/43025	8.09e-06	0.000547584	0.000446065	AphChr27.t216/Aphmerge.6298.1/AphChr07.t960/Aphmerge.6085.1/Aphmerge.18865.2/AphChr45.t377/Aphmerge.14510.1/AphChr18.t432/AphChr38.t313/AphChr22.t459/Aphmerge.6633.1/Aphmerge.18615.1/AphChr51.t35/AphChr37.t395/AphChr38.t368/AphChr13.t427/Aphmerge.2377.2/AphChr12.t1341	18
Root	brown	GO:0033013	tetrapyrrole metabolic process	18/818	279/43025	8.09e-06	0.000547584	0.000446065	AphChr27.t216/Aphmerge.6298.1/AphChr07.t960/Aphmerge.6085.1/Aphmerge.18865.2/AphChr45.t377/Aphmerge.14510.1/AphChr18.t432/AphChr38.t313/AphChr22.t459/Aphmerge.6633.1/Aphmerge.18615.1/AphChr51.t35/AphChr37.t395/AphChr38.t368/AphChr13.t427/Aphmerge.2377.2/AphChr12.t1341	18
Root	brown	GO:0042542	response to hydrogen peroxide	21/818	365/43025	8.68e-06	0.000547584	0.000446065	Aphmerge.7917.1/Aphmerge.16144.1/AphChr09.t250/Aphmerge.101.2/AphChr46.t729/AphChr20.t273/AphChr31.t356/AphChr28.t653/AphChr24.t70/AphChr03.t1778/AphChr45.t638/AphChr11.t1447/Aphmerge.4076.1/AphChr07.t85/Aphmerge.18409.1/Aphmerge.10075.1/AphChr01.t544/AphChr09.t1152/AphChr06.t938/Aphmerge.1643.1/AphChr22.t517	21
Root	brown	GO:0009787	regulation of abscisic acid-activated signaling pathway	24/818	455/43025	8.82e-06	0.000547584	0.000446065	AphChr02.t1383/AphChr27.t216/AphChr03.t1841/AphChr11.t993/AphChr17.t387/Aphmerge.6085.1/Aphmerge.18865.2/AphChr11.t925/AphChr51.t330/AphChr05.t1158/Aphmerge.14510.1/AphChr31.t781/AphChr19.t256/AphChr21.t1261/Aphmerge.6633.1/Aphmerge.18615.1/AphChr51.t35/AphChr20.t211/Aphmerge.17742.1/AphChr05.t79/AphChr37.t470/AphChr31.t740/AphChr32.t1116/AphContig000049.t171	24
Root	brown	GO:1901419	regulation of response to alcohol	24/818	455/43025	8.82e-06	0.000547584	0.000446065	AphChr02.t1383/AphChr27.t216/AphChr03.t1841/AphChr11.t993/AphChr17.t387/Aphmerge.6085.1/Aphmerge.18865.2/AphChr11.t925/AphChr51.t330/AphChr05.t1158/Aphmerge.14510.1/AphChr31.t781/AphChr19.t256/AphChr21.t1261/Aphmerge.6633.1/Aphmerge.18615.1/AphChr51.t35/AphChr20.t211/Aphmerge.17742.1/AphChr05.t79/AphChr37.t470/AphChr31.t740/AphChr32.t1116/AphContig000049.t171	24
Root	brown	GO:1905957	regulation of cellular response to alcohol	24/818	455/43025	8.82e-06	0.000547584	0.000446065	AphChr02.t1383/AphChr27.t216/AphChr03.t1841/AphChr11.t993/AphChr17.t387/Aphmerge.6085.1/Aphmerge.18865.2/AphChr11.t925/AphChr51.t330/AphChr05.t1158/Aphmerge.14510.1/AphChr31.t781/AphChr19.t256/AphChr21.t1261/Aphmerge.6633.1/Aphmerge.18615.1/AphChr51.t35/AphChr20.t211/Aphmerge.17742.1/AphChr05.t79/AphChr37.t470/AphChr31.t740/AphChr32.t1116/AphContig000049.t171	24
Root	blue	GO:0004611	phosphoenolpyruvate carboxykinase activity	11/4812	23/43025	1.26e-05	0.000558679	0.00048963	AphChr13.t1287/AphChr32.t228/Aphmerge.13634.1/AphChr12.t947/AphChr14.t1334/AphChr16.t884/AphChr46.t680/AphChr23.t452/AphChr01.t1135/AphChr37.t389/AphChr31.t813	11
Root	turquoise	GO:0016132	brassinosteroid biosynthetic process	20/5578	57/43025	1.69e-05	0.000572593	0.000463994	AphChr23.t61/AphChr47.t476/AphChr29.t981/AphChr16.t309/AphChr49.t17/AphChr24.t1122/AphChr01.t795/AphContig001391.t15/AphChr03.t1836/ptg001401l_pilon_pilon.t2/AphChr04.t579/AphChr08.t1177/AphChr44.t199/AphChr02.t174/AphChr29.t799/AphChr08.t1510/AphChr29.t1315/AphChr34.t1109/AphChr11.t819/AphChr07.t1352	20
Root	blue	GO:0044106	cellular amine metabolic process	50/4812	242/43025	1.34e-05	0.000587083	0.000514523	Aphmerge.3497.1/Aphmerge.13002.1/AphChr13.t196/AphChr49.t40/AphChr04.t604/AphChr04.t667/AphContig001355.t21/Aphmerge.19287.2/AphChr20.t168/Aphmerge.6155.1/AphChr20.t71/AphChr16.t1041/Aphmerge.2581.1/AphChr17.t265/ptg001347l_pilon_pilon.t13/AphChr10.t16/AphChr08.t658/Aphmerge.18963.1/AphChr29.t515/AphChr27.t520/AphChr49.t41/AphChr04.t666/AphChr14.t597/Aphmerge.877.1/AphChr34.t656/AphChr15.t1040/Ap…	50
Root	brown	GO:0033500	carbohydrate homeostasis	12/818	133/43025	9.68e-06	0.000588066	0.000479042	AphChr27.t216/AphChr03.t603/Aphmerge.6085.1/Aphmerge.18865.2/Aphmerge.14510.1/AphChr20.t1282/Aphmerge.6633.1/Aphmerge.18615.1/AphChr51.t35/Aphmerge.17590.1/AphChr20.t1286/AphChr10.t124	12
Root	green	GO:0019187	beta-1,4-mannosyltransferase activity	6/827	30/43025	1.98e-05	0.000589176	0.000492518	AphChr17.t1353/Aphmerge.5327.2/AphChr18.t1022/AphChr26.t1092/AphChr22.t449/Aphmerge.11492.1	6
Root	green	GO:0051753	mannan synthase activity	6/827	30/43025	1.98e-05	0.000589176	0.000492518	AphChr17.t1353/Aphmerge.5327.2/AphChr18.t1022/AphChr26.t1092/AphChr22.t449/Aphmerge.11492.1	6
Root	turquoise	GO:1902373	negative regulation of mRNA catabolic process	14/5578	32/43025	1.76e-05	0.000591945	0.000479676	Aphmerge.18739.1/AphChr08.t625/Aphmerge.10689.1/Aphmerge.3475.1/AphChr43.t536/AphChr30.t611/AphChr27.t492/AphChr04.t463/AphChr07.t346/AphChr19.t676/Aphmerge.13206.2/Aphmerge.7749.1/Aphmerge.15730.1/AphContig001334.t26	14
Root	turquoise	GO:0015849	organic acid transport	72/5578	341/43025	1.81e-05	0.000601995	0.000487819	AphChr07.t269/AphChr38.t846/AphChr38.t847/AphContig000049.t120/AphChr09.t1421/AphChr04.t1252/AphChr12.t1377/ptg000074l_pilon_pilon.t87/AphChr09.t819/ptg001337l_pilon_pilon.t22/AphChr11.t836/AphChr13.t156/AphChr19.t431/AphChr09.t515/AphChr08.t1440/AphChr01.t526/AphChr20.t920/AphChr22.t587/AphChr13.t1251/AphChr30.t929/AphChr36.t156/Aphmerge.8905.1/AphChr24.t949/AphChr25.t766/AphChr03.t618/AphChr38.…	72
Root	turquoise	GO:0046942	carboxylic acid transport	72/5578	341/43025	1.81e-05	0.000601995	0.000487819	AphChr07.t269/AphChr38.t846/AphChr38.t847/AphContig000049.t120/AphChr09.t1421/AphChr04.t1252/AphChr12.t1377/ptg000074l_pilon_pilon.t87/AphChr09.t819/ptg001337l_pilon_pilon.t22/AphChr11.t836/AphChr13.t156/AphChr19.t431/AphChr09.t515/AphChr08.t1440/AphChr01.t526/AphChr20.t920/AphChr22.t587/AphChr13.t1251/AphChr30.t929/AphChr36.t156/Aphmerge.8905.1/AphChr24.t949/AphChr25.t766/AphChr03.t618/AphChr38.…	72
Root	blue	GO:0051321	meiotic cell cycle	84/4812	474/43025	1.42e-05	0.000618329	0.000541908	AphChr02.t1301/AphChr30.t325/AphChr11.t1394/Aphmerge.12536.1/AphChr17.t329/Aphmerge.1844.1/AphChr04.t704/AphChr42.t252/AphChr10.t853/AphChr18.t1466/AphChr18.t1131/AphChr05.t188/AphChr20.t77/AphChr12.t1194/AphChr33.t72/AphChr06.t1331/AphChr43.t549/AphChr04.t1533/AphChr37.t77/AphChr03.t1925/AphChr49.t52/AphChr46.t316/AphChr20.t156/AphChr03.t2029/Aphmerge.16669.2/AphChr06.t927/AphChr11.t1739/Aphmerg…	84
Root	blue	GO:0010411	xyloglucan metabolic process	39/4812	173/43025	1.46e-05	0.000627515	0.000549958	AphContig001497.t2/Aphmerge.6785.1/AphChr15.t590/Aphmerge.4832.2/AphChr34.t633/AphChr20.t120/AphChr19.t1180/AphChr03.t1962/AphChr21.t1279/AphChr21.t1278/AphChr34.t634/ptg001442l_pilon_pilon.t5/ptg000045l_pilon_pilon.t48/AphChr35.t632/AphChr09.t708/AphChr03.t874/Aphmerge.12334.1/AphChr12.t901/Aphmerge.17119.1/AphChr12.t1059/AphChr21.t375/AphChr23.t281/Aphmerge.17452.1/AphChr23.t538/AphChr10.t1221/…	39
Root	turquoise	GO:0009816	GO:0009816	70/5578	330/43025	2.01e-05	0.000661195	0.000535791	Aphmerge.46.2/AphChr42.t219/AphChr02.t1751/Aphmerge.12686.1/AphChr02.t533/AphChr14.t404/AphChr03.t1501/AphChr17.t992/AphChr20.t1340/AphChr09.t1276/AphChr23.t768/AphChr32.t651/AphChr34.t862/AphChr43.t517/AphChr26.t537/AphChr32.t1211/AphChr03.t1620/AphChr21.t1034/AphChr03.t544/AphChr07.t483/Aphmerge.3382.1/Aphmerge.9400.1/AphChr12.t174/Aphmerge.4782.1/AphChr01.t1478/AphChr10.t510/AphChr10.t448/AphC…	70
Root	brown	GO:0009882	blue light photoreceptor activity	7/818	41/43025	1.12e-05	0.000665891	0.000542438	Aphmerge.3134.1/AphChr18.t713/Aphmerge.19701.1/AphChr22.t798/AphChr04.t805/Aphmerge.2202.1/Aphmerge.1862.1	7
Root	blue	GO:0044724	GO:0044724	44/4812	205/43025	1.6e-05	0.00068488	0.000600234	AphChr16.t1019/AphChr31.t737/Aphmerge.1062.1/AphChr16.t703/AphChr16.t1021/AphChr07.t365/Aphmerge.18557.1/AphChr24.t102/AphChr03.t1808/AphChr51.t242/Aphmerge.3223.1/AphChr06.t290/AphChr37.t556/Aphmerge.18557.5/AphChr17.t480/AphChr30.t783/Aphmerge.6976.1/AphChr31.t930/AphContig001351.t33/AphChr11.t726/AphChr49.t318/AphChr07.t234/AphChr18.t1646/AphChr18.t1508/Aphmerge.5677.1/AphChr40.t469/AphChr09.t…	44
Root	green	GO:0043495	protein-membrane adaptor activity	5/827	19/43025	2.41e-05	0.000705698	0.000589924	AphChr31.t194/AphChr11.t1619/AphChr18.t1290/AphChr02.t743/AphChr17.t868	5
Root	blue	GO:0004568	chitinase activity	17/4812	50/43025	1.68e-05	0.000707645	0.000620185	AphChr06.t1374/AphChr26.t890/AphChr26.t1270/AphChr05.t959/AphChr14.t372/AphChr06.t974/AphChr45.t636/Aphmerge.3959.1/Aphmerge.16282.1/Aphmerge.19813.1/AphChr02.t903/AphChr16.t186/AphChr22.t606/AphChr22.t607/AphChr22.t605/AphChr17.t745/AphChr13.t716	17
Root	blue	GO:1903046	meiotic cell cycle process	82/4812	462/43025	1.69e-05	0.000707645	0.000620185	AphChr02.t1301/AphChr30.t325/AphChr11.t1394/Aphmerge.12536.1/AphChr17.t329/Aphmerge.1844.1/AphChr04.t704/AphChr42.t252/AphChr10.t853/AphChr18.t1466/AphChr18.t1131/AphChr05.t188/AphChr20.t77/AphChr12.t1194/AphChr33.t72/AphChr06.t1331/AphChr43.t549/AphChr04.t1533/AphChr37.t77/AphChr03.t1925/AphChr49.t52/AphChr46.t316/AphChr20.t156/AphChr03.t2029/AphChr06.t927/AphChr11.t1739/Aphmerge.12995.1/AphChr0…	82
Root	blue	GO:0051493	regulation of cytoskeleton organization	45/4812	212/43025	1.74e-05	0.000715546	0.000627109	Aphmerge.14044.1/AphChr25.t154/AphChr30.t243/AphChr20.t383/AphChr19.t583/AphChr36.t218/Aphmerge.13811.1/AphChr35.t409/AphChr25.t704/AphChr07.t972/AphChr11.t1462/AphChr06.t1331/Aphmerge.16669.2/AphChr01.t827/AphChr12.t1258/AphChr26.t862/Aphmerge.17159.1/AphChr21.t646/AphChr35.t330/AphChr37.t929/AphChr28.t806/AphChr04.t260/AphChr12.t211/AphChr02.t1639/AphContig001349.t1/AphChr04.t402/ptg001452l_pil…	45
Root	blue	GO:0016998	cell wall macromolecule catabolic process	19/4812	60/43025	1.74e-05	0.000715546	0.000627109	AphChr15.t1131/Aphmerge.4832.2/AphChr11.t1040/Aphmerge.5902.2/AphChr26.t890/AphChr05.t959/AphChr06.t974/AphChr45.t636/Aphmerge.17119.1/Aphmerge.3959.1/AphChr35.t292/Aphmerge.16282.1/AphChr12.t1186/AphChr02.t903/AphChr22.t606/Aphmerge.18778.1/AphChr22.t607/AphChr22.t605/AphChr17.t745	19
Root	blue	GO:0009694	jasmonic acid metabolic process	31/4812	126/43025	1.75e-05	0.000715546	0.000627109	AphChr41.t304/AphChr20.t1217/AphChr45.t296/AphChr06.t957/AphChr04.t406/AphChr19.t1287/AphChr42.t474/AphChr26.t874/AphChr17.t627/AphChr49.t194/AphChr38.t550/AphChr15.t171/AphChr18.t1444/AphChr26.t349/AphChr49.t66/Aphmerge.2939.1/AphChr05.t133/AphChr21.t360/AphChr07.t745/AphChr40.t175/AphChr37.t774/AphChr01.t585/Aphmerge.12911.1/Aphmerge.14391.1/AphChr01.t2110/AphChr43.t1003/AphChr19.t983/AphChr11.…	31
Root	turquoise	GO:0005267	potassium channel activity	30/5578	106/43025	2.19e-05	0.000716582	0.000580674	AphChr03.t353/AphChr14.t408/AphChr18.t527/AphChr03.t893/AphChr20.t985/AphChr10.t1202/AphChr05.t674/AphChr22.t963/AphChr26.t170/Aphmerge.16317.1/Aphmerge.8814.1/AphChr25.t310/AphChr03.t475/AphChr20.t1419/AphChr36.t647/AphChr32.t1013/AphChr14.t320/AphChr28.t462/AphChr03.t971/AphChr05.t804/AphChr03.t894/AphChr17.t824/AphChr46.t655/AphChr26.t1291/AphChr05.t1433/AphChr04.t420/AphChr26.t1376/AphChr11.t…	30
Root	turquoise	GO:0001047	GO:0001047	29/5578	101/43025	2.21e-05	0.000719498	0.000583037	AphChr14.t1225/AphChr16.t251/AphChr43.t1071/AphChr11.t1407/AphChr32.t309/AphChr17.t1045/AphChr17.t116/AphChr40.t421/AphChr26.t197/AphChr06.t102/Aphmerge.11553.1/AphChr41.t65/AphChr37.t874/AphChr31.t299/AphChr07.t338/AphChr06.t331/AphChr42.t699/AphChr11.t1506/AphChr12.t1192/AphChr44.t319/AphChr33.t142/AphChr26.t1218/Aphmerge.5385.2/AphChr31.t113/AphChr18.t1501/AphChr18.t620/AphChr06.t1236/AphChr39…	29
Root	green	GO:0006657	CDP-choline pathway	4/827	10/43025	2.6e-05	0.000729882	0.00061014	Aphmerge.3228.1/AphChr04.t1045/AphContig001353.t33/Aphmerge.19880.1	4
Root	green	GO:0009741	response to brassinosteroid	24/827	481/43025	2.6e-05	0.000729882	0.00061014	AphChr23.t627/AphChr37.t730/AphChr03.t1128/Aphmerge.17334.1/Aphmerge.3127.1/AphChr04.t780/AphContig001334.t10/Aphmerge.8066.1/AphChr20.t753/AphChr03.t1290/AphChr30.t605/AphChr10.t788/Aphmerge.11051.1/AphChr26.t1340/ptg001334l_pilon_pilon.t19/ptg001334l_pilon_pilon.t18/Aphmerge.12195.1/AphChr16.t463/AphChr23.t401/AphChr16.t727/AphChr03.t1499/AphChr06.t1453/AphChr30.t570/AphChr02.t128	24
Root	green	GO:0010508	positive regulation of autophagy	7/827	46/43025	2.63e-05	0.000729882	0.00061014	AphChr28.t958/AphChr09.t283/Aphmerge.2814.1/AphChr25.t886/AphChr28.t1380/AphChr36.t37/AphChr34.t1061	7
Root	green	GO:0031234	extrinsic component of cytoplasmic side of plasma membrane	7/827	46/43025	2.63e-05	0.000729882	0.00061014	AphChr07.t460/Aphmerge.7033.1/Aphmerge.12168.1/AphChr43.t718/AphChr24.t437/AphChr42.t30/AphChr19.t338	7
Root	turquoise	GO:0031406	carboxylic acid binding	34/5578	127/43025	2.34e-05	0.000744338	0.000603166	Aphmerge.13435.2/Aphmerge.18291.1/AphChr09.t581/AphChr29.t1230/Aphmerge.5872.1/AphChr38.t586/AphChr15.t500/AphChr11.t1550/Aphmerge.17598.1/AphChr23.t199/AphChr16.t889/Aphmerge.17187.1/Aphmerge.2653.1/AphChr09.t496/AphChr04.t827/AphChr10.t547/Aphmerge.10901.1/Aphmerge.4774.1/AphChr35.t911/AphChr05.t1065/Aphmerge.6459.1/AphChr37.t84/AphChr26.t316/AphChr01.t1683/AphChr14.t1078/AphChr24.t145/Aphmerge…	34
Root	turquoise	GO:0043177	organic acid binding	34/5578	127/43025	2.34e-05	0.000744338	0.000603166	Aphmerge.13435.2/Aphmerge.18291.1/AphChr09.t581/AphChr29.t1230/Aphmerge.5872.1/AphChr38.t586/AphChr15.t500/AphChr11.t1550/Aphmerge.17598.1/AphChr23.t199/AphChr16.t889/Aphmerge.17187.1/Aphmerge.2653.1/AphChr09.t496/AphChr04.t827/AphChr10.t547/Aphmerge.10901.1/Aphmerge.4774.1/AphChr35.t911/AphChr05.t1065/Aphmerge.6459.1/AphChr37.t84/AphChr26.t316/AphChr01.t1683/AphChr14.t1078/AphChr24.t145/Aphmerge…	34
Root	turquoise	GO:0072329	monocarboxylic acid catabolic process	34/5578	127/43025	2.34e-05	0.000744338	0.000603166	AphChr14.t980/AphChr03.t353/AphChr07.t841/AphChr18.t527/Aphmerge.999.1/AphChr10.t363/AphChr12.t286/AphChr12.t288/AphChr01.t548/AphChr22.t671/AphChr05.t674/AphChr29.t1344/AphChr22.t963/AphChr03.t1836/AphChr12.t1404/Aphmerge.16362.1/AphChr26.t170/AphChr19.t1267/AphChr08.t1542/AphChr12.t293/AphChr12.t291/AphChr44.t435/Aphmerge.15309.1/AphChr06.t548/AphChr39.t159/AphChr03.t475/AphChr20.t1419/AphChr32…	34
Root	turquoise	GO:0016129	phytosteroid biosynthetic process	23/5578	72/43025	2.37e-05	0.000744338	0.000603166	AphChr23.t61/AphChr47.t476/AphChr29.t981/Aphmerge.7738.3/AphChr16.t309/AphChr49.t17/AphChr24.t1122/AphChr01.t795/AphContig001391.t15/AphChr03.t1836/ptg001401l_pilon_pilon.t2/AphChr04.t579/AphChr08.t1177/AphChr44.t199/AphChr02.t174/AphChr29.t799/AphChr08.t1510/AphChr29.t1315/AphChr34.t1109/AphChr13.t890/AphChr11.t819/Aphmerge.7738.1/AphChr07.t1352	23
Root	turquoise	GO:0006573	valine metabolic process	8/5578	12/43025	2.41e-05	0.000744338	0.000603166	AphChr03.t1271/AphChr10.t809/AphContig000164.t4/AphChr32.t421/Aphmerge.5127.1/AphChr15.t312/AphChr32.t579/Aphmerge.11281.1	8
Root	turquoise	GO:0010282	senescence-associated vacuole	8/5578	12/43025	2.41e-05	0.000744338	0.000603166	AphChr30.t922/Aphmerge.10665.1/AphChr47.t399/AphChr07.t311/AphChr04.t1234/AphContig001371.t29/AphChr24.t298/AphChr21.t640	8
Root	turquoise	GO:1901381	positive regulation of potassium ion transmembrane transport	8/5578	12/43025	2.41e-05	0.000744338	0.000603166	AphChr41.t354/Aphmerge.7278.1/AphChr48.t197/AphChr17.t542/Aphmerge.16193.1/AphChr31.t247/AphChr11.t1559/AphChr40.t133	8
Root	turquoise	GO:1903286	regulation of potassium ion import	8/5578	12/43025	2.41e-05	0.000744338	0.000603166	AphChr41.t354/Aphmerge.7278.1/AphChr48.t197/AphChr17.t542/Aphmerge.16193.1/AphChr31.t247/AphChr11.t1559/AphChr40.t133	8
Root	turquoise	GO:1903288	positive regulation of potassium ion import across plasma membrane	8/5578	12/43025	2.41e-05	0.000744338	0.000603166	AphChr41.t354/Aphmerge.7278.1/AphChr48.t197/AphChr17.t542/Aphmerge.16193.1/AphChr31.t247/AphChr11.t1559/AphChr40.t133	8
Root	blue	GO:0006576	cellular biogenic amine metabolic process	40/4812	181/43025	1.87e-05	0.000747615	0.000655215	Aphmerge.3497.1/Aphmerge.13002.1/AphChr49.t40/AphChr04.t667/Aphmerge.19287.2/AphChr20.t168/Aphmerge.6155.1/AphChr16.t1041/Aphmerge.2581.1/AphChr17.t265/AphContig001347.t13/AphChr08.t658/Aphmerge.18963.1/AphChr29.t515/AphChr27.t520/AphChr49.t41/AphChr04.t666/AphChr14.t597/Aphmerge.877.1/AphChr34.t656/AphChr15.t1040/AphChr02.t1702/AphChr20.t1222/AphChr02.t1619/Aphmerge.12985.1/AphChr16.t1040/AphChr…	40
Root	blue	GO:0010043	response to zinc ion	43/4812	200/43025	1.9e-05	0.000747615	0.000655215	AphChr37.t893/Aphmerge.8820.1/AphChr29.t1342/AphChr37.t77/AphChr47.t225/AphChr04.t1512/AphChr03.t1808/AphChr37.t924/AphContig001351.t5/AphChr22.t36/AphChr20.t503/AphChr27.t22/AphChr04.t862/AphChr08.t134/AphChr16.t1054/AphChr06.t681/AphChr16.t222/AphChr04.t620/AphChr28.t542/AphChr04.t615/AphChr29.t175/Aphmerge.6698.1/AphChr29.t1226/AphChr15.t347/AphChr08.t1084/AphChr20.t502/Aphmerge.18138.2/AphChr…	43
Root	blue	GO:0051601	exocyst localization	15/4812	41/43025	1.92e-05	0.000747615	0.000655215	AphChr46.t451/Aphmerge.7084.1/AphChr49.t348/AphChr37.t526/AphChr45.t455/AphChr13.t470/Aphmerge.12132.1/AphChr16.t1049/AphChr35.t462/AphChr30.t1025/AphChr11.t1114/AphChr15.t959/AphChr31.t659/AphChr37.t243/AphChr12.t1325	15
Root	blue	GO:0004030	aldehyde dehydrogenase [NAD(P)+] activity	7/4812	10/43025	1.92e-05	0.000747615	0.000655215	AphChr41.t135/AphChr05.t1403/AphChr05.t1404/AphChr21.t1328/AphChr21.t1329/AphChr40.t342/AphChr05.t1405	7
Root	blue	GO:0010968	regulation of microtubule nucleation	7/4812	10/43025	1.92e-05	0.000747615	0.000655215	AphChr30.t243/Aphmerge.16669.2/AphChr37.t929/AphContig001349.t1/AphChr04.t402/ptg001452l_pilon_pilon.t2/AphChr16.t177	7
Root	blue	GO:0090063	positive regulation of microtubule nucleation	7/4812	10/43025	1.92e-05	0.000747615	0.000655215	AphChr30.t243/Aphmerge.16669.2/AphChr37.t929/AphContig001349.t1/AphChr04.t402/ptg001452l_pilon_pilon.t2/AphChr16.t177	7
Root	blue	GO:0019287	isopentenyl diphosphate biosynthetic process, mevalonate pathway	10/4812	20/43025	1.93e-05	0.000747615	0.000655215	AphChr15.t473/AphChr35.t934/AphChr17.t1368/Aphmerge.16600.3/AphChr45.t541/Aphmerge.16600.2/AphChr22.t171/Aphmerge.5642.1/Aphmerge.10658.1/AphChr17.t1418	10
Root	turquoise	GO:0004619	phosphoglycerate mutase activity	9/5578	15/43025	2.46e-05	0.000752371	0.000609676	AphChr43.t627/AphChr42.t129/Aphmerge.3446.1/Aphmerge.16755.1/AphChr19.t470/Aphmerge.19862.1/AphChr04.t837/AphContig001351.t30/AphChr32.t124	9
Root	green	GO:0030173	integral component of Golgi membrane	6/827	32/43025	2.93e-05	0.000790083	0.000660465	AphChr17.t1353/Aphmerge.5327.2/AphChr18.t1022/AphChr26.t1092/AphChr22.t449/Aphmerge.11492.1	6
Root	green	GO:0031228	intrinsic component of Golgi membrane	6/827	32/43025	2.93e-05	0.000790083	0.000660465	AphChr17.t1353/Aphmerge.5327.2/AphChr18.t1022/AphChr26.t1092/AphChr22.t449/Aphmerge.11492.1	6
Root	brown	GO:0010600	regulation of auxin biosynthetic process	8/818	58/43025	1.37e-05	0.000794417	0.000647136	AphChr28.t385/AphChr13.t880/Aphmerge.18299.2/AphChr10.t128/AphChr10.t127/AphChr38.t368/AphChr13.t427/AphChr38.t765	8
Root	blue	GO:0000418	RNA polymerase IV complex	11/4812	24/43025	2.1e-05	0.00080384	0.000704491	AphContig000040.t86/AphChr10.t1016/AphChr09.t924/AphChr33.t540/AphChr17.t997/AphChr03.t1071/AphChr11.t654/Aphmerge.6521.2/Aphmerge.6521.3/AphChr29.t1326/Aphmerge.19354.1	11
Root	turquoise	GO:0005342	organic acid transmembrane transporter activity	64/5578	297/43025	2.67e-05	0.000806621	0.000653636	AphChr07.t269/AphChr38.t846/AphChr38.t847/AphContig000049.t120/AphChr09.t1421/AphChr12.t1377/AphChr09.t819/AphChr11.t836/AphChr13.t156/AphChr19.t431/AphChr09.t515/AphChr08.t1440/AphChr01.t526/AphChr22.t587/AphChr13.t1251/AphChr36.t156/Aphmerge.8905.1/AphChr24.t949/AphChr25.t766/AphChr03.t618/AphChr38.t1046/AphChr28.t399/AphChr21.t867/AphChr34.t742/AphChr05.t836/AphChr21.t1322/AphChr24.t307/AphChr…	64
Root	turquoise	GO:0046943	carboxylic acid transmembrane transporter activity	64/5578	297/43025	2.67e-05	0.000806621	0.000653636	AphChr07.t269/AphChr38.t846/AphChr38.t847/AphContig000049.t120/AphChr09.t1421/AphChr12.t1377/AphChr09.t819/AphChr11.t836/AphChr13.t156/AphChr19.t431/AphChr09.t515/AphChr08.t1440/AphChr01.t526/AphChr22.t587/AphChr13.t1251/AphChr36.t156/Aphmerge.8905.1/AphChr24.t949/AphChr25.t766/AphChr03.t618/AphChr38.t1046/AphChr28.t399/AphChr21.t867/AphChr34.t742/AphChr05.t836/AphChr21.t1322/AphChr24.t307/AphChr…	64
Root	turquoise	GO:0003825	alpha,alpha-trehalose-phosphate synthase (UDP-forming) activity	15/5578	37/43025	2.68e-05	0.000806621	0.000653636	AphChr36.t498/AphChr06.t1179/AphChr32.t928/AphChr14.t408/Aphmerge.2734.1/AphChr12.t366/AphChr02.t1522/AphChr17.t269/Aphmerge.18387.1/AphChr39.t61/AphChr13.t1208/Aphmerge.16588.3/AphChr25.t440/AphChr46.t700/AphChr45.t665	15
Root	turquoise	GO:0042938	dipeptide transport	14/5578	33/43025	2.69e-05	0.000806621	0.000653636	AphChr11.t1269/AphChr19.t1076/AphChr42.t559/Aphmerge.16341.1/AphChr17.t876/AphChr12.t1551/AphChr43.t164/AphChr22.t779/Aphmerge.5290.1/AphChr26.t1020/AphChr18.t735/Aphmerge.12070.2/AphChr31.t527/AphChr01.t392	14
Root	turquoise	GO:0022836	gated channel activity	67/5578	315/43025	2.72e-05	0.000809723	0.00065615	AphChr07.t562/AphChr03.t353/AphChr14.t408/AphChr05.t66/AphChr18.t527/Aphmerge.18125.1/AphChr07.t174/AphChr26.t306/AphChr03.t893/AphChr06.t1380/AphChr20.t985/AphChr09.t1156/AphChr10.t1202/AphChr05.t674/AphChr19.t172/AphChr12.t605/AphChr43.t908/AphChr22.t963/AphChr33.t323/AphChr26.t170/AphChr32.t61/Aphmerge.16317.1/AphChr21.t1053/AphContig000049.t94/AphChr13.t202/Aphmerge.8814.1/AphChr37.t122/AphCh…	67
Root	blue	GO:0010067	procambium histogenesis	16/4812	46/43025	2.13e-05	0.000812518	0.000712097	AphChr39.t259/AphChr26.t660/AphChr16.t618/AphChr26.t1438/Aphmerge.2100.1/Aphmerge.5156.1/AphChr31.t370/AphChr04.t1222/AphChr45.t480/AphChr22.t1013/Aphmerge.1276.1/AphChr06.t1560/AphChr44.t366/AphChr06.t318/AphChr13.t1405/AphContig001371.t15	16
Root	turquoise	GO:0030003	cellular cation homeostasis	81/5578	400/43025	2.79e-05	0.000825695	0.000669092	AphChr14.t241/Aphmerge.14055.1/Aphmerge.7651.1/AphChr32.t928/AphChr01.t1289/AphChr14.t408/Aphmerge.7499.1/AphChr22.t107/AphChr13.t682/AphChr40.t102/AphChr12.t872/AphChr41.t132/AphChr45.t545/AphChr36.t308/AphChr03.t893/AphChr09.t1522/AphChr02.t1456/AphChr20.t985/AphChr05.t1492/AphChr23.t588/AphChr30.t212/AphChr04.t637/AphChr10.t1202/AphChr23.t19/AphChr18.t1551/AphChr25.t597/AphChr35.t302/AphChr40.…	81
Root	turquoise	GO:0015085	calcium ion transmembrane transporter activity	51/5578	222/43025	2.92e-05	0.000858624	0.000695776	AphChr13.t1291/AphChr02.t1664/AphChr32.t928/AphChr14.t408/AphChr44.t452/AphChr38.t1076/AphChr17.t1036/AphChr03.t893/AphChr17.t151/AphChr20.t985/Aphmerge.17177.1/AphChr49.t299/AphChr10.t1202/AphChr09.t1005/AphChr23.t19/Aphmerge.13635.1/Aphmerge.16317.1/AphChr39.t140/AphChr31.t610/AphChr27.t40/Aphmerge.3821.2/AphChr25.t310/AphChr11.t1282/Aphmerge.3873.1/AphChr12.t254/AphChr02.t482/AphChr36.t647/Aph…	51
Root	brown	GO:0071218	cellular response to misfolded protein	6/818	29/43025	1.52e-05	0.00086326	0.000703216	Aphmerge.13190.1/Aphmerge.3305.2/AphChr47.t212/Aphmerge.6015.1/AphContig001341.t20/Aphmerge.15414.1	6
Root	turquoise	GO:0023056	positive regulation of signaling	88/5578	444/43025	3e-05	0.000878514	0.000711893	Aphmerge.8618.2/AphChr02.t440/Aphmerge.18291.1/AphChr29.t1230/Aphmerge.12686.1/AphChr03.t353/AphChr14.t404/Aphmerge.18588.1/AphChr15.t1168/AphChr18.t527/Aphmerge.585.1/AphChr07.t388/AphChr15.t500/AphChr10.t569/Aphmerge.17598.1/AphChr13.t1081/Aphmerge.17187.1/AphChr24.t312/Aphmerge.2653.1/AphChr04.t995/Aphmerge.3094.1/Aphmerge.15522.2/AphChr48.t58/AphChr09.t496/AphChr16.t959/Aphmerge.4999.1/AphChr…	88
Root	turquoise	GO:0008514	organic anion transmembrane transporter activity	81/5578	401/43025	3.06e-05	0.000889684	0.000720945	AphChr07.t269/AphChr07.t600/AphChr38.t846/AphChr38.t847/AphChr39.t352/AphChr24.t555/AphContig000049.t120/AphChr44.t308/AphChr09.t1421/ptg001462l_pilon_pilon.t3/AphChr12.t1377/AphChr09.t819/AphChr11.t836/AphChr13.t156/AphChr19.t431/AphChr09.t515/AphChr08.t1440/AphChr01.t526/AphChr22.t587/AphChr13.t1251/AphChr36.t156/AphChr28.t1382/Aphmerge.8905.1/AphChr24.t949/AphChr25.t766/AphChr03.t618/AphChr38.…	81
Root	green	GO:0010214	seed coat development	16/827	251/43025	3.34e-05	0.00088982	0.000743839	AphChr15.t339/Aphmerge.8740.1/Aphmerge.11620.2/AphChr06.t1449/Aphmerge.14403.1/Aphmerge.3206.2/AphChr18.t280/Aphmerge.510.1/AphChr23.t133/AphChr29.t1165/AphChr01.t723/Aphmerge.18899.1/Aphmerge.3206.1/AphChr22.t1189/Aphmerge.1682.1/AphChr34.t433	16
Root	turquoise	GO:0099600	GO:0099600	53/5578	234/43025	3.11e-05	0.000901062	0.000730165	AphChr07.t257/AphChr17.t867/AphChr03.t353/AphChr29.t1379/AphChr18.t527/Aphmerge.7989.1/AphChr44.t378/AphChr03.t893/AphChr03.t1453/AphChr13.t1387/AphChr02.t746/AphChr20.t985/Aphmerge.16338.2/Aphmerge.19382.1/Aphmerge.17213.2/AphChr10.t1202/AphChr05.t674/AphChr22.t963/AphChr26.t170/AphChr39.t246/Aphmerge.16317.1/AphChr09.t398/AphChr09.t440/AphChr34.t907/AphChr19.t1129/AphChr12.t254/AphChr03.t475/Ap…	53
Root	turquoise	GO:1903311	regulation of mRNA metabolic process	50/5578	217/43025	3.2e-05	0.000919641	0.00074522	Aphmerge.18739.1/AphChr08.t625/Aphmerge.2152.1/Aphmerge.14880.1/Aphmerge.10689.1/AphChr18.t260/AphChr05.t1443/AphChr44.t191/AphChr38.t642/AphChr39.t470/AphChr03.t732/Aphmerge.3475.1/AphChr19.t995/AphChr16.t980/AphChr22.t1207/Aphmerge.6825.1/AphChr21.t1363/Aphmerge.6555.1/AphChr43.t536/AphChr30.t611/AphChr27.t492/AphChr04.t463/AphChr07.t346/Aphmerge.10399.1/AphChr20.t141/AphChr22.t895/Aphmerge.110…	50
Root	turquoise	GO:0042542	response to hydrogen peroxide	75/5578	365/43025	3.25e-05	0.000931385	0.000754737	Aphmerge.11690.1/AphChr02.t1389/AphChr09.t214/AphChr20.t1464/AphChr05.t341/AphChr04.t512/AphChr31.t634/AphChr20.t192/AphContig000070.t4/Aphmerge.13602.1/AphChr42.t443/AphChr39.t289/ptg001395l_pilon_pilon.t5/AphChr11.t1693/AphChr47.t264/AphChr19.t157/AphChr10.t160/AphChr30.t1048/AphChr04.t1041/AphChr13.t1425/Aphmerge.19884.1/AphChr24.t182/AphChr26.t856/Aphmerge.9773.1/Aphmerge.4999.1/AphChr04.t930…	75
Root	turquoise	GO:0009070	serine family amino acid biosynthetic process	25/5578	83/43025	3.29e-05	0.000936078	0.00075854	AphChr02.t1308/AphChr05.t851/AphChr01.t1433/AphChr44.t135/Aphmerge.15938.1/AphChr05.t105/AphChr21.t330/Aphmerge.13751.1/AphChr13.t246/AphChr30.t188/AphChr12.t775/AphChr09.t1435/Aphmerge.5658.1/AphChr23.t722/Aphmerge.5354.2/AphChr35.t858/AphChr26.t1138/Aphmerge.5960.1/AphChr34.t149/AphChr38.t640/AphChr15.t543/AphChr38.t185/AphChr38.t716/Aphmerge.1153.1/AphChr13.t704	25
Root	turquoise	GO:0016102	diterpenoid biosynthetic process	34/5578	129/43025	3.33e-05	0.00094258	0.000763809	AphChr17.t1011/AphChr29.t697/AphChr33.t340/AphChr06.t1509/AphChr04.t278/AphChr16.t309/AphChr02.t974/AphChr30.t521/AphChr19.t345/AphChr02.t318/AphChr49.t17/AphChr07.t299/AphChr24.t280/AphChr01.t1277/Aphmerge.19116.1/AphContig001391.t15/ptg001375l_pilon_pilon.t10/AphChr09.t1141/AphChr23.t572/AphChr17.t697/AphChr14.t230/AphChr04.t579/AphChr02.t509/AphChr31.t467/AphChr11.t1288/AphChr37.t358/AphChr02.…	34
Root	brown	GO:0043393	regulation of protein binding	8/818	60/43025	1.76e-05	0.000980078	0.000798377	AphChr26.t1157/Aphmerge.2983.1/Aphmerge.2983.2/AphChr13.t566/AphChr15.t440/Aphmerge.1289.1/AphChr46.t222/Aphmerge.19963.2	8
Root	brown	GO:0010021	amylopectin biosynthetic process	6/818	30/43025	1.86e-05	0.000980078	0.000798377	Aphmerge.3125.1/AphChr26.t756/AphChr21.t1222/AphChr05.t1288/AphContig000074.t35/AphChr21.t1223	6
Root	brown	GO:2000379	positive regulation of reactive oxygen species metabolic process	6/818	30/43025	1.86e-05	0.000980078	0.000798377	AphChr18.t713/AphChr28.t432/AphChr05.t1158/AphChr22.t798/AphChr25.t275/Aphmerge.2202.1	6
Root	brown	GO:2000896	amylopectin metabolic process	6/818	30/43025	1.86e-05	0.000980078	0.000798377	Aphmerge.3125.1/AphChr26.t756/AphChr21.t1222/AphChr05.t1288/AphContig000074.t35/AphChr21.t1223	6
Root	turquoise	GO:0098661	inorganic anion transmembrane transport	33/5578	124/43025	3.49e-05	0.000982595	0.000796234	AphChr47.t143/AphChr05.t66/AphChr18.t728/AphChr29.t724/AphChr24.t564/AphChr06.t1134/AphChr05.t1394/AphChr12.t605/Aphmerge.18183.1/AphChr26.t180/AphChr01.t1997/AphChr06.t82/AphChr37.t627/AphChr26.t1025/AphChr38.t417/AphChr05.t397/AphChr26.t1055/AphChr13.t1309/AphChr26.t354/AphChr06.t1159/AphChr17.t996/AphChr30.t1171/AphChr04.t1601/AphContig001338.t55/AphChr10.t1125/AphChr10.t1117/ptg001329l_pilon_…	33
Root	turquoise	GO:0015179	L-amino acid transmembrane transporter activity	19/5578	55/43025	3.51e-05	0.000982595	0.000796234	AphChr09.t819/AphChr19.t431/AphChr09.t515/AphChr03.t618/AphChr28.t399/AphChr21.t1322/AphChr37.t886/AphChr08.t802/AphChr27.t674/AphChr29.t711/AphChr34.t551/AphChr07.t272/AphChr11.t1737/AphChr08.t1510/AphChr29.t1315/AphChr34.t824/AphChr18.t227/AphChr09.t1498/AphChr18.t987	19
Root	turquoise	GO:0009646	response to absence of light	36/5578	140/43025	3.53e-05	0.000983275	0.000796786	AphContig001349.t18/ptg001375l_pilon_pilon.t38/AphChr50.t258/AphChr04.t416/AphChr29.t981/AphChr04.t1252/AphChr29.t1013/AphChr49.t75/AphChr17.t1237/AphChr08.t1210/AphChr16.t407/AphChr22.t362/AphChr08.t1226/ptg001337l_pilon_pilon.t22/AphChr30.t929/AphChr19.t825/AphChr22.t685/Aphmerge.11861.1/AphChr16.t102/AphChr02.t262/AphChr02.t467/AphChr03.t663/AphChr14.t1167/AphChr47.t389/AphChr08.t1177/AphChr12…	36
Root	brown	GO:0005982	starch metabolic process	15/818	216/43025	1.92e-05	0.000988016	0.000804843	Aphmerge.3125.1/AphChr18.t387/AphChr04.t1566/AphChr22.t1090/AphChr11.t925/AphContig001354.t12/AphChr26.t756/Aphmerge.18557.3/AphChr30.t1138/AphChr21.t1222/AphChr05.t1288/AphChr31.t781/AphChr29.t1262/ptg000074l_pilon_pilon.t35/AphChr21.t1223	15
Root	turquoise	GO:0010218	response to far red light	60/5578	276/43025	3.57e-05	0.000990321	0.000802495	AphChr21.t1059/AphChr09.t469/AphChr37.t1017/AphChr20.t1165/AphChr32.t114/AphChr36.t459/Aphmerge.1026.1/AphChr05.t1110/AphChr07.t388/AphChr28.t622/AphChr18.t977/AphChr04.t1207/AphChr04.t1041/Aphmerge.19884.1/AphChr08.t862/AphChr09.t415/AphChr12.t1238/AphChr22.t846/AphChr40.t479/AphChr05.t1164/Aphmerge.8321.1/AphContig001347.t1/AphChr17.t872/AphChr20.t1053/AphChr20.t1055/AphChr20.t1054/Aphmerge.322…	60
Root	green	GO:0010192	mucilage biosynthetic process	13/827	175/43025	3.77e-05	0.000991464	0.000828808	AphChr15.t339/Aphmerge.8740.1/Aphmerge.14403.1/Aphmerge.3206.2/AphChr18.t280/Aphmerge.510.1/AphChr23.t133/AphChr01.t723/Aphmerge.18899.1/Aphmerge.3206.1/AphChr22.t1189/Aphmerge.1682.1/AphChr34.t433	13
Root	turquoise	GO:0009749	response to glucose	50/5578	218/43025	3.63e-05	0.00100052	0.000810761	AphChr35.t503/Aphmerge.15053.1/AphChr30.t922/AphChr21.t1118/Aphmerge.10665.1/AphChr07.t767/AphChr15.t918/AphChr45.t573/AphChr11.t1761/Aphmerge.18085.1/AphChr43.t224/AphChr10.t247/AphChr47.t399/AphChr11.t1203/AphChr09.t239/AphChr03.t1821/Aphmerge.6585.2/Aphmerge.5832.2/AphChr42.t508/AphChr24.t681/AphChr03.t1390/AphChr20.t776/AphChr13.t732/AphChr07.t311/AphChr38.t279/AphChr20.t545/Aphmerge.7910.1/A…	50
Root	brown	GO:0009881	photoreceptor activity	8/818	61/43025	2e-05	0.00101037	0.000823051	Aphmerge.3134.1/AphChr18.t713/Aphmerge.19701.1/AphChr22.t798/AphChr04.t805/Aphmerge.2202.1/AphChr14.t693/Aphmerge.1862.1	8
Root	green	GO:0010191	mucilage metabolic process	14/827	201/43025	3.92e-05	0.00101645	0.000849696	AphChr15.t339/Aphmerge.8740.1/Aphmerge.14403.1/Aphmerge.3206.2/AphChr18.t280/Aphmerge.510.1/AphChr23.t133/AphChr29.t1165/AphChr01.t723/Aphmerge.18899.1/Aphmerge.3206.1/AphChr22.t1189/Aphmerge.1682.1/AphChr34.t433	14
Root	blue	GO:0015928	fucosidase activity	9/4812	17/43025	2.84e-05	0.00107419	0.000941425	Aphmerge.12231.1/AphChr24.t329/AphChr31.t940/AphChr43.t808/AphContig000049.t168/AphChr19.t253/AphChr07.t340/AphChr31.t944/Aphmerge.2118.1	9
Root	brown	GO:0018904	ether metabolic process	6/818	31/43025	2.28e-05	0.00108069	0.000880339	AphContig001366.t2/AphChr02.t1117/AphChr17.t1424/AphChr17.t582/AphChr48.t144/AphChr15.t295	6
Root	brown	GO:0072387	flavin adenine dinucleotide metabolic process	6/818	31/43025	2.28e-05	0.00108069	0.000880339	Aphmerge.3134.1/AphChr18.t713/Aphmerge.19701.1/AphChr22.t798/AphChr04.t805/Aphmerge.2202.1	6
Root	brown	GO:0046149	pigment catabolic process	9/818	81/43025	2.39e-05	0.00108069	0.000880339	AphChr27.t216/Aphmerge.6298.1/Aphmerge.6085.1/Aphmerge.18865.2/Aphmerge.14510.1/Aphmerge.6633.1/Aphmerge.18615.1/AphChr51.t35/AphChr12.t1341	9
Root	brown	GO:0050821	protein stabilization	9/818	81/43025	2.39e-05	0.00108069	0.000880339	Aphmerge.13190.1/Aphmerge.3305.2/Aphmerge.12748.1/AphChr12.t989/AphChr47.t212/Aphmerge.19913.1/AphChr16.t813/AphChr49.t416/AphContig001341.t20	9
Root	brown	GO:0010271	regulation of chlorophyll catabolic process	7/818	46/43025	2.46e-05	0.00108069	0.000880339	AphChr27.t216/Aphmerge.6085.1/Aphmerge.18865.2/Aphmerge.14510.1/Aphmerge.6633.1/Aphmerge.18615.1/AphChr51.t35	7
Root	brown	GO:1901404	regulation of tetrapyrrole catabolic process	7/818	46/43025	2.46e-05	0.00108069	0.000880339	AphChr27.t216/Aphmerge.6085.1/Aphmerge.18865.2/Aphmerge.14510.1/Aphmerge.6633.1/Aphmerge.18615.1/AphChr51.t35	7
Root	brown	GO:0010450	inflorescence meristem growth	4/818	10/43025	2.49e-05	0.00108069	0.000880339	AphChr01.t1127/AphChr06.t1333/AphChr26.t1229/AphChr23.t446	4
Root	brown	GO:0009756	carbohydrate mediated signaling	14/818	195/43025	2.49e-05	0.00108069	0.000880339	AphChr27.t216/AphChr11.t1016/AphChr28.t1334/Aphmerge.6085.1/Aphmerge.18865.2/AphChr12.t1337/AphChr46.t149/Aphmerge.14510.1/AphChr05.t1250/AphChr17.t264/Aphmerge.6633.1/Aphmerge.18615.1/AphChr51.t35/AphChr06.t938	14
Root	brown	GO:0010182	sugar mediated signaling pathway	14/818	195/43025	2.49e-05	0.00108069	0.000880339	AphChr27.t216/AphChr11.t1016/AphChr28.t1334/Aphmerge.6085.1/Aphmerge.18865.2/AphChr12.t1337/AphChr46.t149/Aphmerge.14510.1/AphChr05.t1250/AphChr17.t264/Aphmerge.6633.1/Aphmerge.18615.1/AphChr51.t35/AphChr06.t938	14
Root	blue	GO:0006749	glutathione metabolic process	26/4812	100/43025	2.91e-05	0.00109227	0.000957274	AphChr26.t165/AphChr44.t588/AphChr44.t589/AphChr44.t527/AphChr44.t526/AphChr44.t525/AphChr08.t990/AphChr19.t993/AphChr13.t1145/AphChr02.t459/AphChr13.t1144/AphChr47.t225/AphChr04.t1512/AphChr38.t999/AphChr36.t431/AphChr38.t941/AphChr05.t1304/AphChr38.t944/AphChr44.t590/AphChr20.t502/AphContig000074.t10/AphChr13.t1146/AphChr21.t1239/AphChr13.t1143/AphChr03.t1456/AphChr03.t1457	26
Root	turquoise	GO:0008242	omega peptidase activity	10/5578	19/43025	4.01e-05	0.00109495	0.000887279	AphChr14.t1537/AphChr13.t383/AphChr32.t950/Aphmerge.13985.1/Aphmerge.1224.1/AphChr38.t325/AphChr32.t48/AphChr14.t383/AphChr15.t245/AphChr16.t1173	10
Root	turquoise	GO:0010675	regulation of cellular carbohydrate metabolic process	29/5578	104/43025	4.02e-05	0.00109495	0.000887279	AphChr35.t504/AphChr03.t1270/Aphmerge.4008.1/Aphmerge.4008.2/AphChr15.t917/AphChr45.t573/AphChr38.t120/Aphmerge.16228.1/Aphmerge.3475.1/AphChr09.t423/AphChr20.t776/AphChr13.t732/AphChr13.t188/AphChr43.t536/AphChr34.t921/AphChr25.t424/AphChr05.t357/AphChr08.t192/Aphmerge.9899.1/AphChr32.t135/AphChr28.t572/Aphmerge.1134.1/AphChr19.t676/AphChr38.t669/AphChr48.t76/AphChr20.t640/AphChr18.t451/AphChr27…	29
Root	turquoise	GO:0005992	trehalose biosynthetic process	18/5578	51/43025	4.04e-05	0.00109495	0.000887279	AphChr36.t498/AphChr06.t1179/AphChr32.t928/AphChr14.t408/Aphmerge.2734.1/AphChr12.t366/AphChr02.t1522/AphChr17.t269/Aphmerge.18387.1/AphChr39.t61/Aphmerge.10298.1/AphChr13.t1208/Aphmerge.16588.3/AphChr25.t440/AphContig001493.t1/Aphmerge.2106.1/AphChr46.t700/AphChr45.t665	18
Root	blue	GO:0010440	stomatal lineage progression	17/4812	52/43025	3e-05	0.00110872	0.000971691	AphChr20.t930/AphChr46.t316/Aphmerge.18352.1/AphChr11.t1560/AphChr03.t949/AphChr35.t326/Aphmerge.18352.2/AphChr07.t314/AphChr19.t235/AphChr07.t1277/AphChr24.t301/AphChr03.t342/AphChr10.t1147/AphChr40.t131/AphChr43.t819/AphChr12.t427/AphChr41.t358	17
Root	blue	GO:0009934	regulation of meristem structural organization	18/4812	57/43025	3e-05	0.00110872	0.000971691	AphChr09.t445/AphChr11.t1739/AphChr03.t1342/AphChr05.t199/AphChr26.t215/AphChr19.t1027/AphChr01.t1716/AphChr12.t569/AphChr08.t1074/AphContig000669.t1/Aphmerge.11862.1/ptg001486l_pilon_pilon.t2/Aphmerge.17246.1/AphChr30.t1065/Aphmerge.9796.1/AphChr04.t1476/AphChr31.t925/Aphmerge.13177.1	18
Root	green	GO:0002831	regulation of response to biotic stimulus	23/827	465/43025	4.34e-05	0.00111197	0.000929547	Aphmerge.12058.1/AphChr28.t544/Aphmerge.9966.1/AphChr18.t1575/AphChr20.t1343/AphChr06.t1251/AphChr38.t488/AphChr13.t465/Aphmerge.1922.2/Aphmerge.12178.1/AphChr03.t530/AphChr17.t677/Aphmerge.11521.1/AphChr16.t1221/AphChr15.t343/AphChr37.t117/AphChr40.t322/AphChr03.t960/Aphmerge.5351.2/Aphmerge.5351.1/AphChr11.t1313/Aphmerge.7233.1/AphChr10.t1135	23
Root	brown	GO:0010200	response to chitin	20/818	363/43025	2.62e-05	0.00111806	0.000910781	Aphmerge.10275.1/Aphmerge.3397.1/Aphmerge.9386.1/AphChr15.t541/Aphmerge.8359.1/AphChr28.t653/AphChr18.t540/AphChr35.t862/Aphmerge.14063.1/AphChr26.t1357/AphChr27.t97/Aphmerge.18409.1/AphChr09.t441/AphChr10.t758/Aphmerge.1972.1/AphChr06.t938/AphChr20.t224/Aphmerge.4853.1/Aphmerge.18641.1/AphChr29.t394	20
Root	blue	GO:0016128	phytosteroid metabolic process	27/4812	106/43025	3.07e-05	0.0011257	0.000986574	AphChr06.t1126/Aphmerge.865.1/AphChr04.t555/AphChr21.t1347/AphChr20.t237/AphChr01.t612/AphChr18.t560/AphChr16.t239/AphChr17.t1368/AphChr23.t272/AphChr07.t374/Aphmerge.13937.1/AphChr44.t554/Aphmerge.12602.1/AphChr38.t977/Aphmerge.16600.3/Aphmerge.5682.2/AphContig001333.t43/Aphmerge.16600.2/AphChr05.t1434/AphChr38.t769/AphChr37.t36/AphChr32.t777/Aphmerge.1969.1/AphChr24.t364/AphChr21.t1352/AphChr12…	27
Root	turquoise	GO:0043455	regulation of secondary metabolic process	42/5578	174/43025	4.24e-05	0.00114524	0.000928028	AphChr35.t504/AphChr03.t1270/AphChr15.t917/AphChr41.t205/AphChr40.t268/AphChr15.t928/Aphmerge.1384.1/AphChr35.t491/Aphmerge.5071.1/Aphmerge.844.2/Aphmerge.844.1/AphChr29.t1254/AphChr02.t318/Aphmerge.11223.1/AphChr24.t732/Aphmerge.3475.1/AphChr09.t423/AphChr07.t880/AphChr43.t536/AphChr34.t921/AphChr01.t1277/AphChr08.t192/Aphmerge.12630.1/AphChr13.t455/AphChr23.t572/AphChr11.t1491/AphChr31.t315/Aph…	42
Root	turquoise	GO:0090599	alpha-glucosidase activity	21/5578	65/43025	4.37e-05	0.00117244	0.00095007	AphChr04.t512/AphChr34.t1026/AphChr18.t480/AphChr47.t264/AphChr30.t1048/Aphmerge.2107.1/AphChr06.t1546/AphContig001356.t5/AphChr13.t1041/Aphmerge.11659.1/Aphmerge.10297.2/Aphmerge.10297.3/AphChr22.t998/AphChr26.t1426/AphChr46.t239/AphChr29.t324/AphChr27.t176/AphChr08.t295/AphChr09.t322/Aphmerge.13556.2/Aphmerge.6620.1	21
Root	turquoise	GO:0006694	steroid biosynthetic process	35/5578	136/43025	4.42e-05	0.00117953	0.00095582	AphChr38.t726/AphChr23.t61/AphChr47.t476/AphContig001331.t28/AphChr29.t981/Aphmerge.7738.3/AphChr16.t309/AphChr38.t1093/AphChr23.t123/AphChr25.t449/AphChr49.t17/ptg001401l_pilon_pilon.t5/AphChr24.t1122/ptg001346l_pilon_pilon.t2/AphChr01.t795/ptg001391l_pilon_pilon.t15/AphChr03.t1836/AphChr04.t1125/ptg001401l_pilon_pilon.t2/AphChr04.t579/AphChr08.t1177/AphChr47.t470/AphChr44.t199/AphChr22.t151/Aph…	35
Root	brown	GO:0090354	regulation of auxin metabolic process	8/818	64/43025	2.85e-05	0.00120001	0.000977537	AphChr28.t385/AphChr13.t880/Aphmerge.18299.2/AphChr10.t128/AphChr10.t127/AphChr38.t368/AphChr13.t427/AphChr38.t765	8
Root	turquoise	GO:0031461	cullin-RING ubiquitin ligase complex	68/5578	326/43025	4.54e-05	0.00120626	0.000977476	Aphmerge.18222.1/Aphmerge.15175.1/AphChr16.t420/AphChr43.t1071/AphChr04.t750/AphChr42.t443/AphChr47.t287/Aphmerge.13059.3/Aphmerge.13059.2/Aphmerge.13059.1/Aphmerge.17801.1/Aphmerge.5071.1/AphChr34.t479/AphChr11.t1171/AphChr04.t899/Aphmerge.13196.1/AphChr32.t148/AphChr04.t1568/AphChr08.t1475/Aphmerge.683.1/Aphmerge.11223.1/AphChr48.t58/Aphmerge.4407.1/AphChr04.t393/AphContig001376.t18/Aphmerge.83…	68
Root	blue	GO:0045491	xylan metabolic process	32/4812	136/43025	3.37e-05	0.00122585	0.00107434	AphChr30.t722/AphChr34.t595/AphChr20.t350/AphChr03.t598/AphChr22.t644/AphChr19.t962/AphContig001333.t9/AphChr06.t290/AphChr18.t850/AphChr03.t1661/Aphmerge.6976.1/AphChr31.t930/AphChr07.t913/ptg001351l_pilon_pilon.t33/AphChr11.t726/Aphmerge.13374.1/AphChr12.t901/AphChr18.t1269/AphChr18.t1646/AphChr40.t469/AphChr41.t9/AphChr23.t538/AphChr44.t287/Aphmerge.15251.1/AphChr01.t1238/AphChr10.t414/Aphmerg…	32
Root	brown	GO:1901562	response to paraquat	5/818	20/43025	3e-05	0.00124279	0.00101238	AphChr14.t240/AphChr45.t377/AphChr38.t313/AphChr26.t1258/AphChr32.t1101	5
Root	brown	GO:1900055	regulation of leaf senescence	13/818	174/43025	3.18e-05	0.00128643	0.00104793	AphChr27.t216/AphChr18.t1584/AphChr07.t960/AphChr46.t729/Aphmerge.6085.1/Aphmerge.18865.2/AphChr45.t638/Aphmerge.14510.1/Aphmerge.6633.1/Aphmerge.18615.1/AphChr51.t35/AphChr37.t395/Aphmerge.2377.2	13
Root	brown	GO:0016702	oxidoreductase activity, acting on single donors with incorporation of molecular oxygen, incorporation of two atoms of oxygen	8/818	65/43025	3.2e-05	0.00128643	0.00104793	AphChr45.t538/AphChr13.t1160/AphChr30.t45/AphChr36.t445/AphChr08.t1566/AphChr06.t695/AphChr09.t337/Aphmerge.1087.1	8
Root	turquoise	GO:0016209	antioxidant activity	72/5578	351/43025	4.89e-05	0.00129222	0.00104714	AphChr32.t1045/AphChr28.t1398/AphChr26.t1141/AphChr06.t984/Aphmerge.4234.1/AphChr17.t775/AphContig001395.t5/AphChr01.t758/AphChr34.t785/AphChr29.t1254/AphChr36.t22/AphChr19.t998/AphChr29.t831/AphChr08.t987/Aphmerge.9773.1/AphChr24.t732/AphChr27.t830/AphChr07.t880/AphChr23.t95/Aphmerge.1751.1/AphChr30.t1141/AphChr42.t572/AphChr17.t109/AphChr09.t1141/AphChr43.t149/AphChr19.t1091/AphChr18.t393/AphCh…	72
Root	turquoise	GO:0001673	male germ cell nucleus	9/5578	16/43025	4.96e-05	0.00129406	0.00104863	AphChr34.t931/AphChr03.t1240/Aphmerge.2555.1/AphChr35.t445/AphChr35.t444/Aphmerge.1398.1/Aphmerge.2555.2/AphChr18.t1019/AphChr18.t1497	9
Root	turquoise	GO:1900037	regulation of cellular response to hypoxia	9/5578	16/43025	4.96e-05	0.00129406	0.00104863	AphChr04.t930/AphContig001328.t32/ptg001345l_pilon_pilon.t3/AphChr30.t719/Aphmerge.13672.1/Aphmerge.1349.1/Aphmerge.13867.1/AphChr30.t718/AphChr46.t647	9
Root	turquoise	GO:0010074	maintenance of meristem identity	38/5578	153/43025	4.97e-05	0.00129406	0.00104863	AphChr40.t445/Aphmerge.2518.2/Aphmerge.2518.3/Aphmerge.2518.7/AphChr01.t1189/AphChr31.t419/Aphmerge.2518.12/Aphmerge.2518.10/Aphmerge.2518.11/AphChr41.t40/AphChr23.t486/AphChr20.t776/AphChr18.t1628/Aphmerge.9442.2/Aphmerge.2518.8/Aphmerge.2518.9/AphChr05.t22/AphChr32.t674/AphChr18.t1357/AphChr40.t40/Aphmerge.3338.1/Aphmerge.2518.5/Aphmerge.2518.6/AphChr01.t481/AphChr41.t450/Aphmerge.2518.4/Aphmer…	38
Root	turquoise	GO:0042593	glucose homeostasis	24/5578	80/43025	5.04e-05	0.00130525	0.00105769	AphChr07.t767/AphChr45.t573/AphChr10.t247/AphChr09.t239/AphChr03.t1821/Aphmerge.6585.2/Aphmerge.5832.2/AphChr24.t681/AphContig000045.t53/AphChr37.t359/AphChr13.t732/Aphmerge.7910.1/AphChr19.t935/AphChr32.t135/AphChr29.t1102/Aphmerge.1134.1/AphChr38.t669/AphChr31.t44/AphChr03.t780/AphChr10.t1323/AphChr43.t310/AphChr42.t433/AphChr13.t707/AphChr20.t1105	24
Root	turquoise	GO:0015186	L-glutamine transmembrane transporter activity	7/5578	10/43025	5.14e-05	0.00131168	0.00106291	AphChr09.t819/AphChr37.t886/AphChr08.t802/AphChr27.t674/AphChr29.t711/AphChr34.t551/AphChr18.t227	7
Root	turquoise	GO:0031219	levanase activity	7/5578	10/43025	5.14e-05	0.00131168	0.00106291	AphChr34.t1026/AphChr29.t324/AphChr27.t176/AphChr08.t295/AphChr09.t322/Aphmerge.13556.2/Aphmerge.6620.1	7
Root	turquoise	GO:0032890	regulation of organic acid transport	7/5578	10/43025	5.14e-05	0.00131168	0.00106291	AphContig000074.t87/AphChr20.t1073/AphChr10.t1292/AphChr08.t931/AphChr03.t812/AphChr27.t776/AphChr29.t787	7
Root	turquoise	GO:0042936	GO:0042936	11/5578	23/43025	5.17e-05	0.00131289	0.00106389	AphChr19.t1076/AphChr42.t559/Aphmerge.16341.1/AphChr17.t876/AphChr12.t1551/AphChr43.t164/AphChr22.t779/Aphmerge.5290.1/AphChr26.t1020/AphChr18.t735/AphChr01.t392	11
Root	green	GO:0048359	mucilage metabolic process involved in seed coat development	12/827	156/43025	5.3e-05	0.00134121	0.00112118	AphChr15.t339/Aphmerge.8740.1/Aphmerge.14403.1/Aphmerge.3206.2/AphChr18.t280/Aphmerge.510.1/AphChr29.t1165/Aphmerge.18899.1/Aphmerge.3206.1/AphChr22.t1189/Aphmerge.1682.1/AphChr34.t433	12
Root	turquoise	GO:0009746	response to hexose	57/5578	262/43025	5.39e-05	0.00136231	0.00110393	AphChr35.t503/AphChr17.t1011/Aphmerge.15053.1/AphChr30.t922/AphChr21.t1118/Aphmerge.10665.1/AphChr07.t767/AphChr15.t918/AphChr45.t573/AphChr11.t1761/Aphmerge.18085.1/AphChr02.t974/AphChr43.t224/AphChr10.t247/AphChr47.t399/AphChr11.t1203/AphChr09.t239/AphChr03.t1821/AphChr30.t521/Aphmerge.6585.2/Aphmerge.5832.2/AphChr42.t508/AphChr24.t681/AphChr03.t1390/AphChr20.t776/AphChr13.t732/AphChr07.t311/Ap…	57
Root	blue	GO:0010286	heat acclimation	39/4812	180/43025	3.77e-05	0.00136283	0.00119439	Aphmerge.13768.1/AphChr18.t958/AphChr49.t40/AphChr39.t558/Aphmerge.13788.1/AphChr08.t150/AphChr04.t667/AphChr20.t1118/AphContig001347.t13/AphChr03.t1925/AphChr27.t38/AphChr49.t41/AphChr04.t666/AphChr10.t129/AphChr43.t891/Aphmerge.17494.1/AphChr10.t540/AphChr27.t880/ptg000049l_pilon_pilon.t77/AphChr19.t158/Aphmerge.12985.1/AphChr24.t361/AphChr08.t1032/AphChr08.t1374/AphChr08.t1373/AphChr44.t109/Ap…	39
Root	turquoise	GO:0080142	regulation of salicylic acid biosynthetic process	18/5578	52/43025	5.43e-05	0.00136592	0.00110686	Aphmerge.12686.1/AphChr14.t404/Aphmerge.17132.1/Aphmerge.3382.1/Aphmerge.9400.1/AphChr13.t455/AphChr13.t546/AphChr13.t547/AphChr11.t1491/AphChr31.t315/AphChr38.t647/Aphmerge.7586.1/Aphmerge.9087.2/AphChr02.t996/AphChr48.t14/AphChr17.t289/Aphmerge.4826.2/AphChr20.t326	18
Root	blue	GO:0005978	glycogen biosynthetic process	16/4812	48/43025	3.9e-05	0.00136833	0.00119921	AphChr30.t722/AphChr11.t1337/Aphmerge.13723.2/AphChr14.t925/AphChr38.t334/AphChr38.t333/AphContig001355.t25/AphChr13.t391/AphChr32.t521/AphChr38.t332/AphChr31.t464/Aphmerge.9776.1/Aphmerge.5701.1/Aphmerge.5701.2/AphChr45.t361/Aphmerge.10711.1	16
Root	blue	GO:0000912	assembly of actomyosin apparatus involved in cytokinesis	8/4812	14/43025	3.91e-05	0.00136833	0.00119921	AphChr30.t243/AphChr38.t560/AphChr37.t929/AphContig001349.t1/AphChr04.t402/ptg001452l_pilon_pilon.t2/AphChr16.t177/AphChr26.t842	8
Root	blue	GO:0032578	aleurone grain membrane	8/4812	14/43025	3.91e-05	0.00136833	0.00119921	Aphmerge.7841.1/Aphmerge.16508.1/AphChr36.t625/AphChr02.t310/AphChr20.t952/AphChr28.t487/AphChr03.t924/AphChr10.t1169	8
Root	blue	GO:1902407	assembly of actomyosin apparatus involved in mitotic cytokinesis	8/4812	14/43025	3.91e-05	0.00136833	0.00119921	AphChr30.t243/AphChr38.t560/AphChr37.t929/AphContig001349.t1/AphChr04.t402/ptg001452l_pilon_pilon.t2/AphChr16.t177/AphChr26.t842	8
Root	blue	GO:0005262	calcium channel activity	30/4812	125/43025	3.93e-05	0.00136833	0.00119921	AphChr51.t68/Aphmerge.18474.1/AphChr28.t826/AphChr36.t208/AphChr04.t1592/AphChr42.t243/AphContig001329.t43/AphChr43.t540/AphChr30.t524/Aphmerge.16804.2/AphChr11.t1159/AphChr31.t620/AphChr19.t1098/AphChr30.t523/Aphmerge.81.1/AphChr19.t210/AphChr01.t524/ptg000049l_pilon_pilon.t128/Aphmerge.88.1/Aphmerge.15873.1/Aphmerge.15867.1/AphChr01.t507/AphChr12.t1440/AphChr38.t791/AphChr05.t759/AphChr05.t1232…	30
Root	turquoise	GO:0070932	histone H3 deacetylation	8/5578	13/43025	5.56e-05	0.00139263	0.0011285	AphChr38.t822/AphChr20.t1073/Aphmerge.9268.1/AphChr10.t1292/AphChr08.t931/AphChr03.t812/AphChr27.t776/AphChr29.t787	8
Root	brown	GO:1900618	regulation of shoot system morphogenesis	9/818	85/43025	3.52e-05	0.00139617	0.00113733	AphChr18.t352/AphChr24.t902/Aphmerge.3134.1/AphChr18.t713/Aphmerge.19701.1/AphChr22.t798/AphChr04.t805/Aphmerge.2202.1/AphChr22.t1132	9
Root	turquoise	GO:0048255	mRNA stabilization	14/5578	35/43025	5.92e-05	0.00146071	0.00118367	Aphmerge.18739.1/AphChr08.t625/Aphmerge.10689.1/Aphmerge.3475.1/AphChr43.t536/AphChr30.t611/AphChr27.t492/AphChr04.t463/AphChr07.t346/AphChr19.t676/Aphmerge.13206.2/Aphmerge.7749.1/Aphmerge.15730.1/AphContig001334.t26	14
Root	turquoise	GO:0036294	cellular response to decreased oxygen levels	43/5578	182/43025	5.94e-05	0.00146071	0.00118367	Aphmerge.12686.1/AphChr14.t404/AphChr07.t140/AphChr11.t1180/AphChr24.t122/AphChr43.t917/AphChr34.t862/AphChr16.t1152/Aphmerge.3382.1/AphChr04.t930/AphChr41.t6/Aphmerge.9400.1/AphChr43.t674/AphContig001328.t32/AphChr38.t254/AphChr34.t886/AphChr13.t546/AphChr13.t547/AphChr19.t118/AphChr09.t458/AphChr38.t647/AphChr28.t344/ptg001345l_pilon_pilon.t3/AphChr30.t719/Aphmerge.19339.1/Aphmerge.13672.1/AphC…	43
Root	turquoise	GO:0071453	cellular response to oxygen levels	43/5578	182/43025	5.94e-05	0.00146071	0.00118367	Aphmerge.12686.1/AphChr14.t404/AphChr07.t140/AphChr11.t1180/AphChr24.t122/AphChr43.t917/AphChr34.t862/AphChr16.t1152/Aphmerge.3382.1/AphChr04.t930/AphChr41.t6/Aphmerge.9400.1/AphChr43.t674/AphContig001328.t32/AphChr38.t254/AphChr34.t886/AphChr13.t546/AphChr13.t547/AphChr19.t118/AphChr09.t458/AphChr38.t647/AphChr28.t344/ptg001345l_pilon_pilon.t3/AphChr30.t719/Aphmerge.19339.1/Aphmerge.13672.1/AphC…	43
Root	turquoise	GO:0090487	secondary metabolite catabolic process	22/5578	71/43025	5.94e-05	0.00146071	0.00118367	AphChr22.t1080/AphChr12.t286/AphChr12.t288/AphChr14.t531/AphChr14.t532/AphChr32.t815/AphChr19.t1267/AphChr12.t293/AphChr12.t291/AphChr18.t395/Aphmerge.15309.1/AphChr14.t1078/AphChr14.t530/AphChr34.t859/AphChr17.t362/AphChr43.t379/AphChr08.t524/AphChr32.t820/AphChr27.t377/AphChr13.t1140/AphChr20.t204/AphChr32.t818	22
Root	green	GO:1990822	basic amino acid transmembrane transport	4/827	12/43025	5.93e-05	0.00146368	0.00122355	AphChr23.t627/AphChr28.t445/Aphmerge.2692.1/AphChr28.t1415	4
Root	green	GO:0010440	stomatal lineage progression	7/827	52/43025	5.96e-05	0.00146368	0.00122355	AphChr10.t108/AphChr29.t188/AphChr03.t1938/Aphmerge.4885.2/AphChr15.t395/AphChr29.t1210/AphChr20.t144	7
Root	green	GO:0032403	GO:0032403	12/827	158/43025	6e-05	0.00146368	0.00122355	AphChr10.t968/AphChr12.t440/AphChr01.t1860/Aphmerge.4324.1/AphChr03.t1121/AphChr07.t460/AphChr20.t758/Aphmerge.498.1/AphChr43.t718/AphChr24.t437/AphChr42.t30/AphChr19.t338	12
Root	brown	GO:0045048	protein insertion into ER membrane	4/818	11/43025	3.85e-05	0.00146942	0.00119699	Aphmerge.13190.1/Aphmerge.3305.2/AphChr47.t212/AphContig001341.t20	4
Root	brown	GO:0071816	tail-anchored membrane protein insertion into ER membrane	4/818	11/43025	3.85e-05	0.00146942	0.00119699	Aphmerge.13190.1/Aphmerge.3305.2/AphChr47.t212/AphContig001341.t20	4
Root	brown	GO:0009645	response to low light intensity stimulus	9/818	86/43025	3.87e-05	0.00146942	0.00119699	Aphmerge.3134.1/AphChr18.t713/Aphmerge.19701.1/AphChr22.t798/AphChr04.t805/Aphmerge.2202.1/AphChr14.t693/AphChr38.t368/AphChr13.t427	9
Root	turquoise	GO:0009705	plant-type vacuole membrane	77/5578	384/43025	6.08e-05	0.00146951	0.0011908	AphContig000045.t96/AphChr11.t1269/AphChr19.t1076/AphChr39.t352/AphChr42.t559/AphChr44.t308/ptg001462l_pilon_pilon.t3/AphChr05.t66/AphChr43.t352/ptg001395l_pilon_pilon.t5/AphChr34.t788/AphChr47.t307/AphChr19.t888/Aphmerge.9773.1/AphChr11.t836/AphChr04.t637/AphChr12.t1551/AphChr34.t1003/Aphmerge.3617.1/ptg000045l_pilon_pilon.t53/AphChr43.t164/AphChr12.t605/AphChr09.t1005/AphChr35.t302/Aphmerge.175…	77
Root	turquoise	GO:0002831	regulation of response to biotic stimulus	90/5578	465/43025	6.11e-05	0.00146951	0.0011908	AphChr32.t689/AphChr20.t1530/AphChr20.t1464/AphChr16.t355/Aphmerge.12686.1/AphChr14.t404/AphChr03.t1501/AphChr20.t1340/AphChr49.t75/AphChr34.t862/AphChr16.t407/AphChr26.t537/AphChr49.t157/AphChr32.t722/AphChr03.t544/AphChr03.t364/Aphmerge.3382.1/Aphmerge.9400.1/AphChr31.t333/Aphmerge.8011.1/Aphmerge.4782.1/AphChr10.t510/AphChr16.t540/Aphmerge.19116.1/Aphmerge.961.1/Aphmerge.11861.1/AphChr05.t357/…	90
Root	turquoise	GO:0019827	stem cell population maintenance	51/5578	228/43025	6.12e-05	0.00146951	0.0011908	AphChr13.t969/AphChr12.t422/AphChr40.t445/Aphmerge.2518.2/Aphmerge.2518.3/Aphmerge.2518.7/AphContig001365.t26/AphChr01.t1189/AphChr16.t715/AphChr31.t419/Aphmerge.2518.12/Aphmerge.2518.10/Aphmerge.2518.11/AphChr41.t40/AphChr23.t486/AphChr30.t1024/AphChr20.t776/AphChr18.t1628/Aphmerge.9442.2/AphChr38.t822/Aphmerge.2518.8/Aphmerge.2518.9/AphChr05.t22/AphChr32.t674/AphChr18.t1357/AphChr40.t40/Aphmerg…	51
Root	turquoise	GO:0098727	maintenance of cell number	51/5578	228/43025	6.12e-05	0.00146951	0.0011908	AphChr13.t969/AphChr12.t422/AphChr40.t445/Aphmerge.2518.2/Aphmerge.2518.3/Aphmerge.2518.7/AphContig001365.t26/AphChr01.t1189/AphChr16.t715/AphChr31.t419/Aphmerge.2518.12/Aphmerge.2518.10/Aphmerge.2518.11/AphChr41.t40/AphChr23.t486/AphChr30.t1024/AphChr20.t776/AphChr18.t1628/Aphmerge.9442.2/AphChr38.t822/Aphmerge.2518.8/Aphmerge.2518.9/AphChr05.t22/AphChr32.t674/AphChr18.t1357/AphChr40.t40/Aphmerg…	51
Root	turquoise	GO:0071470	cellular response to osmotic stress	59/5578	275/43025	6.12e-05	0.00146951	0.0011908	AphChr26.t747/AphChr07.t257/AphChr13.t1291/AphChr07.t767/AphChr38.t803/AphChr27.t66/Aphmerge.6977.2/AphChr10.t480/AphChr44.t452/AphChr38.t1076/AphChr17.t143/AphChr49.t157/AphChr26.t856/Aphmerge.5832.2/AphChr24.t681/Aphmerge.3617.1/AphChr26.t197/AphChr14.t1393/AphChr06.t102/AphChr20.t400/Aphmerge.4798.1/AphChr16.t540/AphChr35.t302/Aphmerge.13635.1/AphChr03.t1598/AphChr39.t140/AphChr31.t610/AphChr0…	59
Root	turquoise	GO:0015926	glucosidase activity	37/5578	149/43025	6.22e-05	0.00148591	0.00120409	AphChr04.t512/AphChr02.t800/AphChr02.t801/AphChr34.t1026/AphChr31.t385/AphChr18.t480/AphChr47.t264/AphChr30.t1048/AphChr20.t183/Aphmerge.2107.1/AphChr06.t1546/AphContig001356.t5/AphChr13.t1041/Aphmerge.11659.1/Aphmerge.10297.2/Aphmerge.10297.3/AphChr07.t347/AphChr22.t998/AphChr38.t115/AphChr26.t1426/AphChr45.t301/AphChr31.t382/AphChr46.t239/AphChr43.t363/AphChr17.t133/AphChr42.t382/AphChr29.t324/…	37
Root	turquoise	GO:0001046	core promoter sequence-specific DNA binding	24/5578	81/43025	6.28e-05	0.00149469	0.00121121	AphChr14.t1225/AphChr16.t251/AphChr11.t1407/AphChr32.t309/AphChr17.t1045/AphChr17.t116/AphChr40.t421/AphChr26.t197/AphChr06.t102/Aphmerge.11553.1/AphChr41.t65/AphChr37.t874/AphChr07.t338/AphChr06.t331/AphChr12.t1192/AphChr44.t319/AphChr33.t142/AphChr26.t1218/Aphmerge.5385.2/AphChr18.t1501/AphChr18.t620/AphChr06.t1236/AphChr39.t334/AphChr21.t432	24
Root	green	GO:0046658	anchored component of plasma membrane	19/827	352/43025	6.28e-05	0.00151363	0.00126531	AphChr26.t150/AphContig001338.t7/AphChr45.t409/AphChr04.t380/Aphmerge.6615.1/AphChr32.t693/AphChr25.t928/Aphmerge.2826.1/Aphmerge.6377.2/Aphmerge.6377.1/AphChr08.t1284/AphChr09.t301/AphChr26.t995/AphChr06.t1104/AphChr21.t329/AphChr29.t1087/Aphmerge.1348.1/AphChr05.t1511/AphChr24.t702	19
Root	turquoise	GO:0043161	proteasome-mediated ubiquitin-dependent protein catabolic process	84/5578	428/43025	6.4e-05	0.00151555	0.00122811	AphChr02.t360/AphChr36.t416/Aphmerge.17564.1/AphChr43.t1071/AphContig000074.t77/Aphmerge.4444.1/AphChr01.t1289/AphChr07.t140/AphChr24.t122/AphChr42.t443/AphChr27.t869/Aphmerge.13059.3/Aphmerge.13059.2/Aphmerge.13059.1/Aphmerge.9666.1/AphChr12.t872/Aphmerge.5071.1/AphChr29.t500/AphChr08.t1021/AphChr34.t479/AphChr04.t899/ptg001329l_pilon_pilon.t36/AphChr16.t1152/Aphmerge.13196.1/AphChr04.t1568/AphC…	84
Root	green	GO:0006968	cellular defense response	5/827	23/43025	6.54e-05	0.00152411	0.00127407	AphChr31.t194/AphChr11.t1619/AphChr18.t1290/AphChr02.t743/AphChr17.t868	5
Root	green	GO:0072661	GO:0072661	5/827	23/43025	6.54e-05	0.00152411	0.00127407	AphChr31.t194/AphChr11.t1619/AphChr18.t1290/AphChr02.t743/AphChr17.t868	5
Root	green	GO:0090002	GO:0090002	5/827	23/43025	6.54e-05	0.00152411	0.00127407	AphChr31.t194/AphChr11.t1619/AphChr18.t1290/AphChr02.t743/AphChr17.t868	5
Root	green	GO:0044003	modulation by symbiont of host process	14/827	211/43025	6.63e-05	0.00152803	0.00127735	AphChr23.t69/AphChr29.t1091/AphChr11.t1035/AphChr28.t417/AphChr01.t785/AphChr05.t241/AphChr05.t247/Aphmerge.4826.1/AphChr08.t1288/Aphmerge.6380.1/Aphmerge.6380.2/AphChr25.t254/AphChr05.t239/AphChr16.t146	14
Root	brown	GO:0071482	cellular response to light stimulus	19/818	345/43025	4.15e-05	0.00155502	0.00126673	AphChr26.t1157/Aphmerge.3134.1/AphChr18.t713/AphContig000074.t85/Aphmerge.19701.1/AphChr22.t798/AphChr05.t1241/AphChr21.t1181/AphChr24.t739/AphChr04.t805/Aphmerge.2202.1/AphChr46.t222/AphChr14.t693/AphChr38.t368/AphChr13.t427/Aphmerge.18641.1/AphChr24.t1216/Aphmerge.1862.1/AphChr29.t394	19
Root	blue	GO:0016363	nuclear matrix	22/4812	80/43025	4.65e-05	0.0015956	0.0013984	AphChr04.t1364/AphChr37.t885/AphChr04.t1227/Aphmerge.3265.1/AphChr34.t1093/AphChr10.t298/AphChr47.t401/AphChr42.t101/AphChr28.t755/AphChr04.t481/AphChr12.t1557/AphContig001327.t26/ptg001370l_pilon_pilon.t27/AphChr35.t365/AphChr43.t651/Aphmerge.6591.1/Aphmerge.8800.1/AphChr19.t422/AphChr16.t236/Aphmerge.13580.1/AphChr25.t631/AphChr36.t285	22
Root	blue	GO:0031048	small non-coding RNA-dependent heterochromatin formation	22/4812	80/43025	4.65e-05	0.0015956	0.0013984	AphChr42.t252/Aphmerge.1271.1/AphChr43.t129/AphChr43.t549/AphChr12.t726/AphChr12.t727/AphChr45.t468/Aphmerge.14031.2/AphChr23.t774/AphChr23.t775/AphChr26.t1217/AphChr18.t273/AphChr18.t1562/AphChr15.t369/AphChr16.t232/AphChr45.t472/AphChr38.t281/AphChr37.t407/Aphmerge.9579.3/AphChr32.t527/Aphmerge.1773.1/AphChr22.t37	22
Root	blue	GO:0015563	GO:0015563	7/4812	11/43025	4.77e-05	0.00162781	0.00142662	AphChr28.t567/AphChr36.t525/AphChr01.t905/AphChr23.t217/AphChr12.t1090/Aphmerge.2722.1/AphChr11.t982	7
Root	blue	GO:0004364	glutathione transferase activity	25/4812	97/43025	4.82e-05	0.00163056	0.00142904	AphChr26.t165/AphChr44.t588/AphChr44.t589/AphChr44.t527/AphChr44.t526/AphChr44.t525/AphChr13.t1145/AphChr13.t1144/AphChr47.t225/AphChr04.t1512/AphChr38.t999/AphChr20.t503/AphChr38.t941/AphChr38.t944/Aphmerge.6698.1/AphChr44.t590/AphChr20.t502/AphChr34.t860/AphChr03.t1455/AphChr13.t1146/AphChr13.t1143/AphChr20.t504/AphChr03.t1456/AphChr03.t1457/AphChr09.t485	25
Root	blue	GO:0015101	organic cation transmembrane transporter activity	16/4812	49/43025	5.2e-05	0.00172355	0.00151053	AphChr46.t686/AphChr39.t259/AphChr24.t604/AphContig000070.t32/AphChr11.t691/AphChr11.t1716/AphChr37.t351/AphChr31.t98/AphChr35.t733/AphChr45.t673/AphChr17.t1399/AphChr44.t366/AphChr16.t932/AphChr42.t224/AphChr13.t1405/AphChr02.t86	16
Root	blue	GO:0017048	GO:0017048	16/4812	49/43025	5.2e-05	0.00172355	0.00151053	Aphmerge.3862.1/AphChr20.t383/Aphmerge.8551.1/AphChr03.t622/AphChr04.t737/Aphmerge.17159.1/AphChr02.t600/AphContig001376.t37/AphChr17.t944/AphChr16.t1125/AphChr37.t183/AphChr08.t1333/AphChr29.t1133/AphChr03.t1628/AphChr10.t443/AphChr46.t326	16
Root	blue	GO:0019755	one-carbon compound transport	16/4812	49/43025	5.2e-05	0.00172355	0.00151053	AphChr24.t604/AphContig000070.t32/ptg001338l_pilon_pilon.t36/AphChr11.t1716/AphChr37.t351/AphChr17.t1400/AphChr30.t183/AphChr31.t98/AphChr29.t1355/AphChr37.t111/AphChr03.t503/AphChr17.t1399/AphChr16.t932/AphChr20.t1380/AphChr04.t349/AphChr02.t86	16
Root	turquoise	GO:0044070	regulation of anion transport	28/5578	102/43025	7.33e-05	0.00172864	0.00140078	AphChr17.t1109/Aphmerge.13576.1/AphChr25.t833/AphContig001329.t36/ptg000074l_pilon_pilon.t87/Aphmerge.6604.1/Aphmerge.13996.1/AphChr09.t1156/AphChr05.t643/AphChr36.t88/AphChr33.t323/AphChr20.t1073/Aphmerge.8384.2/AphChr11.t1282/AphChr10.t1033/AphChr10.t1292/AphChr08.t931/AphChr03.t812/AphChr27.t776/AphChr29.t787/AphChr31.t325/AphChr03.t1056/AphChr05.t397/AphChr34.t322/AphChr16.t746/AphChr12.t1571…	28
Root	brown	GO:0006515	protein quality control for misfolded or incompletely synthesized proteins	6/818	35/43025	4.7e-05	0.00173646	0.00141453	Aphmerge.13190.1/Aphmerge.3305.2/AphChr47.t212/Aphmerge.6015.1/AphContig001341.t20/Aphmerge.15414.1	6
Root	turquoise	GO:0009970	cellular response to sulfate starvation	22/5578	72/43025	7.52e-05	0.0017645	0.00142984	AphChr44.t135/AphContig001395.t5/AphChr24.t539/Aphmerge.13751.1/AphChr49.t157/Aphmerge.9773.1/AphChr16.t540/Aphmerge.1751.1/AphChr30.t1141/AphChr37.t627/AphChr47.t170/AphChr37.t653/Aphmerge.5960.1/AphChr04.t1571/AphChr26.t354/AphChr47.t167/AphChr06.t273/AphChr24.t778/AphChr30.t1146/AphChr07.t943/AphChr29.t1189/Aphmerge.3311.2	22
Root	blue	GO:0000911	cytokinesis by cell plate formation	42/4812	202/43025	5.38e-05	0.00177356	0.00155436	AphChr30.t243/AphChr10.t715/AphChr22.t1113/Aphmerge.13811.1/AphChr04.t737/AphChr26.t711/AphChr33.t179/AphChr06.t1331/AphChr37.t77/AphChr01.t640/AphChr46.t316/AphChr33.t180/AphChr01.t1572/AphChr13.t257/AphChr38.t560/AphChr27.t109/AphChr37.t929/AphContig001376.t37/AphChr18.t370/Aphmerge.6060.1/AphChr04.t260/AphChr01.t2077/ptg001349l_pilon_pilon.t1/AphChr35.t326/AphChr04.t402/ptg001452l_pilon_pilon.…	42
Root	turquoise	GO:0009690	cytokinin metabolic process	23/5578	77/43025	7.72e-05	0.00180225	0.00146044	Aphmerge.15522.2/AphChr03.t672/AphChr09.t590/AphChr08.t1337/AphChr08.t1338/AphChr18.t279/Aphmerge.6344.1/AphChr22.t83/AphChr34.t439/AphChr20.t1207/AphChr08.t1038/AphChr30.t460/AphChr08.t1241/AphChr29.t1035/AphChr19.t1260/AphChr34.t438/AphContig001355.t2/AphChr12.t754/AphChr18.t269/AphChr09.t1452/AphChr08.t1340/AphChr33.t52/Aphmerge.2005.1	23
Root	blue	GO:0006304	DNA modification	59/4812	316/43025	5.68e-05	0.00186059	0.00163064	AphChr04.t1364/AphChr28.t1307/AphChr41.t104/AphContig001343.t13/AphChr42.t252/AphChr51.t225/AphChr29.t254/AphChr25.t896/AphChr10.t1016/Aphmerge.1271.1/AphChr42.t366/AphChr43.t549/AphChr13.t631/AphChr12.t726/AphChr12.t727/AphChr27.t228/ptg001327l_pilon_pilon.t26/AphChr45.t468/AphChr03.t1071/Aphmerge.14031.2/AphChr23.t774/AphChr23.t775/AphChr26.t1217/Aphmerge.6521.2/Aphmerge.6521.3/AphChr43.t358/Ap…	59
Root	turquoise	GO:0000305	response to oxygen radical	19/5578	58/43025	8.05e-05	0.00186333	0.00150993	Aphmerge.16759.1/Aphmerge.9596.1/Aphmerge.4234.1/Aphmerge.5812.1/AphChr19.t998/Aphmerge.16759.2/AphChr07.t698/AphChr09.t1141/AphChr27.t797/Aphmerge.19063.1/Aphmerge.6234.1/AphChr04.t353/AphChr20.t881/AphChr17.t255/AphChr27.t553/AphChr10.t1086/Aphmerge.4616.1/AphChr29.t201/AphChr11.t1402	19
Root	turquoise	GO:0010037	response to carbon dioxide	19/5578	58/43025	8.05e-05	0.00186333	0.00150993	Aphmerge.15053.1/AphChr21.t1118/Aphmerge.18085.1/AphChr06.t1380/AphChr09.t1156/AphChr03.t1390/AphChr20.t545/AphChr33.t323/AphChr05.t1178/AphChr10.t689/AphChr22.t751/Aphmerge.4989.1/AphChr11.t1282/AphChr10.t1033/AphChr03.t1056/AphChr26.t283/AphChr34.t322/AphChr12.t1571/AphChr26.t1275	19
Root	blue	GO:0006305	DNA alkylation	51/4812	262/43025	5.83e-05	0.00188322	0.00165047	AphChr28.t1307/AphChr41.t104/AphChr42.t252/AphChr51.t225/AphChr25.t896/AphChr10.t1016/Aphmerge.1271.1/AphChr42.t366/AphChr43.t549/AphChr12.t726/AphChr12.t727/AphChr27.t228/AphChr45.t468/AphChr03.t1071/Aphmerge.14031.2/AphChr23.t774/AphChr23.t775/AphChr26.t1217/Aphmerge.6521.2/Aphmerge.6521.3/AphChr43.t358/AphChr26.t1104/AphChr36.t524/AphChr05.t968/AphChr25.t415/Aphmerge.9391.1/AphChr28.t568/Aphme…	51
Root	blue	GO:0006306	DNA methylation	51/4812	262/43025	5.83e-05	0.00188322	0.00165047	AphChr28.t1307/AphChr41.t104/AphChr42.t252/AphChr51.t225/AphChr25.t896/AphChr10.t1016/Aphmerge.1271.1/AphChr42.t366/AphChr43.t549/AphChr12.t726/AphChr12.t727/AphChr27.t228/AphChr45.t468/AphChr03.t1071/Aphmerge.14031.2/AphChr23.t774/AphChr23.t775/AphChr26.t1217/Aphmerge.6521.2/Aphmerge.6521.3/AphChr43.t358/AphChr26.t1104/AphChr36.t524/AphChr05.t968/AphChr25.t415/Aphmerge.9391.1/AphChr28.t568/Aphme…	51
Root	green	GO:0009867	jasmonic acid mediated signaling pathway	17/827	300/43025	8.35e-05	0.00189939	0.00158778	AphChr08.t332/AphChr12.t1302/Aphmerge.6759.1/AphChr31.t194/AphChr11.t1619/AphChr18.t1290/Aphmerge.18858.1/Aphmerge.14663.2/AphChr02.t743/AphChr27.t205/Aphmerge.18772.1/AphChr17.t868/Aphmerge.13413.1/Aphmerge.17847.1/AphChr31.t328/AphChr16.t146/Aphmerge.7233.1	17
Root	green	GO:0006646	phosphatidylethanolamine biosynthetic process	4/827	13/43025	8.44e-05	0.00189939	0.00158778	Aphmerge.3228.1/AphChr04.t1045/AphContig001353.t33/Aphmerge.19880.1	4
Root	green	GO:0051817	GO:0051817	14/827	216/43025	8.52e-05	0.00189939	0.00158778	AphChr23.t69/AphChr29.t1091/AphChr11.t1035/AphChr28.t417/AphChr01.t785/AphChr05.t241/AphChr05.t247/Aphmerge.4826.1/AphChr08.t1288/Aphmerge.6380.1/Aphmerge.6380.2/AphChr25.t254/AphChr05.t239/AphChr16.t146	14
Root	green	GO:0045089	positive regulation of innate immune response	21/827	423/43025	8.72e-05	0.00192167	0.00160641	AphChr23.t69/Aphmerge.6759.1/AphChr46.t476/AphChr29.t1091/AphChr11.t1035/AphChr28.t417/Aphmerge.14663.2/AphChr01.t785/Aphmerge.16891.1/Aphmerge.3550.1/AphChr05.t241/AphChr05.t247/Aphmerge.4826.1/Aphmerge.18772.1/AphChr08.t1288/Aphmerge.6380.1/Aphmerge.6380.2/AphChr25.t254/Aphmerge.13413.1/Aphmerge.17847.1/AphChr05.t239	21
Root	turquoise	GO:0015245	fatty acid transmembrane transporter activity	11/5578	24/43025	8.42e-05	0.00194092	0.00157281	AphChr07.t269/AphContig000049.t120/AphChr12.t1377/AphChr14.t810/AphChr21.t867/AphChr05.t836/AphChr31.t300/AphChr01.t575/AphChr19.t202/AphChr16.t1069/AphChr19.t201	11
Root	turquoise	GO:0010073	meristem maintenance	92/5578	482/43025	8.64e-05	0.00198199	0.00160608	AphChr26.t1437/AphChr14.t325/AphChr30.t292/AphChr31.t388/AphChr03.t497/AphChr40.t445/Aphmerge.2518.2/Aphmerge.2518.3/Aphmerge.2518.7/AphChr34.t479/AphChr01.t1189/Aphmerge.12005.1/AphChr31.t419/AphChr01.t637/AphChr05.t1462/Aphmerge.189.1/Aphmerge.2518.12/Aphmerge.2518.10/Aphmerge.2518.11/AphChr41.t40/AphContig001349.t65/AphChr42.t315/AphChr23.t486/AphChr20.t776/AphChr18.t1628/AphChr18.t279/AphChr0…	92
Root	blue	GO:0006568	tryptophan metabolic process	21/4812	76/43025	6.35e-05	0.00202378	0.00177365	Aphmerge.13002.1/AphChr49.t40/AphChr04.t667/Aphmerge.19287.2/AphChr20.t168/AphChr16.t1041/AphContig001347.t13/AphChr49.t41/AphChr04.t666/AphChr34.t656/AphChr02.t1702/AphChr20.t1222/Aphmerge.12985.1/AphChr16.t1040/AphChr03.t1917/AphChr12.t917/AphChr03.t656/AphChr15.t751/Aphmerge.1956.1/AphChr46.t305/Aphmerge.17566.1	21
Root	blue	GO:0006586	indolalkylamine metabolic process	21/4812	76/43025	6.35e-05	0.00202378	0.00177365	Aphmerge.13002.1/AphChr49.t40/AphChr04.t667/Aphmerge.19287.2/AphChr20.t168/AphChr16.t1041/AphContig001347.t13/AphChr49.t41/AphChr04.t666/AphChr34.t656/AphChr02.t1702/AphChr20.t1222/Aphmerge.12985.1/AphChr16.t1040/AphChr03.t1917/AphChr12.t917/AphChr03.t656/AphChr15.t751/Aphmerge.1956.1/AphChr46.t305/Aphmerge.17566.1	21
Root	green	GO:0035821	modulation of process of another organism	14/827	218/43025	9.4e-05	0.0020453	0.00170976	AphChr23.t69/AphChr29.t1091/AphChr11.t1035/AphChr28.t417/AphChr01.t785/AphChr05.t241/AphChr05.t247/Aphmerge.4826.1/AphChr08.t1288/Aphmerge.6380.1/Aphmerge.6380.2/AphChr25.t254/AphChr05.t239/AphChr16.t146	14
Root	green	GO:0043069	negative regulation of programmed cell death	11/827	141/43025	9.48e-05	0.0020453	0.00170976	AphChr02.t1309/AphChr23.t147/AphChr45.t530/AphChr31.t194/AphChr11.t1619/AphChr18.t1290/AphChr02.t743/AphChr17.t868/AphChr17.t926/AphChr22.t828/AphChr02.t634	11
Root	turquoise	GO:0010167	response to nitrate	38/5578	157/43025	8.99e-05	0.00205373	0.00166422	Aphmerge.12492.1/AphChr05.t743/AphChr05.t66/AphChr22.t533/AphChr42.t443/Aphmerge.18418.1/AphChr29.t500/AphChr32.t148/AphChr32.t538/AphChr14.t896/AphChr07.t151/AphChr24.t134/AphChr12.t605/AphChr27.t358/AphChr28.t676/AphChr04.t716/AphChr08.t509/Aphmerge.11014.2/AphChr21.t805/AphChr05.t744/AphChr02.t331/Aphmerge.19862.1/AphChr38.t417/AphChr04.t837/AphChr17.t1169/AphChr13.t1400/AphChr39.t253/AphConti…	38
Root	brown	GO:0070059	intrinsic apoptotic signaling pathway in response to endoplasmic reticulum stress	4/818	12/43025	5.68e-05	0.00207161	0.00168754	Aphmerge.13190.1/Aphmerge.3305.2/AphChr47.t212/AphContig001341.t20	4
Root	blue	GO:0016835	carbon-oxygen lyase activity	56/4812	297/43025	6.55e-05	0.0020759	0.00181933	Aphmerge.6859.2/AphChr28.t1307/AphChr02.t532/Aphmerge.5980.1/AphChr51.t225/AphChr33.t128/Aphmerge.5181.1/Aphmerge.12777.2/AphChr15.t734/AphChr33.t490/AphChr21.t418/AphChr24.t1126/AphChr09.t1376/AphChr32.t737/AphChr46.t653/AphChr15.t719/Aphmerge.6911.2/AphChr42.t258/AphChr26.t349/AphChr17.t480/AphChr35.t677/AphChr17.t993/Aphmerge.11341.1/AphChr02.t1702/AphChr13.t919/Aphmerge.12441.2/AphChr20.t1222…	56
Root	turquoise	GO:0046916	cellular transition metal ion homeostasis	41/5578	174/43025	9.25e-05	0.00210508	0.00170583	Aphmerge.14055.1/AphChr01.t1289/Aphmerge.7499.1/AphChr22.t107/AphChr40.t102/AphChr12.t872/AphChr45.t545/AphChr36.t308/AphChr02.t1456/AphChr05.t1492/AphChr23.t588/AphChr30.t212/AphChr25.t597/AphChr35.t302/Aphmerge.2307.1/AphContig001338.t13/AphChr05.t1033/AphChr27.t40/AphChr19.t276/AphChr41.t388/AphChr21.t1010/AphChr03.t1736/Aphmerge.3873.1/ptg001380l_pilon_pilon.t11/Aphmerge.9005.1/AphChr34.t796/…	41
Root	turquoise	GO:2000693	positive regulation of seed maturation	9/5578	17/43025	9.33e-05	0.0021133	0.00171249	AphChr50.t179/AphChr02.t1773/AphChr45.t573/AphChr13.t732/AphChr32.t135/Aphmerge.1134.1/AphChr38.t669/Aphmerge.12970.1/AphChr22.t277	9
Root	brown	GO:0051193	GO:0051193	13/818	185/43025	5.99e-05	0.00215574	0.00175607	AphChr27.t216/Aphmerge.3134.1/Aphmerge.19701.1/AphChr07.t960/Aphmerge.6085.1/Aphmerge.18865.2/Aphmerge.14510.1/Aphmerge.6633.1/Aphmerge.18615.1/AphChr51.t35/AphChr37.t395/AphChr04.t805/Aphmerge.2377.2	13
Root	turquoise	GO:0045454	cell redox homeostasis	50/5578	226/43025	9.61e-05	0.00216681	0.00175585	AphChr18.t1150/AphChr44.t221/AphChr18.t378/Aphmerge.4234.1/AphContig000164.t19/AphChr14.t1024/AphChr05.t105/AphChr40.t260/AphChr07.t388/ptg001395l_pilon_pilon.t5/Aphmerge.17219.1/AphChr03.t1427/AphChr21.t330/ptg001338l_pilon_pilon.t61/AphChr19.t998/AphChr29.t831/AphChr08.t987/Aphmerge.9773.1/AphChr27.t830/AphChr09.t1435/Aphmerge.15227.1/AphChr07.t1367/AphChr01.t2149/AphChr16.t266/Aphmerge.10703.1…	50
Root	brown	GO:0009851	auxin biosynthetic process	11/818	136/43025	6.21e-05	0.00217823	0.0017744	AphChr30.t500/AphChr28.t385/AphChr13.t880/Aphmerge.18299.2/AphChr02.t1583/AphChr18.t931/AphChr30.t499/AphChr38.t368/AphChr13.t427/AphChr38.t765/AphChr37.t800	11
Root	brown	GO:0035266	meristem growth	14/818	212/43025	6.22e-05	0.00217823	0.0017744	AphChr01.t1127/Aphmerge.3134.1/AphChr18.t713/Aphmerge.19701.1/AphChr18.t387/Aphmerge.19913.1/AphChr46.t210/AphChr22.t1090/AphChr06.t1333/AphChr22.t798/AphChr04.t805/Aphmerge.2202.1/AphChr26.t1229/AphChr23.t446	14
Root	green	GO:0072359	circulatory system development	10/827	119/43025	0.000105501	0.00225195	0.00188251	AphContig001334.t30/Aphmerge.18075.1/AphChr50.t145/Aphmerge.15829.1/AphChr43.t277/ptg000045l_pilon_pilon.t23/AphChr04.t798/Aphmerge.3538.1/AphChr19.t965/AphChr01.t735	10
Root	green	GO:0006470	protein dephosphorylation	18/827	336/43025	0.000106556	0.00225195	0.00188251	Aphmerge.2611.2/AphChr27.t79/Aphmerge.12058.1/AphChr11.t1343/AphChr10.t108/AphChr38.t510/AphChr29.t188/AphChr08.t189/AphChr03.t1938/Aphmerge.11180.2/Aphmerge.5028.1/Aphmerge.4885.2/AphChr03.t960/AphChr15.t395/AphChr29.t1210/AphChr11.t1313/AphChr20.t144/AphChr10.t1135	18
Root	turquoise	GO:0098869	cellular oxidant detoxification	47/5578	209/43025	0.000101298	0.0022744	0.00184303	AphChr32.t1045/Aphmerge.16759.1/Aphmerge.9596.1/AphChr06.t984/Aphmerge.4234.1/AphChr17.t775/Aphmerge.5812.1/AphContig001395.t5/AphChr01.t758/AphChr34.t785/AphChr19.t998/AphChr29.t831/AphChr08.t987/Aphmerge.9773.1/Aphmerge.16759.2/AphChr27.t830/AphChr07.t698/AphChr23.t95/Aphmerge.1751.1/AphChr30.t1141/AphChr09.t1141/AphChr47.t170/AphChr04.t353/AphChr04.t1571/AphChr20.t881/AphChr06.t1504/AphChr27.t…	47
Root	brown	GO:0048574	long-day photoperiodism, flowering	13/818	187/43025	6.69e-05	0.00231499	0.0018858	AphChr26.t1157/AphChr31.t434/Aphmerge.2983.1/Aphmerge.2983.2/AphChr18.t713/AphChr32.t658/AphChr22.t798/AphChr19.t256/Aphmerge.919.1/Aphmerge.2202.1/AphChr46.t222/Aphmerge.19963.2/AphContig000049.t171	13
Root	turquoise	GO:0000981	DNA-binding transcription factor activity, RNA polymerase II-specific	60/5578	286/43025	0.000103559	0.00231518	0.00187608	AphChr07.t114/AphChr14.t1225/AphChr17.t729/AphChr16.t251/AphChr07.t257/AphChr41.t205/AphChr40.t268/AphChr25.t793/AphChr11.t1407/AphChr32.t309/AphChr08.t1218/AphChr17.t116/Aphmerge.14821.1/AphChr40.t421/AphContig001356.t9/AphChr05.t1262/AphChr11.t1270/AphChr01.t1277/Aphmerge.11553.1/AphChr34.t1067/AphChr41.t65/AphChr22.t745/AphChr37.t874/AphChr04.t508/AphChr23.t572/Aphmerge.1843.1/ptg000074l_pilon…	60
Root	blue	GO:0000023	maltose metabolic process	8/4812	15/43025	7.56e-05	0.00238051	0.0020863	AphChr26.t215/AphChr01.t1716/AphChr12.t569/AphChr09.t804/AphChr01.t835/Aphmerge.13363.1/AphChr31.t925/AphChr23.t153	8
Root	turquoise	GO:0043178	alcohol binding	15/5578	41/43025	0.000109244	0.00243186	0.00197063	AphChr16.t420/Aphmerge.18291.1/AphChr29.t1230/AphChr04.t750/Aphmerge.17598.1/AphChr23.t199/AphChr18.t728/Aphmerge.2653.1/AphChr32.t148/AphChr06.t1134/AphContig001376.t18/Aphmerge.6459.1/AphChr14.t1078/AphChr26.t1025/AphChr16.t837	15
Root	green	GO:0047517	1,4-beta-D-xylan synthase activity	4/827	14/43025	0.00011633	0.00243343	0.00203421	AphChr18.t280/AphChr22.t1189/AphChr34.t433/AphChr31.t250	4
Root	blue	GO:0031116	positive regulation of microtubule polymerization	11/4812	27/43025	7.95e-05	0.00247068	0.00216532	AphChr30.t243/Aphmerge.13811.1/Aphmerge.16669.2/AphChr37.t929/AphChr04.t260/AphContig001349.t1/AphChr04.t402/ptg001452l_pilon_pilon.t2/AphChr39.t496/AphChr16.t177/AphChr20.t834	11
Root	blue	GO:0051131	chaperone-mediated protein complex assembly	11/4812	27/43025	7.95e-05	0.00247068	0.00216532	Aphmerge.13768.1/AphChr18.t958/AphChr39.t558/Aphmerge.13788.1/AphChr44.t109/AphChr44.t108/AphChr18.t1034/Aphmerge.705.1/Aphmerge.707.1/AphChr22.t437/Aphmerge.13784.1	11
Root	blue	GO:0007135	meiosis II	13/4812	36/43025	8.03e-05	0.00247294	0.0021673	AphChr02.t1301/Aphmerge.12536.1/AphChr18.t1466/AphChr49.t52/AphChr06.t927/Aphmerge.12995.1/AphChr37.t787/Aphmerge.3082.1/AphChr40.t210/AphChr41.t262/AphChr45.t727/AphChr32.t728/AphChr14.t624	13
Root	blue	GO:0010090	trichome morphogenesis	59/4812	320/43025	8.18e-05	0.00247294	0.0021673	Aphmerge.14044.1/AphChr32.t958/AphChr02.t1301/AphChr46.t451/Aphmerge.7084.1/AphChr19.t583/AphChr18.t1466/AphChr35.t157/AphChr43.t643/Aphmerge.15006.1/AphChr06.t1419/AphChr49.t348/AphChr37.t526/AphChr17.t128/Aphmerge.13227.1/AphChr45.t455/AphChr02.t1692/AphChr13.t470/AphContig001365.t30/AphChr06.t927/Aphmerge.12132.1/AphChr46.t140/AphChr42.t112/AphChr17.t480/AphChr29.t313/AphChr21.t646/AphChr18.t7…	59
Root	blue	GO:0000162	tryptophan biosynthetic process	18/4812	61/43025	8.19e-05	0.00247294	0.0021673	Aphmerge.13002.1/AphChr49.t40/AphChr04.t667/Aphmerge.19287.2/AphChr20.t168/AphContig001347.t13/AphChr49.t41/AphChr04.t666/AphChr34.t656/AphChr02.t1702/AphChr20.t1222/Aphmerge.12985.1/AphChr03.t1917/AphChr03.t656/AphChr15.t751/Aphmerge.1956.1/AphChr46.t305/Aphmerge.17566.1	18
Root	blue	GO:0046219	indolalkylamine biosynthetic process	18/4812	61/43025	8.19e-05	0.00247294	0.0021673	Aphmerge.13002.1/AphChr49.t40/AphChr04.t667/Aphmerge.19287.2/AphChr20.t168/AphContig001347.t13/AphChr49.t41/AphChr04.t666/AphChr34.t656/AphChr02.t1702/AphChr20.t1222/Aphmerge.12985.1/AphChr03.t1917/AphChr03.t656/AphChr15.t751/Aphmerge.1956.1/AphChr46.t305/Aphmerge.17566.1	18
Root	blue	GO:0005819	spindle	44/4812	219/43025	8.48e-05	0.00247294	0.0021673	AphChr20.t529/AphChr04.t1227/Aphmerge.3265.1/AphChr36.t218/AphChr11.t691/Aphmerge.13811.1/AphChr47.t401/AphChr05.t188/AphChr25.t704/AphChr07.t972/AphChr33.t179/AphChr13.t443/AphChr28.t258/AphChr33.t180/Aphmerge.16669.2/AphChr12.t1258/AphChr03.t1411/AphChr31.t1023/AphChr27.t109/AphChr10.t672/AphChr28.t806/Aphmerge.6060.1/AphChr04.t260/AphChr01.t2077/AphChr17.t730/Aphmerge.16935.1/AphChr07.t1277/Ap…	44
Root	blue	GO:0004970	ionotropic glutamate receptor activity	22/4812	83/43025	8.51e-05	0.00247294	0.0021673	AphChr24.t1249/AphChr04.t1592/AphChr42.t243/AphChr34.t306/AphChr34.t308/AphContig001329.t43/AphChr43.t540/AphChr30.t524/AphChr31.t1111/Aphmerge.16804.2/AphChr11.t511/AphChr11.t1159/AphChr31.t620/AphChr30.t523/AphChr19.t210/AphChr01.t524/ptg000049l_pilon_pilon.t128/Aphmerge.88.1/Aphmerge.15867.1/AphChr05.t759/AphChr31.t621/AphChr05.t758	22
Root	blue	GO:0005230	extracellular ligand-gated ion channel activity	22/4812	83/43025	8.51e-05	0.00247294	0.0021673	AphChr24.t1249/AphChr04.t1592/AphChr42.t243/AphChr34.t306/AphChr34.t308/AphContig001329.t43/AphChr43.t540/AphChr30.t524/AphChr31.t1111/Aphmerge.16804.2/AphChr11.t511/AphChr11.t1159/AphChr31.t620/AphChr30.t523/AphChr19.t210/AphChr01.t524/ptg000049l_pilon_pilon.t128/Aphmerge.88.1/Aphmerge.15867.1/AphChr05.t759/AphChr31.t621/AphChr05.t758	22
Root	blue	GO:0008066	glutamate receptor activity	22/4812	83/43025	8.51e-05	0.00247294	0.0021673	AphChr24.t1249/AphChr04.t1592/AphChr42.t243/AphChr34.t306/AphChr34.t308/AphContig001329.t43/AphChr43.t540/AphChr30.t524/AphChr31.t1111/Aphmerge.16804.2/AphChr11.t511/AphChr11.t1159/AphChr31.t620/AphChr30.t523/AphChr19.t210/AphChr01.t524/ptg000049l_pilon_pilon.t128/Aphmerge.88.1/Aphmerge.15867.1/AphChr05.t759/AphChr31.t621/AphChr05.t758	22
Root	blue	GO:0022824	transmitter-gated ion channel activity	22/4812	83/43025	8.51e-05	0.00247294	0.0021673	AphChr24.t1249/AphChr04.t1592/AphChr42.t243/AphChr34.t306/AphChr34.t308/AphContig001329.t43/AphChr43.t540/AphChr30.t524/AphChr31.t1111/Aphmerge.16804.2/AphChr11.t511/AphChr11.t1159/AphChr31.t620/AphChr30.t523/AphChr19.t210/AphChr01.t524/ptg000049l_pilon_pilon.t128/Aphmerge.88.1/Aphmerge.15867.1/AphChr05.t759/AphChr31.t621/AphChr05.t758	22
Root	blue	GO:0022835	transmitter-gated channel activity	22/4812	83/43025	8.51e-05	0.00247294	0.0021673	AphChr24.t1249/AphChr04.t1592/AphChr42.t243/AphChr34.t306/AphChr34.t308/AphContig001329.t43/AphChr43.t540/AphChr30.t524/AphChr31.t1111/Aphmerge.16804.2/AphChr11.t511/AphChr11.t1159/AphChr31.t620/AphChr30.t523/AphChr19.t210/AphChr01.t524/ptg000049l_pilon_pilon.t128/Aphmerge.88.1/Aphmerge.15867.1/AphChr05.t759/AphChr31.t621/AphChr05.t758	22
Root	blue	GO:0030594	neurotransmitter receptor activity	22/4812	83/43025	8.51e-05	0.00247294	0.0021673	AphChr24.t1249/AphChr04.t1592/AphChr42.t243/AphChr34.t306/AphChr34.t308/AphContig001329.t43/AphChr43.t540/AphChr30.t524/AphChr31.t1111/Aphmerge.16804.2/AphChr11.t511/AphChr11.t1159/AphChr31.t620/AphChr30.t523/AphChr19.t210/AphChr01.t524/ptg000049l_pilon_pilon.t128/Aphmerge.88.1/Aphmerge.15867.1/AphChr05.t759/AphChr31.t621/AphChr05.t758	22
Root	green	GO:0008514	organic anion transmembrane transporter activity	20/827	401/43025	0.000119583	0.00247497	0.00206893	Aphmerge.10870.1/AphChr23.t627/Aphmerge.3424.1/AphChr24.t691/Aphmerge.9618.1/Aphmerge.10870.3/Aphmerge.10870.2/AphChr27.t177/AphChr28.t445/Aphmerge.5843.1/AphChr43.t534/AphChr12.t1483/Aphmerge.13141.1/AphChr19.t357/AphChr17.t336/Aphmerge.2692.1/AphChr07.t164/AphChr28.t1415/AphChr17.t1133/AphChr29.t332	20
Root	green	GO:1900426	positive regulation of defense response to bacterium	12/827	170/43025	0.000120903	0.00247497	0.00206893	AphChr28.t544/AphChr18.t1575/AphChr20.t1343/AphChr06.t1251/AphChr38.t488/Aphmerge.12178.1/AphChr17.t677/Aphmerge.11521.1/AphChr40.t322/Aphmerge.5351.2/Aphmerge.5351.1/Aphmerge.7233.1	12
Root	green	GO:0031683	G-protein beta/gamma-subunit complex binding	5/827	26/43025	0.000121937	0.00247497	0.00206893	AphChr07.t460/AphChr43.t718/AphChr24.t437/AphChr42.t30/AphChr19.t338	5
Root	turquoise	GO:0010555	response to mannitol	17/5578	50/43025	0.000112079	0.00248433	0.00201315	Aphmerge.15053.1/AphChr21.t1118/AphChr11.t1761/AphChr10.t480/Aphmerge.18085.1/AphChr03.t1390/AphChr20.t400/Aphmerge.4798.1/AphChr20.t545/AphChr03.t1598/AphContig001349.t75/AphChr05.t1178/Aphmerge.17163.1/AphChr10.t689/Aphmerge.4989.1/AphChr26.t1330/AphChr26.t283	17
Root	blue	GO:0004029	aldehyde dehydrogenase (NAD+) activity	10/4812	23/43025	8.72e-05	0.00249133	0.00218342	AphChr41.t135/AphChr05.t1403/AphChr17.t292/AphChr12.t357/AphChr05.t1404/AphChr21.t1328/AphChr20.t121/AphChr21.t1329/AphChr40.t342/AphChr05.t1405	10
Root	blue	GO:0009831	plant-type cell wall modification involved in multidimensional cell growth	10/4812	23/43025	8.72e-05	0.00249133	0.00218342	AphChr18.t1675/AphChr26.t778/Aphmerge.551.1/AphChr43.t5/Aphmerge.5198.1/AphChr20.t1475/AphChr12.t337/AphChr01.t1963/AphChr22.t594/AphChr19.t1251	10
Root	blue	GO:0046556	alpha-L-arabinofuranosidase activity	14/4812	41/43025	8.73e-05	0.00249133	0.00218342	AphChr15.t139/AphChr06.t290/Aphmerge.6976.1/AphChr31.t930/AphContig001351.t33/AphChr11.t726/AphChr12.t901/AphChr18.t1646/AphChr40.t469/AphChr41.t9/AphChr23.t538/AphChr01.t1238/AphChr04.t834/AphChr38.t125	14
Root	turquoise	GO:1904680	peptide transmembrane transporter activity	35/5578	142/43025	0.000113434	0.00249169	0.00201911	AphChr11.t1269/AphChr19.t1076/AphChr42.t559/Aphmerge.16341.1/AphChr28.t1408/AphChr29.t1109/AphChr34.t292/Aphmerge.16298.1/AphChr02.t311/AphChr17.t876/AphChr12.t1551/AphChr43.t164/AphChr22.t779/AphChr34.t617/AphChr09.t730/AphChr12.t712/Aphmerge.6386.1/Aphmerge.5290.1/Aphmerge.3946.1/AphChr26.t1020/Aphmerge.4965.1/AphChr24.t92/AphChr18.t735/Aphmerge.12070.2/AphChr49.t148/AphChr37.t662/AphChr31.t527…	35
Root	turquoise	GO:0006814	sodium ion transport	26/5578	94/43025	0.000113846	0.00249169	0.00201911	AphChr13.t1291/Aphmerge.7651.1/AphChr20.t1089/AphChr13.t682/Aphmerge.8521.1/AphChr03.t893/AphChr20.t985/AphChr10.t1202/Aphmerge.8905.1/AphChr03.t796/Aphmerge.13635.1/AphChr39.t140/AphChr10.t1308/AphChr24.t307/AphChr27.t40/Aphmerge.3873.1/AphChr07.t272/AphChr28.t308/AphChr29.t507/AphChr03.t894/AphChr25.t158/AphChr02.t641/AphChr03.t965/AphChr20.t496/AphChr20.t983/AphChr17.t921	26
Root	turquoise	GO:0031330	negative regulation of cellular catabolic process	26/5578	94/43025	0.000113846	0.00249169	0.00201911	Aphmerge.18739.1/AphChr08.t625/Aphmerge.14213.1/Aphmerge.10689.1/Aphmerge.3094.1/AphChr08.t576/AphChr15.t1102/Aphmerge.3475.1/AphChr27.t436/AphChr10.t358/AphChr43.t536/AphChr30.t611/AphChr27.t492/AphChr40.t344/AphChr04.t463/AphChr07.t346/AphChr20.t316/AphChr29.t541/AphChr19.t676/Aphmerge.13206.2/Aphmerge.7749.1/Aphmerge.15730.1/AphChr35.t321/Aphmerge.4264.3/AphContig001334.t26/AphChr31.t473	26
Root	blue	GO:0044728	DNA methylation or demethylation	57/4812	307/43025	8.79e-05	0.00249356	0.00218537	AphChr28.t1307/AphChr41.t104/AphContig001343.t13/AphChr42.t252/AphChr51.t225/AphChr29.t254/AphChr25.t896/AphChr10.t1016/Aphmerge.1271.1/AphChr42.t366/AphChr43.t549/AphChr13.t631/AphChr12.t726/AphChr12.t727/AphChr27.t228/AphChr45.t468/AphChr03.t1071/Aphmerge.14031.2/AphChr23.t774/AphChr23.t775/AphChr26.t1217/Aphmerge.6521.2/Aphmerge.6521.3/AphChr43.t358/AphChr14.t527/AphChr26.t1104/AphChr36.t524/A…	57
Root	turquoise	GO:0080187	floral organ senescence	8/5578	14/43025	0.000114945	0.00250523	0.00203008	AphChr30.t922/Aphmerge.10665.1/AphChr47.t399/AphChr07.t311/AphChr04.t1234/AphContig001371.t29/AphChr24.t298/AphChr21.t640	8
Root	brown	GO:0051290	protein heterotetramerization	5/818	24/43025	7.73e-05	0.00254074	0.0020697	AphChr28.t389/AphChr08.t1375/Aphmerge.19268.1/AphChr29.t1176/AphChr05.t1158	5
Root	brown	GO:1900057	positive regulation of leaf senescence	9/818	94/43025	7.83e-05	0.00254074	0.0020697	AphChr27.t216/AphChr46.t729/Aphmerge.6085.1/Aphmerge.18865.2/AphChr45.t638/Aphmerge.14510.1/Aphmerge.6633.1/Aphmerge.18615.1/AphChr51.t35	9
Root	brown	GO:1905623	positive regulation of leaf development	9/818	94/43025	7.83e-05	0.00254074	0.0020697	AphChr27.t216/AphChr46.t729/Aphmerge.6085.1/Aphmerge.18865.2/AphChr45.t638/Aphmerge.14510.1/Aphmerge.6633.1/Aphmerge.18615.1/AphChr51.t35	9
Root	brown	GO:0009637	response to blue light	19/818	362/43025	7.87e-05	0.00254074	0.0020697	AphChr20.t299/Aphmerge.3134.1/AphChr18.t713/AphChr08.t1055/Aphmerge.19701.1/AphChr11.t993/AphChr06.t1225/AphChr22.t798/AphChr01.t2146/AphChr04.t805/Aphmerge.2202.1/AphChr31.t740/AphChr14.t693/AphChr38.t368/AphChr13.t427/AphChr35.t177/Aphmerge.18641.1/Aphmerge.1862.1/AphChr29.t394	19
Root	brown	GO:0071478	cellular response to radiation	19/818	362/43025	7.87e-05	0.00254074	0.0020697	AphChr26.t1157/Aphmerge.3134.1/AphChr18.t713/AphContig000074.t85/Aphmerge.19701.1/AphChr22.t798/AphChr05.t1241/AphChr21.t1181/AphChr24.t739/AphChr04.t805/Aphmerge.2202.1/AphChr46.t222/AphChr14.t693/AphChr38.t368/AphChr13.t427/Aphmerge.18641.1/AphChr24.t1216/Aphmerge.1862.1/AphChr29.t394	19
Root	brown	GO:0007130	synaptonemal complex assembly	4/818	13/43025	8.09e-05	0.00254074	0.0020697	Aphmerge.13190.1/Aphmerge.3305.2/AphChr47.t212/AphContig001341.t20	4
Root	brown	GO:0047274	galactinol-sucrose galactosyltransferase activity	4/818	13/43025	8.09e-05	0.00254074	0.0020697	Aphmerge.17742.1/AphChr04.t966/AphChr05.t79/AphContig001380.t15	4
Root	brown	GO:0070193	synaptonemal complex organization	4/818	13/43025	8.09e-05	0.00254074	0.0020697	Aphmerge.13190.1/Aphmerge.3305.2/AphChr47.t212/AphContig001341.t20	4
Root	blue	GO:0061077	chaperone-mediated protein folding	23/4812	89/43025	9.08e-05	0.00254869	0.00223369	Aphmerge.13768.1/AphChr39.t558/Aphmerge.13788.1/Aphmerge.11596.1/AphChr12.t260/AphChr26.t870/AphChr18.t857/AphChr45.t467/AphChr18.t271/AphChr20.t422/AphChr44.t109/AphChr44.t108/AphChr06.t199/AphChr26.t1297/Aphmerge.705.1/Aphmerge.707.1/Aphmerge.2144.1/Aphmerge.4990.1/Aphmerge.13401.2/AphChr06.t1402/Aphmerge.13784.1/Aphmerge.5437.1/AphChr18.t586	23
Root	blue	GO:0009072	aromatic amino acid family metabolic process	39/4812	187/43025	9.08e-05	0.00254869	0.00223369	Aphmerge.13002.1/AphChr49.t40/AphChr14.t262/AphChr04.t667/Aphmerge.19287.2/AphChr20.t168/AphChr30.t603/AphChr16.t1041/AphChr32.t726/AphContig001347.t13/AphChr35.t421/AphChr29.t515/AphChr49.t41/AphChr04.t666/AphChr34.t656/Aphmerge.13458.1/AphChr11.t1328/AphChr02.t1702/AphChr20.t1222/Aphmerge.12985.1/Aphmerge.14721.1/AphChr16.t1040/AphChr03.t1917/AphChr21.t293/AphChr12.t917/AphChr34.t802/AphChr32.t…	39
Root	turquoise	GO:0009967	positive regulation of signal transduction	82/5578	423/43025	0.000119173	0.00258143	0.00209183	Aphmerge.8618.2/AphChr02.t440/Aphmerge.18291.1/AphChr29.t1230/Aphmerge.12686.1/AphChr03.t353/AphChr14.t404/Aphmerge.18588.1/AphChr15.t1168/AphChr18.t527/Aphmerge.585.1/AphChr07.t388/AphChr15.t500/AphChr10.t569/Aphmerge.17598.1/AphChr13.t1081/Aphmerge.17187.1/AphChr24.t312/Aphmerge.2653.1/AphChr04.t995/Aphmerge.3094.1/Aphmerge.15522.2/AphChr48.t58/AphChr09.t496/AphChr16.t959/Aphmerge.4999.1/AphChr…	82
Root	turquoise	GO:0019344	cysteine biosynthetic process	10/5578	21/43025	0.000119546	0.00258143	0.00209183	AphChr44.t135/AphChr05.t105/AphChr21.t330/Aphmerge.13751.1/AphChr30.t188/AphChr09.t1435/Aphmerge.5960.1/AphChr34.t149/AphChr38.t640/AphChr13.t704	10
Root	turquoise	GO:0009627	systemic acquired resistance	67/5578	330/43025	0.000119928	0.00258143	0.00209183	AphChr25.t387/AphChr16.t355/Aphmerge.12686.1/AphChr38.t171/AphChr03.t353/AphChr14.t404/AphChr21.t958/AphChr26.t986/AphChr06.t975/AphChr43.t917/AphChr49.t106/AphChr06.t1090/AphChr34.t862/AphChr42.t475/AphChr29.t500/Aphmerge.4574.2/Aphmerge.3382.1/Aphmerge.9400.1/AphContig000045.t8/AphChr27.t358/AphChr37.t725/Aphmerge.961.1/AphChr05.t357/AphChr05.t1065/AphChr08.t509/AphChr43.t261/Aphmerge.2115.1/Ap…	67
Root	turquoise	GO:0046794	transport of virus	14/5578	37/43025	0.000121052	0.0025949	0.00210275	Aphmerge.11456.1/AphChr10.t480/AphChr13.t718/Aphmerge.18791.1/Aphmerge.5287.2/AphChr16.t1103/AphChr20.t400/Aphmerge.4798.1/Aphmerge.8561.1/AphChr03.t1598/Aphmerge.17163.1/AphChr32.t674/AphChr29.t171/AphChr43.t886	14
Root	green	GO:1900424	regulation of defense response to bacterium	15/827	253/43025	0.000130818	0.00262918	0.00219785	Aphmerge.12058.1/AphChr28.t544/Aphmerge.9966.1/AphChr18.t1575/AphChr20.t1343/AphChr06.t1251/AphChr38.t488/Aphmerge.12178.1/AphChr17.t677/Aphmerge.11521.1/AphChr40.t322/Aphmerge.5351.2/Aphmerge.5351.1/AphChr11.t1313/Aphmerge.7233.1	15
Root	turquoise	GO:0009927	histidine phosphotransfer kinase activity	7/5578	11/43025	0.000125357	0.00264095	0.00214007	Aphmerge.11367.1/AphChr06.t848/AphChr26.t791/Aphmerge.5202.1/AphChr19.t1129/AphChr43.t114/AphChr42.t613	7
Root	turquoise	GO:0032355	response to estradiol	7/5578	11/43025	0.000125357	0.00264095	0.00214007	AphChr32.t950/AphChr04.t930/AphContig001328.t32/AphChr14.t383/ptg001345l_pilon_pilon.t3/AphChr30.t719/AphChr30.t718	7
Root	turquoise	GO:0046577	long-chain-alcohol oxidase activity	7/5578	11/43025	0.000125357	0.00264095	0.00214007	AphChr27.t345/AphChr08.t493/AphChr03.t1355/AphChr22.t785/AphChr17.t941/AphChr10.t729/AphChr29.t488	7
Root	turquoise	GO:0052635	C-20 gibberellin 2-beta-dioxygenase activity	7/5578	11/43025	0.000125357	0.00264095	0.00214007	AphChr33.t340/AphChr09.t1141/AphChr14.t230/AphChr31.t467/AphChr11.t1288/AphChr14.t124/AphChr32.t1214	7
Root	turquoise	GO:0070588	calcium ion transmembrane transport	46/5578	205/43025	0.000125858	0.00264095	0.00214007	AphChr13.t1291/AphChr02.t1664/AphChr32.t928/AphChr14.t408/AphChr17.t1036/AphChr03.t893/AphChr17.t151/AphChr20.t985/Aphmerge.17177.1/AphChr49.t299/AphChr10.t1202/AphChr09.t1005/AphChr23.t19/Aphmerge.13635.1/Aphmerge.16317.1/AphChr39.t140/AphChr31.t610/Aphmerge.3821.2/Aphmerge.6500.1/AphChr25.t310/AphChr11.t1282/AphChr12.t254/AphChr02.t482/AphChr36.t647/Aphmerge.16438.1/AphChr28.t462/Aphmerge.19338…	46
Root	turquoise	GO:0044419	biological process involved in interspecies interaction between organisms	83/5578	430/43025	0.000126243	0.00264095	0.00214007	Aphmerge.15053.1/Aphmerge.12193.2/AphChr35.t283/AphChr21.t1118/AphChr18.t373/AphChr13.t969/Aphmerge.11456.1/AphChr17.t867/AphChr04.t388/AphChr10.t480/AphChr31.t385/Aphmerge.18085.1/Aphmerge.17799.1/AphChr23.t2/AphChr34.t862/AphContig000074.t87/AphChr13.t718/AphChr02.t746/AphChr03.t1620/AphChr46.t269/Aphmerge.16338.2/AphChr15.t1141/AphChr11.t836/AphChr03.t1390/AphChr11.t1096/Aphmerge.17132.1/Aphme…	83
Root	turquoise	GO:0000381	regulation of alternative mRNA splicing, via spliceosome	16/5578	46/43025	0.000130371	0.00270558	0.00219244	Aphmerge.2152.1/Aphmerge.14880.1/AphChr30.t611/AphChr04.t463/AphChr20.t141/AphChr22.t895/Aphmerge.546.2/Aphmerge.13206.2/AphChr21.t739/AphChr35.t321/AphChr14.t540/AphChr05.t664/AphContig001334.t26/AphChr01.t1949/Aphmerge.546.1/AphChr18.t607	16
Root	turquoise	GO:0010047	fruit dehiscence	16/5578	46/43025	0.000130371	0.00270558	0.00219244	AphChr41.t354/Aphmerge.7278.1/AphChr48.t197/AphChr17.t542/AphChr04.t1207/AphChr09.t415/AphChr16.t216/Aphmerge.16193.1/AphChr31.t247/Aphmerge.13977.1/AphChr11.t1559/AphChr47.t409/AphChr40.t133/AphChr34.t929/AphChr30.t911/Aphmerge.7250.1	16
Root	turquoise	GO:0016157	sucrose synthase activity	11/5578	25/43025	0.000132772	0.00274449	0.00222397	Aphmerge.15053.1/AphChr21.t1118/AphChr05.t68/Aphmerge.18085.1/AphChr03.t1390/AphChr20.t545/AphChr05.t1178/AphChr08.t1486/AphChr10.t689/Aphmerge.4989.1/AphChr26.t283	11
Root	blue	GO:0009308	amine metabolic process	61/4812	336/43025	9.87e-05	0.00275263	0.00241242	Aphmerge.3497.1/Aphmerge.13002.1/AphChr13.t196/AphChr22.t505/AphChr49.t40/AphChr04.t604/AphChr04.t667/AphChr03.t620/AphContig001355.t21/Aphmerge.19287.2/AphChr20.t168/Aphmerge.6155.1/AphChr20.t71/AphChr16.t1041/Aphmerge.2581.1/AphChr17.t265/ptg001347l_pilon_pilon.t13/AphChr10.t16/AphChr25.t232/AphChr08.t658/Aphmerge.18963.1/AphChr29.t515/AphChr27.t520/AphChr49.t41/AphChr04.t666/Aphmerge.14345.1/A…	61
Root	turquoise	GO:0009637	response to blue light	72/5578	362/43025	0.000133769	0.00275417	0.00223181	AphChr49.t354/AphChr43.t1071/AphChr21.t1098/Aphmerge.13576.1/AphChr07.t388/AphChr28.t1073/Aphmerge.11149.1/AphChr29.t1013/AphChr25.t833/AphChr48.t274/AphChr08.t1210/AphChr04.t1207/AphChr04.t1041/Aphmerge.19884.1/AphChr09.t415/Aphmerge.14821.1/Aphmerge.6604.1/AphChr08.t955/AphChr36.t88/AphChr20.t520/AphChr05.t1164/Aphmerge.8321.1/AphChr14.t531/AphChr14.t532/Aphmerge.1839.1/Aphmerge.3226.1/AphChr32…	72
Root	turquoise	GO:0043393	regulation of protein binding	19/5578	60/43025	0.00013432	0.00275461	0.00223217	AphChr08.t862/AphChr22.t846/Aphmerge.8321.1/AphChr20.t1053/AphChr20.t1055/AphChr20.t1054/AphChr26.t1009/AphChr15.t702/AphChr06.t1114/Aphmerge.11457.1/AphChr27.t728/Aphmerge.12936.2/AphChr03.t829/AphChr10.t1274/AphChr03.t980/Aphmerge.14342.1/AphChr04.t473/Aphmerge.1606.2/Aphmerge.19963.1	19
Root	brown	GO:0048573	photoperiodism, flowering	22/818	461/43025	9.06e-05	0.00281255	0.00229112	AphChr18.t352/AphChr26.t1157/AphChr31.t434/Aphmerge.2983.1/Aphmerge.2983.2/AphChr18.t713/AphChr11.t993/AphChr11.t1016/Aphmerge.8896.2/AphChr45.t256/AphChr32.t658/AphChr22.t798/AphChr19.t256/AphChr30.t108/Aphmerge.919.1/Aphmerge.2202.1/AphChr46.t222/AphChr31.t740/AphChr14.t693/AphChr22.t1132/Aphmerge.19963.2/AphContig000049.t171	22
Root	blue	GO:0052689	carboxylic ester hydrolase activity	54/4812	288/43025	0.000101726	0.00282188	0.00247311	AphChr11.t1394/AphChr46.t451/AphChr45.t296/AphChr42.t474/AphChr11.t1127/AphContig001376.t32/AphChr01.t813/AphChr07.t886/AphChr15.t171/AphChr12.t1167/Aphmerge.16939.1/AphChr10.t1003/AphChr07.t1567/AphChr27.t700/AphChr20.t540/ptg001334l_pilon_pilon.t36/AphChr31.t735/AphChr31.t579/AphChr09.t347/AphChr35.t461/AphChr05.t133/AphChr06.t865/AphChr26.t1183/AphChr15.t960/AphChr21.t360/AphChr26.t810/AphChr1…	54
Root	blue	GO:0010191	mucilage metabolic process	41/4812	201/43025	0.00010239	0.00282435	0.00247528	Aphmerge.10867.1/AphChr49.t168/AphChr05.t1199/AphChr07.t210/AphChr46.t389/AphChr06.t824/AphChr28.t927/AphChr03.t359/AphChr34.t1098/AphChr03.t994/AphChr45.t445/AphChr41.t178/AphChr10.t279/Aphmerge.10617.1/AphChr32.t665/AphChr30.t773/Aphmerge.13794.1/AphChr04.t1018/AphChr20.t892/AphChr40.t191/Aphmerge.4061.1/AphChr39.t60/AphChr02.t1275/AphChr13.t1207/AphChr10.t1097/AphChr17.t337/Aphmerge.2330.2/Aph…	41
Root	blue	GO:0008184	glycogen phosphorylase activity	7/4812	12/43025	0.000103457	0.00283783	0.00248709	Aphmerge.15667.1/Aphmerge.18469.1/AphChr36.t217/AphChr25.t709/AphChr29.t206/AphChr27.t55/AphChr08.t165	7
Root	turquoise	GO:1900673	olefin metabolic process	36/5578	149/43025	0.000140796	0.00287611	0.00233062	AphChr05.t341/Aphmerge.13858.2/AphChr32.t651/AphChr04.t1207/AphChr33.t40/AphChr02.t553/AphChr09.t415/AphChr50.t64/Aphmerge.8659.1/Aphmerge.8312.1/AphChr06.t312/AphChr34.t133/AphChr09.t1466/AphChr17.t132/AphChr15.t741/AphChr14.t721/Aphmerge.13224.1/Aphmerge.13977.1/AphChr02.t1689/AphChr47.t409/AphChr34.t929/AphChr30.t671/Aphmerge.5508.1/Aphmerge.7749.1/AphChr47.t498/AphChr21.t980/AphChr30.t825/Aph…	36
Root	brown	GO:0001655	urogenital system development	5/818	25/43025	9.51e-05	0.00288664	0.00235147	Aphmerge.13190.1/Aphmerge.3305.2/AphChr47.t212/AphChr34.t713/AphContig001341.t20	5
Root	brown	GO:0010117	photoprotection	5/818	25/43025	9.51e-05	0.00288664	0.00235147	Aphmerge.3134.1/Aphmerge.19701.1/AphChr45.t377/AphChr38.t313/AphChr04.t805	5
Root	blue	GO:0070507	regulation of microtubule cytoskeleton organization	20/4812	73/43025	0.000106971	0.00291794	0.0025573	AphChr30.t243/AphChr36.t218/Aphmerge.13811.1/AphChr25.t704/AphChr07.t972/Aphmerge.16669.2/AphChr01.t827/AphChr35.t330/AphChr37.t929/AphChr28.t806/AphChr04.t260/AphContig001349.t1/AphChr04.t402/ptg001452l_pilon_pilon.t2/AphChr36.t219/AphChr39.t496/AphChr15.t1093/AphChr16.t177/AphChr20.t834/Aphmerge.14599.1	20
Root	blue	GO:1902410	mitotic cytokinetic process	42/4812	208/43025	0.000107756	0.0029231	0.00256183	AphChr30.t243/AphChr10.t715/AphChr22.t1113/Aphmerge.13811.1/AphChr04.t737/AphChr26.t711/AphChr33.t179/AphChr06.t1331/AphChr37.t77/AphChr01.t640/AphChr46.t316/AphChr33.t180/AphChr01.t1572/AphChr13.t257/AphChr38.t560/AphChr27.t109/AphChr37.t929/AphContig001376.t37/AphChr18.t370/Aphmerge.6060.1/AphChr04.t260/AphChr01.t2077/ptg001349l_pilon_pilon.t1/AphChr35.t326/AphChr04.t402/ptg001452l_pilon_pilon.…	42
Root	blue	GO:0007052	mitotic spindle organization	23/4812	90/43025	0.000109135	0.00294425	0.00258036	AphChr04.t1227/Aphmerge.3265.1/AphChr36.t218/AphChr22.t1113/AphChr47.t401/AphChr25.t704/AphChr07.t972/AphChr13.t443/AphChr28.t258/Aphmerge.16669.2/AphChr03.t1411/AphChr27.t109/AphChr18.t370/AphChr28.t806/Aphmerge.6060.1/AphChr24.t571/AphChr36.t219/Aphmerge.210.1/AphChr12.t1163/AphChr29.t265/AphChr07.t625/Aphmerge.14599.1/AphChr38.t379	23
Root	turquoise	GO:0010227	floral organ abscission	23/5578	80/43025	0.000146808	0.00297558	0.00241123	AphChr05.t442/AphChr41.t354/AphChr09.t1281/Aphmerge.7278.1/AphChr48.t197/AphChr17.t542/AphChr34.t479/AphChr12.t1501/AphChr19.t1121/AphChr31.t498/AphChr44.t331/Aphmerge.16193.1/AphChr31.t247/AphChr34.t257/AphChr11.t1559/AphChr40.t133/AphChr33.t216/AphChr06.t891/Aphmerge.5508.1/AphChr20.t881/AphChr10.t1086/Aphmerge.4616.1/AphChr32.t288	23
Root	turquoise	GO:0072348	sulfur compound transport	23/5578	80/43025	0.000146808	0.00297558	0.00241123	AphChr38.t199/AphChr32.t950/AphChr49.t157/AphChr29.t724/AphChr24.t564/AphChr05.t1394/AphChr28.t1382/Aphmerge.18183.1/AphChr26.t180/AphChr16.t540/AphChr02.t1445/AphChr06.t82/AphChr37.t627/AphChr14.t383/AphChr37.t653/AphChr13.t261/AphChr26.t354/AphChr06.t273/AphChr24.t778/AphChr43.t652/AphChr07.t943/AphChr07.t616/AphChr17.t335	23
Root	turquoise	GO:0034764	positive regulation of transmembrane transport	17/5578	51/43025	0.000147938	0.00298686	0.00242037	AphChr41.t354/Aphmerge.7278.1/AphChr48.t197/AphChr17.t542/AphChr18.t977/AphChr09.t1156/Aphmerge.16193.1/AphChr31.t247/AphChr33.t323/AphChr11.t1559/AphChr40.t133/AphChr02.t1400/AphChr10.t1033/AphChr03.t1056/AphChr34.t322/AphChr17.t374/AphChr31.t285	17
Root	green	GO:0006906	vesicle fusion	7/827	60/43025	0.000150656	0.00299849	0.00250657	AphChr31.t194/AphChr11.t1619/AphChr18.t1290/AphChr02.t743/AphChr17.t868/AphChr15.t1062/AphChr35.t362	7
Root	blue	GO:0016628	oxidoreductase activity, acting on the CH-CH group of donors, NAD or NADP as acceptor	24/4812	96/43025	0.000113491	0.00300258	0.00263148	AphChr19.t1248/AphChr18.t871/AphChr14.t262/AphChr21.t1347/AphChr17.t627/AphChr49.t194/AphChr18.t870/AphChr22.t622/AphChr38.t103/AphChr18.t1620/AphChr05.t922/AphChr40.t263/Aphmerge.9408.1/AphChr26.t1182/AphChr22.t624/AphChr21.t1379/Aphmerge.12292.1/AphChr31.t290/AphChr21.t293/AphChr32.t1072/Aphmerge.8887.1/AphChr32.t1073/AphChr11.t1513/Aphmerge.10131.1	24
Root	blue	GO:0015294	solute:cation symporter activity	30/4812	132/43025	0.000114559	0.00300258	0.00263148	AphChr16.t1061/AphChr13.t481/AphChr24.t373/AphChr07.t792/AphChr28.t567/AphChr04.t813/AphChr31.t666/AphChr36.t525/AphChr26.t711/Aphmerge.5635.2/Aphmerge.1864.3/AphChr12.t1217/AphChr22.t709/Aphmerge.17365.2/AphChr30.t625/AphChr41.t174/AphChr11.t1098/AphChr18.t798/Aphmerge.8575.1/AphChr10.t206/AphChr03.t1860/AphContig000049.t133/AphChr46.t251/AphChr35.t263/AphChr15.t1157/AphChr06.t1203/AphChr26.t109…	30
Root	blue	GO:0006833	water transport	41/4812	202/43025	0.000114759	0.00300258	0.00263148	AphChr18.t1297/AphChr24.t604/AphContig000070.t32/AphChr34.t579/AphChr30.t1091/ptg001338l_pilon_pilon.t36/AphChr20.t1118/AphChr18.t1001/AphChr18.t1002/AphChr24.t176/AphChr25.t218/AphChr11.t1716/AphChr37.t351/AphChr04.t1511/AphChr30.t183/AphChr01.t905/AphChr31.t98/AphChr14.t1089/AphChr10.t540/AphChr20.t1123/AphChr27.t880/AphChr03.t759/AphChr29.t1355/AphChr16.t1108/AphChr08.t1032/AphChr03.t503/AphCh…	41
Root	blue	GO:0042044	fluid transport	41/4812	202/43025	0.000114759	0.00300258	0.00263148	AphChr18.t1297/AphChr24.t604/AphContig000070.t32/AphChr34.t579/AphChr30.t1091/ptg001338l_pilon_pilon.t36/AphChr20.t1118/AphChr18.t1001/AphChr18.t1002/AphChr24.t176/AphChr25.t218/AphChr11.t1716/AphChr37.t351/AphChr04.t1511/AphChr30.t183/AphChr01.t905/AphChr31.t98/AphChr14.t1089/AphChr10.t540/AphChr20.t1123/AphChr27.t880/AphChr03.t759/AphChr29.t1355/AphChr16.t1108/AphChr08.t1032/AphChr03.t503/AphCh…	41
Root	blue	GO:0071249	cellular response to nitrate	16/4812	52/43025	0.000115962	0.00300258	0.00263148	AphChr08.t318/AphChr04.t538/AphChr30.t545/AphChr42.t258/AphChr05.t1281/AphChr01.t1692/AphChr20.t1361/AphChr11.t1305/AphChr24.t164/AphChr12.t1405/AphChr03.t525/AphContig000074.t42/AphChr43.t555/AphChr29.t350/AphChr12.t598/AphChr01.t547	16
Root	blue	GO:0007029	endoplasmic reticulum organization	21/4812	79/43025	0.000116815	0.00300258	0.00263148	AphChr04.t1533/AphChr07.t99/AphChr23.t16/Aphmerge.6978.2/AphChr29.t1291/Aphmerge.3305.1/AphContig000049.t28/AphChr28.t1129/AphChr31.t937/AphChr01.t684/AphChr01.t687/AphChr01.t683/AphChr01.t682/Aphmerge.15787.2/AphChr31.t926/AphChr31.t678/Aphmerge.15786.2/AphChr29.t372/AphChr31.t927/AphChr19.t108/Aphmerge.7074.1	21
Root	blue	GO:0006030	chitin metabolic process	14/4812	42/43025	0.000117498	0.00300258	0.00263148	AphChr26.t890/AphChr05.t959/AphChr14.t372/AphChr06.t974/AphChr45.t636/Aphmerge.3959.1/Aphmerge.16282.1/Aphmerge.19813.1/AphChr02.t903/AphChr16.t186/AphChr22.t606/AphChr22.t607/AphChr22.t605/AphChr17.t745	14
Root	blue	GO:0006032	chitin catabolic process	14/4812	42/43025	0.000117498	0.00300258	0.00263148	AphChr26.t890/AphChr05.t959/AphChr14.t372/AphChr06.t974/AphChr45.t636/Aphmerge.3959.1/Aphmerge.16282.1/Aphmerge.19813.1/AphChr02.t903/AphChr16.t186/AphChr22.t606/AphChr22.t607/AphChr22.t605/AphChr17.t745	14
Root	blue	GO:0046348	amino sugar catabolic process	14/4812	42/43025	0.000117498	0.00300258	0.00263148	AphChr26.t890/AphChr05.t959/AphChr14.t372/AphChr06.t974/AphChr45.t636/Aphmerge.3959.1/Aphmerge.16282.1/Aphmerge.19813.1/AphChr02.t903/AphChr16.t186/AphChr22.t606/AphChr22.t607/AphChr22.t605/AphChr17.t745	14
Root	blue	GO:1901072	glucosamine-containing compound catabolic process	14/4812	42/43025	0.000117498	0.00300258	0.00263148	AphChr26.t890/AphChr05.t959/AphChr14.t372/AphChr06.t974/AphChr45.t636/Aphmerge.3959.1/Aphmerge.16282.1/Aphmerge.19813.1/AphChr02.t903/AphChr16.t186/AphChr22.t606/AphChr22.t607/AphChr22.t605/AphChr17.t745	14
Root	blue	GO:0006165	nucleoside diphosphate phosphorylation	28/4812	120/43025	0.000118024	0.00300258	0.00263148	AphChr16.t1019/AphChr31.t737/Aphmerge.1062.1/AphChr16.t703/AphChr16.t1021/AphChr07.t365/AphChr17.t1151/AphChr03.t1808/AphChr51.t242/Aphmerge.3223.1/AphChr37.t556/AphChr17.t480/AphChr30.t783/AphChr49.t318/AphChr07.t234/AphChr18.t1508/Aphmerge.5677.1/AphChr40.t413/AphChr41.t71/Aphmerge.8715.1/AphChr49.t340/AphChr26.t1271/AphChr29.t599/AphChr24.t356/AphChr02.t1250/Aphmerge.10403.2/AphChr26.t1306/Aph…	28
Root	turquoise	GO:0071482	cellular response to light stimulus	69/5578	345/43025	0.000153422	0.00308561	0.00250039	AphChr09.t469/AphChr49.t354/AphChr20.t1165/AphChr32.t114/AphChr36.t459/AphChr21.t1098/Aphmerge.1026.1/Aphmerge.4572.2/Aphmerge.4572.1/Aphmerge.906.1/AphChr45.t622/Aphmerge.13576.1/Aphmerge.4363.1/AphChr07.t388/AphChr28.t1073/Aphmerge.11149.1/AphChr46.t468/AphChr12.t422/AphChr28.t622/AphChr25.t833/AphChr04.t1207/AphChr03.t898/AphChr08.t862/AphChr02.t318/AphChr09.t415/Aphmerge.14821.1/Aphmerge.6604…	69
Root	brown	GO:2000377	regulation of reactive oxygen species metabolic process	12/818	169/43025	0.000103258	0.00310114	0.00252621	Aphmerge.3134.1/AphChr18.t713/Aphmerge.19701.1/AphChr46.t729/AphChr01.t546/AphChr45.t638/AphChr28.t432/AphChr05.t1158/AphChr22.t798/AphChr25.t275/AphChr04.t805/Aphmerge.2202.1	12
Root	turquoise	GO:0009640	photomorphogenesis	66/5578	327/43025	0.000160162	0.00320878	0.0026002	AphContig001375.t38/AphChr20.t1165/AphChr36.t459/Aphmerge.4572.2/Aphmerge.4572.1/Aphmerge.906.1/AphChr28.t622/AphChr49.t75/AphChr48.t274/AphChr23.t2/AphChr04.t1207/AphChr16.t407/AphChr38.t574/AphChr03.t898/AphChr08.t862/AphChr09.t415/AphChr19.t1216/AphChr22.t846/AphChr11.t1096/Aphmerge.16698.2/AphChr19.t825/AphChr20.t1053/AphChr20.t1055/AphChr20.t1054/Aphmerge.16698.1/AphChr38.t279/Aphmerge.9635.…	66
Root	brown	GO:0046885	regulation of hormone biosynthetic process	9/818	98/43025	0.000108254	0.00321585	0.00261965	AphChr28.t385/AphContig000074.t103/AphChr13.t880/Aphmerge.18299.2/AphChr10.t128/AphChr10.t127/AphChr38.t368/AphChr13.t427/AphChr38.t765	9
Root	blue	GO:0006855	xenobiotic transmembrane transport	60/4812	332/43025	0.000127326	0.00322254	0.00282426	AphChr43.t666/AphChr46.t686/AphChr01.t564/AphChr28.t1007/AphChr34.t187/AphChr25.t227/AphChr05.t611/AphChr11.t691/AphChr18.t1005/AphChr07.t792/AphChr19.t677/AphChr36.t525/AphChr42.t493/AphChr19.t1005/AphChr34.t453/AphChr10.t848/AphChr10.t770/AphChr01.t905/AphChr19.t386/AphChr35.t733/AphChr29.t503/AphChr45.t673/AphChr19.t323/AphChr20.t607/Aphmerge.9650.1/AphChr07.t990/Aphmerge.16398.1/AphChr37.t111…	60
Root	turquoise	GO:1990748	cellular detoxification	47/5578	213/43025	0.000162899	0.00325112	0.00263451	AphChr32.t1045/Aphmerge.16759.1/Aphmerge.9596.1/AphChr06.t984/Aphmerge.4234.1/AphChr17.t775/Aphmerge.5812.1/AphContig001395.t5/AphChr01.t758/AphChr34.t785/AphChr19.t998/AphChr29.t831/AphChr08.t987/Aphmerge.9773.1/Aphmerge.16759.2/AphChr27.t830/AphChr07.t698/AphChr23.t95/Aphmerge.1751.1/AphChr30.t1141/AphChr09.t1141/AphChr47.t170/AphChr04.t353/AphChr04.t1571/AphChr20.t881/AphChr06.t1504/AphChr27.t…	47
Root	turquoise	GO:0043073	germ cell nucleus	9/5578	18/43025	0.000165123	0.00327043	0.00265015	AphChr34.t931/AphChr03.t1240/Aphmerge.2555.1/AphChr35.t445/AphChr35.t444/Aphmerge.1398.1/Aphmerge.2555.2/AphChr18.t1019/AphChr18.t1497	9
Root	turquoise	GO:1903798	regulation of miRNA maturation	9/5578	18/43025	0.000165123	0.00327043	0.00265015	AphContig001338.t30/ptg001382l_pilon_pilon.t10/AphChr20.t1073/AphChr04.t354/AphChr10.t1292/AphChr08.t931/AphChr03.t812/AphChr27.t776/AphChr29.t787	9
Root	brown	GO:0042771	intrinsic apoptotic signaling pathway in response to DNA damage by p53 class mediator	4/818	14/43025	0.000111527	0.00327747	0.00266984	Aphmerge.13190.1/Aphmerge.3305.2/AphChr47.t212/AphContig001341.t20	4
Root	turquoise	GO:0035257	GO:0035257	14/5578	38/43025	0.000168901	0.00332002	0.00269034	AphContig001382.t10/Aphmerge.9143.1/AphChr20.t1073/AphChr31.t64/AphChr10.t1292/AphChr08.t931/AphChr03.t812/AphChr27.t776/AphChr29.t787/AphChr14.t544/Aphmerge.8362.2/AphChr17.t1341/AphChr06.t1236/AphChr13.t651	14
Root	turquoise	GO:0051427	hormone receptor binding	14/5578	38/43025	0.000168901	0.00332002	0.00269034	AphContig001382.t10/Aphmerge.9143.1/AphChr20.t1073/AphChr31.t64/AphChr10.t1292/AphChr08.t931/AphChr03.t812/AphChr27.t776/AphChr29.t787/AphChr14.t544/Aphmerge.8362.2/AphChr17.t1341/AphChr06.t1236/AphChr13.t651	14
Root	turquoise	GO:0008202	steroid metabolic process	51/5578	237/43025	0.000171036	0.00334934	0.0027141	Aphmerge.19927.1/AphChr38.t726/AphChr23.t61/AphChr47.t476/AphChr47.t428/AphContig001331.t28/AphChr29.t981/Aphmerge.15938.1/Aphmerge.7738.3/AphChr16.t309/AphChr44.t558/Aphmerge.13120.1/AphChr45.t274/AphChr38.t1093/AphChr23.t123/AphChr25.t449/AphChr49.t17/AphChr09.t421/AphChr13.t1191/ptg001401l_pilon_pilon.t5/AphChr24.t1122/ptg001346l_pilon_pilon.t2/AphChr01.t795/ptg001391l_pilon_pilon.t15/AphChr03…	51
Root	turquoise	GO:0006865	amino acid transport	37/5578	156/43025	0.000171721	0.00335017	0.00271477	AphChr38.t846/AphChr38.t847/AphContig000074.t87/AphChr09.t819/AphChr13.t156/AphChr19.t431/AphChr09.t515/AphChr08.t1440/AphChr01.t526/AphChr36.t156/AphChr24.t949/AphChr25.t766/AphChr03.t618/AphChr28.t399/AphChr34.t742/AphChr21.t1322/AphChr37.t886/AphChr08.t802/AphChr27.t674/AphChr29.t711/AphChr34.t551/AphChr07.t272/AphChr13.t997/AphChr11.t1737/AphChr08.t1510/AphChr28.t860/AphChr29.t1315/AphChr26.t…	37
Root	turquoise	GO:0009692	ethylene metabolic process	35/5578	145/43025	0.00017628	0.00336994	0.00273079	AphChr05.t341/Aphmerge.13858.2/AphChr32.t651/AphChr04.t1207/AphChr33.t40/AphChr02.t553/AphChr09.t415/AphChr50.t64/Aphmerge.8659.1/Aphmerge.8312.1/AphChr06.t312/AphChr34.t133/AphChr09.t1466/AphChr17.t132/AphChr15.t741/AphChr14.t721/Aphmerge.13224.1/Aphmerge.13977.1/AphChr02.t1689/AphChr47.t409/AphChr34.t929/AphChr30.t671/Aphmerge.5508.1/Aphmerge.7749.1/AphChr47.t498/AphChr21.t980/AphChr30.t825/Aph…	35
Root	turquoise	GO:0009693	ethylene biosynthetic process	35/5578	145/43025	0.00017628	0.00336994	0.00273079	AphChr05.t341/Aphmerge.13858.2/AphChr32.t651/AphChr04.t1207/AphChr33.t40/AphChr02.t553/AphChr09.t415/AphChr50.t64/Aphmerge.8659.1/Aphmerge.8312.1/AphChr06.t312/AphChr34.t133/AphChr09.t1466/AphChr17.t132/AphChr15.t741/AphChr14.t721/Aphmerge.13224.1/Aphmerge.13977.1/AphChr02.t1689/AphChr47.t409/AphChr34.t929/AphChr30.t671/Aphmerge.5508.1/Aphmerge.7749.1/AphChr47.t498/AphChr21.t980/AphChr30.t825/Aph…	35
Root	turquoise	GO:0043449	cellular alkene metabolic process	35/5578	145/43025	0.00017628	0.00336994	0.00273079	AphChr05.t341/Aphmerge.13858.2/AphChr32.t651/AphChr04.t1207/AphChr33.t40/AphChr02.t553/AphChr09.t415/AphChr50.t64/Aphmerge.8659.1/Aphmerge.8312.1/AphChr06.t312/AphChr34.t133/AphChr09.t1466/AphChr17.t132/AphChr15.t741/AphChr14.t721/Aphmerge.13224.1/Aphmerge.13977.1/AphChr02.t1689/AphChr47.t409/AphChr34.t929/AphChr30.t671/Aphmerge.5508.1/Aphmerge.7749.1/AphChr47.t498/AphChr21.t980/AphChr30.t825/Aph…	35
Root	turquoise	GO:0043450	alkene biosynthetic process	35/5578	145/43025	0.00017628	0.00336994	0.00273079	AphChr05.t341/Aphmerge.13858.2/AphChr32.t651/AphChr04.t1207/AphChr33.t40/AphChr02.t553/AphChr09.t415/AphChr50.t64/Aphmerge.8659.1/Aphmerge.8312.1/AphChr06.t312/AphChr34.t133/AphChr09.t1466/AphChr17.t132/AphChr15.t741/AphChr14.t721/Aphmerge.13224.1/Aphmerge.13977.1/AphChr02.t1689/AphChr47.t409/AphChr34.t929/AphChr30.t671/Aphmerge.5508.1/Aphmerge.7749.1/AphChr47.t498/AphChr21.t980/AphChr30.t825/Aph…	35
Root	turquoise	GO:1900674	olefin biosynthetic process	35/5578	145/43025	0.00017628	0.00336994	0.00273079	AphChr05.t341/Aphmerge.13858.2/AphChr32.t651/AphChr04.t1207/AphChr33.t40/AphChr02.t553/AphChr09.t415/AphChr50.t64/Aphmerge.8659.1/Aphmerge.8312.1/AphChr06.t312/AphChr34.t133/AphChr09.t1466/AphChr17.t132/AphChr15.t741/AphChr14.t721/Aphmerge.13224.1/Aphmerge.13977.1/AphChr02.t1689/AphChr47.t409/AphChr34.t929/AphChr30.t671/Aphmerge.5508.1/Aphmerge.7749.1/AphChr47.t498/AphChr21.t980/AphChr30.t825/Aph…	35
Root	turquoise	GO:0042562	hormone binding	24/5578	86/43025	0.000176616	0.00336994	0.00273079	AphChr16.t420/Aphmerge.18291.1/AphChr29.t1230/AphChr04.t750/AphChr15.t500/Aphmerge.17598.1/AphChr23.t199/Aphmerge.17187.1/Aphmerge.2653.1/AphChr32.t148/AphChr09.t590/AphChr22.t1033/AphChr09.t496/AphChr10.t547/Aphmerge.4774.1/AphContig001376.t18/AphChr35.t911/AphChr18.t444/Aphmerge.6459.1/AphChr14.t1078/Aphmerge.10314.1/AphChr03.t1529/AphChr10.t706/AphChr04.t169	24
Root	green	GO:0030198	extracellular matrix organization	14/827	231/43025	0.000172676	0.0033713	0.00281821	Aphmerge.9966.1/AphChr32.t693/AphChr31.t206/Aphmerge.6377.2/Aphmerge.6377.1/AphChr08.t1284/Aphmerge.7553.1/AphChr04.t188/AphChr26.t995/Aphmerge.9056.1/AphChr06.t1104/AphChr29.t1087/Aphmerge.19295.1/AphContig001350.t14	14
Root	green	GO:0043062	extracellular structure organization	14/827	231/43025	0.000172676	0.0033713	0.00281821	Aphmerge.9966.1/AphChr32.t693/AphChr31.t206/Aphmerge.6377.2/Aphmerge.6377.1/AphChr08.t1284/Aphmerge.7553.1/AphChr04.t188/AphChr26.t995/Aphmerge.9056.1/AphChr06.t1104/AphChr29.t1087/Aphmerge.19295.1/AphContig001350.t14	14
Root	green	GO:0005834	heterotrimeric G-protein complex	5/827	28/43025	0.000176484	0.00338123	0.00282652	AphChr07.t460/AphChr43.t718/AphChr24.t437/AphChr42.t30/AphChr19.t338	5
Root	green	GO:1905360	GTPase complex	5/827	28/43025	0.000176484	0.00338123	0.00282652	AphChr07.t460/AphChr43.t718/AphChr24.t437/AphChr42.t30/AphChr19.t338	5
Root	blue	GO:2001070	starch binding	10/4812	24/43025	0.000134491	0.00338643	0.00296789	AphChr29.t653/Aphmerge.6798.2/Aphmerge.6798.1/AphChr27.t604/AphChr21.t343/Aphmerge.13385.1/AphChr09.t804/Aphmerge.13363.1/AphChr09.t208/AphChr08.t735	10
Root	turquoise	GO:1900425	negative regulation of defense response to bacterium	28/5578	107/43025	0.000180013	0.00340598	0.00276	Aphmerge.12686.1/AphChr14.t404/AphChr49.t75/AphChr16.t407/Aphmerge.3382.1/Aphmerge.9400.1/Aphmerge.8011.1/Aphmerge.4782.1/AphChr10.t510/Aphmerge.11861.1/Aphmerge.6391.1/AphChr13.t546/AphChr13.t547/AphChr38.t647/AphChr01.t1723/AphChr29.t1113/AphChr22.t425/AphChr43.t1090/AphChr19.t1184/Aphmerge.7586.1/AphChr43.t50/Aphmerge.9087.2/AphChr02.t996/Aphmerge.3607.1/AphChr48.t14/AphChr02.t163/AphChr17.t28…	28
Root	turquoise	GO:0009838	abscission	23/5578	81/43025	0.000180106	0.00340598	0.00276	AphChr05.t442/AphChr41.t354/AphChr09.t1281/Aphmerge.7278.1/AphChr48.t197/AphChr17.t542/AphChr34.t479/AphChr12.t1501/AphChr19.t1121/AphChr31.t498/AphChr44.t331/Aphmerge.16193.1/AphChr31.t247/AphChr34.t257/AphChr11.t1559/AphChr40.t133/AphChr33.t216/AphChr06.t891/Aphmerge.5508.1/AphChr20.t881/AphChr10.t1086/Aphmerge.4616.1/AphChr32.t288	23
Root	turquoise	GO:0006635	fatty acid beta-oxidation	22/5578	76/43025	0.000181774	0.00340598	0.00276	AphChr14.t980/AphChr03.t353/AphChr07.t841/AphChr18.t527/Aphmerge.999.1/AphChr01.t548/AphChr22.t671/AphChr05.t674/AphChr29.t1344/AphChr22.t963/AphChr12.t1404/Aphmerge.16362.1/AphChr26.t170/AphChr08.t1542/AphChr03.t475/AphChr20.t1419/AphChr32.t1013/AphChr14.t320/AphChr07.t656/AphChr03.t971/AphChr05.t1433/AphChr26.t1376	22
Root	turquoise	GO:0032451	demethylase activity	22/5578	76/43025	0.000181774	0.00340598	0.00276	AphChr38.t726/AphChr38.t721/AphChr17.t1359/AphChr34.t840/AphChr31.t900/AphChr17.t1045/AphChr38.t1099/AphChr38.t1093/AphChr32.t126/Aphmerge.7709.1/AphContig001401.t5/ptg001346l_pilon_pilon.t2/AphChr29.t810/AphChr04.t1125/AphChr47.t470/Aphmerge.4108.1/AphChr14.t544/AphChr30.t855/Aphmerge.16099.1/AphChr13.t822/AphChr40.t356/AphChr11.t888	22
Root	turquoise	GO:0090421	embryonic meristem initiation	22/5578	76/43025	0.000181774	0.00340598	0.00276	AphChr32.t1030/AphChr15.t994/Aphmerge.17818.1/AphChr18.t399/AphChr12.t782/AphChr03.t497/AphChr24.t475/AphChr39.t188/AphChr22.t1076/AphChr44.t410/AphChr38.t508/AphChr13.t1347/AphChr35.t428/AphChr24.t489/AphChr32.t674/AphChr08.t1557/AphChr47.t498/AphChr30.t825/AphChr20.t594/AphChr21.t513/Aphmerge.14412.1/AphChr37.t624	22
Root	brown	GO:0051187	GO:0051187	10/818	122/43025	0.000118793	0.00344488	0.00280622	AphChr27.t216/Aphmerge.6298.1/Aphmerge.6085.1/Aphmerge.18865.2/Aphmerge.14510.1/Aphmerge.6633.1/Aphmerge.18615.1/AphChr51.t35/AphChr51.t243/AphChr12.t1341	10
Root	brown	GO:0071949	FAD binding	8/818	78/43025	0.000119745	0.00344488	0.00280622	Aphmerge.3134.1/AphChr18.t713/Aphmerge.19701.1/AphChr12.t1337/AphChr22.t798/Aphmerge.1876.1/AphChr04.t805/Aphmerge.2202.1	8
Root	turquoise	GO:0019058	viral life cycle	13/5578	34/43025	0.000186282	0.0034655	0.00280823	Aphmerge.12193.2/AphChr18.t373/AphChr10.t480/AphChr20.t400/Aphmerge.4798.1/AphChr03.t1598/Aphmerge.17163.1/AphChr09.t398/AphChr23.t429/Aphmerge.15636.1/AphChr31.t807/Aphmerge.292.2/AphChr34.t947	13
Root	turquoise	GO:0031539	positive regulation of anthocyanin metabolic process	13/5578	34/43025	0.000186282	0.0034655	0.00280823	Aphmerge.16759.1/Aphmerge.9596.1/Aphmerge.5812.1/AphChr18.t977/AphChr04.t1207/AphChr09.t415/Aphmerge.16759.2/AphChr07.t698/Aphmerge.13977.1/AphChr47.t409/AphChr34.t929/AphChr30.t911/Aphmerge.7250.1	13
Root	green	GO:0090174	organelle membrane fusion	7/827	62/43025	0.000185591	0.00352278	0.00294485	AphChr31.t194/AphChr11.t1619/AphChr18.t1290/AphChr02.t743/AphChr17.t868/AphChr15.t1062/AphChr35.t362	7
Root	green	GO:0000030	mannosyltransferase activity	6/827	44/43025	0.000187603	0.00352832	0.00294948	AphChr17.t1353/Aphmerge.5327.2/AphChr18.t1022/AphChr26.t1092/AphChr22.t449/Aphmerge.11492.1	6
Root	green	GO:0016143	S-glycoside metabolic process	20/827	416/43025	0.000194322	0.00355678	0.00297327	AphChr12.t1302/AphChr13.t894/AphChr17.t1001/Aphmerge.8649.1/AphChr22.t179/AphChr40.t433/AphChr50.t85/Aphmerge.2123.1/AphChr13.t465/Aphmerge.12195.1/AphChr02.t520/AphChr15.t343/AphChr46.t223/Aphmerge.10281.1/AphChr32.t1146/AphChr16.t171/AphChr21.t579/Aphmerge.17847.1/AphChr41.t58/Aphmerge.7663.1	20
Root	green	GO:0019757	glycosinolate metabolic process	20/827	416/43025	0.000194322	0.00355678	0.00297327	AphChr12.t1302/AphChr13.t894/AphChr17.t1001/Aphmerge.8649.1/AphChr22.t179/AphChr40.t433/AphChr50.t85/Aphmerge.2123.1/AphChr13.t465/Aphmerge.12195.1/AphChr02.t520/AphChr15.t343/AphChr46.t223/Aphmerge.10281.1/AphChr32.t1146/AphChr16.t171/AphChr21.t579/Aphmerge.17847.1/AphChr41.t58/Aphmerge.7663.1	20
Root	green	GO:0019760	glucosinolate metabolic process	20/827	416/43025	0.000194322	0.00355678	0.00297327	AphChr12.t1302/AphChr13.t894/AphChr17.t1001/Aphmerge.8649.1/AphChr22.t179/AphChr40.t433/AphChr50.t85/Aphmerge.2123.1/AphChr13.t465/Aphmerge.12195.1/AphChr02.t520/AphChr15.t343/AphChr46.t223/Aphmerge.10281.1/AphChr32.t1146/AphChr16.t171/AphChr21.t579/Aphmerge.17847.1/AphChr41.t58/Aphmerge.7663.1	20
Root	brown	GO:0031647	regulation of protein stability	9/818	100/43025	0.000126532	0.00360222	0.00293439	Aphmerge.13190.1/Aphmerge.3305.2/Aphmerge.12748.1/AphChr12.t989/AphChr47.t212/Aphmerge.19913.1/AphChr16.t813/AphChr49.t416/AphContig001341.t20	9
Root	turquoise	GO:0010014	meristem initiation	26/5578	97/43025	0.000198703	0.0036767	0.00297937	AphChr32.t1030/AphChr15.t994/Aphmerge.17818.1/AphChr18.t399/AphChr12.t782/AphChr03.t497/AphChr24.t475/AphChr39.t188/AphChr01.t1189/AphChr23.t486/AphChr22.t1076/AphChr44.t410/AphChr38.t508/AphChr13.t1347/AphChr35.t428/AphChr24.t489/AphChr32.t674/AphChr08.t1557/AphChr47.t498/AphChr30.t825/AphChr20.t594/AphChr21.t513/AphChr12.t925/Aphmerge.14412.1/AphChr07.t712/AphChr37.t624	26
Root	turquoise	GO:0010483	pollen tube reception	12/5578	30/43025	0.000199046	0.0036767	0.00297937	AphChr36.t470/AphChr25.t471/AphChr29.t987/AphChr08.t1186/AphChr20.t1186/AphChr36.t468/AphChr36.t469/Aphmerge.12647.1/AphChr03.t694/AphChr25.t468/Aphmerge.8916.2/AphChr28.t614	12
Root	brown	GO:0048571	long-day photoperiodism	13/818	200/43025	0.000131803	0.00371357	0.0030251	AphChr26.t1157/AphChr31.t434/Aphmerge.2983.1/Aphmerge.2983.2/AphChr18.t713/AphChr32.t658/AphChr22.t798/AphChr19.t256/Aphmerge.919.1/Aphmerge.2202.1/AphChr46.t222/Aphmerge.19963.2/AphContig000049.t171	13
Root	turquoise	GO:0071456	cellular response to hypoxia	41/5578	180/43025	0.000202581	0.00372878	0.00302158	Aphmerge.12686.1/AphChr14.t404/AphChr07.t140/AphChr11.t1180/AphChr24.t122/AphChr43.t917/AphChr34.t862/AphChr16.t1152/Aphmerge.3382.1/AphChr04.t930/Aphmerge.9400.1/AphChr43.t674/AphContig001328.t32/AphChr38.t254/AphChr34.t886/AphChr13.t546/AphChr13.t547/AphChr19.t118/AphChr09.t458/AphChr38.t647/AphChr28.t344/ptg001345l_pilon_pilon.t3/AphChr30.t719/Aphmerge.19339.1/Aphmerge.13672.1/AphChr07.t1419/A…	41
Root	turquoise	GO:0005991	trehalose metabolic process	18/5578	57/43025	0.000207842	0.00379876	0.00307828	AphChr36.t498/AphChr06.t1179/AphChr32.t928/AphChr14.t408/Aphmerge.2734.1/AphChr12.t366/AphChr02.t1522/AphChr17.t269/Aphmerge.18387.1/AphChr39.t61/Aphmerge.10298.1/AphChr13.t1208/Aphmerge.16588.3/AphChr25.t440/AphContig001493.t1/Aphmerge.2106.1/AphChr46.t700/AphChr45.t665	18
Root	turquoise	GO:0016641	oxidoreductase activity, acting on the CH-NH2 group of donors, oxygen as acceptor	18/5578	57/43025	0.000207842	0.00379876	0.00307828	AphChr22.t29/AphChr33.t40/AphChr22.t556/AphChr02.t69/AphChr02.t62/AphChr22.t503/AphChr18.t969/AphChr34.t133/AphChr09.t1466/Aphmerge.13224.1/AphChr17.t1420/AphChr30.t671/AphChr08.t1038/AphChr30.t460/AphChr18.t1315/AphContig001355.t2/ptg001348l_pilon_pilon.t10/AphChr18.t269	18
Root	blue	GO:0003993	acid phosphatase activity	30/4812	134/43025	0.000152415	0.00381814	0.00334625	AphChr24.t640/AphChr17.t596/Aphmerge.11932.1/AphChr31.t235/AphChr18.t1374/AphChr10.t995/AphChr07.t709/AphChr09.t641/Aphmerge.5816.1/AphChr51.t253/AphChr09.t587/AphChr34.t750/AphChr48.t20/Aphmerge.18964.1/AphChr11.t1573/Aphmerge.13839.1/Aphmerge.10835.1/AphContig001391.t6/AphChr05.t26/AphChr43.t778/AphChr02.t1000/AphChr44.t224/AphChr51.t251/Aphmerge.13707.1/AphChr45.t470/Aphmerge.12004.2/AphChr24.…	30
Root	turquoise	GO:0042744	hydrogen peroxide catabolic process	50/5578	233/43025	0.000211091	0.00384465	0.00311547	AphChr32.t1045/AphChr28.t1398/AphChr26.t1141/AphChr06.t984/AphChr17.t775/AphContig001395.t5/AphChr01.t758/AphChr34.t785/AphChr29.t1254/AphChr36.t22/Aphmerge.9773.1/AphChr24.t732/AphChr07.t880/AphChr23.t95/Aphmerge.1751.1/AphChr30.t1141/AphChr42.t572/AphChr43.t149/AphChr19.t1091/AphChr47.t170/AphChr23.t461/AphChr04.t1571/AphChr38.t96/AphChr13.t167/AphChr06.t1504/AphChr27.t867/AphChr08.t1018/AphChr…	50
Root	blue	GO:0009501	amyloplast	15/4812	48/43025	0.000154866	0.00385986	0.00338281	Aphmerge.16534.1/Aphmerge.15667.1/Aphmerge.18469.1/AphChr36.t217/Aphmerge.11869.1/Aphmerge.16534.2/AphChr25.t709/AphChr29.t206/AphChr11.t1722/Aphmerge.9776.1/AphChr01.t835/Aphmerge.3728.1/AphChr14.t1210/Aphmerge.13029.1/AphChr23.t153	15
Root	blue	GO:0032273	positive regulation of protein polymerization	23/4812	92/43025	0.000156055	0.00386984	0.00339156	Aphmerge.14044.1/AphChr25.t154/AphChr30.t243/AphChr19.t583/Aphmerge.13811.1/Aphmerge.16669.2/AphChr12.t1258/AphChr26.t862/AphChr21.t646/AphChr37.t929/AphChr04.t260/AphChr02.t1639/AphContig001349.t1/AphChr04.t402/ptg001452l_pilon_pilon.t2/AphChr06.t945/AphChr31.t689/AphChr22.t488/AphChr39.t496/AphChr16.t177/AphChr18.t983/AphChr37.t942/AphChr20.t834	23
Root	brown	GO:0051131	chaperone-mediated protein complex assembly	5/818	27/43025	0.000139969	0.00388888	0.00316791	Aphmerge.12748.1/AphChr12.t989/Aphmerge.19913.1/Aphmerge.10075.1/AphChr22.t517	5
Root	brown	GO:0051480	regulation of cytosolic calcium ion concentration	7/818	60/43025	0.000140871	0.00388888	0.00316791	Aphmerge.3134.1/AphChr18.t713/Aphmerge.19701.1/AphChr22.t798/AphChr04.t805/Aphmerge.2202.1/AphChr14.t693	7
Root	green	GO:0071395	cellular response to jasmonic acid stimulus	17/827	325/43025	0.000217023	0.00390799	0.00326686	AphChr08.t332/AphChr12.t1302/Aphmerge.6759.1/AphChr31.t194/AphChr11.t1619/AphChr18.t1290/Aphmerge.18858.1/Aphmerge.14663.2/AphChr02.t743/AphChr27.t205/Aphmerge.18772.1/AphChr17.t868/Aphmerge.13413.1/Aphmerge.17847.1/AphChr31.t328/AphChr16.t146/Aphmerge.7233.1	17
Root	green	GO:0010374	stomatal complex development	12/827	181/43025	0.000217322	0.00390799	0.00326686	AphChr10.t108/AphChr29.t188/AphChr03.t1938/AphChr14.t870/Aphmerge.4885.2/AphChr20.t774/AphChr22.t927/AphChr10.t984/AphChr15.t395/AphChr29.t1210/AphChr03.t1105/AphChr20.t144	12
Root	blue	GO:0006342	GO:0006342	54/4812	293/43025	0.00016096	0.00397142	0.00348058	AphChr28.t1307/AphChr42.t252/AphChr51.t225/AphChr25.t896/Aphmerge.1271.1/AphChr43.t129/AphChr37.t37/AphChr43.t549/AphChr12.t726/AphChr12.t727/AphChr45.t468/AphChr34.t659/Aphmerge.14031.2/AphChr23.t774/AphChr23.t775/Aphmerge.13229.1/AphChr26.t1217/AphChr43.t358/AphChr36.t524/AphChr05.t968/AphChr25.t415/AphChr18.t273/AphChr28.t568/Aphmerge.16844.2/AphChr42.t385/AphChr15.t960/AphChr20.t1300/AphChr18…	54
Root	green	GO:0050778	positive regulation of immune response	21/827	453/43025	0.000222867	0.00397284	0.00332107	AphChr23.t69/Aphmerge.6759.1/AphChr46.t476/AphChr29.t1091/AphChr11.t1035/AphChr28.t417/Aphmerge.14663.2/AphChr01.t785/Aphmerge.16891.1/Aphmerge.3550.1/AphChr05.t241/AphChr05.t247/Aphmerge.4826.1/Aphmerge.18772.1/AphChr08.t1288/Aphmerge.6380.1/Aphmerge.6380.2/AphChr25.t254/Aphmerge.13413.1/Aphmerge.17847.1/AphChr05.t239	21
Root	green	GO:0000149	SNARE binding	7/827	64/43025	0.000226791	0.00400795	0.00335042	AphChr31.t194/AphChr11.t1619/AphChr18.t1290/AphChr02.t743/AphChr17.t868/AphChr15.t1062/AphChr35.t362	7
Root	brown	GO:0008630	intrinsic apoptotic signaling pathway in response to DNA damage	4/818	15/43025	0.000149795	0.00405337	0.0033019	Aphmerge.13190.1/Aphmerge.3305.2/AphChr47.t212/AphContig001341.t20	4
Root	brown	GO:0042026	protein refolding	4/818	15/43025	0.000149795	0.00405337	0.0033019	Aphmerge.8507.2/Aphmerge.6775.1/AphChr16.t1249/AphChr09.t667	4
Root	turquoise	GO:0046351	disaccharide biosynthetic process	22/5578	77/43025	0.000223622	0.0040587	0.00328892	AphChr36.t498/AphChr06.t1179/AphChr32.t928/AphChr14.t408/Aphmerge.2734.1/AphChr12.t366/AphChr17.t703/AphChr02.t1522/AphChr17.t269/Aphmerge.18387.1/AphChr39.t61/AphChr02.t950/Aphmerge.10298.1/AphChr13.t1208/Aphmerge.16588.3/AphChr25.t440/AphContig001493.t1/Aphmerge.2106.1/AphChr07.t1048/AphChr46.t700/AphChr25.t222/AphChr45.t665	22
Root	turquoise	GO:0050660	flavin adenine dinucleotide binding	66/5578	331/43025	0.000229689	0.00415434	0.00336642	AphChr24.t170/AphContig000049.t66/Aphmerge.4234.1/ptg000164l_pilon_pilon.t19/AphChr15.t1042/AphChr14.t1024/ptg000045l_pilon_pilon.t62/AphChr43.t917/AphChr05.t1383/AphChr27.t345/AphChr01.t548/AphChr46.t219/AphChr20.t917/AphChr19.t922/AphChr23.t123/AphChr09.t492/Aphmerge.5127.1/AphChr20.t923/AphChr12.t1315/AphChr07.t185/AphChr08.t493/AphChr14.t567/AphChr03.t1355/AphChr12.t1404/Aphmerge.16362.1/AphC…	66
Root	turquoise	GO:0000303	response to superoxide	14/5578	39/43025	0.000232217	0.00418554	0.0033917	Aphmerge.16759.1/Aphmerge.9596.1/Aphmerge.5812.1/AphChr19.t998/Aphmerge.16759.2/AphChr07.t698/AphChr27.t797/Aphmerge.19063.1/Aphmerge.6234.1/AphChr20.t881/AphChr17.t255/AphChr10.t1086/Aphmerge.4616.1/AphChr29.t201	14
Root	blue	GO:0015250	water channel activity	21/4812	81/43025	0.000171512	0.00421062	0.00369021	AphChr24.t604/AphContig000070.t32/AphChr34.t579/ptg001338l_pilon_pilon.t36/AphChr24.t176/AphChr25.t218/AphChr11.t1716/AphChr37.t351/AphChr30.t183/AphChr01.t905/AphChr31.t98/AphChr29.t1355/AphChr16.t1108/AphChr03.t503/AphChr23.t217/AphChr12.t1090/AphChr16.t932/AphChr37.t197/AphChr20.t1380/AphChr11.t982/AphChr04.t349	21
Root	turquoise	GO:1900150	regulation of defense response to fungus	38/5578	164/43025	0.000235284	0.00422451	0.00342328	AphChr32.t689/AphChr20.t1530/AphChr20.t1464/AphChr03.t1501/AphChr20.t1340/AphChr26.t537/AphChr49.t157/AphChr32.t722/AphChr03.t544/AphChr03.t364/Aphmerge.8011.1/AphChr16.t540/Aphmerge.19116.1/AphChr01.t935/AphChr23.t245/AphChr01.t1723/AphChr37.t653/AphChr20.t1344/AphChr25.t376/AphChr43.t1090/AphChr19.t1184/AphChr20.t1345/AphChr02.t835/AphChr24.t1073/AphChr43.t50/AphChr11.t970/AphChr03.t545/AphChr1…	38
Root	turquoise	GO:0055076	transition metal ion homeostasis	51/5578	240/43025	0.000236002	0.00422451	0.00342328	Aphmerge.14055.1/AphChr01.t1289/Aphmerge.7499.1/AphChr22.t107/AphChr40.t102/AphChr12.t872/AphChr45.t545/AphChr36.t308/AphChr09.t1522/AphChr06.t862/AphChr02.t1456/AphChr05.t1492/AphChr23.t588/AphChr30.t212/AphChr05.t1291/Aphmerge.10446.1/AphChr25.t597/AphChr35.t302/AphChr14.t726/Aphmerge.2307.1/AphContig001338.t13/AphChr05.t1033/AphChr27.t40/AphChr19.t276/AphChr41.t388/AphChr21.t1010/ptg000074l_pi…	51
Root	turquoise	GO:0048527	lateral root development	85/5578	451/43025	0.000240596	0.004292	0.00347797	AphChr34.t931/AphChr02.t1389/AphChr49.t354/Aphmerge.16759.1/Aphmerge.9596.1/AphChr01.t602/AphChr05.t442/AphChr05.t341/AphChr04.t512/AphChr21.t1098/AphChr50.t258/AphChr09.t1281/Aphmerge.5812.1/Aphmerge.11149.1/Aphmerge.13059.3/Aphmerge.13059.2/Aphmerge.13059.1/AphChr19.t317/AphChr13.t609/AphChr17.t1237/AphChr47.t264/AphChr04.t899/AphChr01.t2122/AphChr30.t1048/AphChr30.t1041/AphChr32.t148/AphChr39.…	85
Root	blue	GO:0009644	response to high light intensity	63/4812	357/43025	0.000175926	0.00429749	0.00376635	AphChr21.t1351/AphChr11.t1206/AphChr18.t958/AphChr37.t885/AphChr11.t1337/AphChr34.t1093/AphContig001376.t31/AphChr10.t298/AphChr18.t1463/AphChr35.t193/AphChr06.t1497/Aphmerge.5628.2/Aphmerge.16004.1/AphChr28.t283/AphChr02.t1690/AphChr04.t481/AphChr14.t1411/AphChr38.t334/AphChr38.t333/AphChr46.t363/ptg001370l_pilon_pilon.t27/AphChr35.t365/AphChr22.t543/AphChr30.t1117/AphChr30.t620/AphChr13.t391/Ap…	63
Root	green	GO:0007187	G protein-coupled receptor signaling pathway, coupled to cyclic nucleotide second messenger	5/827	30/43025	0.000247904	0.0043068	0.00360024	AphChr07.t460/AphChr43.t718/AphChr24.t437/AphChr42.t30/AphChr19.t338	5
Root	green	GO:0007188	adenylate cyclase-modulating G protein-coupled receptor signaling pathway	5/827	30/43025	0.000247904	0.0043068	0.00360024	AphChr07.t460/AphChr43.t718/AphChr24.t437/AphChr42.t30/AphChr19.t338	5
Root	blue	GO:0044275	cellular carbohydrate catabolic process	33/4812	154/43025	0.000178167	0.0043269	0.00379212	AphChr15.t1131/Aphmerge.6798.2/Aphmerge.6798.1/Aphmerge.18557.1/AphChr11.t1040/AphChr24.t1058/Aphmerge.5902.2/Aphmerge.18557.5/AphChr26.t215/AphChr01.t1716/AphChr17.t945/Aphmerge.13385.1/AphChr13.t308/AphChr07.t234/Aphmerge.15667.1/Aphmerge.18469.1/AphChr36.t217/AphChr12.t569/AphChr07.t1247/AphChr09.t804/AphChr35.t292/AphChr25.t709/AphChr29.t206/Aphmerge.18557.4/AphChr27.t55/AphChr01.t835/AphChr4…	33
Root	blue	GO:0044448	GO:0044448	48/4812	253/43025	0.000178892	0.0043269	0.00379212	AphChr30.t243/AphChr34.t367/AphChr13.t196/AphChr04.t1227/Aphmerge.3265.1/AphChr23.t719/Aphmerge.13811.1/AphChr47.t401/AphChr20.t71/AphChr33.t179/AphChr10.t16/AphChr46.t316/AphChr33.t180/Aphmerge.16669.2/AphChr06.t1447/AphChr07.t419/AphChr35.t330/Aphmerge.3298.2/AphChr37.t929/AphChr31.t901/AphChr04.t260/AphChr03.t2041/AphChr01.t2077/AphContig001349.t1/AphChr35.t326/AphChr04.t402/Aphmerge.16935.1/p…	48
Root	blue	GO:0005372	water transmembrane transporter activity	22/4812	87/43025	0.000179854	0.00432885	0.00379383	AphChr24.t604/AphContig000070.t32/AphChr34.t579/ptg001338l_pilon_pilon.t36/AphChr24.t176/AphChr25.t218/AphChr11.t1716/AphChr37.t351/AphChr30.t183/AphChr01.t905/AphChr31.t98/AphChr29.t1355/AphChr16.t1108/AphChr37.t111/AphChr03.t503/AphChr23.t217/AphChr12.t1090/AphChr16.t932/AphChr37.t197/AphChr20.t1380/AphChr11.t982/AphChr04.t349	22
Root	brown	GO:0015204	urea transmembrane transporter activity	5/818	28/43025	0.00016774	0.00449445	0.0036612	AphChr51.t178/AphChr28.t1259/AphChr16.t1226/AphChr09.t278/AphChr34.t1066	5
Root	green	GO:0015809	GO:0015809	4/827	17/43025	0.00026417	0.00455082	0.00380423	AphChr23.t627/AphChr28.t445/Aphmerge.2692.1/AphChr28.t1415	4
Root	blue	GO:0015295	solute:proton symporter activity	25/4812	105/43025	0.000190377	0.00455975	0.0039962	AphChr16.t1061/AphChr24.t373/AphChr04.t813/AphChr36.t525/AphChr26.t711/Aphmerge.5635.2/Aphmerge.1864.3/AphChr12.t1217/AphChr22.t709/Aphmerge.17365.2/AphChr30.t625/AphChr41.t174/AphChr18.t798/Aphmerge.8575.1/AphChr10.t206/AphChr03.t1860/AphContig000049.t133/AphChr46.t251/AphChr35.t263/AphChr15.t1157/AphChr06.t1203/AphChr26.t1096/Aphmerge.2722.1/AphChr20.t220/Aphmerge.1864.2	25
Root	turquoise	GO:2001057	reactive nitrogen species metabolic process	24/5578	88/43025	0.000258723	0.00459961	0.00372724	AphChr29.t816/AphChr22.t556/AphChr02.t69/AphChr02.t62/AphChr22.t503/AphChr29.t493/AphChr18.t969/Aphmerge.29.1/Aphmerge.961.1/AphChr17.t1420/AphChr32.t789/AphChr27.t797/Aphmerge.19063.1/Aphmerge.6234.1/Aphmerge.9561.1/AphChr02.t331/AphChr42.t270/AphChr17.t1169/AphChr17.t255/AphChr04.t176/AphContig001350.t26/Aphmerge.5397.1/AphChr30.t10/AphChr22.t416	24
Root	brown	GO:0015079	potassium ion transmembrane transporter activity	14/818	234/43025	0.000176497	0.00464745	0.00378584	Aphmerge.1143.1/AphChr02.t1383/AphChr25.t642/AphChr17.t387/AphChr34.t589/AphChr27.t635/AphChr29.t674/AphChr08.t760/AphChr36.t276/AphChr46.t527/AphChr17.t1316/AphChr08.t1464/AphChr32.t1116/AphChr24.t1188	14
Root	brown	GO:0051788	response to misfolded protein	6/818	44/43025	0.000176851	0.00464745	0.00378584	Aphmerge.13190.1/Aphmerge.3305.2/AphChr47.t212/Aphmerge.6015.1/AphContig001341.t20/Aphmerge.15414.1	6
Root	turquoise	GO:0010331	gibberellin binding	7/5578	12/43025	0.000267047	0.00471542	0.00382109	AphChr15.t500/Aphmerge.17187.1/AphChr09.t496/AphChr10.t547/Aphmerge.4774.1/AphChr35.t911/AphChr03.t1529	7
Root	turquoise	GO:1905516	positive regulation of fertilization	7/5578	12/43025	0.000267047	0.00471542	0.00382109	AphChr15.t500/Aphmerge.17187.1/AphChr09.t496/AphChr10.t547/Aphmerge.4774.1/AphChr35.t911/AphChr03.t1529	7
Root	turquoise	GO:0010115	regulation of abscisic acid biosynthetic process	15/5578	44/43025	0.000270598	0.00476198	0.00385881	AphChr41.t205/AphChr40.t268/AphChr15.t928/Aphmerge.1384.1/AphChr35.t491/Aphmerge.844.2/Aphmerge.844.1/Aphmerge.12630.1/AphChr02.t1411/AphChr18.t1614/AphChr46.t481/AphChr43.t108/AphChr42.t620/AphChr15.t1255/AphChr17.t367	15
Root	green	GO:0042435	indole-containing compound biosynthetic process	12/827	186/43025	0.000279231	0.00477019	0.00398761	AphChr14.t870/AphChr28.t958/AphChr09.t283/AphChr20.t1284/AphChr20.t1288/Aphmerge.2814.1/AphChr25.t886/AphChr28.t1380/AphChr46.t223/AphChr36.t37/Aphmerge.7233.1/AphChr34.t1061	12
Root	blue	GO:0019742	pentacyclic triterpenoid metabolic process	7/4812	13/43025	0.000202441	0.00477878	0.00418815	AphChr28.t1199/Aphmerge.10076.1/AphChr06.t234/AphChr27.t251/AphChr18.t973/AphChr22.t499/AphChr26.t322	7
Root	blue	GO:0019745	pentacyclic triterpenoid biosynthetic process	7/4812	13/43025	0.000202441	0.00477878	0.00418815	AphChr28.t1199/Aphmerge.10076.1/AphChr06.t234/AphChr27.t251/AphChr18.t973/AphChr22.t499/AphChr26.t322	7
Root	blue	GO:0080184	response to phenylpropanoid	7/4812	13/43025	0.000202441	0.00477878	0.00418815	AphChr29.t1342/AphChr06.t681/AphChr28.t542/AphChr25.t378/AphChr26.t351/AphChr06.t269/AphChr36.t566	7
Root	turquoise	GO:0009062	fatty acid catabolic process	22/5578	78/43025	0.000273719	0.00478999	0.00388151	AphChr14.t980/AphChr03.t353/AphChr07.t841/AphChr18.t527/Aphmerge.999.1/AphChr01.t548/AphChr22.t671/AphChr05.t674/AphChr29.t1344/AphChr22.t963/AphChr12.t1404/Aphmerge.16362.1/AphChr26.t170/AphChr08.t1542/AphChr03.t475/AphChr20.t1419/AphChr32.t1013/AphChr14.t320/AphChr07.t656/AphChr03.t971/AphChr05.t1433/AphChr26.t1376	22
Root	turquoise	GO:0015238	GO:0015238	60/5578	296/43025	0.000274029	0.00478999	0.00388151	AphChr07.t600/AphChr22.t13/AphChr41.t256/AphChr24.t555/AphChr30.t586/AphChr12.t767/AphChr47.t192/AphChr01.t860/AphChr12.t1121/AphChr01.t1346/AphChr12.t840/AphChr26.t1310/AphChr19.t431/AphContig001509.t3/AphChr05.t120/AphChr13.t1251/AphChr23.t182/AphChr12.t310/AphChr28.t1382/AphChr03.t618/AphChr38.t1046/AphChr28.t399/Aphmerge.686.1/AphChr04.t202/AphChr13.t690/AphChr23.t640/ptg001350l_pilon_pilon.t…	60
Root	turquoise	GO:0042752	regulation of circadian rhythm	39/5578	171/43025	0.000277359	0.00479158	0.0038828	AphChr43.t1071/AphChr04.t1196/AphChr11.t1699/AphChr12.t422/AphChr26.t489/AphChr04.t1041/AphChr28.t446/Aphmerge.19884.1/AphChr08.t862/AphChr22.t846/AphChr11.t490/AphChr19.t825/AphChr20.t1053/AphChr20.t1055/AphChr20.t1054/Aphmerge.3226.1/AphChr17.t1276/AphContig001361.t18/ptg001349l_pilon_pilon.t8/AphChr42.t699/Aphmerge.5165.1/AphChr30.t250/AphChr01.t414/AphChr42.t339/AphChr35.t321/AphChr27.t728/Ap…	39
Root	turquoise	GO:0010588	cotyledon vascular tissue pattern formation	21/5578	73/43025	0.000277465	0.00479158	0.0038828	Aphmerge.9961.1/AphChr07.t269/AphContig000049.t120/Aphmerge.3868.2/AphChr17.t143/AphChr18.t1261/AphChr12.t1377/Aphmerge.16376.1/AphChr21.t867/AphChr05.t836/AphChr02.t633/AphChr17.t927/AphChr02.t1671/AphChr50.t21/AphChr01.t575/AphChr19.t202/AphChr16.t1069/AphChr04.t169/AphChr19.t201/AphChr44.t347/AphChr17.t223	21
Root	turquoise	GO:0009270	response to humidity	9/5578	19/43025	0.000277645	0.00479158	0.0038828	AphChr06.t1380/AphChr09.t1156/AphChr33.t323/AphChr38.t599/AphChr10.t1033/AphChr03.t1056/AphChr34.t322/AphChr41.t330/AphChr26.t1275	9
Root	turquoise	GO:0001678	cellular glucose homeostasis	20/5578	68/43025	0.000277799	0.00479158	0.0038828	AphChr07.t767/AphChr45.t573/AphChr10.t247/AphChr09.t239/AphChr03.t1821/Aphmerge.6585.2/Aphmerge.5832.2/AphChr24.t681/AphChr37.t359/AphChr13.t732/Aphmerge.7910.1/AphChr32.t135/AphChr29.t1102/Aphmerge.1134.1/AphChr38.t669/AphChr31.t44/AphChr03.t780/AphChr10.t1323/AphChr13.t707/AphChr20.t1105	20
Root	turquoise	GO:0009624	response to nematode	92/5578	498/43025	0.000280571	0.00482341	0.00390859	AphChr21.t1059/AphChr38.t846/AphChr38.t847/AphChr37.t1017/AphChr11.t1346/AphChr14.t325/AphChr17.t1197/AphChr09.t1421/AphChr03.t353/AphChr05.t1110/AphChr18.t527/AphChr02.t1780/AphChr38.t458/AphChr13.t861/AphChr26.t954/AphChr12.t1238/AphChr01.t526/AphChr05.t674/AphChr20.t511/AphChr22.t779/AphChr37.t876/Aphmerge.7590.1/AphChr12.t310/AphChr09.t1005/Aphmerge.8905.1/AphChr22.t963/AphChr22.t725/AphChr38…	92
Root	blue	GO:0006026	aminoglycan catabolic process	14/4812	44/43025	0.000205906	0.0048373	0.00423944	AphChr26.t890/AphChr05.t959/AphChr14.t372/AphChr06.t974/AphChr45.t636/Aphmerge.3959.1/Aphmerge.16282.1/Aphmerge.19813.1/AphChr02.t903/AphChr16.t186/AphChr22.t606/AphChr22.t607/AphChr22.t605/AphChr17.t745	14
Root	turquoise	GO:0006875	cellular metal ion homeostasis	64/5578	321/43025	0.000283394	0.00485592	0.00393493	AphChr14.t241/Aphmerge.14055.1/AphChr32.t928/AphChr01.t1289/AphChr14.t408/Aphmerge.7499.1/AphChr22.t107/AphChr40.t102/AphChr12.t872/AphChr45.t545/AphChr36.t308/AphChr09.t1522/AphChr02.t1456/AphChr05.t1492/AphChr23.t588/AphChr30.t212/AphChr23.t19/AphChr25.t597/AphChr35.t302/Aphmerge.2307.1/AphContig001338.t13/AphChr05.t1033/AphChr27.t40/AphChr19.t276/AphChr41.t388/AphChr21.t1010/Aphmerge.6500.1/Ap…	64
Root	brown	GO:1905421	regulation of plant organ morphogenesis	12/818	180/43025	0.000186844	0.00486328	0.00396165	AphChr18.t352/AphChr24.t902/Aphmerge.3134.1/AphChr18.t713/Aphmerge.19701.1/AphChr40.t407/AphChr22.t798/AphChr18.t1510/AphChr04.t805/Aphmerge.2202.1/AphChr41.t78/AphChr22.t1132	12
Root	blue	GO:0015893	GO:0015893	61/4812	345/43025	0.000208945	0.00488534	0.00428154	AphChr43.t666/AphChr46.t686/AphChr01.t564/AphChr28.t1007/AphChr34.t187/AphChr25.t227/AphChr05.t611/AphChr11.t691/AphChr18.t1005/AphChr07.t792/AphChr19.t677/AphChr36.t525/AphChr42.t493/AphChr19.t1005/AphChr34.t453/AphChr10.t848/AphChr10.t770/AphChr01.t905/AphChr19.t386/AphChr35.t733/AphChr29.t503/AphChr45.t673/AphChr19.t323/AphChr20.t607/Aphmerge.9650.1/AphChr07.t990/Aphmerge.16398.1/AphChr37.t111…	61
Root	green	GO:0001664	G protein-coupled receptor binding	5/827	31/43025	0.000290925	0.0049289	0.00412028	AphChr07.t460/AphChr43.t718/AphChr24.t437/AphChr42.t30/AphChr19.t338	5
Root	brown	GO:0010436	carotenoid dioxygenase activity	4/818	16/43025	0.000196725	0.00493256	0.00401809	AphChr13.t1160/AphChr30.t45/AphChr36.t445/Aphmerge.1087.1	4
Root	brown	GO:0045549	9-cis-epoxycarotenoid dioxygenase activity	4/818	16/43025	0.000196725	0.00493256	0.00401809	AphChr13.t1160/AphChr30.t45/AphChr36.t445/Aphmerge.1087.1	4
Root	brown	GO:0046524	sucrose-phosphate synthase activity	4/818	16/43025	0.000196725	0.00493256	0.00401809	AphChr20.t1325/AphChr21.t306/AphChr03.t558/Aphmerge.1334.1	4
Root	brown	GO:0072332	intrinsic apoptotic signaling pathway by p53 class mediator	4/818	16/43025	0.000196725	0.00493256	0.00401809	Aphmerge.13190.1/Aphmerge.3305.2/AphChr47.t212/AphContig001341.t20	4
Root	turquoise	GO:0070838	GO:0070838	71/5578	365/43025	0.000293477	0.0050122	0.00406158	AphChr13.t1291/AphChr02.t1664/AphChr12.t767/AphChr32.t928/AphChr14.t408/AphChr02.t1780/AphChr38.t750/AphChr12.t1025/AphChr13.t373/AphChr15.t254/AphChr17.t1036/AphChr03.t893/AphChr17.t151/AphChr12.t840/AphChr20.t985/Aphmerge.17177.1/AphChr39.t532/AphChr49.t299/AphChr05.t1291/AphChr10.t1202/AphChr09.t1005/AphChr23.t19/Aphmerge.13635.1/Aphmerge.16317.1/AphChr39.t140/AphChr31.t610/AphChr27.t40/Aphmer…	71
Root	blue	GO:0007155	cell adhesion	27/4812	118/43025	0.00021804	0.005048	0.0044241	Aphmerge.5656.1/AphChr13.t693/AphChr03.t1850/AphChr20.t1118/AphChr04.t737/AphChr10.t213/AphChr20.t226/AphChr12.t519/AphChr34.t1098/AphChr21.t646/Aphmerge.2822.1/AphContig001376.t37/AphChr27.t880/AphChr04.t620/AphChr10.t279/AphChr24.t976/AphChr08.t1032/AphChr20.t222/AphChr24.t977/AphChr30.t461/AphChr35.t298/AphChr29.t873/Aphmerge.1467.2/AphChr20.t268/ptg001355l_pilon_pilon.t1/AphChr15.t1125/AphChr…	27
Root	blue	GO:0022610	GO:0022610	27/4812	118/43025	0.00021804	0.005048	0.0044241	Aphmerge.5656.1/AphChr13.t693/AphChr03.t1850/AphChr20.t1118/AphChr04.t737/AphChr10.t213/AphChr20.t226/AphChr12.t519/AphChr34.t1098/AphChr21.t646/Aphmerge.2822.1/AphContig001376.t37/AphChr27.t880/AphChr04.t620/AphChr10.t279/AphChr24.t976/AphChr08.t1032/AphChr20.t222/AphChr24.t977/AphChr30.t461/AphChr35.t298/AphChr29.t873/Aphmerge.1467.2/AphChr20.t268/ptg001355l_pilon_pilon.t1/AphChr15.t1125/AphChr…	27
Root	blue	GO:0010192	mucilage biosynthetic process	36/4812	175/43025	0.000219683	0.005048	0.0044241	Aphmerge.10867.1/AphChr49.t168/AphChr05.t1199/AphChr46.t389/AphChr06.t824/AphChr03.t359/AphChr34.t1098/AphChr03.t994/AphChr45.t445/AphChr41.t178/AphChr10.t279/AphChr32.t665/AphChr30.t773/Aphmerge.13794.1/AphChr04.t1018/AphChr20.t892/AphChr40.t191/Aphmerge.4061.1/AphChr39.t60/AphChr02.t1275/AphChr13.t1207/AphChr10.t1097/AphChr17.t337/Aphmerge.2330.2/AphChr14.t700/AphChr18.t1595/AphChr26.t776/AphCh…	36
Root	blue	GO:1902850	microtubule cytoskeleton organization involved in mitosis	23/4812	94/43025	0.000220015	0.005048	0.0044241	AphChr04.t1227/Aphmerge.3265.1/AphChr36.t218/AphChr22.t1113/AphChr47.t401/AphChr25.t704/AphChr07.t972/AphChr13.t443/AphChr28.t258/Aphmerge.16669.2/AphChr03.t1411/AphChr27.t109/AphChr18.t370/AphChr28.t806/Aphmerge.6060.1/AphChr24.t571/AphChr36.t219/Aphmerge.210.1/AphChr12.t1163/AphChr29.t265/AphChr07.t625/Aphmerge.14599.1/AphChr38.t379	23
Root	blue	GO:0009309	amine biosynthetic process	24/4812	100/43025	0.000222645	0.00506104	0.00443553	Aphmerge.13002.1/AphChr49.t40/AphChr04.t667/Aphmerge.19287.2/AphChr20.t168/AphContig001347.t13/AphChr49.t41/AphChr04.t666/AphChr34.t656/AphChr02.t1702/AphChr20.t1222/Aphmerge.12985.1/AphChr03.t1917/AphChr03.t656/AphChr31.t263/AphChr29.t628/AphChr15.t751/Aphmerge.11949.2/AphChr11.t1541/Aphmerge.1956.1/AphChr46.t305/AphChr22.t892/Aphmerge.17566.1/ptg000074l_pilon_pilon.t119	24
Root	blue	GO:0042401	cellular biogenic amine biosynthetic process	24/4812	100/43025	0.000222645	0.00506104	0.00443553	Aphmerge.13002.1/AphChr49.t40/AphChr04.t667/Aphmerge.19287.2/AphChr20.t168/AphContig001347.t13/AphChr49.t41/AphChr04.t666/AphChr34.t656/AphChr02.t1702/AphChr20.t1222/Aphmerge.12985.1/AphChr03.t1917/AphChr03.t656/AphChr31.t263/AphChr29.t628/AphChr15.t751/Aphmerge.11949.2/AphChr11.t1541/Aphmerge.1956.1/AphChr46.t305/AphChr22.t892/Aphmerge.17566.1/ptg000074l_pilon_pilon.t119	24
Root	turquoise	GO:0055065	metal ion homeostasis	90/5578	486/43025	0.000298479	0.00508098	0.00411731	AphChr14.t241/Aphmerge.14055.1/AphChr13.t1291/Aphmerge.7651.1/AphChr32.t928/AphChr01.t1289/AphChr14.t408/Aphmerge.7499.1/AphChr22.t107/AphChr13.t682/AphChr44.t452/AphChr38.t1076/AphChr40.t102/AphChr18.t977/AphChr12.t872/AphChr45.t545/AphChr36.t308/AphChr09.t1522/AphChr06.t862/AphChr02.t1456/AphChr05.t1492/AphChr23.t588/AphChr30.t212/AphChr05.t1291/Aphmerge.10446.1/AphChr23.t19/AphChr25.t597/AphCh…	90
Root	brown	GO:0009640	photomorphogenesis	17/818	327/43025	0.00020539	0.00510301	0.00415694	AphChr20.t299/AphChr26.t1157/AphChr01.t1127/Aphmerge.3134.1/AphChr12.t989/Aphmerge.19701.1/AphChr19.t256/AphChr04.t805/AphChr46.t222/AphChr14.t693/AphChr23.t446/AphChr38.t368/AphChr13.t427/Aphmerge.18641.1/AphChr29.t394/AphContig000049.t171/Aphmerge.9210.1	17
Root	turquoise	GO:0015969	guanosine tetraphosphate metabolic process	10/5578	23/43025	0.000302985	0.00510761	0.00413889	Aphmerge.17234.1/AphChr03.t1384/Aphmerge.11499.1/AphChr28.t1085/AphChr10.t697/AphChr15.t1047/AphChr46.t372/AphChr26.t1102/AphChr35.t379/AphChr29.t790	10
Root	turquoise	GO:0034035	purine ribonucleoside bisphosphate metabolic process	10/5578	23/43025	0.000302985	0.00510761	0.00413889	Aphmerge.17234.1/AphChr03.t1384/Aphmerge.11499.1/AphChr28.t1085/AphChr10.t697/AphChr15.t1047/AphChr46.t372/AphChr26.t1102/AphChr35.t379/AphChr29.t790	10
Root	turquoise	GO:1901379	regulation of potassium ion transmembrane transport	10/5578	23/43025	0.000302985	0.00510761	0.00413889	AphChr41.t354/AphChr15.t1168/Aphmerge.7278.1/AphChr48.t197/AphChr17.t542/AphChr18.t977/Aphmerge.16193.1/AphChr31.t247/AphChr11.t1559/AphChr40.t133	10
Root	turquoise	GO:0000398	mRNA splicing, via spliceosome	59/5578	291/43025	0.000304395	0.00511481	0.00414473	Aphmerge.19927.1/Aphmerge.4008.1/Aphmerge.4008.2/AphChr03.t576/AphChr27.t705/Aphmerge.978.2/AphChr08.t625/Aphmerge.2152.1/Aphmerge.14880.1/Aphmerge.11060.1/AphContig001382.t10/Aphmerge.17253.2/AphChr12.t219/AphChr02.t1489/AphChr44.t191/Aphmerge.4413.1/AphChr39.t470/Aphmerge.16228.1/Aphmerge.3475.1/Aphmerge.16081.1/AphChr43.t536/AphChr24.t1232/AphChr27.t492/AphChr26.t1021/Aphmerge.18911.2/Aphmerge…	59
Root	blue	GO:0061983	meiosis II cell cycle process	9/4812	21/43025	0.000226266	0.00511966	0.0044869	AphChr02.t1301/Aphmerge.12536.1/AphChr18.t1466/AphChr06.t927/AphChr40.t210/AphChr41.t262/AphChr45.t727/AphChr32.t728/AphChr14.t624	9
Root	blue	GO:0010005	cortical microtubule, transverse to long axis	8/4812	17/43025	0.000232366	0.00518598	0.00454503	AphChr23.t719/Aphmerge.13811.1/AphChr46.t316/AphChr31.t901/AphChr35.t326/AphChr01.t1428/AphChr07.t1277/AphChr39.t496	8
Root	blue	GO:1902652	secondary alcohol metabolic process	8/4812	17/43025	0.000232366	0.00518598	0.00454503	AphChr17.t1368/AphChr07.t374/Aphmerge.16600.3/Aphmerge.5682.2/Aphmerge.16600.2/AphChr38.t769/AphChr24.t364/AphChr17.t1418	8
Root	blue	GO:1902653	secondary alcohol biosynthetic process	8/4812	17/43025	0.000232366	0.00518598	0.00454503	AphChr17.t1368/AphChr07.t374/Aphmerge.16600.3/Aphmerge.5682.2/Aphmerge.16600.2/AphChr38.t769/AphChr24.t364/AphChr17.t1418	8
Root	turquoise	GO:0090484	GO:0090484	44/5578	201/43025	0.000310173	0.00519514	0.00420982	AphChr22.t13/AphChr41.t256/AphChr30.t586/AphChr12.t767/AphChr47.t192/AphChr01.t860/AphChr12.t1121/AphChr01.t1346/AphChr12.t840/AphChr26.t1310/AphChr19.t431/AphContig001509.t3/AphChr05.t120/AphChr23.t182/AphChr12.t310/AphChr28.t1382/Aphmerge.686.1/AphChr04.t202/AphChr13.t690/AphChr23.t640/ptg001350l_pilon_pilon.t6/AphChr02.t980/AphChr17.t690/AphChr01.t1653/Aphmerge.18543.2/AphChr37.t175/AphChr04.t…	44
Root	turquoise	GO:0005249	voltage-gated potassium channel activity	24/5578	89/43025	0.000311181	0.00519532	0.00420997	AphChr03.t353/AphChr14.t408/AphChr18.t527/AphChr05.t674/AphChr22.t963/AphChr26.t170/Aphmerge.16317.1/Aphmerge.8814.1/AphChr25.t310/AphChr03.t475/AphChr20.t1419/AphChr36.t647/AphChr32.t1013/AphChr14.t320/AphChr28.t462/AphChr03.t971/AphChr05.t804/AphChr17.t824/AphChr46.t655/AphChr26.t1291/AphChr05.t1433/AphChr04.t420/AphChr26.t1376/AphChr11.t1639	24
Root	blue	GO:0046939	nucleotide phosphorylation	29/4812	131/43025	0.00023856	0.00530014	0.00464508	AphChr16.t1019/AphChr31.t737/Aphmerge.1062.1/AphChr16.t703/AphChr16.t1021/AphChr22.t1176/AphChr07.t365/AphChr17.t1151/AphChr03.t1808/AphChr51.t242/Aphmerge.3223.1/AphChr37.t556/AphChr17.t480/AphChr30.t783/AphChr49.t318/AphChr07.t234/AphChr18.t1508/Aphmerge.5677.1/AphChr40.t413/AphChr41.t71/Aphmerge.8715.1/AphChr49.t340/AphChr26.t1271/AphChr29.t599/AphChr24.t356/AphChr02.t1250/Aphmerge.10403.2/Aph…	29
Root	turquoise	GO:0015171	amino acid transmembrane transporter activity	36/5578	155/43025	0.000321847	0.00535623	0.00434036	AphChr38.t846/AphChr38.t847/AphChr09.t819/AphChr13.t156/AphChr19.t431/AphChr09.t515/AphChr08.t1440/AphChr01.t526/AphChr36.t156/AphChr24.t949/AphChr25.t766/AphChr03.t618/AphChr28.t399/AphChr34.t742/AphChr21.t1322/AphChr37.t886/AphChr08.t802/AphChr27.t674/AphChr29.t711/AphChr34.t551/AphChr07.t272/AphChr13.t997/AphChr11.t1737/AphChr08.t1510/AphChr28.t860/AphChr29.t1315/AphChr26.t347/AphChr08.t1153/A…	36
Root	blue	GO:0046434	organophosphate catabolic process	34/4812	163/43025	0.000246191	0.00544268	0.00477	AphChr17.t596/AphChr04.t1364/AphChr31.t737/Aphmerge.1062.1/AphChr16.t703/Aphmerge.11932.1/AphChr31.t235/AphChr06.t907/AphChr15.t443/AphChr04.t1047/AphChr11.t1731/AphContig000070.t53/AphChr26.t660/AphChr51.t242/ptg001327l_pilon_pilon.t26/Aphmerge.3223.1/AphChr31.t814/AphChr30.t783/AphChr11.t1573/AphChr07.t234/AphChr05.t133/AphChr18.t1508/AphChr21.t360/Aphmerge.5156.1/ptg001391l_pilon_pilon.t6/AphC…	34
Root	blue	GO:0009864	induced systemic resistance, jasmonic acid mediated signaling pathway	18/4812	66/43025	0.000247193	0.00544268	0.00477	AphChr20.t1217/AphChr04.t406/AphChr04.t1592/AphContig001329.t43/AphChr11.t1159/AphChr31.t620/AphChr22.t1219/Aphmerge.2939.1/Aphmerge.17494.1/AphChr01.t524/Aphmerge.88.1/Aphmerge.15867.1/AphChr05.t759/Aphmerge.12911.1/AphChr31.t621/AphChr05.t758/AphChr30.t246/ptg001349l_pilon_pilon.t4	18
Root	blue	GO:0006096	glycolytic process	27/4812	119/43025	0.00025234	0.00550662	0.00482604	AphChr16.t1019/AphChr31.t737/Aphmerge.1062.1/AphChr16.t703/AphChr16.t1021/AphChr07.t365/AphChr03.t1808/AphChr51.t242/Aphmerge.3223.1/AphChr37.t556/AphChr17.t480/AphChr30.t783/AphChr49.t318/AphChr07.t234/AphChr18.t1508/Aphmerge.5677.1/AphChr40.t413/AphChr41.t71/Aphmerge.8715.1/AphChr49.t340/AphChr26.t1271/AphChr29.t599/AphChr24.t356/AphChr02.t1250/Aphmerge.10403.2/AphChr26.t1306/AphChr34.t761	27
Root	blue	GO:0006757	ATP generation from ADP	27/4812	119/43025	0.00025234	0.00550662	0.00482604	AphChr16.t1019/AphChr31.t737/Aphmerge.1062.1/AphChr16.t703/AphChr16.t1021/AphChr07.t365/AphChr03.t1808/AphChr51.t242/Aphmerge.3223.1/AphChr37.t556/AphChr17.t480/AphChr30.t783/AphChr49.t318/AphChr07.t234/AphChr18.t1508/Aphmerge.5677.1/AphChr40.t413/AphChr41.t71/Aphmerge.8715.1/AphChr49.t340/AphChr26.t1271/AphChr29.t599/AphChr24.t356/AphChr02.t1250/Aphmerge.10403.2/AphChr26.t1306/AphChr34.t761	27
Root	green	GO:0009697	salicylic acid biosynthetic process	7/827	68/43025	0.000331252	0.00552087	0.00461513	AphChr18.t1575/AphChr38.t488/Aphmerge.4826.1/AphChr17.t677/AphChr40.t322/AphChr26.t1304/Aphmerge.7233.1	7
Root	green	GO:0010506	regulation of autophagy	7/827	68/43025	0.000331252	0.00552087	0.00461513	AphChr28.t958/AphChr09.t283/Aphmerge.2814.1/AphChr25.t886/AphChr28.t1380/AphChr36.t37/AphChr34.t1061	7
Root	blue	GO:0016298	lipase activity	42/4812	216/43025	0.000254508	0.00552538	0.00484248	AphChr11.t1394/AphChr17.t596/AphChr45.t296/AphChr08.t150/AphChr11.t1127/Aphmerge.11932.1/AphChr49.t400/AphChr31.t235/AphChr15.t443/AphChr03.t1925/AphChr20.t156/AphChr07.t886/AphChr27.t38/AphChr15.t171/Aphmerge.16939.1/AphChr10.t129/AphChr27.t700/AphContig001334.t36/AphChr05.t1466/AphChr31.t735/AphChr09.t347/AphChr11.t1573/AphChr05.t133/AphChr21.t360/ptg001391l_pilon_pilon.t6/AphChr33.t512/AphChr1…	42
Root	blue	GO:0016762	xyloglucan:xyloglucosyl transferase activity	22/4812	89/43025	0.00025545	0.00552538	0.00484248	Aphmerge.6785.1/Aphmerge.4832.2/AphChr34.t633/AphChr21.t1279/AphChr21.t1278/AphChr34.t634/AphChr09.t708/AphChr03.t874/Aphmerge.12334.1/Aphmerge.17119.1/AphChr12.t1059/AphChr21.t375/AphChr23.t281/Aphmerge.17452.1/AphChr10.t1221/Aphmerge.4556.1/AphChr16.t172/AphChr34.t632/AphChr20.t1005/AphChr32.t492/Aphmerge.14740.1/AphChr14.t968	22
Root	blue	GO:0072488	ammonium transmembrane transport	15/4812	50/43025	0.000256739	0.00552889	0.00484556	AphChr46.t686/AphChr39.t259/AphChr24.t604/AphContig000070.t32/AphChr11.t1716/AphChr37.t351/AphChr31.t98/AphChr35.t733/AphChr45.t673/AphChr17.t1399/AphChr44.t366/AphChr16.t932/AphChr42.t224/AphChr13.t1405/AphChr02.t86	15
Root	green	GO:0046337	phosphatidylethanolamine metabolic process	4/827	18/43025	0.000334492	0.00552991	0.00462269	Aphmerge.3228.1/AphChr04.t1045/AphContig001353.t33/Aphmerge.19880.1	4
Root	turquoise	GO:0019318	hexose metabolic process	37/5578	161/43025	0.000334435	0.005548	0.00449576	AphChr27.t471/AphChr27.t298/AphChr29.t566/AphChr17.t1019/AphChr17.t703/AphChr51.t231/Aphmerge.3638.1/AphChr43.t627/AphChr12.t785/AphChr38.t326/Aphmerge.15280.1/AphChr42.t129/Aphmerge.14606.1/Aphmerge.970.1/AphChr24.t1112/Aphmerge.15540.1/Aphmerge.3446.1/AphChr02.t82/Aphmerge.16621.1/Aphmerge.16755.1/AphChr19.t470/AphChr28.t1312/AphChr02.t498/AphChr02.t950/AphChr31.t929/AphChr12.t242/AphChr10.t874…	37
Root	brown	GO:0090056	regulation of chlorophyll metabolic process	10/818	132/43025	0.000227091	0.00559136	0.00455475	AphChr27.t216/AphChr07.t960/Aphmerge.6085.1/Aphmerge.18865.2/Aphmerge.14510.1/Aphmerge.6633.1/Aphmerge.18615.1/AphChr51.t35/AphChr37.t395/Aphmerge.2377.2	10
Root	brown	GO:0071326	cellular response to monosaccharide stimulus	7/818	65/43025	0.000233963	0.00560154	0.00456304	AphChr27.t216/Aphmerge.6085.1/Aphmerge.18865.2/Aphmerge.14510.1/Aphmerge.6633.1/Aphmerge.18615.1/AphChr51.t35	7
Root	brown	GO:0071331	cellular response to hexose stimulus	7/818	65/43025	0.000233963	0.00560154	0.00456304	AphChr27.t216/Aphmerge.6085.1/Aphmerge.18865.2/Aphmerge.14510.1/Aphmerge.6633.1/Aphmerge.18615.1/AphChr51.t35	7
Root	brown	GO:0071333	cellular response to glucose stimulus	7/818	65/43025	0.000233963	0.00560154	0.00456304	AphChr27.t216/Aphmerge.6085.1/Aphmerge.18865.2/Aphmerge.14510.1/Aphmerge.6633.1/Aphmerge.18615.1/AphChr51.t35	7
Root	brown	GO:0010310	regulation of hydrogen peroxide metabolic process	5/818	30/43025	0.000235703	0.00560154	0.00456304	Aphmerge.3134.1/Aphmerge.19701.1/AphChr28.t432/AphChr25.t275/AphChr04.t805	5
Root	turquoise	GO:0004601	peroxidase activity	57/5578	280/43025	0.00034204	0.00563164	0.00456353	AphChr32.t1045/AphChr28.t1398/AphChr26.t1141/AphChr06.t984/AphChr17.t775/AphContig001395.t5/AphChr01.t758/AphChr34.t785/AphChr29.t1254/AphChr36.t22/Aphmerge.9773.1/AphChr24.t732/AphChr07.t880/AphChr23.t95/Aphmerge.1751.1/AphChr30.t1141/AphChr42.t572/AphChr43.t149/AphChr19.t1091/AphChr47.t170/AphChr23.t461/AphChr04.t1571/AphChr38.t96/AphChr13.t167/AphChr21.t1114/AphChr06.t1504/AphChr27.t867/AphChr…	57
Root	turquoise	GO:0016684	oxidoreductase activity, acting on peroxide as acceptor	57/5578	280/43025	0.00034204	0.00563164	0.00456353	AphChr32.t1045/AphChr28.t1398/AphChr26.t1141/AphChr06.t984/AphChr17.t775/AphContig001395.t5/AphChr01.t758/AphChr34.t785/AphChr29.t1254/AphChr36.t22/Aphmerge.9773.1/AphChr24.t732/AphChr07.t880/AphChr23.t95/Aphmerge.1751.1/AphChr30.t1141/AphChr42.t572/AphChr43.t149/AphChr19.t1091/AphChr47.t170/AphChr23.t461/AphChr04.t1571/AphChr38.t96/AphChr13.t167/AphChr21.t1114/AphChr06.t1504/AphChr27.t867/AphChr…	57
Root	turquoise	GO:0000097	sulfur amino acid biosynthetic process	19/5578	64/43025	0.00034272	0.00563164	0.00456353	AphChr22.t544/AphChr44.t135/AphChr05.t105/AphChr21.t330/Aphmerge.13751.1/AphChr28.t851/AphChr25.t749/AphChr30.t188/AphChr09.t1435/AphChr32.t742/AphChr14.t611/AphChr36.t181/AphChr13.t282/Aphmerge.5960.1/AphChr14.t378/AphChr34.t149/AphChr38.t640/AphChr14.t143/AphChr13.t704	19
Root	turquoise	GO:0072511	GO:0072511	71/5578	367/43025	0.000345687	0.00566252	0.00458856	AphChr13.t1291/AphChr02.t1664/AphChr12.t767/AphChr32.t928/AphChr14.t408/AphChr02.t1780/AphChr38.t750/AphChr12.t1025/AphChr13.t373/AphChr15.t254/AphChr17.t1036/AphChr03.t893/AphChr17.t151/AphChr12.t840/AphChr20.t985/Aphmerge.17177.1/AphChr39.t532/AphChr49.t299/AphChr05.t1291/AphChr10.t1202/AphChr09.t1005/AphChr23.t19/Aphmerge.13635.1/Aphmerge.16317.1/AphChr39.t140/AphChr31.t610/AphChr27.t40/Aphmer…	71
Root	blue	GO:0016129	phytosteroid biosynthetic process	19/4812	72/43025	0.000268318	0.00575301	0.00504198	AphChr06.t1126/Aphmerge.865.1/AphChr21.t1347/AphChr20.t237/AphChr01.t612/AphChr16.t239/AphChr17.t1368/AphChr23.t272/AphChr07.t374/Aphmerge.12602.1/Aphmerge.16600.3/Aphmerge.5682.2/Aphmerge.16600.2/AphChr38.t769/AphChr37.t36/AphChr32.t777/Aphmerge.1969.1/AphChr24.t364/AphChr12.t849	19
Root	turquoise	GO:0048581	negative regulation of post-embryonic development	89/5578	482/43025	0.000354344	0.00577174	0.00467706	Aphmerge.8663.1/AphChr38.t721/AphChr07.t767/AphChr24.t795/Aphmerge.11993.2/Aphmerge.13059.3/Aphmerge.13059.2/Aphmerge.13059.1/Aphmerge.988.1/AphChr40.t102/AphChr31.t900/AphChr04.t593/AphChr04.t1207/AphChr04.t899/AphChr38.t574/AphChr21.t1343/AphChr30.t1041/Aphmerge.3040.1/AphChr01.t1189/AphChr19.t1121/AphChr08.t862/Aphmerge.5832.2/AphChr09.t415/AphChr31.t498/AphChr38.t1099/AphChr09.t593/AphChr32.t…	89
Root	turquoise	GO:0051098	regulation of binding	25/5578	95/43025	0.00035457	0.00577174	0.00467706	AphChr08.t862/AphChr48.t58/AphChr22.t554/AphChr22.t846/Aphmerge.8321.1/AphChr20.t1053/AphChr20.t1055/AphChr20.t1054/AphChr26.t1009/AphChr15.t702/AphChr06.t1114/Aphmerge.11457.1/AphChr18.t933/AphChr21.t531/AphChr27.t728/Aphmerge.12936.2/AphChr03.t829/AphChr19.t178/AphChr10.t1274/AphChr03.t980/Aphmerge.14342.1/AphChr04.t473/AphChr07.t392/Aphmerge.1606.2/Aphmerge.19963.1	25
Root	brown	GO:0010601	positive regulation of auxin biosynthetic process	4/818	17/43025	0.000253391	0.00596998	0.00486318	AphChr28.t385/Aphmerge.18299.2/AphChr10.t128/AphChr10.t127	4
Root	brown	GO:0071804	GO:0071804	14/818	243/43025	0.000260105	0.00602429	0.00490742	Aphmerge.1143.1/AphChr02.t1383/AphChr25.t642/AphChr17.t387/AphChr34.t589/AphChr27.t635/AphChr29.t674/AphChr08.t760/AphChr36.t276/AphChr46.t527/AphChr17.t1316/AphChr08.t1464/AphChr32.t1116/AphChr24.t1188	14
Root	brown	GO:0071805	potassium ion transmembrane transport	14/818	243/43025	0.000260105	0.00602429	0.00490742	Aphmerge.1143.1/AphChr02.t1383/AphChr25.t642/AphChr17.t387/AphChr34.t589/AphChr27.t635/AphChr29.t674/AphChr08.t760/AphChr36.t276/AphChr46.t527/AphChr17.t1316/AphChr08.t1464/AphChr32.t1116/AphChr24.t1188	14
Root	blue	GO:0051156	glucose 6-phosphate metabolic process	20/4812	78/43025	0.000284396	0.00607124	0.00532088	AphChr16.t1019/AphChr41.t73/AphChr16.t703/AphChr16.t1021/AphChr07.t365/Aphmerge.9982.1/Aphmerge.14472.1/AphChr22.t261/AphChr51.t242/AphChr18.t1183/AphChr40.t411/AphChr26.t1183/Aphmerge.5677.1/AphChr31.t395/AphChr26.t1184/AphChr49.t340/AphChr06.t1293/AphChr24.t356/AphChr11.t920/AphChr34.t761	20
Root	green	GO:0009612	response to mechanical stimulus	10/827	139/43025	0.000375167	0.00615274	0.00514334	AphChr37.t730/AphChr03.t1128/Aphmerge.17334.1/Aphmerge.8066.1/AphChr50.t145/AphChr20.t753/AphChr31.t281/Aphmerge.12993.1/AphChr19.t338/AphChr04.t681	10
Root	blue	GO:0045177	apical part of cell	27/4812	120/43025	0.000291335	0.00619245	0.00542711	Aphmerge.3862.1/Aphmerge.8551.1/AphChr09.t862/AphChr03.t622/AphChr08.t1499/AphChr13.t849/AphChr04.t737/AphChr10.t213/Aphmerge.13348.1/AphChr02.t600/AphChr19.t1098/AphChr38.t739/AphChr12.t1304/AphContig001376.t37/AphChr17.t944/AphChr34.t984/AphChr16.t1125/AphChr37.t183/AphChr08.t1333/AphChr29.t1133/AphChr44.t330/AphChr05.t1232/Aphmerge.151.1/ptg000074l_pilon_pilon.t96/AphChr25.t401/AphChr42.t574/A…	27
Root	blue	GO:0010964	regulation of small non-coding RNA-mediated heterochromatin formation	10/4812	26/43025	0.000295057	0.00624452	0.00547274	Aphmerge.1271.1/AphChr12.t726/AphChr12.t727/AphChr45.t468/Aphmerge.14031.2/AphChr23.t774/AphChr23.t775/AphChr26.t1217/AphChr15.t369/AphChr45.t472	10
Root	brown	GO:1901401	regulation of tetrapyrrole metabolic process	10/818	135/43025	0.000272412	0.00625633	0.00509643	AphChr27.t216/AphChr07.t960/Aphmerge.6085.1/Aphmerge.18865.2/Aphmerge.14510.1/Aphmerge.6633.1/Aphmerge.18615.1/AphChr51.t35/AphChr37.t395/Aphmerge.2377.2	10
Root	turquoise	GO:0010155	regulation of proton transport	8/5578	16/43025	0.00038686	0.00625823	0.00507129	Aphmerge.13576.1/AphChr44.t378/AphChr25.t833/AphChr13.t1387/Aphmerge.6604.1/AphChr36.t88/AphChr39.t246/Aphmerge.8384.2	8
Root	turquoise	GO:0043268	positive regulation of potassium ion transport	8/5578	16/43025	0.00038686	0.00625823	0.00507129	AphChr41.t354/Aphmerge.7278.1/AphChr48.t197/AphChr17.t542/Aphmerge.16193.1/AphChr31.t247/AphChr11.t1559/AphChr40.t133	8
Root	turquoise	GO:0019319	hexose biosynthetic process	16/5578	50/43025	0.00038915	0.0062758	0.00508552	AphChr27.t471/AphChr29.t566/AphChr17.t1019/AphChr17.t703/AphChr51.t231/Aphmerge.3638.1/Aphmerge.14606.1/AphChr02.t82/Aphmerge.16621.1/AphChr28.t1312/AphChr02.t498/AphChr02.t950/AphChr31.t929/AphChr11.t727/AphChr17.t1406/AphChr08.t608	16
Root	blue	GO:0009612	response to mechanical stimulus	30/4812	139/43025	0.000300135	0.00632473	0.00554303	Aphmerge.6785.1/AphChr42.t243/AphChr43.t540/AphChr34.t633/AphChr18.t1001/Aphmerge.16804.2/AphChr19.t1098/AphChr13.t611/Aphmerge.81.1/Aphmerge.3298.2/AphChr09.t708/AphChr03.t874/AphChr20.t1123/AphChr03.t759/Aphmerge.15873.1/Aphmerge.17452.1/AphChr01.t507/AphChr12.t1440/AphChr10.t1221/Aphmerge.4556.1/AphChr34.t632/AphChr44.t330/AphChr47.t248/Aphmerge.19707.2/AphChr20.t1005/AphChr29.t283/AphChr42.t5…	30
Root	turquoise	GO:0010111	glyoxysome organization	12/5578	32/43025	0.00040475	0.00650723	0.00527306	AphChr03.t353/AphChr18.t527/AphChr05.t674/AphChr22.t963/AphChr26.t170/AphChr03.t475/AphChr20.t1419/AphChr32.t1013/AphChr14.t320/AphChr03.t971/AphChr05.t1433/AphChr26.t1376	12
Root	brown	GO:0006813	potassium ion transport	15/818	275/43025	0.000286667	0.00652884	0.00531842	Aphmerge.1143.1/AphChr02.t1383/AphChr25.t642/AphChr17.t387/AphChr34.t589/AphChr27.t635/AphChr29.t674/AphChr08.t760/AphChr36.t276/AphChr46.t527/AphChr17.t1316/AphChr08.t1464/AphChr32.t1116/Aphmerge.19547.1/AphChr24.t1188	15
Root	turquoise	GO:0016638	oxidoreductase activity, acting on the CH-NH2 group of donors	21/5578	75/43025	0.000415837	0.00666491	0.00540083	AphChr22.t29/AphChr33.t40/AphChr22.t556/AphChr02.t69/AphChr02.t62/AphChr22.t503/AphChr18.t969/AphChr34.t133/AphChr09.t1466/AphChr29.t911/Aphmerge.13224.1/AphChr17.t1420/AphChr30.t671/AphChr08.t1038/AphChr30.t460/Aphmerge.5397.1/AphChr18.t1315/AphContig001355.t2/ptg001348l_pilon_pilon.t10/AphChr07.t754/AphChr18.t269	21
Root	blue	GO:0045814	negative regulation of gene expression, epigenetic	58/4812	329/43025	0.000317791	0.00666819	0.00584404	AphChr28.t1307/AphChr42.t252/AphChr51.t225/AphChr25.t896/Aphmerge.7188.1/Aphmerge.1271.1/AphChr43.t129/AphChr37.t37/AphChr43.t549/AphChr12.t726/AphChr12.t727/AphChr05.t1399/AphChr45.t468/AphChr34.t659/Aphmerge.14031.2/AphChr23.t774/AphChr23.t775/Aphmerge.13229.1/AphChr26.t1217/AphChr43.t358/AphChr36.t524/AphChr05.t968/AphChr25.t415/AphChr18.t273/AphChr28.t568/Aphmerge.16844.2/AphChr42.t385/AphChr…	58
Root	blue	GO:0034599	cellular response to oxidative stress	50/4812	273/43025	0.000319697	0.00667962	0.00585407	AphChr01.t564/AphChr26.t300/AphChr15.t1131/AphChr49.t40/AphChr11.t691/AphChr04.t667/AphChr18.t1001/AphChr11.t1040/AphContig001347.t13/AphChr05.t386/Aphmerge.12049.1/AphChr24.t1126/AphChr11.t1448/AphChr49.t41/AphChr04.t666/AphChr47.t229/AphChr05.t379/AphChr30.t620/AphChr05.t1304/AphChr20.t1123/AphChr46.t334/AphChr03.t759/AphChr13.t308/AphChr10.t168/AphChr04.t362/Aphmerge.12985.1/Aphmerge.4863.1/Ap…	50
Root	turquoise	GO:0034754	cellular hormone metabolic process	33/5578	140/43025	0.000420946	0.00672318	0.00544805	AphChr16.t355/Aphmerge.8317.1/Aphmerge.15522.2/AphChr03.t672/AphChr09.t590/AphChr08.t1337/AphChr08.t1338/AphChr18.t279/AphChr15.t699/Aphmerge.6344.1/AphChr22.t83/AphChr34.t439/AphChr20.t1207/AphChr37.t184/AphChr16.t1122/AphChr08.t1038/AphChr44.t260/AphChr30.t460/AphChr08.t1241/AphChr06.t526/AphChr29.t1035/AphChr37.t798/AphChr19.t1260/AphChr34.t438/AphContig001355.t2/AphChr12.t754/AphChr18.t269/Ap…	33
Root	turquoise	GO:0010268	brassinosteroid homeostasis	18/5578	60/43025	0.000422054	0.00672318	0.00544805	Aphmerge.19927.1/AphChr23.t61/AphChr47.t428/AphChr29.t981/AphChr16.t309/Aphmerge.13120.1/AphChr49.t17/AphChr01.t795/AphContig001391.t15/AphChr03.t1836/AphChr04.t579/AphChr08.t1177/AphChr07.t564/AphChr02.t174/AphChr29.t799/AphChr24.t529/AphChr42.t83/AphChr34.t1109	18
Root	turquoise	GO:0071326	cellular response to monosaccharide stimulus	19/5578	65/43025	0.00042601	0.00672451	0.00544913	AphChr07.t767/AphChr45.t573/AphChr10.t247/AphChr09.t239/AphChr03.t1821/Aphmerge.6585.2/Aphmerge.5832.2/AphChr24.t681/AphChr13.t732/Aphmerge.7910.1/AphChr32.t135/AphChr29.t1102/Aphmerge.1134.1/AphChr38.t669/AphChr31.t44/AphChr03.t780/AphChr10.t1323/AphChr13.t707/AphChr20.t1105	19
Root	turquoise	GO:0071331	cellular response to hexose stimulus	19/5578	65/43025	0.00042601	0.00672451	0.00544913	AphChr07.t767/AphChr45.t573/AphChr10.t247/AphChr09.t239/AphChr03.t1821/Aphmerge.6585.2/Aphmerge.5832.2/AphChr24.t681/AphChr13.t732/Aphmerge.7910.1/AphChr32.t135/AphChr29.t1102/Aphmerge.1134.1/AphChr38.t669/AphChr31.t44/AphChr03.t780/AphChr10.t1323/AphChr13.t707/AphChr20.t1105	19
Root	turquoise	GO:0071333	cellular response to glucose stimulus	19/5578	65/43025	0.00042601	0.00672451	0.00544913	AphChr07.t767/AphChr45.t573/AphChr10.t247/AphChr09.t239/AphChr03.t1821/Aphmerge.6585.2/Aphmerge.5832.2/AphChr24.t681/AphChr13.t732/Aphmerge.7910.1/AphChr32.t135/AphChr29.t1102/Aphmerge.1134.1/AphChr38.t669/AphChr31.t44/AphChr03.t780/AphChr10.t1323/AphChr13.t707/AphChr20.t1105	19
Root	green	GO:0002684	positive regulation of immune system process	21/827	475/43025	0.000417125	0.00673537	0.00563039	AphChr23.t69/Aphmerge.6759.1/AphChr46.t476/AphChr29.t1091/AphChr11.t1035/AphChr28.t417/Aphmerge.14663.2/AphChr01.t785/Aphmerge.16891.1/Aphmerge.3550.1/AphChr05.t241/AphChr05.t247/Aphmerge.4826.1/Aphmerge.18772.1/AphChr08.t1288/Aphmerge.6380.1/Aphmerge.6380.2/AphChr25.t254/Aphmerge.13413.1/Aphmerge.17847.1/AphChr05.t239	21
Root	green	GO:0009992	cellular water homeostasis	4/827	19/43025	0.000417264	0.00673537	0.00563039	AphChr31.t513/Aphmerge.2262.1/Aphmerge.2262.2/Aphmerge.2260.1	4
Root	brown	GO:0009739	response to gibberellin	21/818	469/43025	0.000306096	0.00676721	0.00551261	AphChr35.t178/Aphmerge.17753.1/Aphmerge.2983.1/Aphmerge.2983.2/AphChr28.t1334/AphChr51.t178/AphChr13.t880/AphChr28.t1259/AphChr27.t97/AphChr30.t108/AphChr20.t211/AphChr31.t680/AphChr06.t938/AphChr22.t1104/AphChr07.t168/AphChr38.t368/AphChr13.t427/AphChr15.t1239/Aphmerge.19963.2/AphChr38.t765/Aphmerge.9210.1	21
Root	brown	GO:0046165	alcohol biosynthetic process	10/818	137/43025	0.000306644	0.00676721	0.00551261	AphChr13.t1160/Aphmerge.101.2/Aphmerge.1122.1/AphChr12.t1337/AphChr46.t149/AphChr01.t544/AphChr04.t966/Aphmerge.1087.1/AphChr32.t163/AphContig001380.t15	10
Root	brown	GO:0031625	ubiquitin protein ligase binding	15/818	277/43025	0.000309578	0.00676721	0.00551261	Aphmerge.7917.1/Aphmerge.3095.2/AphChr09.t250/AphChr20.t273/AphChr03.t1778/AphChr17.t717/Aphmerge.7736.2/AphChr22.t794/AphChr34.t211/AphChr20.t387/AphChr10.t382/Aphmerge.1432.2/AphChr32.t699/AphChr06.t938/AphChr14.t806	15
Root	brown	GO:0044389	ubiquitin-like protein ligase binding	15/818	277/43025	0.000309578	0.00676721	0.00551261	Aphmerge.7917.1/Aphmerge.3095.2/AphChr09.t250/AphChr20.t273/AphChr03.t1778/AphChr17.t717/Aphmerge.7736.2/AphChr22.t794/AphChr34.t211/AphChr20.t387/AphChr10.t382/Aphmerge.1432.2/AphChr32.t699/AphChr06.t938/AphChr14.t806	15
Root	brown	GO:0001678	cellular glucose homeostasis	7/818	68/43025	0.000310183	0.00676721	0.00551261	AphChr27.t216/Aphmerge.6085.1/Aphmerge.18865.2/Aphmerge.14510.1/Aphmerge.6633.1/Aphmerge.18615.1/AphChr51.t35	7
Root	brown	GO:0071322	cellular response to carbohydrate stimulus	14/818	248/43025	0.000319806	0.00676721	0.00551261	AphChr27.t216/AphChr11.t1016/AphChr28.t1334/Aphmerge.6085.1/Aphmerge.18865.2/AphChr12.t1337/AphChr46.t149/Aphmerge.14510.1/AphChr05.t1250/AphChr17.t264/Aphmerge.6633.1/Aphmerge.18615.1/AphChr51.t35/AphChr06.t938	14
Root	brown	GO:0032435	negative regulation of proteasomal ubiquitin-dependent protein catabolic process	4/818	18/43025	0.000320898	0.00676721	0.00551261	Aphmerge.13190.1/Aphmerge.3305.2/AphChr47.t212/AphContig001341.t20	4
Root	brown	GO:0080170	hydrogen peroxide transmembrane transport	4/818	18/43025	0.000320898	0.00676721	0.00551261	AphChr51.t178/AphChr28.t1259/AphChr10.t382/AphChr14.t806	4
Root	brown	GO:2000059	negative regulation of ubiquitin-dependent protein catabolic process	4/818	18/43025	0.000320898	0.00676721	0.00551261	Aphmerge.13190.1/Aphmerge.3305.2/AphChr47.t212/AphContig001341.t20	4
Root	brown	GO:0015840	urea transport	5/818	32/43025	0.000322785	0.00676721	0.00551261	AphChr51.t178/AphChr28.t1259/AphChr16.t1226/AphChr09.t278/AphChr34.t1066	5
Root	brown	GO:0035967	cellular response to topologically incorrect protein	8/818	90/43025	0.000324371	0.00676721	0.00551261	Aphmerge.13190.1/Aphmerge.3305.2/AphChr47.t212/AphChr28.t653/Aphmerge.6015.1/Aphmerge.18409.1/AphContig001341.t20/Aphmerge.15414.1	8
Root	turquoise	GO:0009788	negative regulation of abscisic acid-activated signaling pathway	44/5578	204/43025	0.000434313	0.00679192	0.00550375	AphChr50.t179/AphChr20.t1464/Aphmerge.6942.2/AphChr11.t562/AphChr36.t470/AphChr43.t224/AphChr11.t1203/AphChr25.t471/AphChr29.t987/AphChr21.t1343/AphChr01.t1189/AphChr26.t143/AphChr08.t1186/AphChr42.t508/AphChr23.t486/AphChr20.t1186/AphChr05.t1425/AphChr36.t468/AphChr36.t469/AphChr25.t424/Aphmerge.19116.1/Aphmerge.12647.1/AphChr03.t566/AphChr03.t694/AphChr25.t468/AphChr19.t1019/AphChr01.t2084/AphC…	44
Root	turquoise	GO:1901420	negative regulation of response to alcohol	44/5578	204/43025	0.000434313	0.00679192	0.00550375	AphChr50.t179/AphChr20.t1464/Aphmerge.6942.2/AphChr11.t562/AphChr36.t470/AphChr43.t224/AphChr11.t1203/AphChr25.t471/AphChr29.t987/AphChr21.t1343/AphChr01.t1189/AphChr26.t143/AphChr08.t1186/AphChr42.t508/AphChr23.t486/AphChr20.t1186/AphChr05.t1425/AphChr36.t468/AphChr36.t469/AphChr25.t424/Aphmerge.19116.1/Aphmerge.12647.1/AphChr03.t566/AphChr03.t694/AphChr25.t468/AphChr19.t1019/AphChr01.t2084/AphC…	44
Root	turquoise	GO:1905958	negative regulation of cellular response to alcohol	44/5578	204/43025	0.000434313	0.00679192	0.00550375	AphChr50.t179/AphChr20.t1464/Aphmerge.6942.2/AphChr11.t562/AphChr36.t470/AphChr43.t224/AphChr11.t1203/AphChr25.t471/AphChr29.t987/AphChr21.t1343/AphChr01.t1189/AphChr26.t143/AphChr08.t1186/AphChr42.t508/AphChr23.t486/AphChr20.t1186/AphChr05.t1425/AphChr36.t468/AphChr36.t469/AphChr25.t424/Aphmerge.19116.1/Aphmerge.12647.1/AphChr03.t566/AphChr03.t694/AphChr25.t468/AphChr19.t1019/AphChr01.t2084/AphC…	44
Root	turquoise	GO:0044242	cellular lipid catabolic process	47/5578	222/43025	0.000440337	0.00679192	0.00550375	AphChr35.t283/AphChr33.t340/AphChr14.t980/AphChr03.t353/AphChr07.t841/AphChr18.t527/Aphmerge.999.1/AphChr01.t548/AphChr22.t671/AphChr01.t2139/AphChr28.t1098/AphChr46.t269/AphChr15.t1141/AphChr34.t268/AphChr26.t568/AphChr05.t674/AphChr29.t1344/AphChr22.t963/AphChr03.t1836/AphChr12.t1404/Aphmerge.16362.1/AphChr26.t170/AphChr08.t1542/AphChr09.t1141/AphChr15.t1140/AphChr14.t230/AphChr06.t548/AphChr35…	47
Root	turquoise	GO:0003333	amino acid transmembrane transport	34/5578	146/43025	0.000440538	0.00679192	0.00550375	AphChr38.t846/AphChr38.t847/AphChr09.t819/AphChr13.t156/AphChr19.t431/AphChr09.t515/AphChr08.t1440/AphChr01.t526/AphChr36.t156/AphChr24.t949/AphChr25.t766/AphChr03.t618/AphChr28.t399/AphChr34.t742/AphChr21.t1322/AphChr37.t886/AphChr08.t802/AphChr27.t674/AphChr29.t711/AphChr34.t551/AphChr07.t272/AphChr13.t997/AphChr11.t1737/AphChr28.t860/AphChr26.t347/AphChr08.t1153/AphChr34.t824/Aphmerge.6305.1/A…	34
Root	turquoise	GO:0006002	fructose 6-phosphate metabolic process	11/5578	28/43025	0.000440712	0.00679192	0.00550375	AphChr35.t503/Aphmerge.5820.1/AphChr15.t918/AphChr17.t703/AphChr21.t1241/Aphmerge.970.1/AphChr07.t718/AphChr02.t950/Aphmerge.14298.1/AphChr14.t879/AphChr46.t490	11
Root	turquoise	GO:0016868	intramolecular transferase activity, phosphotransferases	11/5578	28/43025	0.000440712	0.00679192	0.00550375	AphChr43.t627/AphChr12.t785/AphChr42.t129/Aphmerge.15540.1/Aphmerge.3446.1/Aphmerge.16755.1/AphChr19.t470/Aphmerge.19862.1/AphChr04.t837/AphContig001351.t30/AphChr32.t124	11
Root	turquoise	GO:0051100	negative regulation of binding	11/5578	28/43025	0.000440712	0.00679192	0.00550375	AphChr08.t862/AphChr48.t58/AphChr22.t846/AphChr20.t1053/AphChr20.t1055/AphChr20.t1054/AphChr21.t531/AphChr27.t728/AphChr03.t829/AphChr10.t1274/AphChr03.t980	11
Root	blue	GO:0042542	response to hydrogen peroxide	63/4812	365/43025	0.000327761	0.0068191	0.0059763	AphChr37.t440/AphChr20.t1217/AphChr26.t300/AphChr18.t958/AphChr37.t885/AphChr11.t1337/AphChr34.t1093/AphContig001376.t31/AphChr10.t298/AphChr35.t193/AphChr20.t960/AphChr04.t481/AphChr03.t1808/AphChr11.t1448/AphChr12.t1257/AphChr38.t334/AphChr38.t333/Aphmerge.15781.1/Aphmerge.15781.2/AphChr19.t1098/AphChr46.t363/ptg001370l_pilon_pilon.t27/AphChr35.t365/AphChr17.t249/AphChr13.t391/AphChr29.t1226/Ap…	63
Root	turquoise	GO:0032091	negative regulation of protein binding	9/5578	20/43025	0.000446833	0.00684574	0.00554737	AphChr08.t862/AphChr22.t846/AphChr20.t1053/AphChr20.t1055/AphChr20.t1054/AphChr27.t728/AphChr03.t829/AphChr10.t1274/AphChr03.t980	9
Root	turquoise	GO:1904064	positive regulation of cation transmembrane transport	9/5578	20/43025	0.000446833	0.00684574	0.00554737	AphChr41.t354/Aphmerge.7278.1/AphChr48.t197/AphChr17.t542/AphChr18.t977/Aphmerge.16193.1/AphChr31.t247/AphChr11.t1559/AphChr40.t133	9
Root	turquoise	GO:0016114	terpenoid biosynthetic process	73/5578	383/43025	0.000452021	0.00690492	0.00559532	AphChr17.t1011/AphChr29.t697/AphChr33.t340/AphChr06.t1509/AphChr32.t928/AphChr14.t408/Aphmerge.5143.1/AphChr04.t278/AphChr15.t928/Aphmerge.7738.3/Aphmerge.1384.1/AphChr16.t309/AphChr02.t974/AphChr38.t458/AphChr06.t1098/AphChr23.t2/AphChr12.t366/AphChr35.t491/Aphmerge.844.2/Aphmerge.844.1/AphChr02.t1522/AphChr30.t521/AphChr19.t345/AphContig001372.t5/AphChr02.t318/AphChr32.t727/AphChr05.t1462/AphCh…	73
Root	blue	GO:0019856	pyrimidine nucleobase biosynthetic process	11/4812	31/43025	0.000337661	0.00699543	0.00613084	AphChr10.t713/AphChr39.t482/AphChr28.t567/AphChr36.t525/AphChr17.t165/Aphmerge.4642.1/AphChr10.t1010/AphChr03.t1077/AphChr20.t800/AphChr26.t818/Aphmerge.2722.1	11
Root	turquoise	GO:0006334	nucleosome assembly	23/5578	86/43025	0.000467275	0.00708129	0.00573824	Aphmerge.4240.1/AphChr17.t319/AphChr02.t1464/AphChr10.t311/AphChr11.t991/Aphmerge.7195.1/AphChr35.t144/AphChr40.t434/Aphmerge.7728.1/AphChr24.t897/Aphmerge.14137.1/AphChr04.t267/AphChr02.t1714/AphChr17.t105/AphChr23.t41/AphChr18.t1492/AphChr41.t57/AphChr03.t1767/Aphmerge.1513.2/AphChr31.t409/AphChr20.t284/AphChr12.t1160/AphChr11.t1400	23
Root	turquoise	GO:0009895	negative regulation of catabolic process	26/5578	102/43025	0.000467645	0.00708129	0.00573824	Aphmerge.18739.1/AphChr08.t625/Aphmerge.14213.1/Aphmerge.10689.1/Aphmerge.3094.1/AphChr08.t576/AphChr15.t1102/Aphmerge.3475.1/AphChr27.t436/AphChr10.t358/AphChr43.t536/AphChr30.t611/AphChr27.t492/AphChr40.t344/AphChr04.t463/AphChr07.t346/AphChr20.t316/AphChr29.t541/AphChr19.t676/Aphmerge.13206.2/Aphmerge.7749.1/Aphmerge.15730.1/AphChr35.t321/Aphmerge.4264.3/AphContig001334.t26/AphChr31.t473	26
Root	turquoise	GO:0022843	voltage-gated cation channel activity	26/5578	102/43025	0.000467645	0.00708129	0.00573824	AphChr03.t353/AphChr14.t408/AphChr18.t527/AphChr05.t674/AphChr22.t963/AphChr26.t170/Aphmerge.16317.1/Aphmerge.8814.1/AphChr25.t310/AphChr11.t1282/AphChr03.t475/AphChr20.t1419/AphChr36.t647/AphChr32.t1013/AphChr14.t320/AphChr28.t462/AphChr03.t971/AphChr05.t804/AphChr17.t824/AphChr46.t655/AphChr26.t1291/AphChr05.t1433/AphChr04.t420/AphChr12.t1571/AphChr26.t1376/AphChr11.t1639	26
Root	blue	GO:0032506	cytokinetic process	42/4812	219/43025	0.000344923	0.00708566	0.00620992	AphChr30.t243/AphChr10.t715/AphChr22.t1113/Aphmerge.13811.1/AphChr04.t737/AphChr26.t711/AphChr33.t179/AphChr06.t1331/AphChr37.t77/AphChr01.t640/AphChr46.t316/AphChr33.t180/AphChr01.t1572/AphChr13.t257/AphChr38.t560/AphChr27.t109/AphChr37.t929/AphContig001376.t37/AphChr18.t370/Aphmerge.6060.1/AphChr04.t260/AphChr01.t2077/ptg001349l_pilon_pilon.t1/AphChr35.t326/AphChr04.t402/ptg001452l_pilon_pilon.…	42
Root	blue	GO:0009240	isopentenyl diphosphate biosynthetic process	14/4812	46/43025	0.000346346	0.00708566	0.00620992	AphChr15.t473/AphChr35.t934/AphChr45.t405/AphChr17.t1368/Aphmerge.14002.1/Aphmerge.16600.3/AphChr45.t541/Aphmerge.16600.2/AphChr18.t469/AphChr22.t171/AphChr19.t324/Aphmerge.5642.1/Aphmerge.10658.1/AphChr17.t1418	14
Root	blue	GO:0046490	isopentenyl diphosphate metabolic process	14/4812	46/43025	0.000346346	0.00708566	0.00620992	AphChr15.t473/AphChr35.t934/AphChr45.t405/AphChr17.t1368/Aphmerge.14002.1/Aphmerge.16600.3/AphChr45.t541/Aphmerge.16600.2/AphChr18.t469/AphChr22.t171/AphChr19.t324/Aphmerge.5642.1/Aphmerge.10658.1/AphChr17.t1418	14
Root	green	GO:0002833	positive regulation of response to biotic stimulus	12/827	196/43025	0.000448704	0.00710948	0.00594313	AphChr28.t544/AphChr18.t1575/AphChr20.t1343/AphChr06.t1251/AphChr38.t488/Aphmerge.12178.1/AphChr17.t677/Aphmerge.11521.1/AphChr40.t322/Aphmerge.5351.2/Aphmerge.5351.1/Aphmerge.7233.1	12
Root	green	GO:0006836	neurotransmitter transport	5/827	34/43025	0.000454313	0.00710948	0.00594313	Aphmerge.10870.1/AphChr23.t627/Aphmerge.10870.3/Aphmerge.10870.2/Aphmerge.5843.1	5
Root	green	GO:0060688	regulation of morphogenesis of a branching structure	5/827	34/43025	0.000454313	0.00710948	0.00594313	Aphmerge.12058.1/AphChr08.t1212/AphChr16.t467/AphChr30.t637/AphChr11.t1313	5
Root	green	GO:2000032	regulation of secondary shoot formation	5/827	34/43025	0.000454313	0.00710948	0.00594313	Aphmerge.12058.1/AphChr08.t1212/AphChr16.t467/AphChr30.t637/AphChr11.t1313	5
Root	brown	GO:0009789	positive regulation of abscisic acid-activated signaling pathway	12/818	193/43025	0.000354349	0.00722714	0.00588727	AphChr02.t1383/AphChr27.t216/AphChr03.t1841/AphChr17.t387/Aphmerge.6085.1/Aphmerge.18865.2/Aphmerge.14510.1/Aphmerge.6633.1/Aphmerge.18615.1/AphChr51.t35/AphChr37.t470/AphChr32.t1116	12
Root	brown	GO:1901421	positive regulation of response to alcohol	12/818	193/43025	0.000354349	0.00722714	0.00588727	AphChr02.t1383/AphChr27.t216/AphChr03.t1841/AphChr17.t387/Aphmerge.6085.1/Aphmerge.18865.2/Aphmerge.14510.1/Aphmerge.6633.1/Aphmerge.18615.1/AphChr51.t35/AphChr37.t470/AphChr32.t1116	12
Root	brown	GO:1905959	positive regulation of cellular response to alcohol	12/818	193/43025	0.000354349	0.00722714	0.00588727	AphChr02.t1383/AphChr27.t216/AphChr03.t1841/AphChr17.t387/Aphmerge.6085.1/Aphmerge.18865.2/Aphmerge.14510.1/Aphmerge.6633.1/Aphmerge.18615.1/AphChr51.t35/AphChr37.t470/AphChr32.t1116	12
Root	green	GO:0004721	phosphoprotein phosphatase activity	18/827	380/43025	0.000473473	0.00732278	0.00612143	Aphmerge.2611.2/AphChr27.t79/Aphmerge.12058.1/AphChr11.t1343/AphChr10.t108/AphChr38.t510/AphChr29.t188/AphChr08.t189/AphChr03.t1938/Aphmerge.11180.2/Aphmerge.5028.1/Aphmerge.4885.2/AphChr03.t960/AphChr15.t395/AphChr29.t1210/AphChr11.t1313/AphChr20.t144/AphChr10.t1135	18
Root	green	GO:0080142	regulation of salicylic acid biosynthetic process	6/827	52/43025	0.000475088	0.00732278	0.00612143	AphChr18.t1575/AphChr38.t488/Aphmerge.4826.1/AphChr17.t677/AphChr40.t322/Aphmerge.7233.1	6
Root	turquoise	GO:0042743	hydrogen peroxide metabolic process	56/5578	278/43025	0.000502369	0.00756795	0.0061326	AphChr32.t1045/AphChr28.t1398/AphChr26.t1141/AphChr02.t440/AphChr06.t984/AphChr17.t775/AphContig001395.t5/AphChr01.t758/AphChr08.t1391/AphChr34.t785/AphChr29.t1254/AphChr36.t22/AphChr09.t590/Aphmerge.9773.1/AphChr24.t732/AphChr07.t880/AphChr23.t95/Aphmerge.1751.1/AphChr30.t1141/AphChr42.t572/AphChr13.t455/AphChr43.t149/AphChr11.t1491/AphChr19.t1091/AphChr31.t315/AphChr47.t170/AphChr23.t461/AphChr…	56
Root	turquoise	GO:0009069	serine family amino acid metabolic process	34/5578	147/43025	0.00050269	0.00756795	0.0061326	AphChr02.t1308/AphChr07.t257/AphChr05.t851/AphChr01.t1433/AphChr44.t135/Aphmerge.15938.1/AphChr05.t105/AphChr21.t330/AphChr32.t651/Aphmerge.1173.1/Aphmerge.13751.1/AphChr13.t246/AphChr30.t188/AphChr12.t775/AphChr09.t1435/Aphmerge.5658.1/AphChr29.t911/Aphmerge.12282.1/AphChr14.t721/AphChr23.t722/Aphmerge.5354.2/AphChr35.t858/AphChr26.t1138/Aphmerge.5960.1/AphChr34.t149/AphChr38.t640/AphChr15.t543/…	34
Root	turquoise	GO:0004014	adenosylmethionine decarboxylase activity	7/5578	13/43025	0.000513725	0.00761851	0.00617357	Aphmerge.12193.2/AphChr29.t1077/AphChr23.t429/AphChr08.t1272/Aphmerge.15636.1/AphChr31.t807/Aphmerge.292.2	7
Root	turquoise	GO:0008589	regulation of smoothened signaling pathway	7/5578	13/43025	0.000513725	0.00761851	0.00617357	AphChr03.t1684/AphChr13.t1081/AphChr19.t157/AphChr24.t182/AphChr16.t1106/AphContig000049.t76/AphChr43.t892	7
Root	turquoise	GO:0017062	respiratory chain complex III assembly	7/5578	13/43025	0.000513725	0.00761851	0.00617357	AphChr06.t1307/AphChr30.t1018/AphChr26.t1201/AphChr47.t297/AphContig001365.t7/AphChr28.t635/AphChr04.t1402	7
Root	turquoise	GO:0034551	mitochondrial respiratory chain complex III assembly	7/5578	13/43025	0.000513725	0.00761851	0.00617357	AphChr06.t1307/AphChr30.t1018/AphChr26.t1201/AphChr47.t297/AphContig001365.t7/AphChr28.t635/AphChr04.t1402	7
Root	turquoise	GO:0072722	response to amitrole	7/5578	13/43025	0.000513725	0.00761851	0.00617357	AphChr21.t958/AphChr06.t975/AphChr06.t262/AphChr26.t345/AphChr31.t730/AphChr26.t346/AphChr11.t1013	7
Root	turquoise	GO:0104004	cellular response to environmental stimulus	71/5578	372/43025	0.000514824	0.00761851	0.00617357	AphChr26.t747/AphChr49.t354/AphChr39.t352/AphChr20.t1165/AphChr07.t767/AphChr36.t459/AphChr44.t308/Aphmerge.1026.1/AphChr27.t66/Aphmerge.4572.2/Aphmerge.4572.1/AphContig001462.t3/Aphmerge.906.1/AphChr45.t622/Aphmerge.13576.1/AphChr10.t480/Aphmerge.4363.1/AphChr28.t1073/AphChr12.t422/AphChr28.t622/AphChr25.t833/AphChr24.t312/AphChr03.t898/AphChr26.t856/Aphmerge.5832.2/AphChr09.t415/Aphmerge.6604.1…	71
Root	brown	GO:0009638	phototropism	8/818	92/43025	0.000376807	0.00762824	0.00621401	Aphmerge.3134.1/AphChr18.t713/Aphmerge.19701.1/AphChr22.t798/AphChr04.t805/Aphmerge.2202.1/AphChr14.t693/Aphmerge.1862.1	8
Root	blue	GO:0000930	gamma-tubulin complex	8/4812	18/43025	0.000377283	0.00765479	0.00670871	AphChr30.t243/Aphmerge.16669.2/AphChr03.t1411/AphChr37.t929/AphContig001349.t1/AphChr04.t402/ptg001452l_pilon_pilon.t2/AphChr16.t177	8
Root	blue	GO:0010495	siRNA-mediated long-distance post-transcriptional gene silencing	8/4812	18/43025	0.000377283	0.00765479	0.00670871	AphChr42.t252/AphChr43.t549/AphChr17.t997/AphChr18.t1562/AphChr37.t407/Aphmerge.9579.3/AphChr32.t527/Aphmerge.1773.1	8
Root	turquoise	GO:0000786	nucleosome	24/5578	92/43025	0.000528719	0.00780198	0.00632224	Aphmerge.4240.1/AphChr17.t319/AphChr02.t1464/AphChr10.t311/AphChr11.t991/AphChr23.t197/Aphmerge.7195.1/AphChr35.t144/AphChr40.t434/Aphmerge.7728.1/AphChr24.t897/Aphmerge.14137.1/AphChr04.t267/AphChr02.t1714/AphChr17.t105/AphChr23.t41/AphChr18.t1492/AphChr41.t57/AphChr03.t1767/Aphmerge.1513.2/AphChr31.t409/AphChr20.t284/AphChr12.t1160/AphChr11.t1400	24
Root	blue	GO:0031334	positive regulation of protein-containing complex assembly	30/4812	141/43025	0.000388207	0.00784402	0.00687456	Aphmerge.14044.1/AphChr25.t154/AphChr30.t243/AphChr09.t290/AphChr19.t583/Aphmerge.13811.1/AphChr29.t282/Aphmerge.16669.2/AphChr30.t44/AphChr12.t1258/AphChr26.t862/AphChr25.t910/AphChr10.t660/AphChr21.t646/AphChr37.t929/AphChr04.t260/AphChr02.t1639/AphContig001349.t1/AphChr04.t402/ptg001452l_pilon_pilon.t2/AphChr06.t945/AphChr31.t689/AphChr22.t488/AphChr39.t496/AphChr21.t936/AphChr16.t177/AphChr18…	30
Root	green	GO:0004430	1-phosphatidylinositol 4-kinase activity	4/827	20/43025	0.000513675	0.00785846	0.00656923	AphChr38.t374/AphContig001349.t34/AphChr30.t271/AphChr04.t431	4
Root	turquoise	GO:0008652	cellular amino acid biosynthetic process	80/5578	430/43025	0.000538525	0.00792423	0.0064213	AphChr02.t1308/AphContig001349.t18/AphChr05.t851/AphChr22.t544/AphChr44.t172/AphChr16.t355/AphChr01.t1433/AphChr44.t135/AphChr04.t416/AphChr05.t1190/AphChr29.t1371/AphChr20.t1372/Aphmerge.15938.1/AphChr05.t105/Aphmerge.5430.2/Aphmerge.906.1/Aphmerge.186.1/AphChr21.t330/ptg000164l_pilon_pilon.t4/AphChr32.t421/Aphmerge.13751.1/AphChr28.t851/AphChr28.t1282/AphChr25.t749/ptg000074l_pilon_pilon.t147/A…	80
Root	blue	GO:1902903	regulation of supramolecular fiber organization	32/4812	154/43025	0.000395237	0.00795333	0.00697035	Aphmerge.14044.1/AphChr25.t154/AphChr30.t243/AphChr20.t383/AphChr19.t583/Aphmerge.13811.1/AphChr35.t409/AphChr06.t1331/Aphmerge.16669.2/AphChr12.t1258/AphChr26.t862/Aphmerge.17159.1/AphChr21.t646/AphChr37.t929/AphChr04.t260/AphChr12.t211/AphChr02.t1639/AphContig001349.t1/AphChr04.t402/ptg001452l_pilon_pilon.t2/AphChr06.t945/AphChr31.t689/AphChr26.t1227/AphChr22.t488/AphChr44.t330/AphChr39.t496/Ap…	32
Root	brown	GO:0001822	kidney development	4/818	19/43025	0.000400373	0.007987	0.00650625	Aphmerge.13190.1/Aphmerge.3305.2/AphChr47.t212/AphContig001341.t20	4
Root	brown	GO:0071712	ER-associated misfolded protein catabolic process	4/818	19/43025	0.000400373	0.007987	0.00650625	Aphmerge.13190.1/Aphmerge.3305.2/AphChr47.t212/AphContig001341.t20	4
Root	green	GO:0001944	vasculature development	8/827	96/43025	0.000539681	0.00807552	0.00675068	Aphmerge.18075.1/AphChr50.t145/Aphmerge.15829.1/AphChr43.t277/AphContig000045.t23/Aphmerge.3538.1/AphChr19.t965/AphChr01.t735	8
Root	green	GO:0009931	calcium-dependent protein serine/threonine kinase activity	8/827	96/43025	0.000539681	0.00807552	0.00675068	Aphmerge.12058.1/AphChr09.t1049/AphChr33.t414/AphChr06.t1286/AphChr34.t373/Aphmerge.10654.1/AphChr11.t1313/AphChr17.t331	8
Root	green	GO:0010857	calcium-dependent protein kinase activity	8/827	96/43025	0.000539681	0.00807552	0.00675068	Aphmerge.12058.1/AphChr09.t1049/AphChr33.t414/AphChr06.t1286/AphChr34.t373/Aphmerge.10654.1/AphChr11.t1313/AphChr17.t331	8
Root	turquoise	GO:0015175	neutral amino acid transmembrane transporter activity	14/5578	42/43025	0.000557467	0.00813403	0.00659131	AphChr09.t819/AphChr01.t526/AphChr03.t618/AphChr28.t399/AphChr21.t1322/AphChr37.t886/AphChr08.t802/AphChr27.t674/AphChr29.t711/AphChr34.t551/AphChr08.t1510/AphChr29.t1315/AphChr26.t347/AphChr18.t227	14
Root	turquoise	GO:0044766	GO:0044766	14/5578	42/43025	0.000557467	0.00813403	0.00659131	Aphmerge.11456.1/AphChr10.t480/AphChr13.t718/Aphmerge.18791.1/Aphmerge.5287.2/AphChr16.t1103/AphChr20.t400/Aphmerge.4798.1/Aphmerge.8561.1/AphChr03.t1598/Aphmerge.17163.1/AphChr32.t674/AphChr29.t171/AphChr43.t886	14
Root	turquoise	GO:1902579	GO:1902579	14/5578	42/43025	0.000557467	0.00813403	0.00659131	Aphmerge.11456.1/AphChr10.t480/AphChr13.t718/Aphmerge.18791.1/Aphmerge.5287.2/AphChr16.t1103/AphChr20.t400/Aphmerge.4798.1/Aphmerge.8561.1/AphChr03.t1598/Aphmerge.17163.1/AphChr32.t674/AphChr29.t171/AphChr43.t886	14
Root	turquoise	GO:0008420	RNA polymerase II CTD heptapeptide repeat phosphatase activity	12/5578	33/43025	0.000561474	0.00814685	0.0066017	Aphmerge.6891.1/AphChr12.t206/AphChr37.t858/AphChr16.t269/AphChr33.t322/AphChr05.t355/AphChr34.t321/Aphmerge.12810.1/AphChr01.t2164/AphChr21.t539/Aphmerge.15218.1/AphChr03.t1284	12
Root	turquoise	GO:2000117	negative regulation of cysteine-type endopeptidase activity	12/5578	33/43025	0.000561474	0.00814685	0.0066017	AphContig000070.t4/AphChr11.t1693/AphChr19.t157/AphChr01.t1183/AphChr24.t182/AphChr16.t1106/ptg000049l_pilon_pilon.t76/AphChr31.t120/AphChr43.t892/AphChr14.t143/AphChr31.t1060/AphChr05.t1454	12
Root	turquoise	GO:0009404	toxin metabolic process	38/5578	171/43025	0.000564024	0.00816112	0.00661327	AphChr09.t391/AphChr20.t738/AphChr22.t1080/AphChr16.t355/AphChr12.t286/AphChr12.t288/AphChr10.t941/AphChr51.t308/AphChr14.t531/AphChr14.t532/AphChr32.t815/AphChr13.t455/AphChr19.t1267/AphChr27.t511/AphChr11.t1491/AphChr12.t293/AphChr12.t291/AphChr18.t395/AphChr31.t315/Aphmerge.15309.1/AphChr14.t1078/Aphmerge.5508.1/AphChr44.t520/AphChr07.t1419/AphChr37.t798/AphChr14.t530/AphChr34.t859/AphChr32.t2…	38
Root	turquoise	GO:0048443	stamen development	67/5578	348/43025	0.000569425	0.00819374	0.0066397	AphChr26.t1003/AphChr23.t61/AphChr15.t1282/AphChr16.t420/AphChr03.t576/AphChr05.t341/Aphmerge.976.1/AphChr04.t750/AphChr49.t75/Aphmerge.17801.1/AphChr16.t407/AphChr32.t148/AphChr14.t963/AphChr26.t1310/Aphmerge.4413.1/AphChr16.t216/AphChr13.t249/AphChr16.t1131/AphContig001376.t18/Aphmerge.52.1/AphChr24.t490/AphChr44.t343/AphChr11.t1309/AphChr07.t1055/Aphmerge.12487.1/AphChr11.t1270/AphChr01.t1277/…	67
Root	turquoise	GO:0048466	androecium development	67/5578	348/43025	0.000569425	0.00819374	0.0066397	AphChr26.t1003/AphChr23.t61/AphChr15.t1282/AphChr16.t420/AphChr03.t576/AphChr05.t341/Aphmerge.976.1/AphChr04.t750/AphChr49.t75/Aphmerge.17801.1/AphChr16.t407/AphChr32.t148/AphChr14.t963/AphChr26.t1310/Aphmerge.4413.1/AphChr16.t216/AphChr13.t249/AphChr16.t1131/AphContig001376.t18/Aphmerge.52.1/AphChr24.t490/AphChr44.t343/AphChr11.t1309/AphChr07.t1055/Aphmerge.12487.1/AphChr11.t1270/AphChr01.t1277/…	67
Root	blue	GO:0008519	ammonium transmembrane transporter activity	15/4812	52/43025	0.000411733	0.00821791	0.00720224	AphChr46.t686/AphChr39.t259/AphChr24.t604/AphContig000070.t32/AphChr11.t1716/AphChr37.t351/AphChr31.t98/AphChr35.t733/AphChr45.t673/AphChr17.t1399/AphChr44.t366/AphChr16.t932/AphChr42.t224/AphChr13.t1405/AphChr02.t86	15
Root	blue	GO:0016137	glycoside metabolic process	15/4812	52/43025	0.000411733	0.00821791	0.00720224	AphChr42.t474/AphChr03.t620/AphChr01.t2093/AphChr25.t232/AphChr16.t239/Aphmerge.511.1/AphChr43.t1034/AphChr32.t71/AphChr14.t1522/AphChr28.t401/AphChr01.t585/AphChr12.t212/AphChr12.t213/AphChr19.t983/AphChr43.t262	15
Root	blue	GO:0006081	cellular aldehyde metabolic process	33/4812	161/43025	0.000419663	0.00834229	0.00731124	AphChr16.t1019/AphChr14.t1224/AphChr41.t73/AphChr16.t1021/AphChr07.t365/Aphmerge.9982.1/Aphmerge.14472.1/AphChr22.t261/AphChr51.t242/AphChr18.t1183/Aphmerge.5918.1/AphChr40.t411/AphChr16.t299/AphContig000040.t80/AphChr13.t919/AphChr21.t331/AphChr07.t234/AphChr26.t1183/AphChr26.t1182/Aphmerge.5677.1/AphChr18.t469/Aphmerge.10955.1/AphChr31.t395/AphChr16.t203/AphChr26.t1184/AphChr32.t229/AphChr19.t3…	33
Root	blue	GO:0016104	triterpenoid biosynthetic process	10/4812	27/43025	0.000421852	0.00835199	0.00731974	AphChr28.t1199/Aphmerge.10076.1/AphChr06.t234/AphChr27.t251/AphChr08.t387/AphChr18.t973/AphChr22.t499/AphChr26.t322/Aphmerge.5642.1/Aphmerge.10658.1	10
Root	turquoise	GO:0006816	calcium ion transport	51/5578	249/43025	0.000585076	0.00839577	0.00680341	AphChr13.t1291/AphChr02.t1664/AphChr32.t928/AphChr14.t408/AphChr17.t1036/AphChr03.t893/AphChr17.t151/AphChr20.t985/Aphmerge.17177.1/AphChr49.t299/AphChr10.t1202/AphChr09.t1005/AphChr23.t19/Aphmerge.13635.1/Aphmerge.16317.1/AphChr39.t140/AphChr31.t610/AphChr27.t40/Aphmerge.3821.2/Aphmerge.6500.1/AphChr25.t310/AphChr11.t1282/Aphmerge.3873.1/AphChr12.t254/AphChr02.t482/AphChr36.t647/Aphmerge.16438.1…	51
Root	turquoise	GO:0046885	regulation of hormone biosynthetic process	25/5578	98/43025	0.000587634	0.00840931	0.00681438	AphChr47.t476/AphChr38.t120/AphChr04.t1207/AphChr09.t415/AphChr09.t492/AphChr13.t188/AphChr17.t132/AphChr01.t1277/Aphmerge.13977.1/AphChr23.t572/AphChr13.t546/AphChr13.t547/AphChr10.t831/AphChr02.t1689/AphContig001401.t2/AphChr47.t409/AphChr34.t929/Aphmerge.9087.2/AphChr02.t996/AphChr48.t14/AphChr30.t911/AphChr11.t819/AphChr34.t914/Aphmerge.7250.1/AphChr32.t606	25
Root	turquoise	GO:0042762	regulation of sulfur metabolic process	27/5578	109/43025	0.000597537	0.00852759	0.00691023	AphChr03.t1270/AphChr05.t341/Aphmerge.8053.1/Aphmerge.4675.1/Aphmerge.3475.1/AphChr09.t423/AphChr13.t187/AphChr43.t536/AphChr06.t312/AphChr34.t921/AphChr17.t132/AphChr32.t185/AphChr08.t192/AphChr13.t455/AphChr11.t1491/AphChr31.t315/AphChr38.t119/AphChr19.t676/AphChr02.t1689/Aphmerge.17320.2/AphChr20.t640/AphChr18.t451/Aphmerge.16462.1/AphChr27.t83/AphChr07.t1419/AphChr08.t458/AphChr32.t606	27
Root	green	GO:0016763	pentosyltransferase activity	10/827	147/43025	0.000583421	0.00866676	0.00724492	AphChr18.t280/AphChr17.t937/AphChr23.t133/AphChr01.t723/AphChr22.t1189/AphChr20.t1334/AphChr34.t433/AphChr22.t821/AphChr31.t328/AphChr31.t250	10
Root	blue	GO:1901071	glucosamine-containing compound metabolic process	14/4812	47/43025	0.000442938	0.00873424	0.00765475	AphChr26.t890/AphChr05.t959/AphChr14.t372/AphChr06.t974/AphChr45.t636/Aphmerge.3959.1/Aphmerge.16282.1/Aphmerge.19813.1/AphChr02.t903/AphChr16.t186/AphChr22.t606/AphChr22.t607/AphChr22.t605/AphChr17.t745	14
Root	turquoise	GO:0001948	GO:0001948	6/5578	10/43025	0.00062254	0.00874378	0.00708542	AphChr15.t446/AphChr45.t513/AphChr45.t511/AphChr31.t326/AphChr30.t447/AphChr45.t490	6
Root	turquoise	GO:0010336	gibberellic acid homeostasis	6/5578	10/43025	0.00062254	0.00874378	0.00708542	AphChr01.t1235/AphChr12.t905/AphChr23.t532/AphChr07.t1134/AphContig000040.t116/AphChr11.t828	6
Root	turquoise	GO:0032026	response to magnesium ion	6/5578	10/43025	0.00062254	0.00874378	0.00708542	AphChr10.t480/AphChr18.t977/AphChr20.t400/Aphmerge.4798.1/AphChr03.t1598/Aphmerge.17163.1	6
Root	turquoise	GO:0043394	proteoglycan binding	6/5578	10/43025	0.00062254	0.00874378	0.00708542	AphChr15.t446/AphChr45.t513/AphChr45.t511/AphChr31.t326/AphChr30.t447/AphChr45.t490	6
Root	turquoise	GO:0071286	cellular response to magnesium ion	6/5578	10/43025	0.00062254	0.00874378	0.00708542	AphChr10.t480/AphChr18.t977/AphChr20.t400/Aphmerge.4798.1/AphChr03.t1598/Aphmerge.17163.1	6
Root	turquoise	GO:0019395	fatty acid oxidation	24/5578	93/43025	0.00062614	0.00874378	0.00708542	AphChr14.t980/AphChr03.t353/AphChr07.t841/AphChr18.t527/Aphmerge.999.1/AphChr01.t548/AphChr22.t671/AphChr05.t674/AphChr29.t1344/AphChr22.t963/AphChr12.t1404/Aphmerge.16362.1/AphChr26.t170/AphChr08.t1542/AphChr03.t475/AphChr20.t1419/AphChr32.t1013/AphChr14.t320/AphChr07.t656/AphChr01.t511/AphChr03.t971/AphChr05.t1433/AphChr12.t1438/AphChr26.t1376	24
Root	turquoise	GO:0008271	secondary active sulfate transmembrane transporter activity	11/5578	29/43025	0.000627325	0.00874378	0.00708542	AphChr29.t724/AphChr24.t564/AphChr05.t1394/Aphmerge.18183.1/AphChr26.t180/AphChr06.t82/AphChr37.t627/AphChr26.t354/AphChr06.t273/AphChr43.t652/AphChr07.t616	11
Root	turquoise	GO:0043266	regulation of potassium ion transport	11/5578	29/43025	0.000627325	0.00874378	0.00708542	AphChr41.t354/AphChr15.t1168/Aphmerge.7278.1/AphChr48.t197/AphChr17.t542/AphChr18.t977/Aphmerge.16193.1/AphChr31.t247/AphChr11.t1559/AphContig001349.t75/AphChr40.t133	11
Root	turquoise	GO:0016125	sterol metabolic process	30/5578	126/43025	0.000627793	0.00874378	0.00708542	AphChr38.t726/AphChr23.t61/AphContig001331.t28/AphChr29.t981/Aphmerge.15938.1/Aphmerge.7738.3/AphChr16.t309/AphChr38.t1093/AphChr23.t123/AphChr25.t449/AphChr49.t17/AphChr09.t421/ptg001401l_pilon_pilon.t5/ptg001346l_pilon_pilon.t2/AphChr01.t795/ptg001391l_pilon_pilon.t15/AphChr03.t1836/AphChr04.t1125/AphChr04.t579/AphChr08.t1177/AphChr47.t470/AphChr22.t151/AphChr07.t463/AphChr30.t855/AphChr02.t174…	30
Root	turquoise	GO:0071478	cellular response to radiation	69/5578	362/43025	0.000634035	0.00880717	0.00713679	AphChr09.t469/AphChr49.t354/AphChr20.t1165/AphChr32.t114/AphChr36.t459/AphChr21.t1098/Aphmerge.1026.1/Aphmerge.4572.2/Aphmerge.4572.1/Aphmerge.906.1/AphChr45.t622/Aphmerge.13576.1/Aphmerge.4363.1/AphChr07.t388/AphChr28.t1073/Aphmerge.11149.1/AphChr46.t468/AphChr12.t422/AphChr28.t622/AphChr25.t833/AphChr04.t1207/AphChr03.t898/AphChr08.t862/AphChr02.t318/AphChr09.t415/Aphmerge.14821.1/Aphmerge.6604…	69
Root	turquoise	GO:0010279	indole-3-acetic acid amido synthetase activity	8/5578	17/43025	0.000647791	0.00883336	0.00715801	AphChr01.t659/AphChr01.t660/AphChr34.t862/AphChr12.t1297/AphChr07.t1419/AphChr24.t331/AphChr07.t342/AphChr09.t483	8
Root	turquoise	GO:0010290	chlorophyll catabolite transmembrane transporter activity	8/5578	17/43025	0.000647791	0.00883336	0.00715801	AphChr01.t2062/AphChr37.t327/AphChr19.t383/AphChr42.t81/AphChr09.t440/AphChr16.t952/AphChr43.t670/AphChr12.t243	8
Root	turquoise	GO:0015431	ABC-type glutathione S-conjugate transporter activity	8/5578	17/43025	0.000647791	0.00883336	0.00715801	AphChr01.t2062/AphChr37.t327/AphChr19.t383/AphChr42.t81/AphChr09.t440/AphChr16.t952/AphChr43.t670/AphChr12.t243	8
Root	turquoise	GO:0016661	oxidoreductase activity, acting on other nitrogenous compounds as donors	8/5578	17/43025	0.000647791	0.00883336	0.00715801	AphChr13.t989/AphChr38.t838/AphChr04.t176/AphContig001350.t26/AphChr13.t1400/AphChr39.t253/AphChr44.t370/AphChr30.t10	8
Root	turquoise	GO:0071997	GO:0071997	8/5578	17/43025	0.000647791	0.00883336	0.00715801	AphChr01.t2062/AphChr37.t327/AphChr19.t383/AphChr42.t81/AphChr09.t440/AphChr16.t952/AphChr43.t670/AphChr12.t243	8
Root	turquoise	GO:1901999	homogentisate metabolic process	8/5578	17/43025	0.000647791	0.00883336	0.00715801	AphChr12.t286/AphChr12.t288/AphChr19.t1267/AphChr12.t293/AphChr12.t291/AphChr44.t435/Aphmerge.15309.1/AphChr39.t159	8
Root	turquoise	GO:1902000	homogentisate catabolic process	8/5578	17/43025	0.000647791	0.00883336	0.00715801	AphChr12.t286/AphChr12.t288/AphChr19.t1267/AphChr12.t293/AphChr12.t291/AphChr44.t435/Aphmerge.15309.1/AphChr39.t159	8
Root	turquoise	GO:0016408	C-acyltransferase activity	17/5578	57/43025	0.000650659	0.0088493	0.00717093	AphChr03.t353/AphChr18.t527/AphChr02.t1235/AphChr05.t674/AphChr48.t262/AphChr22.t963/AphChr26.t170/AphChr24.t1038/AphChr48.t86/AphChr03.t475/AphChr20.t1419/AphChr32.t1013/AphChr14.t320/AphChr02.t1063/AphChr03.t971/AphChr05.t1433/AphChr26.t1376	17
Root	green	GO:0005388	P-type calcium transporter activity	7/827	75/43025	0.000604138	0.00890996	0.00744822	AphContig000034.t4/ptg000034l_pilon_pilon.t5/AphChr23.t147/AphChr12.t1255/AphChr01.t708/Aphmerge.9188.1/AphChr21.t1015	7
Root	turquoise	GO:0050878	regulation of body fluid levels	13/5578	38/43025	0.00065799	0.00892571	0.00723284	AphChr06.t1380/AphChr09.t1156/AphChr29.t890/AphChr33.t323/AphChr09.t398/AphChr10.t1033/Aphmerge.6262.1/AphChr03.t1056/AphChr34.t322/AphChr08.t1061/Aphmerge.19101.1/AphChr34.t947/AphChr26.t1275	13
Root	turquoise	GO:0005985	sucrose metabolic process	23/5578	88/43025	0.000664193	0.00898644	0.00728206	Aphmerge.15053.1/AphChr21.t1118/AphChr04.t512/AphChr05.t68/AphChr01.t1841/Aphmerge.18085.1/AphChr17.t703/AphChr47.t264/AphChr30.t1048/AphChr03.t1390/AphContig001356.t5/AphChr13.t1041/AphChr20.t545/AphChr05.t1178/AphChr08.t1486/AphChr10.t689/AphChr02.t950/Aphmerge.4989.1/AphChr46.t239/AphChr38.t759/AphChr26.t283/AphChr07.t1048/AphChr25.t222	23
Root	green	GO:0015802	basic amino acid transport	4/827	21/43025	0.000624929	0.00915075	0.00764951	AphChr23.t627/AphChr28.t445/Aphmerge.2692.1/AphChr28.t1415	4
Root	turquoise	GO:0034728	nucleosome organization	29/5578	121/43025	0.000683756	0.00922717	0.00747713	Aphmerge.4240.1/AphChr17.t319/AphChr02.t1464/AphChr10.t311/AphChr11.t991/Aphmerge.7195.1/AphChr35.t144/AphChr40.t434/AphChr22.t554/Aphmerge.7728.1/AphChr24.t897/Aphmerge.14137.1/AphChr04.t267/Aphmerge.6825.1/AphChr02.t1714/AphChr17.t105/AphChr23.t41/AphChr18.t1492/AphChr41.t57/AphChr03.t1767/Aphmerge.1513.2/AphChr16.t494/AphChr31.t409/AphChr18.t933/AphChr20.t416/AphChr20.t284/AphChr12.t1160/AphCh…	29
Root	blue	GO:0008757	S-adenosylmethionine-dependent methyltransferase activity	71/4812	428/43025	0.000470562	0.00924184	0.00809961	Aphmerge.16610.1/AphChr10.t1087/AphChr41.t73/AphChr06.t1176/AphChr21.t442/Aphmerge.9807.1/AphChr12.t1035/AphChr14.t1530/AphChr12.t1198/AphChr01.t2093/AphChr04.t294/AphChr42.t213/AphChr22.t644/AphChr19.t962/AphChr34.t485/AphChr02.t897/AphChr28.t677/AphChr27.t228/AphChr22.t721/AphChr19.t1278/AphChr18.t850/AphChr17.t37/AphChr37.t1039/AphChr43.t452/AphChr40.t411/AphChr30.t124/Aphmerge.277.2/AphChr22.…	71
Root	brown	GO:0051098	regulation of binding	8/818	95/43025	0.000468207	0.00927254	0.00755346	AphChr26.t1157/Aphmerge.2983.1/Aphmerge.2983.2/AphChr13.t566/AphChr15.t440/Aphmerge.1289.1/AphChr46.t222/Aphmerge.19963.2	8
Root	blue	GO:0006722	triterpenoid metabolic process	12/4812	37/43025	0.000474806	0.00928803	0.00814009	AphChr28.t1199/Aphmerge.10076.1/AphChr06.t234/AphChr16.t239/AphChr20.t1148/AphChr27.t251/AphChr08.t387/AphChr18.t973/AphChr22.t499/AphChr26.t322/Aphmerge.5642.1/Aphmerge.10658.1	12
Root	turquoise	GO:0033273	response to vitamin	9/5578	21/43025	0.000692298	0.0093183	0.00755097	AphChr29.t1013/AphChr08.t1210/Aphmerge.7888.1/AphChr08.t1226/Aphmerge.4872.1/AphChr03.t663/AphChr03.t1904/AphChr29.t507/AphChr10.t149	9
Root	turquoise	GO:0006826	iron ion transport	27/5578	110/43025	0.000695426	0.00932386	0.00755548	AphChr17.t1197/Aphmerge.7499.1/AphChr02.t1780/AphChr13.t373/AphChr15.t254/AphChr09.t1522/AphChr06.t1380/AphChr09.t1156/AphChr05.t1492/AphChr33.t323/AphChr14.t726/AphChr02.t304/Aphmerge.16514.1/AphChr03.t741/AphChr10.t1033/AphContig001380.t11/AphChr17.t1198/Aphmerge.9005.1/AphChr46.t450/AphChr03.t1056/AphChr29.t507/AphChr38.t320/AphChr06.t295/AphChr34.t322/AphChr16.t1222/AphChr20.t1138/AphChr26.t1…	27
Root	turquoise	GO:0004497	monooxygenase activity	83/5578	453/43025	0.000696291	0.00932386	0.00755548	Aphmerge.19927.1/AphChr38.t726/AphChr23.t61/Aphmerge.3395.1/AphChr16.t355/AphChr47.t428/AphChr29.t981/AphChr30.t292/AphChr43.t917/AphChr05.t1383/AphChr16.t309/AphChr32.t651/AphChr03.t672/AphChr20.t737/Aphmerge.13120.1/AphChr38.t1093/AphChr23.t123/AphChr09.t492/AphChr20.t923/AphChr49.t17/AphContig001349.t65/ptg001401l_pilon_pilon.t5/ptg001346l_pilon_pilon.t2/AphChr26.t280/AphChr04.t455/AphChr44.t5…	83
Root	green	GO:0009862	systemic acquired resistance, salicylic acid mediated signaling pathway	6/827	55/43025	0.000644378	0.00936862	0.00783164	Aphmerge.6759.1/Aphmerge.14663.2/Aphmerge.18772.1/Aphmerge.13413.1/AphChr16.t146/Aphmerge.7233.1	6
Root	blue	GO:0032271	regulation of protein polymerization	28/4812	130/43025	0.000484687	0.0094437	0.00827652	Aphmerge.14044.1/AphChr25.t154/AphChr30.t243/AphChr19.t583/Aphmerge.13811.1/AphChr35.t409/AphChr06.t1331/Aphmerge.16669.2/AphChr12.t1258/AphChr26.t862/AphChr21.t646/AphChr37.t929/AphChr04.t260/AphChr12.t211/AphChr02.t1639/AphContig001349.t1/AphChr04.t402/ptg001452l_pilon_pilon.t2/AphChr06.t945/AphChr31.t689/AphChr26.t1227/AphChr22.t488/AphChr44.t330/AphChr39.t496/AphChr16.t177/AphChr18.t983/AphCh…	28
Root	brown	GO:0010075	regulation of meristem growth	12/818	200/43025	0.000488139	0.0094878	0.00772881	AphChr01.t1127/Aphmerge.3134.1/AphChr18.t713/Aphmerge.19701.1/AphChr18.t387/Aphmerge.19913.1/AphChr46.t210/AphChr22.t1090/AphChr22.t798/AphChr04.t805/Aphmerge.2202.1/AphChr23.t446	12
Root	brown	GO:1901799	negative regulation of proteasomal protein catabolic process	4/818	20/43025	0.000492963	0.0094878	0.00772881	Aphmerge.13190.1/Aphmerge.3305.2/AphChr47.t212/AphContig001341.t20	4
Root	brown	GO:1903051	negative regulation of proteolysis involved in protein catabolic process	4/818	20/43025	0.000492963	0.0094878	0.00772881	Aphmerge.13190.1/Aphmerge.3305.2/AphChr47.t212/AphContig001341.t20	4
Root	brown	GO:1903363	GO:1903363	4/818	20/43025	0.000492963	0.0094878	0.00772881	Aphmerge.13190.1/Aphmerge.3305.2/AphChr47.t212/AphContig001341.t20	4
Root	brown	GO:0051291	protein heterooligomerization	5/818	35/43025	0.000496459	0.00948826	0.00772919	AphChr28.t389/AphChr08.t1375/Aphmerge.19268.1/AphChr29.t1176/AphChr05.t1158	5
Root	brown	GO:0004497	monooxygenase activity	20/818	453/43025	0.000502742	0.00954162	0.00777266	Aphmerge.19.1/AphChr30.t500/AphChr16.t1146/AphChr46.t210/AphChr12.t1337/AphChr45.t377/AphChr22.t696/AphChr38.t313/AphChr03.t910/AphChr27.t129/AphChr31.t276/AphChr09.t1242/Aphmerge.1876.1/AphChr35.t515/AphChr32.t1133/Aphmerge.10160.1/AphChr08.t249/AphChr30.t499/Aphmerge.1334.1/AphChr37.t800	20
Root	turquoise	GO:0006855	xenobiotic transmembrane transport	64/5578	332/43025	0.000719462	0.00960942	0.00778689	AphChr07.t600/AphChr22.t13/AphChr41.t256/AphChr24.t555/AphChr30.t586/AphChr12.t767/AphChr47.t192/AphChr01.t860/AphChr12.t1121/AphChr01.t1346/AphChr12.t840/AphChr26.t1310/AphChr19.t431/AphContig001509.t3/AphChr20.t511/AphChr05.t120/AphChr13.t1251/AphChr23.t182/AphChr12.t310/AphChr28.t1382/AphChr03.t618/AphChr38.t1046/AphChr28.t399/Aphmerge.686.1/AphChr03.t961/AphChr04.t202/AphChr13.t690/AphChr23.t…	64
Root	turquoise	GO:1901682	sulfur compound transmembrane transporter activity	14/5578	43/43025	0.000728852	0.00970681	0.0078658	AphChr29.t724/AphChr24.t564/AphChr05.t1394/AphChr28.t1382/Aphmerge.18183.1/AphChr26.t180/AphChr02.t1445/AphChr06.t82/AphChr37.t627/AphChr26.t354/AphChr06.t273/AphChr43.t652/AphChr07.t616/AphChr17.t335	14
Root	turquoise	GO:0071472	cellular response to salt stress	40/5578	185/43025	0.00073048	0.00970681	0.0078658	AphChr26.t747/AphChr07.t257/AphChr13.t1291/AphChr07.t767/AphChr38.t803/AphChr27.t66/AphChr10.t480/AphChr44.t452/AphChr38.t1076/AphChr17.t143/AphChr26.t856/Aphmerge.5832.2/AphChr24.t681/Aphmerge.3617.1/AphChr26.t197/AphChr14.t1393/AphChr06.t102/AphChr20.t400/Aphmerge.4798.1/AphChr35.t302/Aphmerge.13635.1/AphChr03.t1598/AphChr39.t140/AphChr02.t1671/AphChr07.t338/AphChr19.t276/Aphmerge.17163.1/AphCh…	40
Root	turquoise	GO:0009861	jasmonic acid and ethylene-dependent systemic resistance	21/5578	78/43025	0.000734989	0.00974187	0.00789421	AphChr29.t611/AphChr13.t969/AphChr42.t80/AphChr21.t690/AphChr42.t75/AphChr42.t76/AphChr49.t157/AphChr09.t590/AphChr43.t672/AphChr43.t674/AphChr16.t540/AphChr38.t822/AphChr29.t1155/AphChr07.t554/AphChr43.t675/AphChr19.t382/AphChr19.t381/AphChr37.t653/Aphmerge.9268.1/AphChr27.t553/AphChr43.t671	21
Root	turquoise	GO:0009407	toxin catabolic process	24/5578	94/43025	0.000738826	0.00974315	0.00789525	AphChr22.t1080/AphChr12.t286/AphChr12.t288/AphChr14.t531/AphChr14.t532/AphChr32.t815/AphChr19.t1267/AphChr12.t293/AphChr12.t291/AphChr18.t395/Aphmerge.15309.1/AphChr14.t1078/AphChr44.t520/AphChr14.t530/AphChr34.t859/AphChr32.t215/AphChr17.t362/AphChr43.t379/AphChr08.t524/AphChr32.t820/AphChr27.t377/AphChr13.t1140/AphChr20.t204/AphChr32.t818	24
Root	turquoise	GO:0051262	protein tetramerization	24/5578	94/43025	0.000738826	0.00974315	0.00789525	Aphmerge.15053.1/AphChr21.t1118/AphContig001395.t5/Aphmerge.18085.1/AphChr19.t589/AphChr07.t211/AphChr03.t1390/Aphmerge.10619.1/AphChr20.t545/AphChr43.t569/AphChr30.t1141/AphChr42.t192/AphChr05.t1178/AphChr47.t170/AphChr10.t689/AphChr04.t1571/Aphmerge.17585.2/Aphmerge.4989.1/AphChr11.t1282/AphChr24.t683/AphChr26.t283/AphChr13.t914/AphChr12.t1571/AphChr29.t528	24
Root	turquoise	GO:0009986	cell surface	26/5578	105/43025	0.000751073	0.00987964	0.00800585	AphChr07.t269/AphContig000049.t120/AphChr10.t763/Aphmerge.13576.1/AphChr18.t977/AphChr25.t833/AphChr12.t1377/Aphmerge.6604.1/AphChr36.t88/AphChr21.t867/AphChr05.t836/AphChr38.t288/AphChr44.t114/Aphmerge.8384.2/Aphmerge.14995.1/AphChr09.t398/AphChr01.t575/AphChr05.t1140/AphChr19.t202/AphChr16.t1069/AphChr23.t369/AphChr04.t169/AphChr19.t201/AphChr20.t598/AphChr12.t1005/AphChr34.t947	26
Root	brown	GO:0006833	water transport	12/818	202/43025	0.00053338	0.00998443	0.00813337	AphChr07.t191/AphChr28.t389/AphChr08.t1375/AphChr51.t178/Aphmerge.19268.1/AphChr28.t1259/AphChr29.t1176/AphChr10.t382/AphChr09.t278/AphChr34.t1066/AphChr14.t806/AphChr14.t693	12
Root	brown	GO:0042044	fluid transport	12/818	202/43025	0.00053338	0.00998443	0.00813337	AphChr07.t191/AphChr28.t389/AphChr08.t1375/AphChr51.t178/Aphmerge.19268.1/AphChr28.t1259/AphChr29.t1176/AphChr10.t382/AphChr09.t278/AphChr34.t1066/AphChr14.t806/AphChr14.t693	12
Root	blue	GO:0006022	aminoglycan metabolic process	15/4812	53/43025	0.000515451	0.0100034	0.00876707	AphChr26.t890/AphChr05.t959/AphChr14.t372/AphChr06.t974/AphChr45.t636/Aphmerge.11924.1/Aphmerge.3959.1/Aphmerge.16282.1/Aphmerge.19813.1/AphChr02.t903/AphChr16.t186/AphChr22.t606/AphChr22.t607/AphChr22.t605/AphChr17.t745	15
Root	green	GO:0060548	negative regulation of cell death	12/827	206/43025	0.000697704	0.0100725	0.00842004	AphChr02.t1309/AphChr23.t147/AphChr45.t530/AphChr31.t194/AphChr11.t1619/AphChr18.t1290/AphChr02.t743/AphChr16.t727/AphChr17.t868/AphChr17.t926/AphChr22.t828/AphChr02.t634	12
Root	brown	GO:0007420	brain development	6/818	54/43025	0.000550997	0.0101748	0.00828847	Aphmerge.13190.1/Aphmerge.3305.2/AphChr47.t212/AphChr45.t377/AphChr38.t313/AphContig001341.t20	6
Root	brown	GO:0060322	head development	6/818	54/43025	0.000550997	0.0101748	0.00828847	Aphmerge.13190.1/Aphmerge.3305.2/AphChr47.t212/AphChr45.t377/AphChr38.t313/AphContig001341.t20	6
Root	turquoise	GO:0044403	biological process involved in symbiotic interaction	75/5578	403/43025	0.000777762	0.0102049	0.00826946	Aphmerge.15053.1/Aphmerge.12193.2/AphChr35.t283/AphChr21.t1118/AphChr18.t373/Aphmerge.11456.1/AphChr17.t867/AphChr04.t388/AphChr10.t480/AphChr31.t385/Aphmerge.18085.1/Aphmerge.17799.1/AphChr23.t2/AphContig000074.t87/AphChr13.t718/AphChr02.t746/AphChr03.t1620/AphChr46.t269/Aphmerge.16338.2/AphChr15.t1141/AphChr11.t836/AphChr03.t1390/AphChr11.t1096/Aphmerge.17132.1/Aphmerge.14765.2/Aphmerge.18791.1…	75
Root	green	GO:1905898	positive regulation of response to endoplasmic reticulum stress	4/827	22/43025	0.000752241	0.0102179	0.00854161	AphChr06.t1251/Aphmerge.11521.1/Aphmerge.5351.2/Aphmerge.5351.1	4
Root	green	GO:0018105	peptidyl-serine phosphorylation	10/827	152/43025	0.000756504	0.0102179	0.00854161	Aphmerge.12058.1/AphChr09.t1049/AphChr33.t414/AphChr06.t1286/Aphmerge.8425.1/AphChr34.t373/Aphmerge.10654.1/AphChr11.t1313/Aphmerge.2772.1/AphChr17.t331	10
Root	green	GO:0018209	peptidyl-serine modification	10/827	152/43025	0.000756504	0.0102179	0.00854161	Aphmerge.12058.1/AphChr09.t1049/AphChr33.t414/AphChr06.t1286/Aphmerge.8425.1/AphChr34.t373/Aphmerge.10654.1/AphChr11.t1313/Aphmerge.2772.1/AphChr17.t331	10
Root	green	GO:0051701	biological process involved in interaction with host	14/827	268/43025	0.00076674	0.0102179	0.00854161	AphChr23.t69/AphChr29.t1091/AphChr11.t1035/AphChr28.t417/AphChr01.t785/AphChr05.t241/AphChr05.t247/Aphmerge.4826.1/AphChr08.t1288/Aphmerge.6380.1/Aphmerge.6380.2/AphChr25.t254/AphChr05.t239/AphChr16.t146	14
Root	green	GO:0004385	guanylate kinase activity	3/827	10/43025	0.00076759	0.0102179	0.00854161	Aphmerge.13290.2/AphChr33.t402/Aphmerge.6879.1	3
Root	green	GO:0009133	nucleoside diphosphate biosynthetic process	3/827	10/43025	0.00076759	0.0102179	0.00854161	Aphmerge.13290.2/AphChr33.t402/Aphmerge.6879.1	3
Root	green	GO:0009186	deoxyribonucleoside diphosphate metabolic process	3/827	10/43025	0.00076759	0.0102179	0.00854161	Aphmerge.13290.2/AphChr33.t402/Aphmerge.6879.1	3
Root	green	GO:0009189	deoxyribonucleoside diphosphate biosynthetic process	3/827	10/43025	0.00076759	0.0102179	0.00854161	Aphmerge.13290.2/AphChr33.t402/Aphmerge.6879.1	3
Root	green	GO:0010446	response to alkaline pH	3/827	10/43025	0.00076759	0.0102179	0.00854161	AphChr08.t332/Aphmerge.18858.1/AphChr27.t205	3
Root	green	GO:0071469	cellular response to alkaline pH	3/827	10/43025	0.00076759	0.0102179	0.00854161	AphChr08.t332/Aphmerge.18858.1/AphChr27.t205	3
Root	green	GO:0103075	indole-3-pyruvate monooxygenase activity	3/827	10/43025	0.00076759	0.0102179	0.00854161	AphChr03.t1290/AphChr10.t788/AphChr03.t1499	3
Root	green	GO:1900067	regulation of cellular response to alkaline pH	3/827	10/43025	0.00076759	0.0102179	0.00854161	AphChr08.t332/Aphmerge.18858.1/AphChr27.t205	3
Root	blue	GO:0031320	hexitol dehydrogenase activity	6/4812	11/43025	0.000546405	0.0103585	0.00907826	AphChr43.t252/AphChr19.t993/AphChr12.t1452/AphChr43.t251/AphChr42.t483/AphChr01.t495	6
Root	blue	GO:0034007	S-linalool synthase activity	6/4812	11/43025	0.000546405	0.0103585	0.00907826	AphChr33.t128/Aphmerge.12777.2/AphChr21.t418/AphChr09.t1376/Aphmerge.6911.2/AphChr21.t421	6
Root	blue	GO:0046029	mannitol dehydrogenase activity	6/4812	11/43025	0.000546405	0.0103585	0.00907826	AphChr43.t252/AphChr19.t993/AphChr12.t1452/AphChr43.t251/AphChr42.t483/AphChr01.t495	6
Root	blue	GO:0047681	aryl-alcohol dehydrogenase (NADP+) activity	6/4812	11/43025	0.000546405	0.0103585	0.00907826	AphChr43.t252/AphChr19.t993/AphChr12.t1452/AphChr43.t251/AphChr42.t483/AphChr01.t495	6
Root	blue	GO:0051224	negative regulation of protein transport	6/4812	11/43025	0.000546405	0.0103585	0.00907826	AphChr15.t1314/AphChr15.t256/AphChr11.t1545/AphChr03.t1817/AphChr31.t259/AphChr35.t111	6
Root	blue	GO:1904950	negative regulation of establishment of protein localization	6/4812	11/43025	0.000546405	0.0103585	0.00907826	AphChr15.t1314/AphChr15.t256/AphChr11.t1545/AphChr03.t1817/AphChr31.t259/AphChr35.t111	6
Root	turquoise	GO:1900055	regulation of leaf senescence	38/5578	174/43025	0.000800308	0.0104677	0.00848235	AphChr36.t416/AphChr02.t1389/AphChr43.t1084/AphChr20.t1464/AphChr05.t341/AphChr24.t795/AphChr43.t43/AphChr39.t289/AphChr27.t869/AphChr42.t687/AphChr43.t51/AphChr08.t1021/Aphmerge.16961.2/AphChr13.t1425/AphChr19.t1174/Aphmerge.1780.1/AphChr38.t822/AphChr13.t455/AphChr11.t1491/AphChr20.t1073/AphChr31.t315/AphChr02.t281/Aphmerge.9268.1/AphChr20.t1152/AphChr10.t1292/AphChr08.t931/AphChr03.t812/AphChr…	38
Root	turquoise	GO:0010072	primary shoot apical meristem specification	16/5578	53/43025	0.000801804	0.0104677	0.00848235	AphChr32.t1030/AphChr18.t399/AphChr03.t497/AphChr24.t475/AphChr39.t188/AphChr22.t1076/AphChr44.t410/AphChr38.t508/AphChr13.t1347/AphChr24.t489/AphChr08.t1557/AphChr47.t498/AphChr30.t825/AphChr20.t594/Aphmerge.14412.1/AphChr37.t624	16
Root	turquoise	GO:0000118	histone deacetylase complex	18/5578	63/43025	0.000805283	0.0104868	0.00849786	Aphmerge.4454.1/AphChr13.t969/AphChr03.t654/AphContig001338.t28/Aphmerge.19204.1/AphChr22.t554/AphChr30.t191/AphChr08.t1275/AphChr38.t822/AphChr04.t356/Aphmerge.9268.1/AphChr18.t933/AphChr20.t416/AphChr37.t958/AphChr12.t416/AphChr34.t1157/AphChr35.t713/AphChr29.t1079	18
Root	turquoise	GO:0005253	anion channel activity	25/5578	100/43025	0.000809005	0.010509	0.00851584	AphChr05.t66/Aphmerge.18125.1/AphChr06.t1380/AphChr09.t1156/AphChr11.t836/AphChr12.t605/AphChr33.t323/AphChr37.t122/AphChr02.t397/AphChr10.t1033/AphChr17.t1110/AphChr38.t417/AphChr03.t1056/AphChr06.t1429/AphContig001338.t55/AphChr16.t1216/AphChr34.t322/AphChr46.t203/AphChr17.t788/AphChr31.t139/AphChr02.t845/AphChr19.t1169/AphChr26.t1275/AphChr26.t1321/AphChr10.t1029	25
Root	brown	GO:0009788	negative regulation of abscisic acid-activated signaling pathway	12/818	204/43025	0.000582094	0.0105355	0.00858229	AphChr11.t993/AphChr11.t925/AphChr51.t330/AphChr05.t1158/AphChr31.t781/AphChr19.t256/AphChr21.t1261/AphChr20.t211/Aphmerge.17742.1/AphChr05.t79/AphChr31.t740/AphContig000049.t171	12
Root	brown	GO:1901420	negative regulation of response to alcohol	12/818	204/43025	0.000582094	0.0105355	0.00858229	AphChr11.t993/AphChr11.t925/AphChr51.t330/AphChr05.t1158/AphChr31.t781/AphChr19.t256/AphChr21.t1261/AphChr20.t211/Aphmerge.17742.1/AphChr05.t79/AphChr31.t740/AphContig000049.t171	12
Root	brown	GO:1905958	negative regulation of cellular response to alcohol	12/818	204/43025	0.000582094	0.0105355	0.00858229	AphChr11.t993/AphChr11.t925/AphChr51.t330/AphChr05.t1158/AphChr31.t781/AphChr19.t256/AphChr21.t1261/AphChr20.t211/Aphmerge.17742.1/AphChr05.t79/AphChr31.t740/AphContig000049.t171	12
Root	turquoise	GO:0007276	gamete generation	68/5578	359/43025	0.00082109	0.0106395	0.00862156	AphChr21.t1054/AphChr03.t1270/AphChr17.t1107/AphChr11.t991/AphChr29.t869/AphChr40.t445/Aphmerge.2518.2/Aphmerge.2518.3/Aphmerge.2518.7/AphChr34.t479/Aphmerge.11590.1/AphChr31.t419/AphContig001338.t28/AphChr02.t311/AphChr22.t554/AphChr30.t191/Aphmerge.2518.12/Aphmerge.2518.10/Aphmerge.2518.11/AphChr41.t40/AphChr09.t423/AphChr18.t1628/AphChr34.t921/Aphmerge.9442.2/Aphmerge.2555.1/Aphmerge.2518.8/Ap…	68
Root	turquoise	GO:0055088	lipid homeostasis	30/5578	128/43025	0.000827148	0.0106913	0.00866361	Aphmerge.19927.1/AphChr23.t61/AphChr47.t428/AphChr29.t981/AphChr01.t1235/AphChr12.t905/AphChr16.t309/Aphmerge.13120.1/AphChr49.t17/AphChr23.t532/AphChr01.t795/AphContig001391.t15/AphChr03.t1836/AphChr04.t579/AphChr08.t1177/AphChr07.t1134/ptg000040l_pilon_pilon.t116/AphChr11.t828/AphChr07.t564/AphChr30.t720/AphChr04.t931/AphChr02.t174/ptg001345l_pilon_pilon.t4/AphChr29.t799/AphChr24.t529/AphChr42.…	30
Root	green	GO:0070417	cellular response to cold	9/827	127/43025	0.000809918	0.0107118	0.00895448	AphChr26.t150/AphChr35.t107/AphChr06.t1251/AphChr15.t1229/AphChr46.t180/Aphmerge.11521.1/Aphmerge.5351.2/Aphmerge.5351.1/AphChr35.t190	9
Root	green	GO:1902584	positive regulation of response to water deprivation	7/827	79/43025	0.000825992	0.0108544	0.00907365	AphChr18.t1575/AphChr38.t488/AphChr13.t465/AphChr17.t677/AphChr15.t343/AphChr40.t322/AphChr17.t331	7
Root	brown	GO:0008375	acetylglucosaminyltransferase activity	8/818	99/43025	0.000617221	0.0110978	0.00904032	Aphmerge.12681.1/AphChr12.t729/AphChr21.t1407/AphChr05.t1457/Aphmerge.6947.1/Aphmerge.13903.1/AphChr21.t1378/AphChr03.t1998	8
Root	blue	GO:0008236	serine-type peptidase activity	58/4812	337/43025	0.000591372	0.011125	0.00975006	AphChr16.t93/AphChr18.t1439/AphChr13.t771/AphChr19.t855/Aphmerge.18068.1/AphChr37.t246/Aphmerge.14513.2/AphChr29.t176/AphChr07.t210/AphChr15.t1314/AphChr03.t1954/AphChr51.t37/Aphmerge.3511.2/AphChr21.t705/AphChr28.t927/AphChr10.t1293/AphChr42.t361/AphChr34.t642/AphChr50.t124/AphChr22.t215/AphChr04.t934/AphChr33.t77/AphContig001345.t6/AphChr47.t240/AphChr30.t1074/AphChr26.t1393/AphChr12.t1001/ptg0…	58
Root	blue	GO:0017171	serine hydrolase activity	58/4812	337/43025	0.000591372	0.011125	0.00975006	AphChr16.t93/AphChr18.t1439/AphChr13.t771/AphChr19.t855/Aphmerge.18068.1/AphChr37.t246/Aphmerge.14513.2/AphChr29.t176/AphChr07.t210/AphChr15.t1314/AphChr03.t1954/AphChr51.t37/Aphmerge.3511.2/AphChr21.t705/AphChr28.t927/AphChr10.t1293/AphChr42.t361/AphChr34.t642/AphChr50.t124/AphChr22.t215/AphChr04.t934/AphChr33.t77/AphContig001345.t6/AphChr47.t240/AphChr30.t1074/AphChr26.t1393/AphChr12.t1001/ptg0…	58
Root	green	GO:0032103	positive regulation of response to external stimulus	12/827	211/43025	0.000860237	0.0112324	0.00938965	AphChr28.t544/AphChr18.t1575/AphChr20.t1343/AphChr06.t1251/AphChr38.t488/Aphmerge.12178.1/AphChr17.t677/Aphmerge.11521.1/AphChr40.t322/Aphmerge.5351.2/Aphmerge.5351.1/Aphmerge.7233.1	12
Root	turquoise	GO:2000904	regulation of starch metabolic process	11/5578	30/43025	0.000875275	0.0112854	0.00914501	AphChr35.t504/AphChr15.t917/AphChr45.t573/AphChr38.t120/AphChr13.t732/AphChr13.t188/AphChr25.t424/AphChr32.t135/AphChr28.t572/Aphmerge.1134.1/AphChr38.t669	11
Root	blue	GO:0006696	ergosterol biosynthetic process	7/4812	15/43025	0.000619571	0.0113925	0.00998451	AphChr17.t1368/AphChr07.t374/Aphmerge.16600.3/Aphmerge.5682.2/Aphmerge.16600.2/AphChr38.t769/AphChr24.t364	7
Root	blue	GO:0008204	ergosterol metabolic process	7/4812	15/43025	0.000619571	0.0113925	0.00998451	AphChr17.t1368/AphChr07.t374/Aphmerge.16600.3/Aphmerge.5682.2/Aphmerge.16600.2/AphChr38.t769/AphChr24.t364	7
Root	blue	GO:0044108	cellular alcohol biosynthetic process	7/4812	15/43025	0.000619571	0.0113925	0.00998451	AphChr17.t1368/AphChr07.t374/Aphmerge.16600.3/Aphmerge.5682.2/Aphmerge.16600.2/AphChr38.t769/AphChr24.t364	7
Root	blue	GO:0097384	cellular lipid biosynthetic process	7/4812	15/43025	0.000619571	0.0113925	0.00998451	AphChr17.t1368/AphChr07.t374/Aphmerge.16600.3/Aphmerge.5682.2/Aphmerge.16600.2/AphChr38.t769/AphChr24.t364	7
Root	blue	GO:0005938	cell cortex	53/4812	302/43025	0.000623245	0.0113925	0.00998451	AphChr30.t243/AphChr34.t367/AphChr13.t196/AphChr04.t1227/Aphmerge.3265.1/AphChr23.t719/Aphmerge.13811.1/AphChr47.t401/AphChr04.t737/AphChr20.t71/AphChr33.t179/AphChr10.t16/AphChr46.t316/AphChr33.t180/Aphmerge.16669.2/AphChr06.t1447/AphChr07.t419/AphChr35.t330/Aphmerge.3298.2/AphChr37.t929/AphContig001376.t37/AphChr31.t901/AphChr04.t260/AphChr03.t2041/AphChr01.t2077/ptg001349l_pilon_pilon.t1/AphCh…	53
Root	blue	GO:0010497	plasmodesmata-mediated intercellular transport	12/4812	38/43025	0.000623882	0.0113925	0.00998451	AphChr23.t112/AphChr12.t1225/AphChr39.t259/AphChr07.t636/AphChr44.t366/AphChr11.t1545/AphChr01.t739/AphChr31.t259/AphChr30.t70/AphChr24.t581/AphChr13.t1405/AphChr10.t753	12
Root	blue	GO:0043295	glutathione binding	11/4812	33/43025	0.000624576	0.0113925	0.00998451	AphChr47.t225/AphChr04.t1512/AphChr20.t503/Aphmerge.6698.1/AphChr20.t502/AphChr34.t860/AphChr03.t1455/AphChr20.t504/AphChr03.t1456/AphChr03.t1457/AphChr09.t485	11
Root	blue	GO:1900750	oligopeptide binding	11/4812	33/43025	0.000624576	0.0113925	0.00998451	AphChr47.t225/AphChr04.t1512/AphChr20.t503/Aphmerge.6698.1/AphChr20.t502/AphChr34.t860/AphChr03.t1455/AphChr20.t504/AphChr03.t1456/AphChr03.t1457/AphChr09.t485	11
Root	blue	GO:0010305	leaf vascular tissue pattern formation	28/4812	132/43025	0.000626474	0.0113925	0.00998451	Aphmerge.16531.1/Aphmerge.3726.1/AphChr01.t551/AphChr31.t531/AphChr11.t1739/AphChr26.t660/AphChr34.t387/AphChr33.t382/Aphmerge.15958.1/Aphmerge.5147.2/Aphmerge.9362.1/AphChr05.t1428/AphChr44.t441/Aphmerge.5156.1/AphChr39.t521/AphContig000669.t1/AphChr44.t144/Aphmerge.11862.1/ptg001486l_pilon_pilon.t2/AphChr31.t370/AphChr14.t1324/AphChr02.t274/Aphmerge.12384.1/AphChr17.t135/AphChr02.t1685/Aphmerge…	28
Root	green	GO:0009615	response to virus	20/827	469/43025	0.000881013	0.0114309	0.00955556	AphChr35.t869/AphChr28.t544/AphChr20.t1343/AphChr06.t1251/AphChr31.t513/Aphmerge.1922.2/AphChr03.t530/Aphmerge.2262.1/Aphmerge.2262.2/Aphmerge.11521.1/AphChr16.t1221/AphChr37.t117/Aphmerge.2260.1/AphChr03.t960/Aphmerge.5351.2/Aphmerge.5351.1/Aphmerge.18743.1/Aphmerge.7233.1/AphChr46.t281/AphChr10.t1135	20
Root	blue	GO:0016407	acetyltransferase activity	46/4812	253/43025	0.000635221	0.0114669	0.0100497	AphChr18.t1097/AphChr26.t298/AphChr07.t358/AphChr44.t585/AphChr32.t206/AphChr14.t1344/AphChr09.t194/AphChr21.t337/AphChr03.t598/AphChr50.t170/AphChr22.t981/AphChr07.t927/AphChr12.t1257/AphChr11.t1077/AphChr21.t1088/AphChr17.t31/Aphmerge.15781.1/Aphmerge.15781.2/AphContig001333.t16/AphChr18.t501/AphChr21.t808/AphChr33.t244/AphChr07.t913/AphChr37.t264/AphChr17.t1131/AphChr18.t1269/AphChr28.t1361/Ap…	46
Root	blue	GO:0019932	second-messenger-mediated signaling	30/4812	145/43025	0.000635236	0.0114669	0.0100497	Aphmerge.18474.1/AphChr28.t826/AphChr36.t208/AphChr04.t1592/AphChr42.t243/AphContig001329.t43/AphChr43.t540/AphChr30.t524/Aphmerge.16804.2/AphChr05.t95/AphChr26.t660/AphChr34.t912/AphChr11.t1159/AphChr31.t620/AphChr19.t1098/AphChr30.t523/AphChr19.t210/AphChr01.t524/ptg000049l_pilon_pilon.t128/Aphmerge.88.1/Aphmerge.5156.1/Aphmerge.11200.2/Aphmerge.15867.1/AphChr31.t370/AphChr06.t1326/AphChr05.t75…	30
Root	blue	GO:0006040	amino sugar metabolic process	15/4812	54/43025	0.000640668	0.0115226	0.0100985	AphContig000682.t2/AphChr26.t890/AphChr05.t959/AphChr14.t372/AphChr06.t974/AphChr45.t636/Aphmerge.3959.1/Aphmerge.16282.1/Aphmerge.19813.1/AphChr02.t903/AphChr16.t186/AphChr22.t606/AphChr22.t607/AphChr22.t605/AphChr17.t745	15
Root	green	GO:0006884	cell volume homeostasis	4/827	23/43025	0.000896834	0.011563	0.00966598	AphChr31.t513/Aphmerge.2262.1/Aphmerge.2262.2/Aphmerge.2260.1	4
Root	brown	GO:0010431	seed maturation	13/818	236/43025	0.000649279	0.0115979	0.00944772	AphChr14.t240/AphChr15.t286/AphChr13.t1160/Aphmerge.4271.1/AphChr45.t377/Aphmerge.16015.1/Aphmerge.7054.1/AphChr38.t313/AphChr20.t941/AphChr20.t211/AphChr01.t2146/AphChr32.t1101/Aphmerge.1087.1	13
Root	turquoise	GO:0043902	GO:0043902	53/5578	266/43025	0.000905666	0.0116484	0.00943917	Aphmerge.12686.1/AphChr14.t404/AphChr03.t1501/AphChr20.t1340/AphChr15.t500/Aphmerge.17187.1/AphChr26.t537/AphChr49.t157/AphChr03.t544/AphChr11.t836/AphChr09.t496/AphChr10.t547/AphChr34.t1160/Aphmerge.4774.1/Aphmerge.3382.1/Aphmerge.9400.1/AphChr31.t333/AphChr35.t911/AphChr16.t540/AphChr05.t357/AphChr13.t455/AphChr13.t546/AphChr13.t547/AphChr07.t1307/AphChr02.t1564/AphChr01.t935/AphChr11.t1491/Aph…	53
Root	turquoise	GO:0009590	detection of gravity	7/5578	14/43025	0.000912505	0.0116607	0.00944909	AphChr38.t120/AphChr12.t785/Aphmerge.15540.1/AphChr13.t188/Aphmerge.19862.1/AphChr04.t837/AphContig001351.t30	7
Root	turquoise	GO:1900367	positive regulation of defense response to insect	7/5578	14/43025	0.000912505	0.0116607	0.00944909	AphChr49.t157/AphChr16.t540/AphChr03.t663/AphChr13.t455/AphChr11.t1491/AphChr31.t315/AphChr37.t653	7
Root	turquoise	GO:0044724	GO:0044724	43/5578	205/43025	0.000913334	0.0116607	0.00944909	AphChr27.t471/AphChr35.t503/AphChr29.t566/Aphmerge.5820.1/AphChr04.t512/AphChr15.t918/AphChr26.t986/AphChr49.t106/AphChr06.t1090/AphChr51.t231/Aphmerge.3638.1/AphChr43.t627/AphChr21.t1241/AphChr42.t129/Aphmerge.14606.1/AphChr37.t359/AphContig001356.t5/Aphmerge.3446.1/AphChr37.t725/AphChr02.t82/AphChr13.t1041/AphChr07.t718/Aphmerge.16621.1/Aphmerge.16755.1/Aphmerge.2115.1/AphChr19.t470/AphChr28.t1…	43
Root	green	GO:0072358	GO:0072358	8/827	104/43025	0.000917113	0.0117408	0.00981465	Aphmerge.18075.1/AphChr50.t145/Aphmerge.15829.1/AphChr43.t277/AphContig000045.t23/Aphmerge.3538.1/AphChr19.t965/AphChr01.t735	8
Root	green	GO:1901264	carbohydrate derivative transport	10/827	156/43025	0.000923602	0.0117408	0.00981465	Aphmerge.13290.2/AphChr33.t402/AphChr27.t177/AphChr29.t1165/AphChr43.t534/AphChr12.t1483/Aphmerge.13141.1/Aphmerge.6879.1/AphChr17.t336/AphChr29.t332	10
Root	green	GO:0044403	biological process involved in symbiotic interaction	18/827	403/43025	0.000930629	0.0117408	0.00981465	AphChr23.t69/AphChr06.t1251/AphChr29.t1091/AphChr11.t1035/AphChr28.t417/AphChr01.t785/AphChr05.t241/AphChr05.t247/Aphmerge.4826.1/Aphmerge.11521.1/AphChr08.t1288/Aphmerge.6380.1/Aphmerge.6380.2/AphChr25.t254/Aphmerge.5351.2/Aphmerge.5351.1/AphChr05.t239/AphChr16.t146	18
Root	green	GO:0051607	defense response to virus	12/827	213/43025	0.000933537	0.0117408	0.00981465	AphChr06.t1251/Aphmerge.1922.2/AphChr03.t530/Aphmerge.11521.1/AphChr16.t1221/AphChr37.t117/AphChr03.t960/Aphmerge.5351.2/Aphmerge.5351.1/Aphmerge.18743.1/Aphmerge.7233.1/AphChr10.t1135	12
Root	turquoise	GO:0010445	nuclear dicing body	14/5578	44/43025	0.000942703	0.0118965	0.00964019	Aphmerge.15053.1/AphChr21.t1118/Aphmerge.11060.1/Aphmerge.18085.1/AphChr03.t1390/AphChr24.t1232/AphChr20.t545/AphChr20.t141/AphChr05.t1178/AphChr10.t689/Aphmerge.4989.1/AphChr04.t295/AphChr26.t283/Aphmerge.20001.1	14
Root	turquoise	GO:0034767	positive regulation of ion transmembrane transport	14/5578	44/43025	0.000942703	0.0118965	0.00964019	AphChr41.t354/Aphmerge.7278.1/AphChr48.t197/AphChr17.t542/AphChr18.t977/AphChr09.t1156/Aphmerge.16193.1/AphChr31.t247/AphChr33.t323/AphChr11.t1559/AphChr40.t133/AphChr10.t1033/AphChr03.t1056/AphChr34.t322	14
Root	turquoise	GO:0035435	phosphate ion transmembrane transport	14/5578	44/43025	0.000942703	0.0118965	0.00964019	AphChr47.t143/AphChr18.t728/AphChr06.t1134/AphChr01.t1997/AphChr26.t1025/AphChr05.t397/AphChr26.t1055/AphChr13.t1309/AphChr06.t1159/AphChr17.t996/AphChr30.t1171/AphChr04.t1601/AphContig001329.t31/AphChr39.t156	14
Root	turquoise	GO:1902478	GO:1902478	14/5578	44/43025	0.000942703	0.0118965	0.00964019	Aphmerge.12686.1/AphChr14.t404/Aphmerge.3382.1/Aphmerge.9400.1/Aphmerge.4782.1/AphChr10.t510/AphChr13.t546/AphChr13.t547/AphChr38.t647/Aphmerge.7586.1/Aphmerge.9087.2/AphChr02.t996/AphChr48.t14/AphChr17.t289	14
Root	turquoise	GO:0071695	anatomical structure maturation	71/5578	380/43025	0.000943224	0.0118965	0.00964019	AphChr50.t179/AphContig000045.t96/AphChr45.t344/Aphmerge.15053.1/AphChr21.t1118/AphChr41.t354/AphChr35.t555/Aphmerge.7278.1/AphChr39.t512/AphChr43.t352/AphChr48.t197/AphChr17.t542/Aphmerge.18085.1/Aphmerge.12171.1/AphChr12.t219/AphChr19.t888/AphChr34.t163/Aphmerge.14501.1/AphChr30.t188/AphChr03.t1390/AphChr42.t391/Aphmerge.16193.1/ptg001509l_pilon_pilon.t3/AphChr31.t247/ptg001347l_pilon_pilon.t1/…	71
Root	turquoise	GO:0031053	primary miRNA processing	19/5578	69/43025	0.000958441	0.0120435	0.00975928	Aphmerge.15053.1/AphChr21.t1118/Aphmerge.11060.1/Aphmerge.18085.1/AphContig001382.t10/AphChr12.t219/AphChr03.t1390/Aphmerge.4139.1/AphChr24.t1232/AphChr20.t545/AphChr20.t141/AphChr05.t1178/AphChr10.t689/Aphmerge.4989.1/AphChr23.t9/AphChr04.t295/AphChr26.t283/Aphmerge.20001.1/AphChr12.t1277	19
Root	turquoise	GO:0009734	auxin-activated signaling pathway	62/5578	323/43025	0.000961789	0.0120435	0.00975928	AphChr16.t420/Aphmerge.6977.2/AphChr04.t750/AphChr42.t443/Aphmerge.18371.1/AphChr04.t1207/AphChr30.t1041/AphChr32.t148/Aphmerge.14353.1/AphChr09.t415/AphChr16.t1131/Aphmerge.1333.1/AphChr04.t637/AphContig001376.t18/ptg001509l_pilon_pilon.t3/AphChr38.t279/AphChr45.t664/AphChr06.t761/AphChr05.t355/Aphmerge.686.1/AphChr03.t663/Aphmerge.13977.1/Aphmerge.11014.2/AphChr43.t16/AphChr15.t1121/AphChr47.t4…	62
Root	turquoise	GO:0009581	detection of external stimulus	35/5578	158/43025	0.000964125	0.0120435	0.00975928	AphChr02.t1664/Aphmerge.1026.1/Aphmerge.906.1/Aphmerge.4363.1/AphChr38.t120/AphChr26.t306/AphChr04.t1207/AphChr12.t785/AphChr17.t151/AphChr09.t415/AphChr05.t1462/Aphmerge.15540.1/AphChr13.t188/Aphmerge.17646.1/AphChr32.t61/AphChr37.t209/Aphmerge.13977.1/AphChr16.t179/AphChr21.t1053/AphChr47.t409/Aphmerge.12444.1/AphChr34.t929/AphChr13.t202/AphChr09.t468/AphChr01.t414/Aphmerge.19862.1/AphChr11.t12…	35
Root	turquoise	GO:0009582	detection of abiotic stimulus	35/5578	158/43025	0.000964125	0.0120435	0.00975928	AphChr02.t1664/Aphmerge.1026.1/Aphmerge.906.1/Aphmerge.4363.1/AphChr38.t120/AphChr26.t306/AphChr04.t1207/AphChr12.t785/AphChr17.t151/AphChr09.t415/AphChr05.t1462/Aphmerge.15540.1/AphChr13.t188/Aphmerge.17646.1/AphChr32.t61/AphChr37.t209/Aphmerge.13977.1/AphChr16.t179/AphChr21.t1053/AphChr47.t409/Aphmerge.12444.1/AphChr34.t929/AphChr13.t202/AphChr09.t468/AphChr01.t414/Aphmerge.19862.1/AphChr11.t12…	35
Root	green	GO:0010208	pollen wall assembly	11/827	185/43025	0.000972114	0.0120778	0.0100963	Aphmerge.9966.1/AphChr31.t206/Aphmerge.6377.2/Aphmerge.6377.1/AphChr08.t1284/Aphmerge.7553.1/AphChr04.t188/Aphmerge.9056.1/AphChr29.t1087/Aphmerge.19295.1/AphContig001350.t14	11
Root	green	GO:0085029	extracellular matrix assembly	11/827	185/43025	0.000972114	0.0120778	0.0100963	Aphmerge.9966.1/AphChr31.t206/Aphmerge.6377.2/Aphmerge.6377.1/AphChr08.t1284/Aphmerge.7553.1/AphChr04.t188/Aphmerge.9056.1/AphChr29.t1087/Aphmerge.19295.1/AphContig001350.t14	11
Root	turquoise	GO:0010599	lsiRNA processing	10/5578	26/43025	0.000972955	0.0120958	0.00980166	Aphmerge.15053.1/AphChr21.t1118/Aphmerge.18085.1/AphChr03.t1390/AphChr20.t545/AphChr05.t22/AphChr05.t1178/AphChr10.t689/Aphmerge.4989.1/AphChr26.t283	10
Root	turquoise	GO:0080051	cutin transport	10/5578	26/43025	0.000972955	0.0120958	0.00980166	AphChr07.t269/AphContig000049.t120/AphChr12.t1377/AphChr21.t867/AphChr38.t166/AphChr05.t836/AphChr01.t575/AphChr19.t202/AphChr16.t1069/AphChr19.t201	10
Root	turquoise	GO:0000041	transition metal ion transport	47/5578	230/43025	0.000983562	0.0121985	0.00988492	AphChr17.t1197/AphChr12.t767/Aphmerge.7499.1/AphChr02.t1780/AphChr36.t308/AphChr13.t373/AphChr15.t254/AphChr09.t1522/AphChr06.t1380/AphChr12.t840/AphChr09.t1156/AphChr05.t1492/AphChr39.t532/AphChr05.t1291/AphChr25.t597/AphChr33.t323/AphChr14.t726/AphChr02.t304/Aphmerge.16514.1/AphContig000074.t29/AphChr03.t741/AphChr10.t1033/ptg001380l_pilon_pilon.t11/AphChr17.t1198/Aphmerge.9005.1/AphChr46.t450/…	47
Root	black	GO:0030619	U1 snRNA binding	1/4	16/43025	0.00148673	0.0123167	NA	AphChr01.t2022	1
Root	black	GO:0017069	snRNA binding	1/4	26/43025	0.00241509	0.0123167	NA	AphChr01.t2022	1
Root	black	GO:0030515	snoRNA binding	1/4	37/43025	0.00343554	0.0123167	NA	AphChr38.t625	1
Root	black	GO:0042793	plastid transcription	1/4	38/43025	0.00352827	0.0123167	NA	AphChr01.t717	1
Root	black	GO:0005732	sno(s)RNA-containing ribonucleoprotein complex	1/4	41/43025	0.00380642	0.0123167	NA	AphChr38.t625	1
Root	black	GO:0032040	small-subunit processome	1/4	54/43025	0.00501107	0.0123167	NA	AphChr38.t625	1
Root	black	GO:0000154	rRNA modification	1/4	58/43025	0.00538151	0.0123167	NA	AphChr38.t625	1
Root	black	GO:0010098	suspensor development	1/4	59/43025	0.0054741	0.0123167	NA	AphChr01.t717	1
Root	turquoise	GO:0042887	amide transmembrane transporter activity	38/5578	176/43025	0.00100269	0.0124062	0.0100532	AphChr11.t1269/AphChr19.t1076/AphChr42.t559/Aphmerge.16341.1/AphChr28.t1408/AphChr34.t788/AphChr29.t1109/AphChr34.t292/Aphmerge.16298.1/AphChr02.t311/AphChr17.t876/AphChr12.t1551/AphChr43.t164/AphChr22.t779/AphChr34.t617/AphChr09.t730/AphChr12.t712/Aphmerge.6386.1/Aphmerge.5290.1/Aphmerge.3946.1/AphChr26.t1020/Aphmerge.4965.1/AphChr24.t92/AphChr18.t735/Aphmerge.12070.2/AphChr49.t148/AphChr37.t662…	38
Root	green	GO:0010337	regulation of salicylic acid metabolic process	9/827	131/43025	0.00100987	0.0124713	0.0104253	AphChr18.t1575/AphChr38.t488/Aphmerge.4826.1/AphChr17.t677/Aphmerge.6815.1/AphChr40.t322/AphChr32.t1146/AphChr21.t579/Aphmerge.7233.1	9
Root	turquoise	GO:0043069	negative regulation of programmed cell death	32/5578	141/43025	0.0010148	0.0125263	0.0101505	AphChr04.t727/AphContig000070.t4/AphChr34.t1094/AphChr11.t1693/AphChr26.t1119/AphChr19.t157/AphChr01.t1183/AphChr24.t182/AphChr26.t1446/ptg001376l_pilon_pilon.t47/Aphmerge.4782.1/AphChr37.t251/AphChr16.t1106/AphChr10.t510/AphChr09.t1005/ptg000049l_pilon_pilon.t76/Aphmerge.19842.2/AphChr31.t120/AphChr09.t249/AphChr43.t892/AphChr09.t398/AphChr49.t5/AphChr03.t595/AphChr03.t420/AphChr31.t1060/Aphmerg…	32
Root	turquoise	GO:0004930	G protein-coupled receptor activity	8/5578	18/43025	0.00103393	0.0126562	0.0102558	Aphmerge.7989.1/AphChr44.t378/AphChr03.t1453/AphChr13.t1387/Aphmerge.17213.2/AphChr39.t246/Aphmerge.17213.1/AphChr20.t983	8
Root	turquoise	GO:0045827	negative regulation of isoprenoid metabolic process	8/5578	18/43025	0.00103393	0.0126562	0.0102558	AphChr15.t928/Aphmerge.1384.1/AphChr35.t491/AphChr01.t1277/AphChr23.t572/AphChr46.t481/AphChr43.t108/AphChr42.t620	8
Root	turquoise	GO:0004096	catalase activity	9/5578	22/43025	0.00103747	0.0126562	0.0102558	AphContig001395.t5/Aphmerge.9773.1/Aphmerge.1751.1/AphChr30.t1141/AphChr47.t170/AphChr04.t1571/AphChr47.t167/AphChr30.t1146/Aphmerge.3311.2	9
Root	turquoise	GO:0071291	cellular response to selenium ion	9/5578	22/43025	0.00103747	0.0126562	0.0102558	AphContig000070.t4/AphChr11.t1693/AphChr19.t157/AphChr24.t182/AphChr16.t1106/ptg000049l_pilon_pilon.t76/AphChr31.t120/AphChr43.t892/AphChr31.t1060	9
Root	turquoise	GO:0080165	callose deposition in phloem sieve plate	9/5578	22/43025	0.00103747	0.0126562	0.0102558	Aphmerge.15053.1/AphChr21.t1118/Aphmerge.18085.1/AphChr03.t1390/AphChr20.t545/AphChr05.t1178/AphChr10.t689/Aphmerge.4989.1/AphChr26.t283	9
Root	brown	GO:0006986	response to unfolded protein	7/818	78/43025	0.000717919	0.0127331	0.0103725	AphChr28.t653/AphChr08.t1514/AphChr29.t1319/Aphmerge.18409.1/Aphmerge.10075.1/AphChr05.t1158/AphChr22.t517	7
Root	brown	GO:0090355	positive regulation of auxin metabolic process	4/818	22/43025	0.000722149	0.0127331	0.0103725	AphChr28.t385/Aphmerge.18299.2/AphChr10.t128/AphChr10.t127	4
Root	turquoise	GO:0015491	GO:0015491	21/5578	80/43025	0.00104989	0.0127777	0.0103543	AphChr13.t1291/Aphmerge.7651.1/AphChr15.t1250/AphChr13.t682/AphChr44.t452/AphChr38.t1076/AphChr46.t154/AphChr36.t308/AphChr23.t19/AphChr25.t597/Aphmerge.13635.1/AphChr39.t140/AphChr27.t40/AphChr35.t166/Aphmerge.3873.1/Aphmerge.2896.1/AphChr29.t507/AphChr02.t641/AphChr22.t416/AphChr29.t723/AphChr17.t921	21
Root	green	GO:0010371	regulation of gibberellin biosynthetic process	4/827	24/43025	0.00105993	0.0129337	0.0108119	AphChr22.t179/AphChr50.t85/Aphmerge.2123.1/Aphmerge.10281.1	4
Root	green	GO:0052742	phosphatidylinositol kinase activity	4/827	24/43025	0.00105993	0.0129337	0.0108119	AphChr38.t374/AphContig001349.t34/AphChr30.t271/AphChr04.t431	4
Root	blue	GO:0006575	cellular modified amino acid metabolic process	40/4812	213/43025	0.00072352	0.0129653	0.0113628	AphChr26.t165/AphChr44.t588/AphChr44.t589/AphChr44.t527/AphChr44.t526/AphChr44.t525/AphChr08.t990/AphChr19.t993/AphChr13.t1145/AphChr02.t459/AphChr13.t1144/AphContig001347.t8/AphChr47.t225/AphChr04.t1512/AphChr38.t999/AphChr34.t660/AphChr20.t1387/AphChr36.t431/AphChr38.t941/AphChr34.t659/AphChr05.t1304/AphChr08.t1200/AphChr38.t944/AphChr13.t1248/Aphmerge.19785.1/AphChr44.t590/AphChr20.t502/AphChr…	40
Root	brown	GO:0010017	red or far-red light signaling pathway	11/818	181/43025	0.00074399	0.0130341	0.0106177	AphChr26.t1157/AphContig000074.t85/AphChr05.t1241/AphChr21.t1181/AphChr46.t222/AphChr14.t693/AphChr38.t368/AphChr13.t427/Aphmerge.18641.1/AphChr24.t1216/AphChr29.t394	11
Root	blue	GO:0042435	indole-containing compound biosynthetic process	36/4812	186/43025	0.000734412	0.0131017	0.0114824	AphChr47.t378/Aphmerge.13002.1/AphChr37.t581/AphChr37.t149/AphChr49.t40/AphChr34.t958/AphChr04.t667/Aphmerge.19287.2/AphChr20.t168/AphChr06.t824/AphChr19.t993/AphChr02.t459/AphContig001347.t13/AphChr28.t1250/AphChr16.t632/AphChr49.t41/AphChr04.t666/AphChr34.t656/AphChr02.t1702/AphChr20.t1222/Aphmerge.12985.1/AphChr03.t1917/AphChr30.t941/AphChr04.t1261/AphChr12.t917/AphChr03.t656/AphChr12.t246/Aph…	36
Root	blue	GO:0051016	barbed-end actin filament capping	9/4812	24/43025	0.000736471	0.0131017	0.0114824	AphChr25.t154/AphChr35.t409/AphChr12.t1258/AphChr26.t862/AphChr02.t1639/AphChr06.t945/AphChr31.t689/AphChr22.t488/AphChr18.t983	9
Root	turquoise	GO:0002239	response to oomycetes	53/5578	268/43025	0.00108083	0.0131236	0.0106345	AphChr38.t199/Aphmerge.12686.1/AphChr27.t66/AphChr14.t404/AphChr45.t573/AphChr03.t1501/AphChr20.t1340/AphChr26.t537/AphChr07.t1261/AphChr03.t544/AphChr20.t920/Aphmerge.3382.1/Aphmerge.9400.1/AphChr31.t333/AphChr13.t732/AphChr07.t185/Aphmerge.19116.1/Aphmerge.6391.1/AphChr03.t961/AphChr02.t467/AphChr13.t455/AphChr14.t1167/AphChr32.t135/AphChr13.t546/AphChr13.t547/AphChr02.t1564/AphChr01.t935/AphCh…	53
Root	blue	GO:0046496	nicotinamide nucleotide metabolic process	44/4812	241/43025	0.000751558	0.0132935	0.0116505	AphChr16.t1019/AphChr31.t737/Aphmerge.1062.1/AphChr41.t73/AphChr16.t703/AphChr16.t1021/AphChr07.t365/Aphmerge.9982.1/Aphmerge.14472.1/AphChr05.t277/AphChr03.t1808/AphChr14.t1486/AphChr22.t261/AphChr51.t242/Aphmerge.3223.1/AphChr37.t556/AphChr18.t1183/AphChr17.t480/AphChr34.t224/AphChr40.t411/AphChr30.t783/AphChr49.t318/AphChr07.t234/AphChr26.t1183/AphChr18.t1508/Aphmerge.5677.1/AphChr40.t413/AphC…	44
Root	blue	GO:0009524	phragmoplast	37/4812	193/43025	0.000753378	0.0132935	0.0116505	AphChr34.t367/AphChr39.t259/AphChr22.t1113/Aphmerge.13811.1/AphChr05.t188/AphChr07.t972/AphChr33.t179/AphChr06.t1331/AphChr28.t258/AphChr33.t180/AphChr06.t1288/AphChr12.t1258/AphChr18.t370/AphChr04.t260/AphChr01.t2077/AphChr26.t1030/Aphmerge.16935.1/AphChr43.t110/AphChr06.t1139/AphContig001505.t3/AphChr26.t1180/AphChr49.t218/AphChr31.t689/AphChr26.t1227/AphChr42.t618/AphChr22.t488/AphChr44.t330/A…	37
Root	blue	GO:0072524	pyridine-containing compound metabolic process	46/4812	255/43025	0.000755374	0.0132935	0.0116505	AphChr16.t1019/AphChr31.t737/Aphmerge.1062.1/AphChr41.t73/AphChr16.t703/AphChr16.t1021/AphChr07.t365/Aphmerge.9982.1/Aphmerge.14472.1/AphChr05.t277/AphChr03.t1808/AphChr14.t1486/AphChr22.t261/AphChr51.t242/Aphmerge.3223.1/AphChr37.t556/AphChr18.t1183/AphChr17.t480/AphChr34.t224/AphChr40.t411/AphChr30.t783/AphChr49.t318/AphChr07.t234/AphChr26.t1183/AphChr26.t1182/AphChr18.t1508/Aphmerge.5677.1/Aph…	46
Root	turquoise	GO:0046189	phenol-containing compound biosynthetic process	25/5578	102/43025	0.00109947	0.0133189	0.0107928	Aphmerge.12686.1/AphChr14.t404/AphChr29.t500/Aphmerge.17132.1/Aphmerge.3382.1/Aphmerge.9400.1/AphChr27.t358/AphChr08.t509/AphChr13.t455/AphChr13.t546/AphChr13.t547/AphChr11.t1491/AphChr31.t315/AphChr38.t647/Aphmerge.4716.1/Aphmerge.7586.1/AphChr11.t1747/Aphmerge.9087.2/AphChr02.t996/AphChr34.t870/AphChr48.t14/AphChr17.t289/Aphmerge.4826.2/AphChr20.t326/AphChr22.t167	25
Root	blue	GO:0009705	plant-type vacuole membrane	64/4812	384/43025	0.000764532	0.0133691	0.0117168	AphChr37.t440/AphChr37.t893/AphChr02.t180/AphChr39.t259/AphChr08.t318/AphChr16.t1061/AphChr24.t604/AphContig000070.t32/AphChr13.t481/AphChr04.t285/AphChr19.t1078/AphChr11.t1716/AphChr20.t73/AphChr39.t534/Aphmerge.5635.2/AphChr30.t115/AphChr37.t351/AphChr24.t1173/AphChr47.t225/AphChr04.t1512/AphChr18.t1028/AphChr32.t1071/Aphmerge.1864.3/AphChr12.t1217/AphChr22.t709/AphChr18.t1200/AphChr14.t263/Aph…	64
Root	blue	GO:0006084	acetyl-CoA metabolic process	13/4812	44/43025	0.000765118	0.0133691	0.0117168	AphChr15.t473/AphChr10.t1016/AphChr35.t934/AphChr17.t1368/Aphmerge.16600.3/AphChr45.t541/Aphmerge.16600.2/Aphmerge.5275.1/AphChr22.t171/AphChr28.t952/Aphmerge.5642.1/Aphmerge.10658.1/AphChr17.t1418	13
Root	blue	GO:0006098	pentose-phosphate shunt	18/4812	72/43025	0.000776962	0.013528	0.011856	AphChr16.t1019/AphChr41.t73/AphChr16.t1021/AphChr07.t365/Aphmerge.9982.1/Aphmerge.14472.1/AphChr22.t261/AphChr51.t242/AphChr18.t1183/AphChr40.t411/AphChr26.t1183/Aphmerge.5677.1/AphChr31.t395/AphChr26.t1184/AphChr06.t1293/AphChr24.t356/AphChr11.t920/AphChr34.t761	18
Root	turquoise	GO:2000024	regulation of leaf development	59/5578	306/43025	0.00112265	0.0135296	0.0109636	AphChr36.t416/AphChr02.t1389/AphChr43.t1084/AphChr20.t1464/AphChr07.t767/AphChr05.t341/AphChr14.t325/AphChr24.t795/AphChr43.t43/AphChr39.t289/AphChr27.t869/AphChr42.t687/AphChr48.t274/AphChr43.t51/AphChr08.t1021/Aphmerge.844.2/Aphmerge.844.1/Aphmerge.16961.2/AphChr13.t1425/Aphmerge.5832.2/Aphmerge.189.1/AphChr24.t681/AphChr19.t1174/AphChr20.t923/Aphmerge.1780.1/AphChr07.t1055/AphChr38.t822/Aphmer…	59
Root	turquoise	GO:2000242	negative regulation of reproductive process	59/5578	306/43025	0.00112265	0.0135296	0.0109636	Aphmerge.8663.1/AphChr38.t721/AphChr07.t767/AphChr24.t795/Aphmerge.11993.2/Aphmerge.988.1/AphChr40.t102/AphChr31.t900/AphChr04.t593/AphChr38.t574/AphChr21.t1343/Aphmerge.3040.1/AphChr01.t1189/AphChr19.t1121/AphChr08.t862/Aphmerge.5832.2/AphChr31.t498/AphChr38.t1099/AphChr32.t126/Aphmerge.189.1/Aphmerge.16802.1/AphChr24.t681/Aphmerge.7709.1/AphChr22.t846/Aphmerge.422.1/AphChr23.t486/AphChr11.t490/…	59
Root	turquoise	GO:1901607	alpha-amino acid biosynthetic process	70/5578	376/43025	0.00112466	0.0135296	0.0109636	AphChr02.t1308/AphContig001349.t18/AphChr05.t851/AphChr22.t544/AphChr16.t355/AphChr01.t1433/AphChr44.t135/AphChr04.t416/AphChr05.t1190/AphChr29.t1371/Aphmerge.15938.1/AphChr05.t105/Aphmerge.5430.2/Aphmerge.906.1/Aphmerge.186.1/AphChr21.t330/ptg000164l_pilon_pilon.t4/AphChr32.t421/Aphmerge.13751.1/AphChr28.t851/AphChr28.t1282/AphChr25.t749/ptg000074l_pilon_pilon.t147/AphChr13.t246/AphChr30.t188/Ap…	70
Root	brown	GO:0071489	cellular response to red or far red light	11/818	182/43025	0.000778532	0.0135524	0.0110399	AphChr26.t1157/AphContig000074.t85/AphChr05.t1241/AphChr21.t1181/AphChr46.t222/AphChr14.t693/AphChr38.t368/AphChr13.t427/Aphmerge.18641.1/AphChr24.t1216/AphChr29.t394	11
Root	turquoise	GO:0045824	negative regulation of innate immune response	28/5578	119/43025	0.00113475	0.0136028	0.0110229	Aphmerge.12686.1/AphChr14.t404/AphChr49.t75/AphChr16.t407/AphChr01.t1183/AphChr48.t58/Aphmerge.3475.1/Aphmerge.3382.1/Aphmerge.9400.1/Aphmerge.4782.1/AphChr10.t510/AphChr43.t536/Aphmerge.961.1/Aphmerge.11861.1/AphChr13.t546/AphChr13.t547/AphChr19.t676/AphChr38.t647/Aphmerge.9561.1/AphChr42.t270/AphChr22.t425/Aphmerge.7586.1/Aphmerge.9087.2/AphChr02.t996/AphChr48.t14/AphChr02.t163/AphChr17.t289/Ap…	28
Root	turquoise	GO:0009938	negative regulation of gibberellic acid mediated signaling pathway	13/5578	40/43025	0.00113857	0.0136028	0.0110229	AphChr07.t767/AphChr23.t55/AphChr49.t75/AphChr38.t373/AphChr16.t407/Aphmerge.5832.2/AphChr01.t800/AphChr13.t249/AphChr24.t681/Aphmerge.11861.1/AphChr22.t425/AphChr02.t163/AphChr37.t363	13
Root	turquoise	GO:0015908	fatty acid transport	13/5578	40/43025	0.00113857	0.0136028	0.0110229	AphChr07.t269/AphContig000049.t120/AphChr04.t1252/AphChr12.t1377/ptg001337l_pilon_pilon.t22/AphChr30.t929/AphChr21.t867/AphChr05.t836/AphChr47.t389/AphChr01.t575/AphChr19.t202/AphChr16.t1069/AphChr19.t201	13
Root	turquoise	GO:0035251	UDP-glucosyltransferase activity	78/5578	428/43025	0.00115266	0.0137397	0.0111338	AphChr36.t498/AphChr31.t855/AphChr35.t200/AphChr06.t1179/Aphmerge.15053.1/AphChr50.t116/AphChr21.t1118/AphChr13.t1115/AphChr32.t928/AphChr14.t408/AphChr25.t727/AphChr05.t68/Aphmerge.18085.1/Aphmerge.2734.1/AphChr15.t1220/AphChr12.t366/AphChr02.t1522/AphChr17.t1042/AphChr17.t1164/AphChr26.t856/AphChr13.t246/AphChr17.t269/AphChr03.t1390/Aphmerge.18387.1/AphChr24.t1112/AphChr09.t421/Aphmerge.7705.1/…	78
Root	brown	GO:0008144	GO:0008144	18/818	402/43025	0.000799839	0.0138352	0.0112702	Aphmerge.7917.1/Aphmerge.3134.1/AphChr18.t713/AphChr12.t989/Aphmerge.19701.1/Aphmerge.16751.3/AphChr33.t548/AphChr09.t917/Aphmerge.3438.1/AphContig001438.t1/AphChr22.t798/AphChr20.t1242/AphChr18.t593/AphChr04.t805/Aphmerge.2202.1/AphChr20.t224/Aphmerge.4853.1/AphChr35.t129	18
[truncated: 2,565 more rows]
