# Supplementary material for: Genome-wide identification and functional prediction of long non-coding RNAs in plastic growth in Alternanthera philoxeroides
Source: iScience. 2025 Sep 2;28(10):113488. doi: 10.1016/j.isci.2025.113488 (PMC12475864; doi:10.1016/j.isci.2025.113488)
Supplement: Table S10. Primers used in qRT-PCR [file mmc11.xlsx]

## Sheet: TableS10
Table S10. Primers used in qRT-PCR.
Name	Primer sequences (5´- 3´)
UBC10-F	AGCCCTGCTTTAACCATTTCC
UBC10-R	ATACTTCTGGGTCCAGCTCCTG
AphChr01.t611-F	GATAGTGACATATTCTCTCATAAAATGTCTCTATC
AphChr01.t611-R	GATTGTGATGGAGATGTTGATGGAG
AphChr21.t379-F	CAACTCAATTGCAACAATCGTCGA
AphChr21.t379-R	GAGTCGAGGTATGCCGTGGTTA
AphChr21.t380-F	ATGGTGACTCAAGATCACGCCATTA
AphChr21.t380-R	AAGAAGAGAAGAATTCTTTTAGGGTCAGAA
AphChr48.t388-F	ATGTCCGAAGAAGAGAACAAGCACCATCA
AphChr48.t388-R	TTTCCTTGTGCTTCTCATGAAGAGC
Aphmerge.128.2-F	GATAGTGACATATTCTCTCATAAAATGTCTCTATCG
Aphmerge.128.2-R	TGGAGGTGATTCGGTGTTGTCTAT
Aphmerge.7213.1-F	ACTATTTTCCAAGTTTTTCCCCTCTTTCTA
Aphmerge.7213.1-R	CAGGTGTGATGAGTTTTATGTACTTTTC
Aphmerge.12385.1-F	GCACCTTATCTTTATATCTCCTCTTCTACAAGC
Aphmerge.12385.1-R	GTGAGGCACTAAGTTAACACTTATATC
Aphmerge.13847.1-F	GTTACCAAACATTAAGCAGTCTACGTCCA
Aphmerge.13847.1-R	TCCTCTAGGTTTTTATCTGATAGTACTTATTTTGT
Aphmerge.14247.1-F	CGTGCCACCCTAGGGAAAAAGA
Aphmerge.14247.1-R	TCCCCACCTCTACTTCATTCACAATCATTA
Aphmerge7216.1-F	AACTTTCCTAAAATTTCTCCTTCCAAAGGAGTCTT
Aphmerge7216.1-R	GGAGGGAGTGGTAGTTTATAAGGGGAT
